# Supplementary material for: Directional divergence of Ep300 duplicates in teleosts and its implications
Source: BMC Evol Biol. 2020 Oct 31;20:140. doi: 10.1186/s12862-020-01712-6 (PMC7603692; doi:10.1186/s12862-020-01712-6)
Supplement: Supplementary file 1 — Additional file 1: Lineage information of selected species. [file 12862_2020_1712_MOESM1_ESM.txt]

Lepisosteus oculatus          Actinopterygii	Neopterygii	Holostei	Semionotiformes	Lepisosteidae
Denticeps clupeoides          Actinopterygii	Neopterygii	Teleostei	Clupei	Clupeiformes
Cynoglossus semilaevis        Actinopterygii	Neopterygii	Teleostei	Neoteleostei	Acanthopterygii	Percomorpha	Pleuronectiformes
Takifugu rubripes             Actinopterygii	Neopterygii	Teleostei	Neoteleostei	Eupercaria	Tetraodontiformes
Boleophthalmus pectinirostris Actinopterygii	Neopterygii	Teleostei	Neoteleostei	Gobiaria	Gobiiformes
Oryzias latipes               Actinopterygii	Neopterygii	Teleostei	Neoteleostei	Ovalentaria	Atherinomorphae	Beloniformes
Fundulus heteroclitus         Actinopterygii	Neopterygii	Teleostei	Neoteleostei	Ovalentaria	Atherinomorphae	Cyprinodontiformes
Nothobranchius furzeri        Actinopterygii	Neopterygii	Teleostei	Neoteleostei	Ovalentaria	Atherinomorphae	Cyprinodontiformes
Poecilia reticulata           Actinopterygii	Neopterygii	Teleostei	Neoteleostei	Ovalentaria	Atherinomorphae	Cyprinodontiformes
Austrofundulus limnaeus       Actinopterygii	Neopterygii	Teleostei	Neoteleostei	Ovalentaria	Atherinomorphae	Cyprinodontiformes
Gouania willdenowi            Actinopterygii	Neopterygii	Teleostei	Neoteleostei	Ovalentaria	Blenniimorphae	Blenniiformes
Haplochromis burtoni          Actinopterygii	Neopterygii	Teleostei	Neoteleostei	Ovalentaria	Cichlomorphae	Cichliformes
Maylandia zebra               Actinopterygii	Neopterygii	Teleostei	Neoteleostei	Ovalentaria	Cichlomorphae	Cichliformes
Neolamprologus brichardi      Actinopterygii	Neopterygii	Teleostei	Neoteleostei	Ovalentaria	Cichlomorphae	Cichliformes
Oreochromis niloticus         Actinopterygii	Neopterygii	Teleostei	Neoteleostei	Ovalentaria	Cichlomorphae	Cichliformes
Amphiprion ocellaris          Actinopterygii	Neopterygii	Teleostei	Neoteleostei	Ovalentaria	Pomacentridae	Amphiprion
Hippocampus comes             Actinopterygii	Neopterygii	Teleostei	Neoteleostei	Syngnathiaria	Syngnathiformes
Astyanax mexicanus            Actinopterygii	Neopterygii	Teleostei	Ostariophysi	Characiformes
Carassius auratus             Actinopterygii	Neopterygii	Teleostei	Ostariophysi	Cypriniformes	Cyprinidae	Carassius
Cyprinus carpio               Actinopterygii	Neopterygii	Teleostei	Ostariophysi	Cypriniformes	Cyprinidae	Cyprinus
Danio rerio                   Actinopterygii	Neopterygii	Teleostei	Ostariophysi	Cypriniformes	Cyprinidae	Danio
Sinocyclocheilus anshuiensis  Actinopterygii	Neopterygii	Teleostei	Ostariophysi	Cypriniformes	Cyprinidae	Sinocyclocheilus
Ictalurus punctatus           Actinopterygii	Neopterygii	Teleostei	Ostariophysi	Siluriformes	Ictaluridae	Ictalurus
Paramormyrops kingsleyae      Actinopterygii	Neopterygii	Teleostei	Osteoglossocephala	Osteoglossomorpha	Osteoglossiformes
Scleropages formosus          Actinopterygii	Neopterygii	Teleostei	Osteoglossocephala	Osteoglossomorpha	Osteoglossiformes
Esox lucius                   Actinopterygii	Neopterygii	Teleostei	Protacanthopterygii	Esociformes
Oncorhynchus kisutch          Actinopterygii	Neopterygii	Teleostei	Protacanthopterygii	Salmoniformes
Erpetoichthys calabaricus     Actinopterygii	Polypteriformes	Polypteridae	Erpetoichthys
Chrysochloris asiatica        Mammalia	Eutheria	Afrotheria	Chrysochloridae	Chrysochlorinae	Chrysochloris
Elephantulus edwardii         Mammalia	Eutheria	Afrotheria	Macroscelidea	Macroscelididae	Elephantulus
Loxodonta africana            Mammalia	Eutheria	Afrotheria	Proboscidea	Elephantidae	Loxodonta
Oryctolagus cuniculus         Mammalia	Eutheria	Euarchontoglires	Glires	Lagomorpha	Leporidae	Oryctolagus
Dipodomys ordii               Mammalia	Eutheria	Euarchontoglires	Glires	Rodentia	Castorimorpha
Cavia porcellus               Mammalia	Eutheria	Euarchontoglires	Glires	Rodentia	Hystricognathi
Heterocephalus glaber         Mammalia	Eutheria	Euarchontoglires	Glires	Rodentia	Hystricomorpha
Mus musculus                  Mammalia	Eutheria	Euarchontoglires	Glires	Rodentia	Myomorpha
Microtus ochrogaster          Mammalia	Eutheria	Euarchontoglires	Glires	Rodentia	Sciurognathi
Marmota flaviventris          Mammalia	Eutheria	Euarchontoglires	Glires	Rodentia	Sciuromorpha
Macaca fascicularis           Mammalia	Eutheria	Euarchontoglires	Primates	Haplorrhini
Microcebus murinus            Mammalia	Eutheria	Euarchontoglires	Primates	Strepsirrhini
Tupaia chinensis              Mammalia	Eutheria	Euarchontoglires	Scandentia	Tupaiidae	Tupaia
Canis lupus familiaris        Mammalia	Eutheria	Laurasiatheria	Carnivora	Caniformia
Felis catus                   Mammalia	Eutheria	Laurasiatheria	Carnivora	Feliformia
Lipotes vexillifer            Mammalia	Eutheria	Laurasiatheria	Cetartiodactyla	Cetacea
Bos taurus                    Mammalia	Eutheria	Laurasiatheria	Cetartiodactyla	Ruminantia
Sus scrofa                    Mammalia	Eutheria	Laurasiatheria	Cetartiodactyla	Suina
Rousettus aegyptiacus         Mammalia	Eutheria	Laurasiatheria	Chiroptera	Megachiroptera
Phyllostomus discolor         Mammalia	Eutheria	Laurasiatheria	Chiroptera	Microchiroptera
Erinaceus europaeus           Mammalia	Eutheria	Laurasiatheria	Insectivora	Erinaceidae
Sorex araneus                 Mammalia	Eutheria	Laurasiatheria	Insectivora	Soricidae
Condylura cristata            Mammalia	Eutheria	Laurasiatheria	Insectivora	Talpidae
Equus caballus                Mammalia	Eutheria	Laurasiatheria	Perissodactyla	Equidae
Ceratotherium simum simum     Mammalia	Eutheria	Laurasiatheria	Perissodactyla	Rhinocerotidae
Sarcophilus harrisii          Mammalia	Metatheria	Dasyuromorphia	Dasyuridae	Sarcophilus
Monodelphis domestica         Mammalia	Metatheria	Didelphimorphia	Didelphidae	Monodelphis
Phascolarctos cinereus        Mammalia	Metatheria	Diprotodontia	Phascolarctidae	Phascolarctos
Vombatus ursinus              Mammalia	Metatheria	Diprotodontia	Vombatidae	Vombatus
Ornithorhynchus anatinus      Mammalia	Monotremata	Ornithorhynchidae	Ornithorhynchus
Alligator mississippiensis    Archosauria	Crocodylia	Alligatoridae	Alligatorinae	Alligator
Crocodylus porosus            Archosauria	Crocodylia	Longirostres	Crocodylidae	Crocodylus
Charadrius vociferus          Archosauria	Dinosauria	Saurischia	Aves	Neognathae	Charadriiformes	Charadriidae
Calidris pugnax               Archosauria	Dinosauria	Saurischia	Aves	Neognathae	Charadriiformes	Scolopacidae
Columba livia                 Archosauria	Dinosauria	Saurischia	Aves	Neognathae	Columbiformes
Anas platyrhynchos            Archosauria	Dinosauria	Saurischia	Aves	Neognathae	Galloanserae	Anseriformes
Numida meleagris              Archosauria	Dinosauria	Saurischia	Aves	Neognathae	Galloanserae	Galliformes	Numididae
Gallus gallus                 Archosauria	Dinosauria	Saurischia	Aves	Neognathae	Galloanserae	Galliformes	Phasianidae
Corvus brachyrhynchos         Archosauria	Dinosauria	Saurischia	Aves	Neognathae	Passeriformes	Corvoidea	Corvidae
Ficedula albicollis           Archosauria	Dinosauria	Saurischia	Aves	Neognathae	Passeriformes	Muscicapidae
Parus major                   Archosauria	Dinosauria	Saurischia	Aves	Neognathae	Passeriformes	Paridae
Corapipo altera               Archosauria	Dinosauria	Saurischia	Aves	Neognathae	Passeriformes	Pipridae
Sturnus vulgaris              Archosauria	Dinosauria	Saurischia	Aves	Neognathae	Passeriformes	Sturnidae
Geospiza fortis               Archosauria	Dinosauria	Saurischia	Aves	Neognathae	Passeriformes	Thraupidae
Empidonax traillii            Archosauria	Dinosauria	Saurischia	Aves	Neognathae	Passeriformes	Tyrannidae
Zonotrichia albicollis        Archosauria	Dinosauria	Saurischia	Aves	Neognathae	Passeriformes	Passeroidea	Fringillidae
Nipponia nippon               Archosauria	Dinosauria	Saurischia	Aves	Neognathae	Pelecaniformes
Picoides pubescens            Archosauria	Dinosauria	Saurischia	Aves	Neognathae	Piciformes
Aptenodytes forsteri          Archosauria	Dinosauria	Saurischia	Aves	Neognathae	Sphenisciformes
Athene cunicularia            Archosauria	Dinosauria	Saurischia	Aves	Neognathae	Strigiformes
Dromaius novaehollandiae      Archosauria	Dinosauria	Saurischia	Aves	Palaeognathae	Casuariiformes
Nothoprocta perdicaria        Archosauria	Dinosauria	Saurischia	Aves	Palaeognathae	Tinamiformes
Pogona vitticeps              Lepidosauria	Squamata	Bifurcata	Unidentata	Episquamata	Toxicofera	Iguania
Notechis scutatus             Lepidosauria	Squamata	Bifurcata	Unidentata	Episquamata	Toxicofera	Serpentes
Chrysemys picta bellii        Testudines+Archosauria_group	Testudines	Cryptodira	Testudinoidea	Emydidae	Chrysemys
