# Supplementary material for: Directional divergence of Ep300 duplicates in teleosts and its implications
Source: BMC Evol Biol. 2020 Oct 31;20:140. doi: 10.1186/s12862-020-01712-6 (PMC7603692; doi:10.1186/s12862-020-01712-6)
Supplement: Supplementary file 2 — Additional file 2: Detailed information of selected sequences. [file 12862_2020_1712_MOESM2_ESM.txt]

gene	group	query_length	top_hit_tax	top_hit_tax_id	top_hit_gene_id	top_hit_seq_id_aa	top_hit_seq_id_nt	new_seq_id	top_hit_status	top_hit_seq_length	top_hit_score	query_coverage(%)	top_hit_def
EP300	t	2681	Danio rerio	7955	559273	XP_021335970.1	XM_021480295.1	Danio_rerio_0	MODEL	2681	14148.0	100.0	histone acetyltransferase p300 isoform X2 [Danio rerio]
EP300	t	2681	Sinocyclocheilus anshuiensis	1608454	107692052	XP_016346424.1	XM_016490938.1	Sinocyclocheilus_anshuiensis_0	MODEL	2687	9859.0	100.0	PREDICTED: histone acetyltransferase p300-like isoform X1 [Sinocyclocheilus anshuiensis]
EP300	t	2681	Carassius auratus	7957	113111711	XP_026132514.1	XM_026276729.1	Carassius_auratus_0	MODEL	2677	9258.0	100.0	histone acetyltransferase p300-like isoform X2 [Carassius auratus]
EP300	t	2681	Carassius auratus	7957	113056052	XP_026078303.1	XM_026222518.1	Carassius_auratus_1	MODEL	2769	9109.0	85.53	histone acetyltransferase p300-like isoform X3 [Carassius auratus]
EP300	t	2681	Ictalurus punctatus	7998	108273944	XP_017339136.1	XM_017483647.1	Ictalurus_punctatus_0	MODEL	2647	8245.0	100.0	PREDICTED: histone acetyltransferase p300-like isoform X1 [Ictalurus punctatus]
EP300	t	2681	Astyanax mexicanus	7994	103044365	XP_015463850.2	XM_015608364.2	Astyanax_mexicanus_0	MODEL	2673	8146.0	100.0	histone acetyltransferase p300-like isoform X1 [Astyanax mexicanus]
EP300	t	2681	Denticeps clupeoides	299321	114793356	XP_028840880.1	XM_028985047.1	Denticeps_clupeoides_0	MODEL	2624	6962.0	85.57	histone acetyltransferase p300-like isoform X2 [Denticeps clupeoides]
EP300	t	2681	Takifugu rubripes	31033	101070643	XP_011603271.1	XM_011604969.1	Takifugu_rubripes_0	MODEL	2775	6894.0	99.85	PREDICTED: histone acetyltransferase p300-like isoform X1 [Takifugu rubripes]
EP300	t	2681	Carassius auratus	7957	113047153	XP_026064323.1	XM_026208538.1	Carassius_auratus_2	MODEL	2637	6867.0	99.74	histone acetyltransferase p300-like isoform X13 [Carassius auratus]
EP300	t	2681	Boleophthalmus pectinirostris	150288	110159740	XP_020780009.1	XM_020924350.1	Boleophthalmus_pectinirostris_0	MODEL	2692	6804.0	84.19	histone acetyltransferase p300 [Boleophthalmus pectinirostris]
EP300	t	2681	Gouania willdenowi	441366	114481398	XP_028332003.1	XM_028476202.1	Gouania_willdenowi_0	MODEL	2763	6793.0	99.89	histone acetyltransferase p300-like isoform X2 [Gouania willdenowi]
EP300	t	2681	Scleropages formosus	113540	108939897	XP_029102447.1	XM_029246614.1	Scleropages_formosus_0	MODEL	2669	6792.0	85.08	histone acetyltransferase p300 isoform X1 [Scleropages formosus]
EP300	t	2681	Hippocampus comes	109280	109512841	XP_019720427.1	XM_019864868.1	Hippocampus_comes_0	MODEL	2830	6785.0	86.72	PREDICTED: histone acetyltransferase p300-like isoform X1 [Hippocampus comes]
EP300	t	2681	Oreochromis niloticus	8128	100698988	XP_005448111.1	XM_005448054.4	Oreochromis_niloticus_0	MODEL	2787	6778.0	87.77	histone acetyltransferase p300 isoform X1 [Oreochromis niloticus]
EP300	t	2681	Nothobranchius furzeri	105023	107388223	XP_015819138.1	XM_015963652.1	Nothobranchius_furzeri_0	MODEL	2699	6754.0	98.84	PREDICTED: histone acetyltransferase p300-like isoform X2 [Nothobranchius furzeri]
EP300	t	2681	Maylandia zebra	106582	101468013	XP_024655687.1	XM_024799919.1	Maylandia_zebra_0	MODEL	2777	6743.0	87.91	histone acetyltransferase p300 isoform X1 [Maylandia zebra]
EP300	t	2681	Haplochromis burtoni	8153	102306757	XP_014194137.1	XM_014338651.1	Haplochromis_burtoni_0	MODEL	2775	6734.0	87.91	PREDICTED: histone acetyltransferase p300-like [Haplochromis burtoni]
EP300	t	2681	Sinocyclocheilus anshuiensis	1608454	107672115	XP_016320687.1	XM_016465201.1	Sinocyclocheilus_anshuiensis_1	MODEL	2285	6713.0	85.57	PREDICTED: histone acetyltransferase p300-like [Sinocyclocheilus anshuiensis]
EP300	t	2681	Esox lucius	8010	105025802	XP_028979221.1	XM_029123388.1	Esox_lucius_0	MODEL	2657	6708.0	80.53	histone acetyltransferase p300 [Esox lucius]
EP300	t	2681	Cynoglossus semilaevis	244447	103382144	XP_016890042.1	XM_017034553.2	Cynoglossus_semilaevis_0	MODEL	2795	6704.0	87.84	histone acetyltransferase p300-like isoform X1 [Cynoglossus semilaevis] >ref|XP_024913673.1| histone acetyltransferase p300-like isoform X2 [Cynoglossus semilaevis]
EP300	t	2681	Hippocampus comes	109280	109514850	XP_019723809.1	XM_019868250.1	Hippocampus_comes_1	MODEL	2813	6691.0	87.91	PREDICTED: histone acetyltransferase p300-like isoform X4 [Hippocampus comes] >ref|XP_019723810.1| PREDICTED: histone acetyltransferase p300-like isoform X5 [Hippocampus comes]
EP300	t	2681	Haplochromis burtoni	8153	102301803	XP_005947071.1	XM_005947009.2	Haplochromis_burtoni_1	MODEL	2774	6690.0	87.91	PREDICTED: histone acetyltransferase p300 isoform X3 [Haplochromis burtoni]
EP300	t	2681	Amphiprion ocellaris	80972	111570317	XP_023128774.1	XM_023273006.1	Amphiprion_ocellaris_0	MODEL	2816	6685.0	83.74	histone acetyltransferase p300-like isoform X5 [Amphiprion ocellaris]
EP300	t	2681	Fundulus heteroclitus	8078	105930854	XP_021175495.1	XM_021319820.1	Fundulus_heteroclitus_0	MODEL	2840	6682.0	87.88	histone acetyltransferase p300 isoform X1 [Fundulus heteroclitus]
EP300	t	2681	Oreochromis niloticus	8128	100700725	XP_005468442.1	XM_005468385.4	Oreochromis_niloticus_1	MODEL	2799	6681.0	83.74	histone acetyltransferase p300 isoform X3 [Oreochromis niloticus]
EP300	t	2681	Maylandia zebra	106582	101478121	XP_004575548.1	XM_004575491.1	Maylandia_zebra_1	MODEL	2775	6680.0	87.91	histone acetyltransferase p300 isoform X3 [Maylandia zebra]
EP300	t	2681	Paramormyrops kingsleyae	1676925	111845232	XP_023670264.1	XM_023814496.1	Paramormyrops_kingsleyae_0	MODEL	2695	6665.0	87.91	histone acetyltransferase p300-like isoform X12 [Paramormyrops kingsleyae]
EP300	t	2681	Neolamprologus brichardi	32507	102783707	XP_006798039.1	XM_006797976.1	Neolamprologus_brichardi_0	MODEL	2782	6660.0	83.74	PREDICTED: histone acetyltransferase p300-like isoform X3 [Neolamprologus brichardi]
EP300	t	2681	Oryzias latipes	8090	101160197	XP_023805552.1	XM_023949784.1	Oryzias_latipes_0	MODEL	2758	6642.0	84.78	histone acetyltransferase p300 [Oryzias latipes]
EP300	t	2681	Nothobranchius furzeri	105023	107376331	XP_015800861.1	XM_015945375.1	Nothobranchius_furzeri_1	MODEL	2782	6631.0	83.77	PREDICTED: histone acetyltransferase p300 isoform X1 [Nothobranchius furzeri]
EP300	t	2681	Poecilia reticulata	8081	103482005	XP_008436109.1	XM_008437887.2	Poecilia_reticulata_0	MODEL	2754	6589.0	99.37	PREDICTED: histone acetyltransferase p300-like isoform X1 [Poecilia reticulata]
EP300	t	2681	Danio rerio	7955	565612	XP_009297687.1	XM_009299412.3	Danio_rerio_1	MODEL	2635	6582.0	83.74	histone acetyltransferase p300 isoform X6 [Danio rerio]
EP300	t	2681	Astyanax mexicanus	7994	103032522	XP_022538661.1	XM_022682940.1	Astyanax_mexicanus_1	MODEL	2641	6556.0	87.84	histone acetyltransferase p300 isoform X4 [Astyanax mexicanus]
EP300	t	2681	Poecilia reticulata	8081	103468460	XP_008413791.1	XM_008415569.2	Poecilia_reticulata_1	MODEL	2747	6529.0	83.74	PREDICTED: histone acetyltransferase p300-like isoform X1 [Poecilia reticulata]
EP300	t	2681	Fundulus heteroclitus	8078	105917992	XP_012708414.1	XM_012852960.2	Fundulus_heteroclitus_1	MODEL	2748	6529.0	87.84	histone acetyltransferase p300 isoform X4 [Fundulus heteroclitus]
EP300	t	2681	Carassius auratus	7957	113046821	XP_026063638.1	XM_026207853.1	Carassius_auratus_3	MODEL	2720	6522.0	85.45	histone acetyltransferase p300-like isoform X10 [Carassius auratus]
EP300	t	2681	Oryzias latipes	8090	101168870	XP_011476788.1	XM_011478486.3	Oryzias_latipes_1	MODEL	2823	6516.0	83.74	histone acetyltransferase p300 isoform X3 [Oryzias latipes]
EP300	t	2681	Boleophthalmus pectinirostris	150288	110162399	XP_020782949.1	XM_020927290.1	Boleophthalmus_pectinirostris_1	MODEL	2702	6506.0	91.64	LOW QUALITY PROTEIN: histone acetyltransferase p300-like [Boleophthalmus pectinirostris]
EP300	t	2681	Scleropages formosus	113540	108926053	XP_018594002.2	XM_018738486.2	Scleropages_formosus_1	MODEL	2688	6436.0	70.05	histone acetyltransferase p300-like isoform X2 [Scleropages formosus]
EP300	t	2681	Takifugu rubripes	31033	446056	XP_011602062.1	XM_011603760.1	Takifugu_rubripes_1	MODEL	2533	6416.0	84.93	PREDICTED: histone acetyltransferase p300 [Takifugu rubripes]
EP300	t	2681	Sinocyclocheilus anshuiensis	1608454	107695111	XP_016350404.1	XM_016494918.1	Sinocyclocheilus_anshuiensis_2	MODEL	2614	6394.0	85.53	PREDICTED: histone acetyltransferase p300-like [Sinocyclocheilus anshuiensis]
EP300	t	2681	Austrofundulus limnaeus	52670	106520639	XP_013868300.1	XM_014012846.1	Austrofundulus_limnaeus_0	MODEL	2746	6365.0	83.96	PREDICTED: histone acetyltransferase p300 [Austrofundulus limnaeus]
EP300	t	2681	Amphiprion ocellaris	80972	111574397	XP_023134723.1	XM_023278955.1	Amphiprion_ocellaris_1	MODEL	2821	6336.0	81.09	histone acetyltransferase p300-like isoform X1 [Amphiprion ocellaris]
EP300	t	2681	Esox lucius	8010	105025106	XP_012989264.2	XM_013133810.3	Esox_lucius_1	MODEL	2807	6301.0	70.91	histone acetyltransferase p300-like [Esox lucius]
EP300	t	2681	Paramormyrops kingsleyae	1676925	111853235	XP_023685712.1	XM_023829944.1	Paramormyrops_kingsleyae_1	MODEL	2622	6261.0	70.42	histone acetyltransferase p300-like isoform X2 [Paramormyrops kingsleyae]
EP300	t	2681	Neolamprologus brichardi	32507	102788022	XP_006807384.1	XM_006807321.1	Neolamprologus_brichardi_1	MODEL	2654	6248.0	87.91	PREDICTED: histone acetyltransferase p300-like [Neolamprologus brichardi]
EP300	t	2681	Oncorhynchus kisutch	8019	109899985	XP_020351265.1	XM_020495676.1	Oncorhynchus_kisutch_0	MODEL	2738	6164.0	69.45	LOW QUALITY PROTEIN: histone acetyltransferase p300-like [Oncorhynchus kisutch]
EP300	t	2681	Oncorhynchus kisutch	8019	109870007	XP_020315912.1	XM_020460323.1	Oncorhynchus_kisutch_1	MODEL	2758	6093.0	69.45	histone acetyltransferase p300-like [Oncorhynchus kisutch]
EP300	t	2681	Cyprinus carpio	7962	109076664	XP_018947888.1	XM_019092343.1	Cyprinus_carpio_0	MODEL	2222	6008.0	80.83	PREDICTED: LOW QUALITY PROTEIN: histone acetyltransferase p300-like [Cyprinus carpio]
EP300	t	2681	Ictalurus punctatus	7998	108272975	XP_017337370.1	XM_017481881.1	Ictalurus_punctatus_1	MODEL	2526	5961.0	83.74	PREDICTED: histone acetyltransferase p300-like isoform X1 [Ictalurus punctatus]
EP300	t	2681	Cynoglossus semilaevis	244447	103393331	XP_024920046.1	XM_025064278.1	Cynoglossus_semilaevis_1	MODEL	2887	4345.0	49.72	LOW QUALITY PROTEIN: histone acetyltransferase p300 [Cynoglossus semilaevis]
EP300	t	2681	Erpetoichthys calabaricus	27687	114661927	XP_028671008.1	XM_028815175.1	Erpetoichthys_calabaricus_0	MODEL	2569	4201.0	35.92	histone acetyltransferase p300 isoform X2 [Erpetoichthys calabaricus]
EP300	t	2681	Austrofundulus limnaeus	52670	106524470	XP_013873734.1	XM_014018280.1	Austrofundulus_limnaeus_1	MODEL	1450	4177.0	52.74	PREDICTED: histone acetyltransferase p300-like [Austrofundulus limnaeus]
EP300	t	2681	Oncorhynchus kisutch	8019	109897345	XP_020347450.1	XM_020491861.1	Oncorhynchus_kisutch_2	MODEL	2671	4169.0	38.42	LOW QUALITY PROTEIN: histone acetyltransferase p300-like [Oncorhynchus kisutch]
EP300	t	2681	Austrofundulus limnaeus	52670	106511288	XP_013855486.1	XM_014000032.1	Austrofundulus_limnaeus_2	MODEL	2265	3783.0	43.19	PREDICTED: histone acetyltransferase p300-like, partial [Austrofundulus limnaeus]
EP300	t	2681	Oncorhynchus kisutch	8019	109898529	XP_020349107.1	XM_020493518.1	Oncorhynchus_kisutch_3	MODEL	1264	3654.0	46.18	histone acetyltransferase p300-like isoform X3 [Oncorhynchus kisutch]
EP300	t	2681	Lepisosteus oculatus	7918	102694958	XP_015215011.1	XM_015359525.1	Lepisosteus_oculatus_0	MODEL	2121	3173.0	35.1	PREDICTED: histone acetyltransferase p300 [Lepisosteus oculatus]
EP300	t	2681	Cyprinus carpio	7962	109099883	XP_018968908.1	XM_019113363.1	Cyprinus_carpio_1	MODEL	895	2995.0	31.03	PREDICTED: histone acetyltransferase p300-like [Cyprinus carpio]
EP300	t	2681	Denticeps clupeoides	299321	114795132	XP_028843823.1	XM_028987990.1	Denticeps_clupeoides_1	MODEL	2626	288.0	8.99	histone acetyltransferase p300-like [Denticeps clupeoides]
EP300	m	2412	Mus musculus	10090	328572	NP_808489.4	NM_177821.6	Mus_musculus_0	VALIDATED	2412	12777.0	100.0	histone acetyltransferase p300 [Mus musculus] >sp|B2RWS6.2| RecName: Full=Histone acetyltransferase p300; Short=p300 HAT; AltName: Full=E1A-associated protein p300; AltName: Full=Histone butyryltransferase p300; AltName: Full=Histone crotonyltransferase p300; AltName: Full=Protein propionyltransferase p300 [Mus musculus]
EP300	m	2412	Microtus ochrogaster	79684	101988248	XP_005354214.1	XM_005354157.2	Microtus_ochrogaster_0	MODEL	2415	10755.0	100.0	LOW QUALITY PROTEIN: histone acetyltransferase p300 [Microtus ochrogaster]
EP300	m	2412	Marmota flaviventris	93162	114085718	XP_027782791.1	XM_027926990.1	Marmota_flaviventris_0	MODEL	2420	10711.0	100.0	histone acetyltransferase p300 [Marmota flaviventris]
EP300	m	2412	Cavia porcellus	10141	100734820	XP_003470564.1	XM_003470516.3	Cavia_porcellus_0	MODEL	2425	10635.0	100.0	histone acetyltransferase p300 [Cavia porcellus]
EP300	m	2412	Felis catus	9685	101088344	XP_003989337.2	XM_003989288.5	Felis_catus_0	MODEL	2425	10590.0	100.0	histone acetyltransferase p300 [Felis catus]
EP300	m	2412	Equus caballus	9796	100055626	XP_001502391.1	XM_001502341.6	Equus_caballus_0	MODEL	2420	10570.0	100.0	histone acetyltransferase p300 isoform X2 [Equus caballus]
EP300	m	2412	Microcebus murinus	30608	105858560	XP_012597234.1	XM_012741780.1	Microcebus_murinus_0	MODEL	2422	10565.0	100.0	histone acetyltransferase p300 [Microcebus murinus]
EP300	m	2412	Macaca fascicularis	9541	102131731	XP_015312625.1	XM_015457139.1	Macaca_fascicularis_0	MODEL	2424	10563.0	100.0	PREDICTED: histone acetyltransferase p300 isoform X1 [Macaca fascicularis]
EP300	m	2412	Ceratotherium simum simum	73337	101403170	XP_004437955.1	XM_004437898.2	Ceratotherium_simum_simum_0	MODEL	2421	10522.0	100.0	PREDICTED: histone acetyltransferase p300 [Ceratotherium simum simum]
EP300	m	2412	Tupaia chinensis	246437	102468175	XP_006150801.1	XM_006150739.2	Tupaia_chinensis_0	MODEL	2421	10506.0	100.0	histone acetyltransferase p300 isoform X1 [Tupaia chinensis]
EP300	m	2412	Heterocephalus glaber	10181	101711512	XP_004845589.1	XM_004845532.3	Heterocephalus_glaber_0	MODEL	2420	10473.0	100.0	histone acetyltransferase p300 isoform X1 [Heterocephalus glaber]
EP300	m	2412	Oryctolagus cuniculus	9986	100354135	XP_002721441.1	XM_002721395.3	Oryctolagus_cuniculus_0	MODEL	2418	10459.0	100.0	PREDICTED: histone acetyltransferase p300 isoform X1 [Oryctolagus cuniculus]
EP300	m	2412	Chrysochloris asiatica	185453	102829984	XP_006866939.1	XM_006866877.1	Chrysochloris_asiatica_0	MODEL	2417	10451.0	100.0	PREDICTED: histone acetyltransferase p300 [Chrysochloris asiatica]
EP300	m	2412	Sus scrofa	9823	100156226	XP_001929248.2	XM_001929213.5	Sus_scrofa_0	MODEL	2421	10435.0	100.0	LOW QUALITY PROTEIN: histone acetyltransferase p300 [Sus scrofa]
EP300	m	2412	Bos taurus	9913	112446776	XP_024848564.1	XM_024992796.1	Bos_taurus_0	MODEL	2411	10431.0	100.0	histone acetyltransferase p300 [Bos taurus]
EP300	m	2412	Lipotes vexillifer	118797	103079020	XP_007454041.1	XM_007453979.1	Lipotes_vexillifer_0	MODEL	2420	10420.0	100.0	PREDICTED: histone acetyltransferase p300 [Lipotes vexillifer]
EP300	m	2412	Condylura cristata	143302	101620440	XP_004675694.1	XM_004675637.2	Condylura_cristata_0	MODEL	2420	10418.0	100.0	PREDICTED: histone acetyltransferase p300 [Condylura cristata]
EP300	m	2412	Loxodonta africana	9785	100661096	XP_003419795.1	XM_003419747.2	Loxodonta_africana_0	MODEL	2421	10409.0	100.0	LOW QUALITY PROTEIN: histone acetyltransferase p300 [Loxodonta africana]
EP300	m	2412	Phyllostomus discolor	89673	114512901	XP_028387821.1	XM_028532020.1	Phyllostomus_discolor_0	MODEL	2410	10316.0	100.0	histone acetyltransferase p300 isoform X1 [Phyllostomus discolor]
EP300	m	2412	Erinaceus europaeus	9365	103113831	XP_007523474.1	XM_007523412.2	Erinaceus_europaeus_0	MODEL	2414	10299.0	100.0	PREDICTED: histone acetyltransferase p300 [Erinaceus europaeus]
EP300	m	2412	Sorex araneus	42254	101542504	XP_004610592.1	XM_004610535.1	Sorex_araneus_0	MODEL	2411	10140.0	100.0	PREDICTED: histone acetyltransferase p300 [Sorex araneus]
EP300	m	2412	Canis lupus familiaris	9615	100684945	XP_022280085.1	XM_022424377.1	Canis_lupus_familiaris_0	MODEL	2344	10113.0	95.98	histone acetyltransferase p300 [Canis lupus familiaris]
EP300	m	2412	Monodelphis domestica	13616	100028102	XP_007502632.1	XM_007502570.2	Monodelphis_domestica_0	MODEL	2454	9509.0	100.0	PREDICTED: histone acetyltransferase p300 isoform X1 [Monodelphis domestica]
EP300	m	2412	Vombatus ursinus	29139	114051925	XP_027730149.1	XM_027874348.1	Vombatus_ursinus_0	MODEL	2440	9308.0	100.0	histone acetyltransferase p300 isoform X2 [Vombatus ursinus]
EP300	m	2412	Phascolarctos cinereus	38626	110205826	XP_020838350.1	XM_020982691.1	Phascolarctos_cinereus_0	MODEL	2425	9219.0	100.0	LOW QUALITY PROTEIN: histone acetyltransferase p300 [Phascolarctos cinereus]
EP300	m	2412	Sarcophilus harrisii	9305	100921187	XP_023361120.1	XM_023505352.1	Sarcophilus_harrisii_0	MODEL	2430	9139.0	100.0	histone acetyltransferase p300 [Sarcophilus harrisii]
EP300	m	2412	Dipodomys ordii	10020	105991983	XP_012880234.1	XM_013024780.1	Dipodomys_ordii_0	MODEL	2264	9134.0	100.0	PREDICTED: histone acetyltransferase p300 [Dipodomys ordii]
EP300	m	2412	Ornithorhynchus anatinus	9258	100076960	XP_028935153.1	XM_029079320.1	Ornithorhynchus_anatinus_0	MODEL	2449	6182.0	61.94	histone acetyltransferase p300 isoform X2 [Ornithorhynchus anatinus]
EP300	m	2412	Rousettus aegyptiacus	9407	107519708	XP_016018142.1	XM_016162656.1	Rousettus_aegyptiacus_0	MODEL	1259	5447.0	52.57	PREDICTED: LOW QUALITY PROTEIN: histone acetyltransferase p300-like [Rousettus aegyptiacus]
EP300	m	2412	Elephantulus edwardii	28737	102844769	XP_006890250.1	XM_006890188.1	Elephantulus_edwardii_0	MODEL	2078	3655.0	38.27	PREDICTED: histone acetyltransferase p300 [Elephantulus edwardii]
EP300	s	2450	Gallus gallus	9031	418000	XP_004937767.1	XM_004937710.3	Gallus_gallus_0	MODEL	2450	12967.0	100.0	histone acetyltransferase p300 [Gallus gallus]
EP300	s	2450	Numida meleagris	8996	110392288	XP_021240106.1	XM_021384431.1	Numida_meleagris_0	MODEL	2448	12893.0	100.0	histone acetyltransferase p300 [Numida meleagris]
EP300	s	2450	Anas platyrhynchos	8839	101796241	XP_027306983.1	XM_027451182.1	Anas_platyrhynchos_0	MODEL	2449	12683.0	100.0	histone acetyltransferase p300 isoform X1 [Anas platyrhynchos] >ref|XP_027306988.1| histone acetyltransferase p300 isoform X2 [Anas platyrhynchos] >ref|XP_027306995.1| histone acetyltransferase p300 isoform X3 [Anas platyrhynchos]
EP300	s	2450	Calidris pugnax	198806	106901288	XP_014819328.1	XM_014963842.1	Calidris_pugnax_0	MODEL	2452	12656.0	100.0	PREDICTED: histone acetyltransferase p300 [Calidris pugnax]
EP300	s	2450	Aptenodytes forsteri	9233	103907771	XP_009288279.1	XM_009290004.2	Aptenodytes_forsteri_0	MODEL	2453	12624.0	100.0	PREDICTED: histone acetyltransferase p300 isoform X1 [Aptenodytes forsteri] >ref|XP_009288280.1| PREDICTED: histone acetyltransferase p300 isoform X2 [Aptenodytes forsteri] >ref|XP_009288281.1| PREDICTED: histone acetyltransferase p300 isoform X3 [Aptenodytes forsteri]
EP300	s	2450	Dromaius novaehollandiae	8790	112984045	XP_025957379.1	XM_026101594.1	Dromaius_novaehollandiae_0	MODEL	2452	12586.0	100.0	histone acetyltransferase p300 [Dromaius novaehollandiae]
EP300	s	2450	Athene cunicularia	194338	113490095	XP_026722140.1	XM_026866339.1	Athene_cunicularia_0	MODEL	2452	12584.0	100.0	histone acetyltransferase p300 isoform X2 [Athene cunicularia]
EP300	s	2450	Empidonax traillii	164674	114058048	XP_027740812.1	XM_027885011.1	Empidonax_traillii_0	MODEL	2446	12573.0	100.0	histone acetyltransferase p300 [Empidonax traillii]
EP300	s	2450	Parus major	9157	107204429	XP_015483007.1	XM_015627521.1	Parus_major_0	MODEL	2447	12562.0	100.0	PREDICTED: histone acetyltransferase p300 isoform X2 [Parus major]
EP300	s	2450	Corapipo altera	415028	113954485	XP_027514686.1	XM_027658885.1	Corapipo_altera_0	MODEL	2447	12559.0	100.0	histone acetyltransferase p300 [Corapipo altera]
EP300	s	2450	Ficedula albicollis	59894	101810784	XP_005039757.1	XM_005039700.1	Ficedula_albicollis_0	MODEL	2447	12556.0	100.0	PREDICTED: histone acetyltransferase p300 [Ficedula albicollis]
EP300	s	2450	Charadrius vociferus	50402	104295489	XP_009893552.1	XM_009895250.1	Charadrius_vociferus_0	MODEL	2440	12555.0	100.0	PREDICTED: LOW QUALITY PROTEIN: histone acetyltransferase p300 [Charadrius vociferus]
EP300	s	2450	Sturnus vulgaris	9172	106856905	XP_014738093.1	XM_014882607.1	Sturnus_vulgaris_0	MODEL	2447	12531.0	100.0	PREDICTED: histone acetyltransferase p300 [Sturnus vulgaris]
EP300	s	2450	Nipponia nippon	128390	104021637	XP_009473508.1	XM_009475233.1	Nipponia_nippon_0	MODEL	2443	12512.0	100.0	PREDICTED: LOW QUALITY PROTEIN: histone acetyltransferase p300 [Nipponia nippon]
EP300	s	2450	Zonotrichia albicollis	44394	102069892	XP_005488715.1	XM_005488658.2	Zonotrichia_albicollis_0	MODEL	2445	12508.0	100.0	histone acetyltransferase p300 [Zonotrichia albicollis]
EP300	s	2450	Picoides pubescens	118200	104302083	XP_009900860.1	XM_009902558.1	Picoides_pubescens_0	MODEL	2432	12416.0	100.0	PREDICTED: LOW QUALITY PROTEIN: histone acetyltransferase p300 [Picoides pubescens]
EP300	s	2450	Corvus brachyrhynchos	85066	103618244	XP_008634851.2	XM_008636629.2	Corvus_brachyrhynchos_0	MODEL	2426	12411.0	100.0	PREDICTED: LOW QUALITY PROTEIN: histone acetyltransferase p300 [Corvus brachyrhynchos]
EP300	s	2450	Geospiza fortis	48883	102038495	XP_005421922.1	XM_005421865.1	Geospiza_fortis_0	MODEL	2422	12250.0	100.0	PREDICTED: histone acetyltransferase p300 [Geospiza fortis]
EP300	s	2450	Nothoprocta perdicaria	30464	112946445	XP_025894054.1	XM_026038269.1	Nothoprocta_perdicaria_0	MODEL	2460	10964.0	100.0	histone acetyltransferase p300 [Nothoprocta perdicaria]
EP300	s	2450	Crocodylus porosus	8502	109316719	XP_019400543.1	XM_019544998.1	Crocodylus_porosus_0	MODEL	2457	10885.0	100.0	PREDICTED: histone acetyltransferase p300 isoform X2 [Crocodylus porosus]
EP300	s	2450	Alligator mississippiensis	8496	106736758	XP_014463097.2	XM_014607611.2	Alligator_mississippiensis_0	MODEL	2453	10822.0	100.0	PREDICTED: histone acetyltransferase p300 isoform X2 [Alligator mississippiensis]
EP300	s	2450	Columba livia	8932	102085000	XP_021138334.1	XM_021282659.1	Columba_livia_0	MODEL	2007	10326.0	82.2	histone acetyltransferase p300, partial [Columba livia]
EP300	s	2450	Chrysemys picta bellii	8479	101930946	XP_008177609.1	XM_008179387.2	Chrysemys_picta_bellii_0	MODEL	2405	10238.0	100.0	histone acetyltransferase p300 [Chrysemys picta bellii]
EP300	s	2450	Pogona vitticeps	103695	110076024	XP_020643489.1	XM_020787830.1	Pogona_vitticeps_0	MODEL	2456	10210.0	100.0	histone acetyltransferase p300 isoform X4 [Pogona vitticeps]
EP300	s	2450	Notechis scutatus	8663	113432691	XP_026550595.1	XM_026694810.1	Notechis_scutatus_0	MODEL	2470	10014.0	99.96	histone acetyltransferase p300 isoform X2 [Notechis scutatus]
