# Supplementary material for: Directional divergence of Ep300 duplicates in teleosts and its implications
Source: BMC Evol Biol. 2020 Oct 31;20:140. doi: 10.1186/s12862-020-01712-6 (PMC7603692; doi:10.1186/s12862-020-01712-6)
Supplement: Supplementary file 3 — Additional file 3: Tblastn search results against RefSeq genomes of 19 fishes. [file 12862_2020_1712_MOESM3_ESM.xlsx]

## Sheet: Sheet1
Sequences of Ep300a, Ep300b, Crebbpa, Crebbpb of Danio rerio were used to conduct tblastn search against RefSeq genomes of 19 fish species that have available assembled chromosomes (Astyanax mexicanus, Carassius auratus, Cynoglossus semilaevis, Cyprinus carpio, Danio rerio, Denticeps clupeoides, Erpetoichthys calabaricus, Esox lucius, Gouania willdenowi, Ictalurus punctatus, Lepisosteus oculatus,…
Hit species	Query sequence	Hit accession	Hit description	Hit regions	Total hit span	Separated hit regions (max region span = 100000 nt)	Total possible gene regions (regions with span<10000 nt were excluded)
Astyanax mexicanus	Ep300a	NC_035900.1	Astyanax mexicanus chromosome 4, Astyanax_mexicanus-2.0	[1863610,1864062],[1863026,1863490],[1852934,1853299],[1853630,1853809],[1852635,1852850],[1853413,1853541],[1862174,1862788],[1861917,1862066],[1864225,1865577],[1858511,1858753],[1858860,1858943],[1850447,1851082],[1861622,1861786],[1861309,1861548],[1851884,1852171],[1866019,1866486],[1852346,1852522],[1860718,1860831],[1857595,1857714]	[1850447,1866486]=16040		2
Astyanax mexicanus	Ep300a	NC_035919.1	Astyanax mexicanus chromosome 23, Astyanax_mexicanus-2.0	[3337888,3338358],[3337075,3337605],[3335927,3336208],[3322984,3323226],[3334590,3334739],[3338686,3339573],[3306619,3306840],[3302705,3303265],[3308433,3308576],[3333541,3333696],[3317699,3317818],[3329712,3329825],[3311334,3311447]	[3302705,3339573]=36869
Astyanax mexicanus	Ep300b	NC_035900.1	Astyanax mexicanus chromosome 4, Astyanax_mexicanus-2.0	[1862174,1863490],[1863610,1863975],[1861917,1862066],[1858511,1858753],[1858860,1858943],[1861622,1861786],[1861309,1861548],[1853413,1853541],[1853156,1853299],[1851995,1852171],[1860718,1860831],[1852346,1852456],[1857598,1857714]	[1851995,1863975]=11981
Astyanax mexicanus	Ep300b	NC_035919.1	Astyanax mexicanus chromosome 23, Astyanax_mexicanus-2.0	[3337888,3339081],[3337006,3337605],[3335927,3336208],[3322984,3323226],[3334590,3334739],[3306619,3306840],[3333541,3333696],[3308433,3308567],[3329712,3329825],[3339361,3339696],[3317702,3317818],[3332131,3332433],[3311334,3311465]	[3306619,3339696]=33078
Astyanax mexicanus	Crebbpa	NC_035900.1	Astyanax mexicanus chromosome 4, Astyanax_mexicanus-2.0	[1862162,1863490],[1863610,1863975],[1861917,1862066],[1858511,1858750],[1858860,1858946],[1861622,1861786],[1861309,1861548],[1853413,1853529],[1853633,1853797],[1851935,1852171],[1857595,1857714]	[1851935,1863975]=12041
Astyanax mexicanus	Crebbpa	NC_035919.1	Astyanax mexicanus chromosome 23, Astyanax_mexicanus-2.0	[3337903,3338280],[3335927,3336208],[3337006,3337605],[3322984,3323223],[3306610,3306840],[3334590,3334739],[3308433,3308570],[3317699,3317818],[3311334,3311447]	[3306610,3338280]=31671
Astyanax mexicanus	Crebbpb	NC_035900.1	Astyanax mexicanus chromosome 4, Astyanax_mexicanus-2.0	[1862174,1863490],[1863610,1863975],[1861917,1862066],[1858511,1858750],[1858860,1858946],[1861622,1861786],[1861309,1861548],[1853413,1853529],[1853633,1853713],[1851863,1852171],[1852346,1852459],[1857595,1857714]	[1851863,1863975]=12113
Astyanax mexicanus	Crebbpb	NC_035919.1	Astyanax mexicanus chromosome 23, Astyanax_mexicanus-2.0	[3337903,3338280],[3337075,3337605],[3335927,3336208],[3322984,3323223],[3306604,3306840],[3334590,3334739],[3308433,3308570],[3317699,3317818],[3311334,3311447],[3333550,3333696]	[3306604,3338280]=31677
Carassius auratus	Ep300a	NC_039279.1	Carassius auratus strain Wakin chromosome 37, ASM336829v1	[7590953,7592671],[7586638,7586811],[7586181,7586330],[7586414,7586530],[7586883,7586969],[7575268,7575618],[7575713,7575832],[7574997,7575176],[7573215,7573844],[7588801,7589085],[7582939,7583235],[7585607,7585939],[7585290,7585529],[7577523,7577711],[7577323,7577439],[7593629,7594096],[7579173,7579616],[7576080,7576250],[7581693,7581869],[7584682,7584804]	[7573215,7594096]=20882		8
Carassius auratus	Ep300a	NC_039254.1	Carassius auratus strain Wakin chromosome 12, ASM336829v1	[8621655,8623607],[8624647,8625000],[8625319,8625468],[8625119,8625247],[8623843,8624124],[8637687,8638319],[8625683,8625985],[8626069,8626311],[8629465,8629731],[8635778,8636356],[8635111,8635353],[8620719,8621180],[8631157,8631603],[8635531,8635650],[8633614,8633775],[8631815,8632168],[8633813,8633962],[8627878,8627991],[8629995,8630114]	[8620719,8638319]=17601
Carassius auratus	Ep300a	NC_039264.1	Carassius auratus strain Wakin chromosome 22, ASM336829v1	[19950382,19950747],[19950098,19950268],[19950848,19950931],[19944206,19944676],[19952003,19952449],[19951467,19951751],[19940424,19940540],[19940657,19940800],[19934469,19934645],[19936638,19936772],[19948732,19948818],[19948899,19948964]	[19934469,19952449]=17981
Carassius auratus	Ep300a	NC_039270.1	Carassius auratus strain Wakin chromosome 28, ASM336829v1	[12689506,12689958],[12689084,12689368],[12688906,12689001],[12687881,12688180],[12679089,12679337],[12682350,12682682],[12682799,12682870],[12661718,12662287],[12687595,12687744],[12665520,12665708],[12685367,12685516],[12665747,12665908],[12669884,12670057],[12669493,12669609],[12676306,12676425]	[12661718,12689958]=28241
Carassius auratus	Ep300a	NC_039289.1	Carassius auratus strain Wakin chromosome 47, ASM336829v1	[10084568,10084828],[10084926,10085045],[10084366,10084455],[10078187,10078657],[10079981,10080349],[10079787,10079870],[10078924,10079208],[10087787,10087903],[10087540,10087689],[10094370,10094546],[10080484,10080648],[10090100,10090228],[10082276,10082371],[10082122,10082187]	[10078187,10094546]=16360
Carassius auratus	Ep300a	NC_039245.1	Carassius auratus strain Wakin chromosome 3, ASM336829v1	[10574743,10575195],[10576459,10577019],[12602992,12603489],[12517777,12518274],[10575321,10575605],[10575688,10575777],[12603734,12604201],[12518519,12518986],[12523812,12524054],[10582693,10582935],[12520568,12520717],[12520828,12520977],[12521060,12521125],[10605529,10605705],[10605291,10605428],[12519411,12519575],[12519221,12519307],[12604624,12604788],[12604434,12604520],[10579170,10579505]…	[10573552,24061651]=13488100	[10573552,10611241]=37690; [12517777,12606456]=88680; [12626353,12631089]=4737; [17244578,17244892]=315; [24049413,24061651]=12239
Carassius auratus	Ep300b	NC_039270.1	Carassius auratus strain Wakin chromosome 28, ASM336829v1	[12689506,12690651],[12689084,12689368],[12688831,12689001],[12687881,12688180],[12679089,12679337],[12671783,12671890],[12671602,12671706],[12671967,12672119],[12690934,12691269],[12673087,12673536],[12661718,12661960],[12667690,12667995],[12687595,12687744],[12665520,12665708],[12685367,12685516],[12682350,12682676],[12692479,12692658],[12666239,12666379],[12665747,12665887],[12676309,12676425]…	[12661718,12692658]=30941
Carassius auratus	Ep300b	NC_039245.1	Carassius auratus strain Wakin chromosome 3, ASM336829v1	[10574050,10575195],[10576459,10577019],[12603064,12603441],[12517849,12518226],[10575321,10575605],[10575688,10575852],[12603734,12604201],[12518519,12518986],[12523812,12524054],[10582693,10582935],[10605529,10605705],[10605318,10605428],[12519411,12519575],[12519221,12519307],[12604624,12604788],[12604434,12604520],[12531413,12531826],[24056868,24057281],[12531883,12532017],[24056677,24056811]…	[10572370,24061651]=13489282	[10572370,10611241]=38872; [12517849,12606456]=88608; [12626353,12631208]=4856; [17244578,17244850]=273; [24049413,24061651]=12239
Carassius auratus	Ep300b	NC_039279.1	Carassius auratus strain Wakin chromosome 37, ASM336829v1	[7586638,7586811],[7586181,7586330],[7586883,7587314],[7586414,7586530],[7590953,7591321],[7588801,7589085],[7582939,7583235],[7585607,7585939],[7585308,7585529],[7575409,7575618],[7575713,7575823],[7577323,7577439],[7577523,7577711],[7584682,7584795],[7581726,7581869]	[7575409,7591321]=15913
Carassius auratus	Ep300b	NC_039254.1	Carassius auratus strain Wakin chromosome 12, ASM336829v1	[8624647,8625000],[8625319,8625468],[8625119,8625247],[8623239,8623607],[8623843,8624124],[8629465,8629728],[8625683,8625985],[8626069,8626293],[8635778,8635954],[8633813,8633962],[8635540,8635650],[8627878,8627991]	[8623239,8635954]=12716
Carassius auratus	Ep300b	NC_039264.1	Carassius auratus strain Wakin chromosome 22, ASM336829v1	[19950382,19950747],[19950098,19950268],[19950848,19950931],[19944209,19944676],[19952003,19952377],[19951467,19951751],[19940424,19940540],[19940657,19940740],[19934469,19934645],[19936638,19936748]	[19934469,19952377]=17909
Carassius auratus	Ep300b	NC_039289.1	Carassius auratus strain Wakin chromosome 47, ASM336829v1	[10084568,10084828],[10084926,10085042],[10084366,10084455],[10078259,10078657],[10079981,10080349],[10079787,10079870],[10078924,10079208],[10087787,10087903],[10087597,10087689],[10080484,10080648],[10094370,10094546],[10090118,10090228],[10082273,10082455],[10082122,10082187]	[10078259,10094546]=16288
Carassius auratus	Crebbpa	NC_039289.1	Carassius auratus strain Wakin chromosome 47, ASM336829v1	[10076414,10078657],[10084568,10084828],[10084926,10085063],[10085412,10085558],[10084363,10084455],[10085125,10085304],[10079981,10080352],[10079703,10079870],[10078924,10079208],[10087510,10087689],[10087787,10087903],[10100836,10101441],[10086577,10086756],[10086830,10086979],[10094370,10094597],[10088185,10088319],[10088442,10088528],[10080484,10080648],[10080809,10080994],[10082276,10082371]…	[10076414,10101441]=25028
Carassius auratus	Crebbpa	NC_039264.1	Carassius auratus strain Wakin chromosome 22, ASM336829v1	[19951919,19954177],[19950382,19950747],[19950098,19950268],[19951129,19951308],[19950848,19951015],[19944206,19944673],[19943937,19944119],[19934403,19934645],[19934150,19934314],[19926554,19927186],[19951467,19951751],[19940654,19940827],[19940424,19940540],[19941605,19941784],[19941409,19941531],[19941239,19941304],[19939948,19940103],[19939755,19939841],[19949736,19949885],[19938790,19938939]…	[19926554,19954177]=27624
Carassius auratus	Crebbpa	NC_039245.1	Carassius auratus strain Wakin chromosome 3, ASM336829v1	[12518519,12519307],[12519411,12519575],[12603734,12604285],[12604624,12604788],[12604350,12604520],[10576459,10577019],[12520568,12520720],[12520828,12520977],[12521212,12521289],[12521060,12521125],[12517849,12518274],[12603064,12603489],[10574821,10575195],[12601195,12602253],[12515980,12517038],[12630616,12631017],[12631074,12631208],[12630420,12630512],[12531425,12531826],[24056868,24057269]…	[10574821,24061651]=13486831	[10574821,10605705]=30885; [12515980,12606633]=90654; [12626353,12631208]=4856; [17244587,17244889]=303; [24038361,24061651]=23291
Carassius auratus	Crebbpa	NC_039279.1	Carassius auratus strain Wakin chromosome 37, ASM336829v1	[7586632,7586811],[7586883,7587314],[7586181,7586330],[7586414,7586530],[7590953,7591321],[7582939,7583235],[7575400,7575618],[7575713,7575832],[7588801,7589085],[7585607,7585939],[7585311,7585529],[7577323,7577439],[7577529,7577681],[7581723,7581869]	[7575400,7591321]=15922
Carassius auratus	Crebbpa	NC_039254.1	Carassius auratus strain Wakin chromosome 12, ASM336829v1	[8624644,8625006],[8625319,8625468],[8625119,8625244],[8623239,8623607],[8629474,8629728],[8623843,8624124],[8625683,8625985],[8626069,8626290],[8635778,8635963],[8633846,8633962],[8635531,8635650]	[8623239,8635963]=12725
Carassius auratus	Crebbpa	NC_039270.1	Carassius auratus strain Wakin chromosome 28, ASM336829v1	[12689506,12689880],[12689084,12689368],[12688828,12689001],[12687881,12688180],[12679089,12679334],[12665511,12665708],[12687595,12687744],[12669493,12669609],[12676294,12676425]	[12665511,12689880]=24370
Carassius auratus	Crebbpb	NC_039245.1	Carassius auratus strain Wakin chromosome 3, ASM336829v1	[12603734,12604273],[12604624,12604788],[12604341,12604520],[12518519,12519307],[12519411,12519575],[12517285,12518274],[12602500,12603489],[12550610,12551248],[24038355,24038993],[10576459,10577019],[10574821,10575195],[12515980,12517050],[12601195,12602265],[10575321,10575605],[10575688,10575777],[12630592,12631017],[12631074,12631214],[12630444,12630512],[12531401,12531826],[24056868,24057293]…	[10574821,24061651]=13486831	[10574821,10605705]=30885; [12515980,12606567]=90588; [12626353,12634194]=7842; [17244587,17244889]=303; [24038355,24061651]=23297
Carassius auratus	Crebbpb	NC_039279.1	Carassius auratus strain Wakin chromosome 37, ASM336829v1	[7586632,7586811],[7586883,7587314],[7586181,7586330],[7586414,7586530],[7590953,7591321],[7582939,7583235],[7588801,7589085],[7575322,7575618],[7575713,7575826],[7585607,7585939],[7585311,7585529],[7577323,7577439],[7577529,7577609],[7581723,7581869]	[7575322,7591321]=16000
Carassius auratus	Crebbpb	NC_039264.1	Carassius auratus strain Wakin chromosome 22, ASM336829v1	[19950382,19950747],[19950098,19950268],[19950848,19951015],[19951919,19952608],[19944206,19944673],[19951467,19951751],[19934421,19934645],[19926566,19927204],[19940424,19940540],[19940654,19940737],[19953773,19954177],[19949736,19949921],[19948720,19948818],[19948899,19948964],[19936638,19936751]	[19926566,19954177]=27612
Carassius auratus	Crebbpb	NC_039289.1	Carassius auratus strain Wakin chromosome 47, ASM336829v1	[10077686,10078657],[10084568,10084828],[10084926,10085045],[10084363,10084455],[10079981,10080352],[10079703,10079870],[10078924,10079208],[10094370,10094594],[10100818,10101429],[10087787,10087903],[10087600,10087689],[10080484,10080648],[10076414,10076830],[10080809,10080994],[10082276,10082362],[10082122,10082187],[10090115,10090228],[10077164,10077502],[10088185,10088325]	[10076414,10101429]=25016
Carassius auratus	Crebbpb	NC_039254.1	Carassius auratus strain Wakin chromosome 12, ASM336829v1	[8624563,8625006],[8625319,8625468],[8625119,8625244],[8623239,8623607],[8629474,8629728],[8623843,8624124],[8625683,8625985],[8626069,8626290],[8635778,8636017],[8635537,8635650],[8633846,8633962],[8629995,8630114]	[8623239,8636017]=12779
Carassius auratus	Crebbpb	NC_039270.1	Carassius auratus strain Wakin chromosome 28, ASM336829v1	[12689506,12689880],[12689084,12689368],[12688903,12689001],[12687881,12688180],[12679089,12679334],[12665502,12665708],[12687595,12687744],[12665747,12665890],[12669493,12669609],[12676270,12676425]	[12665502,12689880]=24379
Cynoglossus semilaevis	Ep300a	NC_024314.1	Cynoglossus semilaevis isolate Cse_v1.0 chromosome 8, Cse_v1.0	[12285028,12285483],[12284655,12284936],[12284456,12284551],[12282952,12283311],[12283428,12283577],[12283649,12283771],[12282762,12282839],[12279878,12280072],[12279531,12279650],[12279745,12279813],[12285838,12286674],[12283788,12284060],[12282365,12282478],[12282595,12282768],[12273864,12274124],[12272273,12272974],[12274700,12274834],[12275472,12275810],[12276367,12276510],[12275135,12275407]	[12272273,12286674]=14402		4
Cynoglossus semilaevis	Ep300a	NC_024323.1	Cynoglossus semilaevis isolate Cse_v1.0 chromosome 17, Cse_v1.0	[9438626,9439438],[9438417,9438527],[12265885,12266340],[9433562,9433804],[9433342,9433461],[12266552,12267019],[12271670,12271966],[12271474,12271557],[9435647,9435760],[9436406,9436561],[9435840,9436118],[9436234,9436317],[12277435,12277809],[12277131,12277346],[12267776,12268039],[12267424,12267588],[12267264,12267350],[9436790,9436948],[9437065,9437181],[9429873,9430220],[9429673,9429780],[12…	[9426457,12282518]=2856062	[9426457,9439438]=12982; [12265885,12282518]=16634
Cynoglossus semilaevis	Ep300a	NC_024315.1	Cynoglossus semilaevis isolate Cse_v1.0 chromosome 9, Cse_v1.0	[14862931,14863269],[14863569,14863718],[14863373,14863489],[14861270,14861719],[14866666,14866911],[14866998,14867117],[14862034,14862303],[14870419,14870796],[14870190,14870333],[14870006,14870071],[14872668,14872895],[14872207,14872320]	[14861270,14872895]=11626
Cynoglossus semilaevis	Ep300b	NC_024323.1	Cynoglossus semilaevis isolate Cse_v1.0 chromosome 17, Cse_v1.0	[9438626,9439369],[9438417,9438527],[12265786,12266340],[9433562,9433804],[9433345,9433461],[12266552,12267019],[12271670,12271966],[12271474,12271557],[12267776,12268039],[12277432,12277809],[12277179,12277346],[12267424,12267588],[12267264,12267350],[9436790,9436948],[9437065,9437181],[9429873,9430196],[9429646,9429780],[9435647,9435760],[9435864,9436118],[9436234,9436374],[12268213,12268545],[…	[9426457,12282518]=2856062	[9426457,9439369]=12913; [12265786,12282518]=16733
Cynoglossus semilaevis	Ep300b	NC_024314.1	Cynoglossus semilaevis isolate Cse_v1.0 chromosome 8, Cse_v1.0	[12285028,12285582],[12284655,12284936],[12282952,12283311],[12283428,12283577],[12283649,12283771],[12282762,12282839],[12279878,12280072],[12279024,12279650],[12279745,12279813],[12273951,12274124],[12283788,12284060],[12274700,12274807],[12276367,12276510],[12282365,12282478]	[12273951,12285582]=11632
Cynoglossus semilaevis	Ep300b	NC_024315.1	Cynoglossus semilaevis isolate Cse_v1.0 chromosome 9, Cse_v1.0	[14861342,14861719],[14866666,14866911],[14866998,14867114],[14862931,14863269],[14863373,14863489],[14862034,14862303],[14870419,14870796],[14870214,14870333],[14872668,14872895],[14863476,14863718],[14872210,14872320],[14864511,14864588],[14864354,14864437]	[14861342,14872895]=11554
Cynoglossus semilaevis	Crebbpa	NC_024323.1	Cynoglossus semilaevis isolate Cse_v1.0 chromosome 17, Cse_v1.0	[9438626,9439369],[9438345,9438524],[9433562,9433801],[9433342,9433461],[12271673,12271966],[12271471,12271560],[12265972,12266340],[12266552,12267019],[9429873,9430289],[9429646,9429780],[9436790,9436948],[9437065,9437193],[12267776,12268039],[12267424,12267588],[12267261,12267350],[12277435,12277800],[12277173,12277349],[9440883,9441689],[9436403,9436561],[9436201,9436317],[9435858,9436118],[94…	[9423005,12280186]=2857182	[9423005,9441689]=18685; [12265972,12280186]=14215
Cynoglossus semilaevis	Crebbpa	NC_024314.1	Cynoglossus semilaevis isolate Cse_v1.0 chromosome 8, Cse_v1.0	[12285028,12285405],[12284655,12284936],[12284456,12284551],[12279878,12280072],[12279519,12279650],[12279745,12279813],[12283428,12283577],[12283649,12283783],[12282952,12283311],[12283788,12284060],[12273942,12274127],[12276367,12276510]	[12273942,12285405]=11464
Cynoglossus semilaevis	Crebbpa	NC_024315.1	Cynoglossus semilaevis isolate Cse_v1.0 chromosome 9, Cse_v1.0	[14862847,14863269],[14863569,14863718],[14863361,14863489],[14861342,14861752],[14866666,14866911],[14866998,14867117],[14870419,14870787],[14870163,14870375],[14870006,14870071],[14859791,14861140],[14862034,14862303],[14872668,14872913],[14863921,14864115],[14877116,14877436],[14859479,14859625],[14872207,14872320],[14862505,14862693]	[14859479,14877436]=17958
Cynoglossus semilaevis	Crebbpb	NC_024323.1	Cynoglossus semilaevis isolate Cse_v1.0 chromosome 17, Cse_v1.0	[9438626,9439372],[9438345,9438524],[12265972,12266340],[9433562,9433801],[9433342,9433461],[12266552,12267019],[12271673,12271912],[12271471,12271560],[9436790,9436948],[9437065,9437181],[12267776,12268039],[12267424,12267588],[12267180,12267350],[9429873,9430160],[9429640,9429780],[12277435,12277800],[12277266,12277349],[9436403,9436561],[9436201,9436317],[9426391,9426633],[9422999,9423649],[94…	[9422999,12280171]=2857173	[9422999,9441689]=18691; [12265972,12280171]=14200
Cynoglossus semilaevis	Crebbpb	NC_024314.1	Cynoglossus semilaevis isolate Cse_v1.0 chromosome 8, Cse_v1.0	[12285028,12285405],[12284655,12284936],[12284456,12284551],[12283428,12284060],[12282952,12283311],[12279878,12280072],[12279039,12279650],[12279745,12279813],[12273867,12274127],[12274700,12274813],[12276367,12276510]	[12273867,12285405]=11539
Cynoglossus semilaevis	Crebbpb	NC_024315.1	Cynoglossus semilaevis isolate Cse_v1.0 chromosome 9, Cse_v1.0	[14862847,14863269],[14863569,14863718],[14863364,14863489],[14861342,14861752],[14866666,14866911],[14866998,14867117],[14862034,14862303],[14870419,14870793],[14870253,14870375],[14872668,14872958],[14863921,14864115],[14872207,14872320],[14876747,14877424],[14860250,14860591]	[14860250,14877424]=17175
Cyprinus carpio	Ep300a	NC_031710.1	Cyprinus carpio chromosome 14, common carp genome	[9030629,9032077],[9035805,9036467],[9034855,9035139],[9036715,9036864],[9037117,9037203],[9036959,9037048],[9037296,9037376],[9039585,9039836],[9030177,9030419],[9042729,9042848]	[9030177,9042848]=12672		2
Cyprinus carpio	Ep300a	NC_031720.1	Cyprinus carpio chromosome 24, common carp genome	[4674291,4675439],[4674098,4674289],[4740484,4741002],[4740216,4740395],[4656501,4657136],[4882326,4882985],[4595547,4596179],[4738373,4739005],[4673569,4673850],[4658477,4659316],[4881763,4881912],[4881438,4881524],[4881596,4881667],[4881265,4881339],[4665733,4666023],[4668691,4668813],[4668373,4668459],[4668531,4668602],[4668207,4668281],[4670531,4671010],[4669183,4669332],[4669400,4669690],[46…	[4595547,4882985]=287439	[4595547,4675904]=80358; [4738373,4741398]=3026; [4873541,4882985]=9445
Cyprinus carpio	Ep300a	NC_031734.1	Cyprinus carpio chromosome 38, common carp genome	[24414417,24414701],[24414803,24414922]	[24414417,24414922]=506
Cyprinus carpio	Ep300a	NC_031739.1	Cyprinus carpio chromosome 43, common carp genome	[4771447,4771623],[4772291,4772413]	[4771447,4772413]=967
Cyprinus carpio	Ep300b	NC_031720.1	Cyprinus carpio chromosome 24, common carp genome	[4882377,4883318],[4882160,4882309],[4674291,4674467],[4674098,4674289],[4670531,4671010],[4671121,4671207],[4673569,4673850],[4740574,4740987],[4665733,4665990],[4881763,4881912],[4881438,4881524],[4881596,4881667],[4881283,4881339],[4669183,4669332],[4669400,4669690],[4668691,4668813],[4668373,4668459],[4668531,4668602],[4668225,4668281],[4658945,4659301],[4658892,4658930],[4600543,4600659],[46…	[4597755,4883318]=285564	[4597755,4674467]=76713; [4740574,4740987]=414; [4881283,4883318]=2036
Cyprinus carpio	Ep300b	NC_031710.1	Cyprinus carpio chromosome 14, common carp genome	[9031709,9032077],[9035805,9036467],[9034855,9035139],[9036715,9036864],[9037117,9037203],[9036959,9037048],[9037302,9037358],[9039585,9039836],[9035323,9035760]	[9031709,9039836]=8128
Cyprinus carpio	Ep300b	NC_031734.1	Cyprinus carpio chromosome 38, common carp genome	[24414417,24414701],[24414803,24414919]	[24414417,24414919]=503
Cyprinus carpio	Ep300b	NC_031739.1	Cyprinus carpio chromosome 43, common carp genome	[4771447,4771623],[4772291,4772401]	[4771447,4772401]=955
Cyprinus carpio	Crebbpa	NC_031710.1	Cyprinus carpio chromosome 14, common carp genome	[9035856,9036467],[9035323,9035757],[9031709,9032077],[9039591,9039836],[9034855,9035139],[9036715,9036855],[9037117,9037203],[9036959,9037048],[9037305,9037355],[9042729,9042848]	[9031709,9042848]=11140
Cyprinus carpio	Crebbpa	NC_031734.1	Cyprinus carpio chromosome 38, common carp genome	[24414417,24414701],[24414803,24414922],[24415030,24415179],[24415163,24415213],[9897428,9897613]	[9897428,24415213]=14517786	[9897428,9897613]=186; [24414417,24415213]=797
Cyprinus carpio	Crebbpa	NC_031720.1	Cyprinus carpio chromosome 24, common carp genome	[4882326,4883321],[4670570,4671010],[4670373,4670471],[4674291,4674467],[4674098,4674289],[4665733,4665990],[4740565,4740996],[4673569,4673850],[4881763,4881912],[4881438,4881524],[4881596,4881667],[4881286,4881336],[4658945,4659310],[4600543,4600659],[4600748,4600831],[4669687,4669872],[4668373,4668813],[4668228,4668278],[4597746,4597931],[4882160,4882309],[4669183,4669332],[4665071,4665190],[45…	[4597746,4883321]=285576	[4597746,4674467]=76722; [4740565,4740996]=432; [4877372,4883321]=5950
Cyprinus carpio	Crebbpa	NC_031733.1	Cyprinus carpio chromosome 37, common carp genome	[8766880,8767446]	[8766880,8767446]=567
Cyprinus carpio	Crebbpa	NC_031739.1	Cyprinus carpio chromosome 43, common carp genome	[4771399,4771623],[4759877,4760485]	[4759877,4771623]=11747
Cyprinus carpio	Crebbpa	NC_031721.1	Cyprinus carpio chromosome 25, common carp genome	[6545385,6546005]	[6545385,6546005]=621
Cyprinus carpio	Crebbpb	NC_031739.1	Cyprinus carpio chromosome 43, common carp genome	[4759871,4760503],[4771381,4771623],[4769058,4769219],[4772291,4772404]	[4759871,4772404]=12534
Cyprinus carpio	Crebbpb	NC_031721.1	Cyprinus carpio chromosome 25, common carp genome	[6545379,6546023]	[6545379,6546023]=645
Cyprinus carpio	Crebbpb	NC_031720.1	Cyprinus carpio chromosome 24, common carp genome	[4882326,4883321],[4674291,4674467],[4674098,4674289],[4673569,4673850],[4665733,4666029],[4740559,4740990],[4670531,4671010],[4669183,4669332],[4669406,4669690],[4658945,4659304],[4658892,4658930],[4881772,4881912],[4881438,4881524],[4881596,4881667],[4881286,4881336],[4669687,4669872],[4668373,4668813],[4668228,4668278],[4600543,4600659],[4600748,4600828],[4882160,4882309],[4597728,4597931],[45…	[4597728,4883321]=285594	[4597728,4674467]=76740; [4740559,4740990]=432; [4877372,4883321]=5950
Cyprinus carpio	Crebbpb	NC_031734.1	Cyprinus carpio chromosome 38, common carp genome	[24414417,24414701],[24414803,24414922],[9897428,9897613]	[9897428,24414922]=14517495	[9897428,9897613]=186; [24414417,24414922]=506
Cyprinus carpio	Crebbpb	NC_031710.1	Cyprinus carpio chromosome 14, common carp genome	[9031709,9032077],[9035805,9036467],[9039591,9039836],[9034855,9035139],[9036715,9036855],[9037117,9037203],[9036959,9037048],[9037305,9037355],[9035323,9035760],[9042729,9042848]	[9031709,9042848]=11140
Cyprinus carpio	Crebbpb	NC_031733.1	Cyprinus carpio chromosome 37, common carp genome	[8767030,8767446]	[8767030,8767446]=417
Danio rerio	Ep300a	NC_007123.7	Danio rerio strain Tuebingen chromosome 12, GRCz11 Primary Assembly	[18929767,18931983],[18954670,18955290],[18933487,18933837],[18933956,18934276],[18953096,18953941],[18932284,18932565],[18939899,18940168],[18947485,18947673],[18947756,18947872],[18933224,18933478],[18933058,18933141],[18944890,18945306],[18929065,18929538],[18945818,18945970],[18946063,18946140],[18952716,18952928],[18935797,18935871],[18935975,18936058],[18951048,18951173],[18937346,18937459]…	[18929065,18955290]=26226		4 (It is already known that for Danio rerio, the ep300a, ep300b, crebbpa, crebbpb genes are located on chr 12, chr 3, chr 3 and chr 22, respectively)
Danio rerio	Ep300a	NW_018394835.1	Danio rerio strain Tuebingen chromosome 12 genomic scaffold, GRCz11 alternate locus group ALT_DRER_TU_1 ALT_CTG12_1_7	[920446,922662],[924166,924516],[924635,924955],[922963,923244],[930578,930847],[923903,924157],[923737,923820],[935569,935985],[919744,920217],[936497,936649],[936742,936819],[926476,926550],[926654,926737],[928025,928138],[932390,932509]	[919744,936819]=17076
Danio rerio	Ep300a	NW_018395301.1	Danio rerio strain Tuebingen chromosome 12 genomic scaffold, GRCz11 alternate locus group ALT_DRER_TU_2 ALT_CTG12_2_1	[145052,146998],[170375,171001],[148503,148853],[148972,149292],[168283,169128],[147300,147581],[154918,155187],[162678,162866],[162949,163065],[148240,148494],[148074,148157],[160097,160513],[144086,144559],[161030,161182],[161275,161349],[167903,168115],[150815,151072],[166239,166370],[152356,152469],[156920,157039]	[144086,171001]=26916
Danio rerio	Ep300a	NC_007114.7	Danio rerio strain Tuebingen chromosome 3, GRCz11 Primary Assembly	[25000522,25000974],[25001069,25001353],[9641589,9642497],[9642602,9642697],[9650241,9650711],[9644544,9644900],[9643971,9644111],[9644371,9644448],[9644216,9644293],[25001974,25002342],[25040686,25040862],[25040451,25040570],[25017565,25017816],[9643696,9643845],[9643482,9643616],[9643108,9643272],[9642932,9643018],[9663864,9663989],[9664061,9664264],[25050988,25051572],[25002486,25002638],[9683…	[9641589,25051572]=15409984	[9641589,9683471]=41883; [24999331,25051572]=52242
Danio rerio	Ep300a	NW_018394546.1	Danio rerio strain Tuebingen chromosome 3 genomic scaffold, GRCz11 alternate locus group ALT_DRER_TU_1 ALT_CTG3_1_31	[221052,221960],[222065,222160],[229590,230060],[224012,224368],[223439,223579],[223839,223916],[223684,223761],[222571,222735],[222395,222481],[222945,223313],[243105,243230],[243302,243505],[262503,262712],[254530,254652]	[221052,262712]=41661
Danio rerio	Ep300a	NC_007133.7	Danio rerio strain Tuebingen chromosome 22, GRCz11 Primary Assembly	[26785216,26785611],[26784962,26785132],[26787426,26787875],[26786265,26786783],[26776496,26776831],[26768166,26768282],[26768374,26768526],[26768634,26768726],[26751337,26751513],[26759852,26760016],[26781730,26781816],[26781933,26781998],[26781039,26781140],[26781248,26781298],[26774923,26775042]	[26751337,26787875]=36539
Danio rerio	Ep300a	NW_018395113.1	Danio rerio strain Tuebingen chromosome 22 genomic scaffold, GRCz11 alternate locus group ALT_DRER_TU_1 ALT_CTG22_1_16	[55282,55677],[55028,55198],[57492,57941],[56332,56850],[45356,45691],[37016,37132],[37224,37376],[37484,37576],[20187,20363],[28702,28866],[50537,50623],[50736,50801],[43773,43892]	[20187,57941]=37755
Danio rerio	Ep300b	NC_007114.7	Danio rerio strain Tuebingen chromosome 3, GRCz11 Primary Assembly	[24999829,25000995],[25001069,25001353],[25001401,25001607],[9641661,9642497],[9642602,9642697],[9650241,9650708],[25001974,25002342],[9644544,9644900],[9643971,9644111],[9644371,9644448],[9644216,9644293],[25040686,25040862],[25040460,25040570],[25017565,25017816],[9643696,9643845],[9643482,9643616],[9643108,9643272],[9642932,9643018],[24999208,24999546],[25027598,25028065],[25051063,25051572],[…	[9641661,25051572]=15409912	[9641661,9683471]=41811; [24998092,25051572]=53481
Danio rerio	Ep300b	NW_018394546.1	Danio rerio strain Tuebingen chromosome 3 genomic scaffold, GRCz11 alternate locus group ALT_DRER_TU_1 ALT_CTG3_1_31	[221124,221960],[222065,222160],[229590,230057],[224012,224368],[223439,223579],[223839,223916],[223684,223761],[222939,223313],[222571,222735],[222395,222481],[243090,243230],[243302,243463],[262503,262712],[254542,254652]	[221124,262712]=41589
Danio rerio	Ep300b	NW_018394835.1	Danio rerio strain Tuebingen chromosome 12 genomic scaffold, GRCz11 alternate locus group ALT_DRER_TU_1 ALT_CTG12_1_7	[922288,922656],[924166,924516],[924635,924955],[930578,930847],[922963,923244],[923903,924112],[923737,923820],[928025,928138],[932390,932506],[926476,926550],[926654,926710]	[922288,932506]=10219
Danio rerio	Ep300b	NC_007123.7	Danio rerio strain Tuebingen chromosome 12, GRCz11 Primary Assembly	[18931609,18931977],[18933487,18933837],[18933956,18934276],[18953111,18953524],[18939899,18940168],[18932284,18932565],[18933224,18933433],[18933058,18933141],[18947756,18947872],[18947509,18947673],[18937346,18937459],[18941711,18941827],[18935797,18935871],[18935975,18936031]	[18931609,18953524]=21916
Danio rerio	Ep300b	NW_018395301.1	Danio rerio strain Tuebingen chromosome 12 genomic scaffold, GRCz11 alternate locus group ALT_DRER_TU_2 ALT_CTG12_2_1	[146624,146992],[148503,148853],[148972,149292],[168298,168711],[154918,155187],[147300,147581],[148240,148449],[148074,148157],[162949,163065],[162702,162866],[152356,152469],[156920,157036],[150815,151045]	[146624,168711]=22088
Danio rerio	Ep300b	NC_007133.7	Danio rerio strain Tuebingen chromosome 22, GRCz11 Primary Assembly	[26785216,26785587],[26784962,26785132],[26787426,26787803],[26786265,26786783],[26776589,26776831],[26768166,26768282],[26768380,26768463],[26751337,26751513],[26759852,26759962]	[26751337,26787803]=36467
Danio rerio	Ep300b	NW_018395113.1	Danio rerio strain Tuebingen chromosome 22 genomic scaffold, GRCz11 alternate locus group ALT_DRER_TU_1 ALT_CTG22_1_16	[55282,55677],[55028,55198],[57492,57869],[56332,56850],[45449,45691],[37016,37132],[37230,37313],[20187,20363],[28702,28812]	[20187,57869]=37683
Danio rerio	Crebbpa	NC_007133.7	Danio rerio strain Tuebingen chromosome 22, GRCz11 Primary Assembly	[26788005,26789627],[26785213,26785647],[26784962,26785132],[26786193,26786783],[26785906,26786073],[26787426,26787803],[26751028,26751558],[26738872,26739498],[26768374,26768550],[26768166,26768282],[26768658,26768726],[26776496,26776828],[26767724,26768041],[26771029,26771208],[26765730,26765984],[26784594,26784743],[26774050,26774196],[26759852,26760001],[26781730,26781816],[26781933,26781998]…	[26738872,26789627]=50756
Danio rerio	Crebbpa	NW_018395113.1	Danio rerio strain Tuebingen chromosome 22 genomic scaffold, GRCz11 alternate locus group ALT_DRER_TU_1 ALT_CTG22_1_16	[58071,59684],[56260,56850],[55973,56140],[55279,55698],[55028,55198],[57492,57869],[19878,20408],[7722,8348],[37224,37400],[37016,37132],[37508,37576],[45356,45688],[36574,36891],[39879,40058],[34580,34834],[54660,54809],[42900,43046],[28702,28851],[50537,50623],[50736,50801],[39147,39269],[43773,43892]	[7722,59684]=51963
Danio rerio	Crebbpa	NW_018394546.1	Danio rerio strain Tuebingen chromosome 3 genomic scaffold, GRCz11 alternate locus group ALT_DRER_TU_1 ALT_CTG3_1_31	[221124,221960],[222065,222481],[222571,222735],[229590,230060],[219201,220259],[222939,223313],[224009,224275],[223839,223931],[223609,223761],[243114,243230],[243302,243451],[262503,262760],[223439,223588],[285335,285988],[240617,240766],[240432,240515],[254539,254652]	[219201,285988]=66788
Danio rerio	Crebbpa	NC_007114.7	Danio rerio strain Tuebingen chromosome 3, GRCz11 Primary Assembly	[9641661,9642497],[9642602,9643018],[9643108,9643272],[25000600,25000974],[25001069,25001353],[25001398,25001532],[9650241,9650711],[9643971,9644120],[9644541,9644807],[9644371,9644463],[9644216,9644293],[9639750,9640814],[25001971,25002342],[25017565,25017885],[25040686,25040871],[25040436,25040570],[9663873,9663989],[9664061,9664210],[9683262,9683519],[9643696,9643845],[25002411,25002638],[9706…	[9639750,25040871]=15401122	[9639750,9706747]=66998; [25000600,25040871]=40272
Danio rerio	Crebbpa	NC_007123.7	Danio rerio strain Tuebingen chromosome 12, GRCz11 Primary Assembly	[18933487,18933837],[18933956,18934276],[18931609,18931977],[18939899,18940168],[18933224,18933433],[18933055,18933141],[18953102,18953533],[18932284,18932565],[18947756,18947872],[18947512,18947667],[18941711,18941830]	[18931609,18953533]=21925
Danio rerio	Crebbpa	NW_018394835.1	Danio rerio strain Tuebingen chromosome 12 genomic scaffold, GRCz11 alternate locus group ALT_DRER_TU_1 ALT_CTG12_1_7	[924166,924516],[924635,924955],[922288,922656],[930578,930847],[923903,924112],[923734,923820],[922963,923244],[932390,932509]	[922288,932509]=10222
Danio rerio	Crebbpa	NW_018395301.1	Danio rerio strain Tuebingen chromosome 12 genomic scaffold, GRCz11 alternate locus group ALT_DRER_TU_2 ALT_CTG12_2_1	[148503,148853],[148972,149292],[146624,146992],[154918,155187],[148240,148449],[148071,148157],[168289,168720],[147300,147581],[162949,163065],[162705,162860],[156920,157039]	[146624,168720]=22097
Danio rerio	Crebbpb	NW_018394546.1	Danio rerio strain Tuebingen chromosome 3 genomic scaffold, GRCz11 alternate locus group ALT_DRER_TU_1 ALT_CTG3_1_31	[220515,221960],[222065,222481],[222571,222735],[285326,285982],[219201,220277],[229590,230060],[233553,233726],[233822,234142],[224009,224275],[223839,223931],[223609,223755],[222939,223313],[243302,243457],[243114,243230],[262503,262766],[248233,248466],[265173,265388],[223439,223591],[240593,240766],[240423,240515],[254524,254652],[235934,236062],[237633,237749]	[219201,285982]=66782
Danio rerio	Crebbpb	NC_007114.7	Danio rerio strain Tuebingen chromosome 3, GRCz11 Primary Assembly	[9641064,9642497],[9642602,9643018],[9643108,9643272],[25000600,25000974],[25001069,25001353],[25001398,25001532],[9706085,9706741],[9639750,9640826],[9644541,9644807],[9643971,9644123],[9644371,9644463],[9644216,9644293],[9650241,9650711],[9654202,9654375],[9654471,9654791],[25001971,25002342],[25017565,25017816],[25040686,25040883],[25040436,25040570],[9664061,9664216],[9663873,9663989],[968326…	[9639750,25040883]=15401134	[9639750,9706741]=66992; [25000600,25040883]=40284
Danio rerio	Crebbpb	NW_018395113.1	Danio rerio strain Tuebingen chromosome 22 genomic scaffold, GRCz11 alternate locus group ALT_DRER_TU_1 ALT_CTG22_1_16	[57492,58439],[55279,55677],[55028,55198],[56326,56850],[45356,45688],[19878,20408],[7734,8324],[37016,37132],[37224,37310],[59268,59684],[54660,54809],[50546,50623],[50736,50858],[58614,58952],[28702,28824],[49831,49923],[50046,50108],[43773,43892],[36757,36891]	[7734,59684]=51951
Danio rerio	Crebbpb	NC_007133.7	Danio rerio strain Tuebingen chromosome 22, GRCz11 Primary Assembly	[26787426,26788376],[26785213,26785587],[26784962,26785132],[26786259,26786783],[26776589,26776828],[26751028,26751558],[26738884,26739474],[26768166,26768282],[26768374,26768460],[26789211,26789627],[26784594,26784743],[26781739,26781816],[26781933,26782055],[26788551,26788895],[26759852,26759974],[26781039,26781131],[26781239,26781301],[26774923,26775042],[26767907,26768041]	[26738884,26789627]=50744
Danio rerio	Crebbpb	NW_018394835.1	Danio rerio strain Tuebingen chromosome 12 genomic scaffold, GRCz11 alternate locus group ALT_DRER_TU_1 ALT_CTG12_1_7	[922288,922656],[924166,924516],[924635,924955],[930578,930871],[922963,923244],[923903,924112],[923653,923820],[932390,932509]	[922288,932509]=10222
Danio rerio	Crebbpb	NC_007123.7	Danio rerio strain Tuebingen chromosome 12, GRCz11 Primary Assembly	[18931609,18931977],[18933487,18933837],[18933956,18934276],[18939899,18940192],[18932284,18932565],[18933224,18933433],[18932974,18933141],[18953108,18953533],[18947756,18947872],[18947587,18947667],[18941711,18941830]	[18931609,18953533]=21925
Danio rerio	Crebbpb	NW_018395301.1	Danio rerio strain Tuebingen chromosome 12 genomic scaffold, GRCz11 alternate locus group ALT_DRER_TU_2 ALT_CTG12_2_1	[146624,146992],[148503,148853],[148972,149292],[154918,155211],[147300,147581],[168295,169128],[148240,148449],[147990,148157],[162949,163065],[162780,162860],[156920,157039]	[146624,169128]=22505
Denticeps clupeoides	Ep300a	NC_041714.1	Denticeps clupeoides chromosome 8, fDenClu1.1	[22242105,22243766],[22237409,22238026],[22238549,22238713],[22238109,22238264],[22238335,22238457],[22241504,22241785],[22234482,22234757],[22226719,22227396],[22228718,22228951],[22231093,22231284],[22230502,22230666],[22229239,22229364],[22237040,22237153]	[22226719,22243766]=17048		4
Denticeps clupeoides	Ep300a	NC_041713.1	Denticeps clupeoides chromosome 7, fDenClu1.1	[1038642,1039160],[5826122,5826565],[1036264,1036428],[1036031,1036183],[1036518,1036604],[5820651,5821097],[1032999,1033481],[5824690,5825166],[5822605,5822913],[5823009,5823179],[1037763,1038047],[5811875,5812555],[5824091,5824255],[5824368,5824451],[1026262,1026744],[1023836,1024333],[1035564,1035797],[1035406,1035471],[1039473,1040402],[1025320,1025544],[1035820,1035969],[5814495,5814632],[10…	[1023836,5826565]=4802730	[1023836,1040402]=16567; [5811875,5826565]=14691
Denticeps clupeoides	Ep300a	NC_041709.1	Denticeps clupeoides chromosome 3, fDenClu1.1	[17679015,17679491],[17683680,17684090],[17679778,17680059],[17680139,17680234],[17681865,17682248],[17682518,17682601],[17682364,17682429],[17681242,17681406],[17681483,17681602],[17689788,17690081],[17690174,17690308],[17695479,17695655],[17694948,17695082],[17684537,17684656]	[17679015,17695655]=16641
Denticeps clupeoides	Ep300b	NC_041714.1	Denticeps clupeoides chromosome 8, fDenClu1.1	[22237412,22238026],[22238549,22238713],[22238109,22238264],[22238335,22238457],[22242105,22242482],[22241504,22241785],[22234482,22234757],[22228775,22228951],[22230517,22230663],[22229239,22229349],[22237040,22237153],[22234090,22234206]	[22228775,22242482]=13708
Denticeps clupeoides	Ep300b	NC_041713.1	Denticeps clupeoides chromosome 7, fDenClu1.1	[1038687,1039871],[1036264,1036428],[1036031,1036183],[1036518,1036604],[5826122,5826490],[5820645,5821097],[5824690,5825166],[1032999,1033481],[1037763,1038047],[5822605,5822913],[5823009,5823179],[5824091,5824255],[5824368,5824451],[5812118,5812507],[1035564,1035797],[1035406,1035471],[1035820,1035969],[1025320,1025544],[1030369,1030830],[5814495,5814620],[1023836,1024063],[1031733,1032095],[10…	[1023836,5826490]=4802655	[1023836,1040540]=16705; [5812118,5826490]=14373
Denticeps clupeoides	Ep300b	NC_041709.1	Denticeps clupeoides chromosome 3, fDenClu1.1	[17679087,17679491],[17683680,17684090],[17679778,17680059],[17680139,17680234],[17681865,17682248],[17682518,17682601],[17682364,17682429],[17681242,17681406],[17681483,17681602],[17689788,17690081],[17690174,17690323],[17695479,17695655],[17694972,17695082]	[17679087,17695655]=16569
Denticeps clupeoides	Crebbpa	NC_041714.1	Denticeps clupeoides chromosome 8, fDenClu1.1	[22238549,22238713],[22237415,22238026],[22238109,22238264],[22238332,22238457],[22242105,22242482],[22234482,22234757],[22241504,22241785],[22228721,22228951],[22230502,22230666],[22234087,22234206]	[22228721,22242482]=13762
Denticeps clupeoides	Crebbpa	NC_041713.1	Denticeps clupeoides chromosome 7, fDenClu1.1	[1036246,1036428],[1036521,1036982],[1036031,1036183],[5820651,5821100],[5826083,5826490],[5824684,5825166],[1038693,1039082],[1032999,1033484],[5822605,5822913],[5823009,5823179],[5811824,5812549],[5812626,5812754],[5824091,5824255],[5824368,5824451],[1037763,1038047],[1025320,1025544],[1026262,1026609],[1035576,1035797],[1035406,1035471],[1035751,1035969],[5814495,5814632],[1027813,1028040],[58…	[1025320,5828197]=4802878	[1025320,1039082]=13763; [5811824,5828197]=16374
Denticeps clupeoides	Crebbpa	NC_041709.1	Denticeps clupeoides chromosome 3, fDenClu1.1	[17679087,17679491],[17681865,17682248],[17682524,17682601],[17682364,17682429],[17683677,17684090],[17677242,17678387],[17679778,17680059],[17680139,17680303],[17689728,17690081],[17690174,17690308],[17681242,17681406],[17695479,17695715],[17699955,17700461],[17678574,17678885],[17681441,17681599],[17694954,17695082],[17684537,17684656],[17680935,17681105]	[17677242,17700461]=23220
Denticeps clupeoides	Crebbpb	NC_041714.1	Denticeps clupeoides chromosome 8, fDenClu1.1	[22238549,22238713],[22237697,22238026],[22238109,22238264],[22238332,22238457],[22242105,22242482],[22241504,22241785],[22234482,22234757],[22228766,22228951],[22230502,22230666],[22229239,22229352],[22234087,22234206]	[22228766,22242482]=13717
Denticeps clupeoides	Crebbpb	NC_041709.1	Denticeps clupeoides chromosome 3, fDenClu1.1	[17679087,17679491],[17681865,17682248],[17682518,17682601],[17682364,17682429],[17679778,17680059],[17680139,17680240],[17683677,17684090],[17681242,17681406],[17681483,17681599],[17689788,17690081],[17690174,17690314],[17695479,17695712],[17699958,17700449],[17694954,17695082],[17677242,17677619],[17684537,17684656]	[17677242,17700449]=23208
Denticeps clupeoides	Crebbpb	NC_041713.1	Denticeps clupeoides chromosome 7, fDenClu1.1	[5824615,5825166],[1036264,1036428],[1036518,1036979],[1036031,1036183],[5826122,5826490],[1038693,1039082],[5820651,5821100],[5811824,5812510],[5822605,5822913],[5823009,5823179],[1032999,1033484],[1037763,1038047],[5824091,5824255],[5824368,5824451],[1026262,1026609],[1035820,1035969],[1025320,1025544],[1035585,1035764],[1035406,1035471],[5810087,5810629],[5814495,5814632],[1027825,1028040],[58…	[1025320,5826490]=4801171	[1025320,1039082]=13763; [5810087,5826490]=16404
Erpetoichthys calabaricus	Ep300a	NC_041405.1	Erpetoichthys calabaricus chromosome 12, fErpCal1.1	[20446703,20447158],[20445994,20446278],[20444120,20444284],[20443897,20444025],[20433487,20433798],[20403084,20403467],[20400127,20400303],[20442313,20442465],[20441836,20441985],[20437960,20438085],[20376856,20377035],[22066772,22066939],[20406677,20406793],[20426481,20426600]	[20376856,22066939]=1690084	[20376856,20447158]=70303; [22066772,22066939]=168	2
Erpetoichthys calabaricus	Ep300a	NC_041404.1	Erpetoichthys calabaricus chromosome 11, fErpCal1.1	[147302844,147303290],[147297767,147298051],[147241458,147241709],[147288187,147288600],[147207813,147207989],[147287448,147287603],[147208471,147208584],[147214569,147214685],[147231582,147231701]	[147207813,147303290]=95478
Erpetoichthys calabaricus	Ep300b	NC_041405.1	Erpetoichthys calabaricus chromosome 12, fErpCal1.1	[20446703,20447080],[20445994,20446278],[20444129,20444284],[20443897,20444025],[20433487,20433798],[20400127,20400303],[20442313,20442465],[20441836,20441985],[20437951,20438073],[20403093,20403203],[20426484,20426600],[22066772,22066939],[20406677,20406793]	[20400127,22066939]=1666813	[20400127,20447080]=46954; [22066772,22066939]=168
Erpetoichthys calabaricus	Ep300b	NC_041404.1	Erpetoichthys calabaricus chromosome 11, fErpCal1.1	[147302844,147303218],[147297767,147298051],[147288187,147288600],[147241458,147241709],[147207813,147207989],[147287448,147287627],[147208471,147208581],[147214569,147214685],[147231585,147231701]	[147207813,147303218]=95406
Erpetoichthys calabaricus	Crebbpa	NC_041404.1	Erpetoichthys calabaricus chromosome 11, fErpCal1.1	[147302844,147303218],[147297767,147298051],[147288187,147288600],[147241458,147241697],[147207741,147207989],[147303879,147304730],[147258613,147258774],[147287448,147287603],[147214569,147214685],[147231582,147231701],[147208471,147208584]	[147207741,147304730]=96990
Erpetoichthys calabaricus	Crebbpa	NC_041405.1	Erpetoichthys calabaricus chromosome 12, fErpCal1.1	[20446703,20447080],[20433487,20433732],[20444126,20444284],[20443897,20444013],[20445994,20446278],[20400109,20400303],[20403084,20403467],[20442316,20442465],[22066742,22066939],[20426481,20426600],[20406677,20406793],[20406291,20406437]	[20400109,22066939]=1666831	[20400109,20447080]=46972; [22066742,22066939]=198
Erpetoichthys calabaricus	Crebbpb	NC_041404.1	Erpetoichthys calabaricus chromosome 11, fErpCal1.1	[147302844,147303218],[147297767,147298051],[147288187,147288600],[147241458,147241697],[147207753,147207989],[147258613,147258774],[147287448,147287633],[147208471,147208584],[147231570,147231701],[147214569,147214685]	[147207753,147303218]=95466
Erpetoichthys calabaricus	Crebbpb	NC_041405.1	Erpetoichthys calabaricus chromosome 12, fErpCal1.1	[20446703,20447080],[20445994,20446278],[20444126,20444284],[20443897,20444025],[20433487,20433732],[20400055,20400303],[20442313,20442465],[20403084,20403467],[22066703,22066939],[20426481,20426600],[20406677,20406793]	[20400055,22066939]=1666885	[20400055,20447080]=47026; [22066703,22066939]=237
Esox lucius	Ep300a	NC_047579.1	Esox lucius isolate fEsoLuc1 chromosome 11, fEsoLuc1.pri	[48440963,48441697],[22610297,22610695],[22610029,22610178],[22612433,22612894],[22611446,22611922],[22605432,22605680],[48446517,48446786],[48459347,48459592],[48482419,48482997],[48445573,48445737],[48445400,48445486],[48439745,48440737],[48469062,48469238],[22591963,22592139],[22608283,22608432],[22608551,22608649],[48468464,48468628],[48447015,48447164],[48461809,48461928],[48467205,48467321]…	[22591963,48482997]=25891035	[22591963,22612894]=20932; [48439745,48482997]=43253	4
Esox lucius	Ep300a	NC_047573.1	Esox lucius isolate fEsoLuc1 chromosome 5, fEsoLuc1.pri	[17030130,17030426],[17030512,17030664],[17026604,17027065],[17037407,17037676],[17037772,17037897],[17028340,17028624],[17052488,17053117],[17056765,17057364],[17032936,17033100],[17048072,17048200],[17023760,17024008],[17046801,17047001],[17035000,17035134],[17034505,17034783],[17025152,17025451]	[17023760,17057364]=33605
Esox lucius	Ep300a	NC_047577.1	Esox lucius isolate fEsoLuc1 chromosome 9, fEsoLuc1.pri	[10573166,10573423],[10573540,10573740],[10565076,10565351],[10570397,10570561],[10570161,10570289],[10572566,10572946],[10569689,10569844],[10545298,10545474],[10549160,10549288],[10567581,10567718],[10555615,10555731],[10564145,10564264],[10568387,10568464],[10568548,10568655]	[10545298,10573740]=28443
Esox lucius	Ep300b	NC_047579.1	Esox lucius isolate fEsoLuc1 chromosome 11, fEsoLuc1.pri	[48440237,48441697],[48441793,48441903],[22610297,22610695],[22610029,22610178],[22612433,22612825],[22611446,22611922],[48446517,48446786],[22605432,22605680],[48459347,48459592],[48445573,48445737],[48445400,48445486],[48469062,48469238],[48447015,48447164],[22591963,22592139],[48461809,48461925],[48467205,48467321],[48468518,48468628],[48482782,48482997],[22597563,22597679],[22593240,22593350]…	[22591963,48482997]=25891035	[22591963,22612825]=20863; [48440237,48482997]=42761
Esox lucius	Ep300b	NC_047573.1	Esox lucius isolate fEsoLuc1 chromosome 5, fEsoLuc1.pri	[17030130,17030426],[17030512,17030664],[17026514,17027059],[17037407,17037676],[17037772,17037888],[17052509,17052922],[17028340,17028624],[17032936,17033100],[17057101,17057364],[17051368,17051535],[17035000,17035134],[17048072,17048200],[17025845,17026228]	[17025845,17057364]=31520
Esox lucius	Ep300b	NC_047577.1	Esox lucius isolate fEsoLuc1 chromosome 9, fEsoLuc1.pri	[10573166,10573423],[10573534,10573668],[10565103,10565351],[10570397,10570561],[10570161,10570295],[10572566,10572946],[10569689,10569844],[10545298,10545474],[10567581,10567718],[10549169,10549279],[10564148,10564264],[10555615,10555731]	[10545298,10573668]=28371
Esox lucius	Crebbpa	NC_047579.1	Esox lucius isolate fEsoLuc1 chromosome 11, fEsoLuc1.pri	[48441041,48441697],[48441811,48441903],[22612433,22612825],[22613591,22614784],[22611440,22611922],[22610261,22610695],[48459353,48459592],[22605432,22605671],[48446517,48446786],[48445573,48445737],[48445397,48445486],[22591825,22592139],[22610029,22610178],[48469062,48469247],[22609568,22609717],[22609146,22609223],[22609339,22609419],[48461809,48461928],[48467205,48467321],[22582731,22583315]…	[22582731,48469247]=25886517	[22582731,22614784]=32054; [48441041,48469247]=28207
Esox lucius	Crebbpa	NC_047573.1	Esox lucius isolate fEsoLuc1 chromosome 5, fEsoLuc1.pri	[17030130,17030426],[17030512,17030664],[17037407,17037655],[17037772,17037897],[17026682,17027059],[17052509,17052931],[17028340,17028624],[17048072,17048200]	[17026682,17052931]=26250
Esox lucius	Crebbpa	NC_047577.1	Esox lucius isolate fEsoLuc1 chromosome 9, fEsoLuc1.pri	[10573858,10575450],[10573166,10573423],[10573534,10573668],[10565103,10565342],[10570394,10570561],[10570173,10570298],[10572566,10572946],[10545238,10545474],[10569686,10569844],[10567581,10567736],[10569069,10569218],[10563806,10564264],[10538581,10538892],[10568387,10568464],[10568548,10568613],[10557245,10557439],[10555615,10555731]	[10538581,10575450]=36870
Esox lucius	Crebbpb	NC_047579.1	Esox lucius isolate fEsoLuc1 chromosome 11, fEsoLuc1.pri	[48441041,48441697],[48441811,48441903],[22611440,22611922],[22612433,22612825],[22610261,22610695],[48446517,48446786],[48459353,48459592],[22605432,22605671],[48445573,48445737],[48445397,48445486],[22614377,22614784],[22582686,22583393],[22591888,22592139],[22610029,22610178],[48469062,48469247],[22609556,22609717],[22609122,22609223],[22609339,22609419],[22608346,22608438],[22608521,22608649]…	[22582686,48469247]=25886562	[22582686,22614784]=32099; [48441041,48469247]=28207
Esox lucius	Crebbpb	NC_047573.1	Esox lucius isolate fEsoLuc1 chromosome 5, fEsoLuc1.pri	[17030130,17030426],[17030512,17030664],[17026682,17027059],[17037407,17037676],[17037772,17037942],[17028340,17028624],[17052506,17052931],[17048072,17048200]	[17026682,17052931]=26250
Esox lucius	Crebbpb	NC_047577.1	Esox lucius isolate fEsoLuc1 chromosome 9, fEsoLuc1.pri	[10573166,10573423],[10573534,10573668],[10572566,10572946],[10570397,10570561],[10570173,10570298],[10565103,10565342],[10545238,10545474],[10569689,10569844],[10575043,10575450],[10569069,10569218],[10568387,10568464],[10568548,10568613],[10549169,10549282],[10555615,10555731],[10567581,10567736],[10564145,10564264],[10574431,10574751]	[10545238,10575450]=30213
Gouania willdenowi	Ep300a	NC_041051.1	Gouania willdenowi chromosome 8, fGouWil2.1	[13229609,13230619],[13225978,13226811],[1928776,1929828],[13220844,13221299],[1930391,1930675],[1930791,1930886],[1933129,1933395],[1931288,1931452],[1931122,1931205],[1960090,1960206],[1959831,1959992],[1969741,1969917],[1975711,1976304],[13215380,13215496],[13215181,13215288],[13211967,13212143],[1937846,1938013],[13212801,13212926],[1967784,1967912],[1947829,1947945],[1944409,1944522],[195188…	[1928776,13230619]=11301844	[1928776,1976304]=47529; [13211967,13230619]=18653	4
Gouania willdenowi	Ep300a	NC_041062.1	Gouania willdenowi chromosome 19, fGouWil2.1	[15171612,15172064],[15170471,15170935],[15167727,15168131],[15168212,15168349],[15154146,15154778],[15188471,15188743],[15193283,15193555],[15180269,15180550],[15161759,15161956],[15168373,15168576],[15149946,15150122],[15147647,15148324],[15172305,15173279],[15166486,15166890],[15161287,15161574],[15150387,15150521],[15166011,15166124]	[15147647,15193555]=45909
Gouania willdenowi	Ep300a	NC_041044.1	Gouania willdenowi chromosome 1, fGouWil2.1	[32127377,32127826],[32121694,32121963],[32122049,32122141],[32124590,32124766],[32124327,32124476],[32124007,32124084],[32124164,32124238],[32124941,32125576],[32126267,32126548],[32108039,32108215],[32113134,32113250],[32108993,32109106],[32121474,32121593]	[32108039,32127826]=19788
Gouania willdenowi	Ep300b	NC_041051.1	Gouania willdenowi chromosome 8, fGouWil2.1	[13229609,13230550],[13225978,13226811],[1928962,1929828],[1930391,1930675],[1930791,1930886],[13220850,13221299],[1933129,1933395],[1931288,1931452],[1931122,1931205],[1969741,1969917],[13215380,13215496],[13215124,13215288],[1960090,1960206],[1959903,1959992],[1937846,1938013],[13211967,13212143],[1947829,1947945],[13212801,13212911],[1967793,1967912],[1976101,1976304],[1944409,1944522],[132236…	[1928962,13230550]=11301589	[1928962,1976304]=47343; [13211967,13230550]=18584
Gouania willdenowi	Ep300b	NC_041062.1	Gouania willdenowi chromosome 19, fGouWil2.1	[15167727,15168131],[15168412,15168576],[15168212,15168328],[15171612,15171989],[15170471,15170935],[15154155,15154778],[15188471,15188743],[15193283,15193564],[15180233,15180559],[15161759,15161956],[15149946,15150122],[15166483,15166890],[15161290,15161574],[15166011,15166130],[15150387,15150494]	[15149946,15193564]=43619
Gouania willdenowi	Ep300b	NC_041044.1	Gouania willdenowi chromosome 1, fGouWil2.1	[32127377,32127754],[32121694,32121963],[32122049,32122141],[32124590,32124757],[32124327,32124476],[32124007,32124084],[32124164,32124238],[32124941,32125576],[32126267,32126647],[32108039,32108215],[32113134,32113250],[32108993,32109103]	[32108039,32127754]=19716
Gouania willdenowi	Crebbpa	NC_041051.1	Gouania willdenowi chromosome 8, fGouWil2.1	[13229216,13230550],[13225963,13226811],[13220844,13221296],[1929460,1929828],[1930391,1930675],[1930791,1930886],[13231319,13232539],[1933129,1933395],[1931288,1931452],[1931119,1931205],[13215380,13215496],[13214923,13215288],[13211901,13212143],[1960090,1960206],[1959825,1959986],[1969741,1969971],[13223629,13223706],[13223801,13223866],[13223460,13223522],[1947829,1947945],[13212801,13212914]…	[1929460,13232539]=11303080	[1929460,1969971]=40512; [13211901,13232539]=20639
Gouania willdenowi	Crebbpa	NC_041044.1	Gouania willdenowi chromosome 1, fGouWil2.1	[32127956,32129629],[32124587,32124766],[32124327,32124476],[32124007,32124084],[32124155,32124238],[32127377,32127754],[32121694,32121963],[32122049,32122147],[32124941,32125660],[32126267,32126548],[32107991,32108215],[32113381,32113554],[32112594,32112803],[32113134,32113250],[32121474,32121593],[32099035,32099496],[32125864,32126037]	[32099035,32129629]=30595
Gouania willdenowi	Crebbpa	NC_041062.1	Gouania willdenowi chromosome 19, fGouWil2.1	[15171612,15171989],[15170471,15170935],[15168412,15168576],[15168200,15168349],[15188498,15188743],[15193310,15193564],[15154137,15154727],[15180290,15180559],[15167712,15168194],[15161759,15161944],[15149832,15150122],[15161287,15161574],[15166489,15166866]	[15149832,15193564]=43733
Gouania willdenowi	Crebbpb	NC_041051.1	Gouania willdenowi chromosome 8, fGouWil2.1	[13229216,13231198],[13225978,13226811],[1929460,1929828],[13220844,13221296],[1930391,1930675],[1930791,1930886],[1933129,1933395],[1931288,1931452],[1931038,1931205],[13215380,13215496],[13215148,13215288],[13201052,13201696],[13211898,13212143],[13232123,13232539],[1960090,1960206],[1959906,1959986],[1969741,1969956],[13212801,13212914],[1967790,1967912],[1947829,1947945],[13223629,13223706],[…	[1929460,13232539]=11303080	[1929460,1969956]=40497; [13201052,13232539]=31488
Gouania willdenowi	Crebbpb	NC_041062.1	Gouania willdenowi chromosome 19, fGouWil2.1	[15167736,15168131],[15168412,15168576],[15168200,15168349],[15171612,15171989],[15170471,15170935],[15188471,15188743],[15193283,15193564],[15180269,15180562],[15154152,15154724],[15161759,15161944],[15149937,15150122],[15161287,15161574],[15166480,15166866],[15150387,15150500]	[15149937,15193564]=43628
Gouania willdenowi	Crebbpb	NC_041044.1	Gouania willdenowi chromosome 1, fGouWil2.1	[32127377,32127754],[32124590,32124766],[32124327,32124476],[32123872,32124084],[32124155,32124250],[32121694,32121963],[32122049,32122147],[32124941,32125660],[32126267,32126548],[32107991,32108215],[32129192,32129629],[32099047,32099757],[32113134,32113250],[32108993,32109106],[32112630,32112803],[32121474,32121593]	[32099047,32129629]=30583
Ictalurus punctatus	Ep300a	NC_030428.1	Ictalurus punctatus breed USDA103 chromosome 13, IpCoco_1.2	[16091329,16093248],[16093430,16093876],[16094286,16094690],[16094105,16094191],[16102651,16102911],[16114575,16115216],[16095229,16095393],[16095631,16095735],[16095489,16095563],[16107399,16108148],[16106965,16107081],[16106705,16106845],[16113135,16113386],[16094863,16095012],[16108327,16108452],[16096228,16096341],[16103122,16103241]	[16091329,16115216]=23888		4
Ictalurus punctatus	Ep300a	NC_030442.1	Ictalurus punctatus breed USDA103 chromosome 27, IpCoco_1.2	[16167519,16167965],[16168078,16168368],[16172574,16172999],[16169521,16169688],[16169781,16169894],[16169327,16169422],[16169870,16170478],[16170692,16170781],[16170517,16170621],[16175386,16175826],[16175228,16175305],[16178937,16179113],[16178689,16178811],[16173252,16173371]	[16167519,16179113]=11595
Ictalurus punctatus	Ep300a	NC_030427.1	Ictalurus punctatus breed USDA103 chromosome 12, IpCoco_1.2	[26761248,26761703],[26761835,26762128],[26762202,26762309],[26770541,26770807],[26770882,26771001],[26762912,26763196],[26763404,26763847],[26776936,26777304],[26774909,26775025],[26775114,26775299],[26765443,26765694],[26765258,26765323],[26778174,26778350],[26773968,26774060],[26773778,26773870],[26760081,26760902],[26767002,26767115]	[26760081,26778350]=18270
Ictalurus punctatus	Ep300a	NC_030417.1	Ictalurus punctatus breed USDA103 chromosome 2, IpCoco_1.2	[18052543,18052989],[18066245,18066694],[18059114,18059953],[18065792,18066073],[18064240,18064635],[18011639,18011851],[18057077,18057244],[18020101,18020229],[18012900,18013028]	[18011639,18066694]=55056
Ictalurus punctatus	Ep300b	NC_030428.1	Ictalurus punctatus breed USDA103 chromosome 13, IpCoco_1.2	[16093430,16094191],[16094286,16094690],[16092880,16093248],[16102651,16102911],[16095151,16095393],[16095658,16095735],[16095489,16095563],[16113135,16113311],[16106965,16107081],[16106759,16106845],[16094863,16095012],[16096228,16096341],[16108342,16108452]	[16092880,16113311]=20432
Ictalurus punctatus	Ep300b	NC_030442.1	Ictalurus punctatus breed USDA103 chromosome 27, IpCoco_1.2	[16167591,16167965],[16168078,16168368],[16170005,16170478],[16169521,16169688],[16169778,16169894],[16169327,16169422],[16170704,16170781],[16170517,16170621],[16172574,16172999],[16175365,16175826],[16178937,16179113],[16178701,16178811],[16173252,16173368]	[16167591,16179113]=11523
Ictalurus punctatus	Ep300b	NC_030417.1	Ictalurus punctatus breed USDA103 chromosome 2, IpCoco_1.2	[18065792,18066622],[18052546,18052989],[18059114,18059962],[18064240,18064635],[18011639,18011851],[18057077,18057256],[18020101,18020229],[18012900,18013010]	[18011639,18066622]=54984
Ictalurus punctatus	Ep300b	NC_030427.1	Ictalurus punctatus breed USDA103 chromosome 12, IpCoco_1.2	[26761335,26761703],[26761835,26762128],[26762202,26762378],[26770541,26770783],[26770882,26770998],[26762912,26763196],[26763404,26763847],[26774909,26775025],[26775114,26775248],[26765443,26765697],[26765258,26765323],[26778174,26778350],[26777188,26777304],[26767002,26767115]	[26761335,26778350]=17016
Ictalurus punctatus	Crebbpa	NC_030442.1	Ictalurus punctatus breed USDA103 chromosome 27, IpCoco_1.2	[16170005,16170478],[16169521,16169688],[16169778,16169894],[16169243,16169422],[16170704,16170781],[16170556,16170621],[16167591,16167965],[16168087,16168368],[16165755,16167371],[16172571,16172999],[16175386,16175826],[16175240,16175305],[16178937,16179155],[16183655,16184257],[16177622,16177759],[16168891,16169082],[16173252,16173371],[16178617,16178811]	[16165755,16184257]=18503
Ictalurus punctatus	Crebbpa	NC_030428.1	Ictalurus punctatus breed USDA103 chromosome 13, IpCoco_1.2	[16093430,16094191],[16094286,16094693],[16092880,16093248],[16102654,16102914],[16095229,16095378],[16095658,16095735],[16095489,16095563],[16106965,16107081],[16106759,16106842],[16113135,16113347],[16094836,16095012],[16103122,16103241]	[16092880,16113347]=20468
Ictalurus punctatus	Crebbpa	NC_030417.1	Ictalurus punctatus breed USDA103 chromosome 2, IpCoco_1.2	[18059114,18059953],[18052543,18052986],[18066245,18066622],[18064240,18064722],[18064818,18065012],[18067397,18068428],[18065792,18066073],[18011579,18011851],[17995099,17995461],[18020101,18020229]	[17995099,18068428]=73330
Ictalurus punctatus	Crebbpa	NC_030427.1	Ictalurus punctatus breed USDA103 chromosome 12, IpCoco_1.2	[26770544,26770783],[26770882,26771001],[26761335,26761703],[26761826,26762128],[26762202,26762378],[26762912,26763193],[26763404,26763904],[26778174,26778359],[26776939,26777304],[26765443,26765688],[26765258,26765323],[26774909,26775025]	[26761335,26778359]=17025
Ictalurus punctatus	Crebbpb	NC_030442.1	Ictalurus punctatus breed USDA103 chromosome 27, IpCoco_1.2	[16166988,16167965],[16168087,16168368],[16170005,16170478],[16169521,16169688],[16169778,16169894],[16169252,16169422],[16170704,16170781],[16170556,16170621],[16172571,16172999],[16175497,16175826],[16178937,16179155],[16183637,16184251],[16178698,16178811],[16173252,16173371],[16177622,16177762],[16168891,16169016]	[16166988,16184251]=17264
Ictalurus punctatus	Crebbpb	NC_030428.1	Ictalurus punctatus breed USDA103 chromosome 13, IpCoco_1.2	[16093430,16094191],[16094286,16094693],[16092880,16093248],[16102654,16102911],[16095229,16095393],[16095658,16095735],[16095483,16095563],[16106965,16107081],[16106762,16106842],[16113135,16113383],[16094836,16095012],[16108339,16108452],[16103122,16103241]	[16092880,16113383]=20504
Ictalurus punctatus	Crebbpb	NC_030417.1	Ictalurus punctatus breed USDA103 chromosome 2, IpCoco_1.2	[18066245,18066622],[18059114,18059953],[18052543,18052986],[18064240,18064722],[18064818,18065012],[18065792,18066073],[17995099,17995737],[18011573,18011851],[18068015,18068428],[18067400,18067864],[18005320,18005484],[18020101,18020229],[18012891,18013013],[18019790,18019930]	[17995099,18068428]=73330
Ictalurus punctatus	Crebbpb	NC_030427.1	Ictalurus punctatus breed USDA103 chromosome 12, IpCoco_1.2	[26761335,26761703],[26761826,26762128],[26762202,26762315],[26770544,26770783],[26770882,26771001],[26762912,26763193],[26763404,26763838],[26774909,26775025],[26775114,26775245],[26776942,26777304],[26778174,26778365]	[26761335,26778365]=17031
Nothobranchius furzeri	Ep300a	NC_029651.1	Nothobranchius furzeri strain GRZ chromosome sgr03, Nfu_20140520	[68190753,68191208],[68191288,68191755],[68194615,68194878],[68194364,68194528],[59171182,59172006],[59172273,59172383],[59172119,59172223],[59161668,59162126],[68214308,68214691],[68215022,68215357],[68214790,68214912],[59174528,59174791],[59174893,59175021],[59162191,59162559],[68203845,68204102],[68216715,68216891],[59180693,59180833],[59180902,59181135],[68233241,68233858],[59170198,59170362]…	[59161668,68233858]=9072191	[59161668,59184085]=22418; [68189418,68233858]=44441	4
Nothobranchius furzeri	Ep300a	NC_029660.1	Nothobranchius furzeri strain GRZ chromosome sgr12, Nfu_20140520	[38414293,38415105],[38411743,38411895],[38411513,38411662],[38411988,38412113],[38399828,38400214],[38399283,38399744],[38400310,38400456],[38412239,38412403],[38412496,38412582],[38407343,38407531],[38407213,38407281],[38409075,38409386],[38409491,38409568],[38409666,38409743],[38391903,38392079],[38415472,38416290],[38382299,38382976],[38397791,38397946]	[38382299,38416290]=33992
Nothobranchius furzeri	Ep300a	NC_029650.1	Nothobranchius furzeri strain GRZ chromosome sgr02, Nfu_20140520	[6210305,6210754],[6223009,6223266],[6223359,6223511],[6210789,6211331],[6213313,6213675],[6229044,6229160],[6228853,6228957],[6229262,6229372],[6216754,6216993],[6216474,6216632],[6213069,6213233],[6231355,6231531],[6230938,6231057]	[6210305,6231531]=21227
Nothobranchius furzeri	Ep300b	NC_029651.1	Nothobranchius furzeri strain GRZ chromosome sgr03, Nfu_20140520	[68190840,68191208],[68191288,68191824],[68194615,68194878],[68194364,68194528],[59161746,59162126],[59174528,59174791],[59174893,59175018],[59171182,59172006],[59172119,59172169],[68214790,68214912],[68215022,68215189],[68214530,68214691],[59162191,59162559],[68203845,68204093],[59180708,59180833],[59180902,59181069],[68216715,68216891],[59170198,59170362],[68197142,68197291],[59183909,59184085]…	[59161746,68216891]=9055146	[59161746,59184085]=22340; [68190840,68216891]=26052
Nothobranchius furzeri	Ep300b	NC_029660.1	Nothobranchius furzeri strain GRZ chromosome sgr12, Nfu_20140520	[38414293,38415204],[38412233,38412403],[38411743,38411895],[38411513,38411662],[38411988,38412122],[38412496,38412582],[38407343,38407531],[38407213,38407281],[38399828,38400211],[38400310,38400456],[38409075,38409377],[38409491,38409568],[38409666,38409743],[38391903,38392079],[38397791,38397898]	[38391903,38415204]=23302
Nothobranchius furzeri	Ep300b	NC_029650.1	Nothobranchius furzeri strain GRZ chromosome sgr02, Nfu_20140520	[6223009,6223266],[6223359,6223475],[6210386,6210754],[6210798,6211331],[6213313,6213675],[6229044,6229160],[6228874,6228957],[6229262,6229378],[6216754,6216993],[6216474,6216632],[6213069,6213233],[6231355,6231531],[6230947,6231057]	[6210386,6231531]=21146
Nothobranchius furzeri	Crebbpa	NC_029650.1	Nothobranchius furzeri strain GRZ chromosome sgr02, Nfu_20140520	[6210843,6211661],[6210386,6210754],[6208445,6210175],[6223012,6223269],[6223359,6223478],[6228790,6228963],[6229044,6229160],[6229262,6229378],[6213313,6213675],[6216474,6216632],[6216748,6216993],[6213069,6213233],[6231355,6231549],[6250370,6250708]	[6208445,6250708]=42264
Nothobranchius furzeri	Crebbpa	NC_029660.1	Nothobranchius furzeri strain GRZ chromosome sgr12, Nfu_20140520	[38412233,38412403],[38412496,38412978],[38411743,38411895],[38411988,38412113],[38411513,38411662],[38414293,38415027],[38407343,38407528],[38407213,38407281],[38399843,38400211],[38400316,38400447],[38409054,38409374],[38409491,38409568],[38409666,38409734],[38391903,38392079],[38397791,38397898]	[38391903,38415027]=23125
Nothobranchius furzeri	Crebbpa	NC_029651.1	Nothobranchius furzeri strain GRZ chromosome sgr03, Nfu_20140520	[59161746,59162114],[59162191,59162559],[68190840,68191208],[68191288,68191848],[59171182,59172006],[59172252,59172359],[59172110,59172172],[68194615,68194878],[68194364,68194528],[59174528,59174791],[59174893,59175021],[59180902,59181063],[59180693,59180833],[59180242,59180589],[68203848,68204093],[68214796,68214912],[68215022,68215150],[68214497,68214691],[59159868,59161052],[59183909,59184172]…	[59159868,68216945]=9057078	[59159868,59207636]=47769; [68190840,68216945]=26106
Nothobranchius furzeri	Crebbpb	NC_029650.1	Nothobranchius furzeri strain GRZ chromosome sgr02, Nfu_20140520	[6210843,6211661],[6210386,6210754],[6223012,6223266],[6223359,6223478],[6213313,6213675],[6216474,6216632],[6216754,6216993],[6229044,6229160],[6229262,6229378],[6228877,6228963],[6212976,6213233],[6231355,6231549],[6208445,6208873],[6230944,6231057]	[6208445,6231549]=23105
Nothobranchius furzeri	Crebbpb	NC_029651.1	Nothobranchius furzeri strain GRZ chromosome sgr03, Nfu_20140520	[59161746,59162114],[59162191,59162559],[68190840,68191208],[68191288,68191755],[59171182,59172006],[59172264,59172395],[59172116,59172181],[68194615,68194878],[68194364,68194528],[59174528,59174791],[59174893,59175021],[68203848,68204123],[68214796,68214912],[68215022,68215150],[68214596,68214691],[59180693,59180833],[59180902,59181060],[59183909,59184172],[59207037,59207642],[59170198,59170362]…	[59159868,68216930]=9057063	[59159868,59207642]=47775; [68190840,68216930]=26091
Nothobranchius furzeri	Crebbpb	NC_029660.1	Nothobranchius furzeri strain GRZ chromosome sgr12, Nfu_20140520	[38412233,38412403],[38411743,38411895],[38412496,38412978],[38411988,38412113],[38411522,38411662],[38414293,38415027],[38407343,38407528],[38407213,38407281],[38399834,38400211],[38400316,38400396],[38409054,38409374],[38409491,38409568],[38409666,38409734],[38391903,38392079],[38397791,38397904]	[38391903,38415027]=23125
Oryzias latipes	Ep300a	NC_019877.2	Oryzias latipes chromosome 19, ASM223467v1	[2013183,2013638],[2013710,2013994],[2015261,2015431],[2015719,2015877],[2015511,2015627],[2015097,2015183],[2022063,2022254],[2021891,2021998],[2026874,2027356],[2027642,2027833],[2027446,2027550],[2029374,2029550],[2012055,2012846],[2033449,2034138],[2028088,2028258],[2018208,2018357]	[2012055,2034138]=22084		4
Oryzias latipes	Ep300a	NC_019866.2	Oryzias latipes chromosome 8, ASM223467v1	[19349353,19349808],[19349892,19350161],[11316327,11317202],[19350841,19351374],[11311852,11312100],[11311632,11311751],[19371121,19372002],[19364316,19364600],[19370810,19370971],[19370605,19370751],[11313233,11313346],[11313447,11313695],[19372391,19372567],[11306485,11307261],[19353430,19353735],[19348033,19348950],[11315148,11315312],[19374827,19375438],[11314295,11314459],[11304509,11304718]…	[11304509,19375438]=8070930	[11304509,11317202]=12694; [19348033,19375438]=27406
Oryzias latipes	Ep300a	NC_019859.2	Oryzias latipes chromosome 1, ASM223467v1	[36148112,36148561],[36147751,36148032],[36144367,36144531],[36143950,36144114],[36144177,36144320],[36138122,36138397],[36129524,36129856],[36129261,36129413],[36122417,36122593],[36125474,36125644],[36141550,36141642],[36141758,36141823]	[36122417,36148561]=26145
Oryzias latipes	Ep300b	NC_019877.2	Oryzias latipes chromosome 19, ASM223467v1	[2013261,2013638],[2013710,2013994],[2015261,2015425],[2015719,2015997],[2015511,2015627],[2015097,2015183],[2022063,2022254],[2021891,2021998],[2029374,2029550],[2018903,2018980],[2018743,2018811],[2019052,2019108],[2018208,2018357],[2025312,2025605],[2025134,2025196],[2026874,2027050],[2028151,2028258]	[2013261,2029550]=16290
Oryzias latipes	Ep300b	NC_019866.2	Oryzias latipes chromosome 8, ASM223467v1	[19349431,19349808],[19349892,19350161],[11316327,11317124],[19350841,19351365],[11311852,11312100],[11311635,11311751],[19364316,19364600],[19353430,19353735],[19372391,19372567],[19370810,19370971],[19370665,19370751],[11306458,11306802],[19371577,19372002],[11315142,11315312],[19350260,19350712],[11314295,11314459],[11313958,11314107],[11313764,11313871],[11304509,11304718],[19375193,19375438]…	[11304509,19375438]=8070930	[11304509,11317124]=12616; [19349431,19375438]=26008
Oryzias latipes	Ep300b	NC_019859.2	Oryzias latipes chromosome 1, ASM223467v1	[36148112,36148489],[36147751,36148032],[36144367,36144531],[36143950,36144114],[36144177,36144320],[36138122,36138397],[36129524,36129805],[36129279,36129413],[36122417,36122593],[36125474,36125635]	[36122417,36148489]=26073
Oryzias latipes	Crebbpa	NC_019859.2	Oryzias latipes chromosome 1, ASM223467v1	[36148112,36148489],[36147751,36148032],[36148679,36150286],[36129524,36129889],[36129279,36129413],[36143953,36144531],[36138122,36138397],[36122399,36122593],[36142130,36142279],[36115566,36115880],[36137814,36137933],[36125474,36125650]	[36115566,36150286]=34721
Oryzias latipes	Crebbpa	NC_019866.2	Oryzias latipes chromosome 8, ASM223467v1	[11316327,11317124],[19349431,19349808],[19349892,19350161],[19350841,19351374],[11311852,11312097],[11311632,11311769],[11317809,11318999],[19364349,19364600],[11306458,11307240],[11313465,11313695],[11313206,11313346],[11313958,11314107],[11313764,11313871],[19370855,19370971],[19370665,19370748],[11315142,11315312],[11304404,11304718],[11314151,11314444],[19372391,19372621],[19353430,19353735]…	[11295819,19372621]=8076803	[11295819,11318999]=23181; [19349431,19372621]=23191
Oryzias latipes	Crebbpa	NC_019877.2	Oryzias latipes chromosome 19, ASM223467v1	[2013261,2013638],[2013710,2013994],[2015261,2015428],[2015719,2015943],[2015511,2015645],[2015094,2015183],[2022075,2022254],[2021894,2021998],[2029374,2029550],[2018903,2018980],[2018743,2018811],[2019037,2019105],[2026934,2027050]	[2013261,2029550]=16290
Oryzias latipes	Crebbpb	NC_019866.2	Oryzias latipes chromosome 8, ASM223467v1	[11316327,11317124],[19349431,19349808],[19349892,19350161],[19350841,19351374],[11311852,11312097],[11311632,11311751],[19364349,19364600],[11306452,11306799],[11306898,11306975],[11313958,11314107],[11313764,11313871],[11315142,11315312],[11295819,11296409],[11304440,11304718],[19370855,19370971],[19370668,19370748],[11314151,11314444],[11318586,11318999],[19372391,19372624],[19371661,19372002]…	[11295819,19372624]=8076806	[11295819,11318999]=23181; [19349431,19372624]=23194
Oryzias latipes	Crebbpb	NC_019859.2	Oryzias latipes chromosome 1, ASM223467v1	[36148112,36148492],[36147751,36148032],[36143950,36144531],[36138122,36138397],[36129524,36129802],[36129273,36129413],[36122399,36122593],[36142130,36142279],[36141565,36141642],[36141758,36141838],[36115578,36116270],[36125474,36125638],[36149873,36150286]	[36115578,36150286]=34709
Oryzias latipes	Crebbpb	NC_019877.2	Oryzias latipes chromosome 19, ASM223467v1	[2013261,2013638],[2013710,2013994],[2015261,2015425],[2015725,2015877],[2015511,2015645],[2015013,2015183],[2022075,2022254],[2021894,2021998],[2029374,2029550],[2018903,2018980],[2018743,2018811],[2019037,2019105],[2026934,2027050],[2028145,2028258],[2018208,2018348]	[2013261,2029550]=16290
Scleropages formosus	Ep300a	NC_041808.1	Scleropages formosus chromosome 3, fSclFor1.1	[29921493,29922020],[31710587,31711042],[31711422,31711706],[31711798,31711905],[31716814,31717383],[29919951,29920235],[29908765,29909037],[31712433,31712597],[31712239,31712325],[29901509,29901640],[29901739,29901915],[29897864,29898478],[29899234,29899410],[29918308,29918472],[29922357,29923268],[31721070,31721207],[31721294,31721368],[31713007,31713204],[29914077,29914226],[31724243,31724419]…	[29897864,31724419]=1826556	[29897864,29923268]=25405; [31710587,31724419]=13833	4
Scleropages formosus	Ep300a	NC_041825.1	Scleropages formosus chromosome 20, fSclFor1.1	[23495100,23495699],[23474399,23474575],[23474683,23474832],[23485609,23485851],[23494731,23495027],[23469202,23469720],[23477713,23478111],[23492823,23492987],[23491617,23491769],[23491032,23491181],[23487990,23488103]	[23469202,23495699]=26498
Scleropages formosus	Ep300a	NC_041806.1	Scleropages formosus chromosome 1, fSclFor1.1	[2021711,2021875],[2021997,2022470],[2022575,2022724],[2019093,2019542],[2025502,2025744],[2019908,2020189],[2034571,2034747],[2034233,2034460],[2031513,2031629],[2031724,2031822],[1703752,1703868],[1703555,1703668]	[1703555,2034747]=331193	[1703555,1703868]=314; [2019093,2034747]=15655
Scleropages formosus	Ep300b	NC_041808.1	Scleropages formosus chromosome 3, fSclFor1.1	[29921493,29921942],[31710659,31711042],[31711422,31711706],[31711792,31711905],[29919951,29920235],[31716814,31717380],[29908765,29909037],[31712433,31712633],[31712239,31712325],[29901215,29901640],[29901739,29901831],[29899234,29899410],[29918308,29918472],[31721070,31721207],[31721294,31721383],[31713007,31713204],[29914077,29914226],[29912438,29912584],[31724243,31724419],[29914453,29914578]…	[29897864,31724419]=1826556	[29897864,29921942]=24079; [31710659,31724419]=13761
Scleropages formosus	Ep300b	NC_041825.1	Scleropages formosus chromosome 20, fSclFor1.1	[23495190,23495621],[23494743,23495027],[23474399,23474575],[23474683,23474793],[23485609,23485851],[23477713,23478036],[23492823,23492987],[23491620,23491769],[23491032,23491181],[23487990,23488103],[23477007,23477144],[23480874,23480990],[23492127,23492249],[23469205,23469438]	[23469205,23495621]=26417
Scleropages formosus	Ep300b	NC_041806.1	Scleropages formosus chromosome 1, fSclFor1.1	[2019174,2019542],[2025502,2025744],[2019908,2020189],[2034571,2034747],[2034350,2034460],[2021711,2021875],[2022027,2022470],[2031513,2031629],[2031724,2031828],[1703752,1703868],[1703597,1703668]	[1703597,2034747]=331151	[1703597,1703868]=272; [2019174,2034747]=15574
Scleropages formosus	Crebbpa	NC_041808.1	Scleropages formosus chromosome 3, fSclFor1.1	[31710659,31711042],[29921493,29921942],[31716814,31717383],[29908765,29909004],[31712433,31712633],[31712155,31712325],[31711422,31711706],[31708889,31709908],[29919951,29920235],[31724243,31724842],[31721070,31721207],[31721294,31721647],[29901509,29901640],[29901739,29901945],[29918308,29918472],[29899225,29899410],[31713007,31713204],[31713477,31713626],[29914077,29914226],[31712841,31712978]…	[29899225,31730510]=1831286	[29899225,29921942]=22718; [31708889,31730510]=21622
Scleropages formosus	Crebbpa	NC_041806.1	Scleropages formosus chromosome 1, fSclFor1.1	[2019174,2019542],[2017302,2018465],[2025505,2025744],[2019908,2020189],[2034571,2034792],[2034341,2034460],[2031513,2031629],[2031724,2031819],[2021711,2021875],[2022027,2022470],[2022506,2022724],[1703752,1703868],[1703510,1703668],[1698626,1698874],[2020891,2021064]	[1698626,2034792]=336167	[1698626,1703868]=5243; [2017302,2034792]=17491
Scleropages formosus	Crebbpa	NC_041825.1	Scleropages formosus chromosome 20, fSclFor1.1	[23495190,23495621],[23485609,23485848],[23494743,23495027],[23474399,23474575],[23474683,23474802],[23477713,23478069],[23492823,23492987],[23491617,23491769],[23492127,23492249],[23480850,23480990]	[23474399,23495621]=21223
Scleropages formosus	Crebbpb	NC_041808.1	Scleropages formosus chromosome 3, fSclFor1.1	[31710095,31711042],[29921493,29921945],[31711422,31711706],[31716814,31717383],[29919951,29920235],[29908765,29909004],[31724243,31724842],[31712433,31712633],[31712155,31712325],[31729917,31730531],[29918308,29918472],[29901509,29901640],[29901739,29901828],[31721070,31721207],[31721294,31721398],[29899225,29899410],[31713007,31713204],[31713477,31713629],[29914077,29914226],[31712841,31712978]…	[29899225,31730531]=1831307	[29899225,29921945]=22721; [31710095,31730531]=20437
Scleropages formosus	Crebbpb	NC_041825.1	Scleropages formosus chromosome 20, fSclFor1.1	[23495190,23495621],[23494743,23495027],[23485609,23485848],[23474399,23474575],[23474683,23474796],[23492823,23492987],[23477713,23478033],[23491617,23491769],[23492127,23492249],[23480871,23480990]	[23474399,23495621]=21223
Scleropages formosus	Crebbpb	NC_041806.1	Scleropages formosus chromosome 1, fSclFor1.1	[2019174,2019542],[2019908,2020189],[2034571,2034792],[2034347,2034460],[2025505,2025744],[2021711,2021875],[2031513,2031629],[2031724,2031846],[2036000,2036668],[2035689,2035880],[2022027,2022470],[2022506,2022724],[1698626,1698874],[1703752,1703868],[1703516,1703668],[2017302,2017667]	[1698626,2036668]=338043	[1698626,1703868]=5243; [2017302,2036668]=19367
Takifugu rubripes	Ep300a	NC_042285.1	Takifugu rubripes chromosome 1, fTakRub1.2	[9868500,9868955],[9869053,9869583],[9870114,9870281],[9870621,9870770],[9870388,9870525],[9871013,9871171],[9871439,9871708],[9871830,9871958],[9871270,9871347],[9873810,9873998],[9877359,9877712],[9879528,9879791],[9887607,9887870],[9867255,9868241],[9886940,9887098],[9878868,9879029],[9889521,9890135],[9881455,9882069],[9874836,9874955]	[9867255,9890135]=22881		4
Takifugu rubripes	Ep300a	NC_042289.1	Takifugu rubripes chromosome 5, fTakRub1.2	[8073185,8073628],[8073736,8074017],[4277652,4278431],[4272448,4272690],[4272773,4272859],[8077672,8078148],[8075125,8075880],[4277608,4277892],[4275725,4275988],[8083221,8083610],[8081312,8081722],[8081815,8081904],[4266685,4266852],[4266449,4266595],[4264640,4264816],[4276242,4276406],[8076745,8077032],[8076566,8076643],[8076136,8076486],[4262571,4263188],[4275281,4275430],[4265085,4265213],[42…	[4262571,8083610]=3821040	[4262571,4278431]=15861; [8073185,8083610]=10426
Takifugu rubripes	Ep300a	NC_042301.1	Takifugu rubripes chromosome 17, fTakRub1.2	[4338485,4338976],[4332424,4332879],[4336138,4336782],[4337536,4338012],[4334844,4334993],[4334504,4334581],[4334665,4334733],[4328721,4328837],[4328938,4329063],[4326265,4326441],[4326926,4327054]	[4326265,4338976]=12712
Takifugu rubripes	Ep300b	NC_042285.1	Takifugu rubripes chromosome 1, fTakRub1.2	[9869053,9869922],[9868401,9868955],[9871013,9871171],[9871439,9871663],[9871270,9871347],[9870621,9870770],[9870388,9870525],[9873810,9873998],[9877353,9878036],[9879528,9879704],[9887607,9887783],[9870114,9870350],[9871830,9871958],[9886991,9887098],[9878922,9879029],[9874755,9874952]	[9868401,9887783]=19383
Takifugu rubripes	Ep300b	NC_042289.1	Takifugu rubripes chromosome 5, fTakRub1.2	[4277976,4278344],[4277608,4277892],[8073254,8073628],[8073736,8074017],[4272448,4272690],[4272773,4272859],[8077672,8078148],[8075125,8075877],[4275725,4275988],[8083236,8083610],[8081339,8081722],[8081815,8081931],[4266685,4266852],[4266422,4266595],[4264640,4264816],[4276242,4276406],[8076136,8076486],[8076745,8077032],[8076566,8076643],[4275281,4275430],[4273886,4273999],[4265094,4265204],[80…	[4264640,8083610]=3818971	[4264640,4278344]=13705; [8073254,8083610]=10357
Takifugu rubripes	Ep300b	NC_042301.1	Takifugu rubripes chromosome 17, fTakRub1.2	[4332427,4332879],[4338485,4338904],[4336093,4336782],[4337536,4338012],[4334844,4334993],[4334504,4334581],[4334665,4334733],[4328721,4328837],[4328938,4329021],[4326265,4326441],[4326926,4327045]	[4326265,4338904]=12640
Takifugu rubripes	Crebbpa	NC_042285.1	Takifugu rubripes chromosome 1, fTakRub1.2	[9869053,9869922],[9868578,9868955],[9870114,9870284],[9870621,9870770],[9870388,9870531],[9871439,9871660],[9871013,9871171],[9871282,9871371],[9873813,9873998],[9877362,9877712],[9879528,9879698],[9887607,9887777],[9874764,9874955]	[9868578,9887777]=19200
Takifugu rubripes	Crebbpa	NC_042289.1	Takifugu rubripes chromosome 5, fTakRub1.2	[8073254,8073628],[8073736,8074017],[4277976,4278344],[4277608,4277892],[4272448,4272687],[4272773,4272865],[8077669,8078148],[8075041,8075880],[8071331,8072524],[8081336,8081722],[8081818,8081943],[4275725,4275988],[8083224,8083628],[8076136,8076486],[4266685,4266852],[4266485,4266595],[8076736,8077008],[8076566,8076643],[4276242,4276406],[4264541,4264816],[8078166,8078369],[4270594,4270713]	[4264541,8083628]=3819088	[4264541,4278344]=13804; [8071331,8083628]=12298
Takifugu rubripes	Crebbpa	NC_042301.1	Takifugu rubripes chromosome 17, fTakRub1.2	[4339106,4340809],[4337464,4338012],[4337208,4337378],[4336138,4336782],[4338485,4338904],[4332424,4332879],[4334844,4334993],[4334504,4334581],[4334665,4334733],[4328932,4329108],[4328721,4328837],[4326217,4326441],[4320296,4320631],[4328431,4328589],[4326926,4327087]	[4320296,4340809]=20514
Takifugu rubripes	Crebbpb	NC_042285.1	Takifugu rubripes chromosome 1, fTakRub1.2	[9869053,9869922],[9868578,9868955],[9870114,9870284],[9870621,9870770],[9870388,9870531],[9871013,9871186],[9871439,9871660],[9871282,9871347],[9873813,9873998],[9877413,9877712],[9879528,9879698],[9887607,9887777],[9886985,9887098],[9878916,9879029],[9874836,9874955]	[9868578,9887777]=19200
Takifugu rubripes	Crebbpb	NC_042289.1	Takifugu rubripes chromosome 5, fTakRub1.2	[8073254,8073628],[8073736,8074017],[4277976,4278344],[4277608,4277892],[4272334,4272687],[4272773,4272865],[8077669,8078148],[8075032,8075877],[8083233,8083628],[4275725,4275988],[8081312,8081722],[8081815,8081937],[8076136,8076486],[8089579,8090166],[8076736,8077008],[8076566,8076643],[4266685,4266852],[4266470,4266595],[4276242,4276406],[4264535,4264816],[8071331,8071735],[8072045,8072416],[42…	[4264535,8090166]=3825632	[4264535,4278344]=13810; [8071331,8090166]=18836
Takifugu rubripes	Crebbpb	NC_042301.1	Takifugu rubripes chromosome 17, fTakRub1.2	[4337464,4338012],[4337208,4337378],[4338485,4338907],[4336138,4336782],[4332424,4332879],[4334844,4334993],[4334504,4334581],[4334665,4334733],[4328721,4328837],[4328932,4329018],[4326244,4326441],[4320296,4321024],[4326926,4327048]	[4320296,4338907]=18612
