# Supplementary material for: Directional divergence of Ep300 duplicates in teleosts and its implications
Source: BMC Evol Biol. 2020 Oct 31;20:140. doi: 10.1186/s12862-020-01712-6 (PMC7603692; doi:10.1186/s12862-020-01712-6)
Supplement: Supplementary file 8 — Additional file 8: Multiple alignment of EP300 sequences and original tree files. [file 12862_2020_1712_MOESM8_ESM.zip]

Archive with 10 entries (9 files):
- 8 Alignments and tree files/
- 8 Alignments and tree files/Ep300.afa
- 8 Alignments and tree files/Ep300_final.newick
- 8 Alignments and tree files/Ep300_trimmed.afa
- 8 Alignments and tree files/EP300_trimmed.nex.con.tre
- 8 Alignments and tree files/Ep300_trimmed_cds.afa
- 8 Alignments and tree files/RAxML_bestTree.Ep300
- 8 Alignments and tree files/RAxML_bipartitions.Ep300
- 8 Alignments and tree files/RAxML_bipartitionsBranchLabels.Ep300
- 8 Alignments and tree files/_README.txt
