# Supplementary material for: Directional divergence of Ep300 duplicates in teleosts and its implications
Source: BMC Evol Biol. 2020 Oct 31;20:140. doi: 10.1186/s12862-020-01712-6 (PMC7603692; doi:10.1186/s12862-020-01712-6)
Supplement: Supplementary file 8 — Additional file 8: Multiple alignment of EP300 sequences and original tree files. [file 12862_2020_1712_MOESM8_ESM.zip › 8 Alignments and tree files/Ep300.afa]

>Loxodonta_africana_0
------------------------------------------------------------
-------------------------MAEN-VVEP-G------------------------
------------------------------------------------------------
-------PPS--------------------------------------------------
------------------------------------------------------------
-----------------AKRPKLSS-----------------------------------
------PALSAS-ASDSTD------------FGSLF-----------DLEHDLPDELINS
------------------------------------TELGL-------------------
---------------------------------------------TNGG-EIS-------
---------------------------QLQTSL---------------------------
--------GMVQDAA--SKHKQLSELLRSGSS-------------PNLNMGVGG-----P
GQ----GMASQPQQNS-PGLG-LINSMVKSP----MAQAGLTS---PNMGISTSGP----
-N---QGPT-QS--ATGMM---NSP-VNQPAMG--MNTGMNA-G---MNP--GML--AA-
---GSG------------QGMMPNQVMNGSIG--AGRG-RPNMQYP----NPGM------
-----------G-NAGSLLTEPLQ-----------Q------GSPQM-----GGQAGLR-
------GPQP----LKMGMM--SNPPT--PYGSPYTQ---NSGQQIGASGLGLQIQTKTV
LPNTL-SPF-AVDKKAVPGG---GMPN---M-G---QQQA--PQVQ--------------
-QPAL--VTP---VAQGM---------------GSGAHTADPEKR-----KLIQQQLVLL
LHAHKCQRREQA-----------------NGEVKQCNLPH------CRTMKNVLNHMTHC
QS---GKSCQVAHCASSRQIISHWKNCTRHDCP------VCLPLKNA---GDKRHQQ--S
ILT--GAAVGLANA-GS-LGVGQQSAPSLSTVSQIDPSSIERAYAALGLPYQVTQM----
-------------PAQ---AQVQAKGQQSQ-QSG---QSPQGMRPVSNM-S--A---SPM
GVNGGVGV------QTPSLLPDSMLHSAINSQNPMMN-ENA---SVAPLGPMPTAAQPSS
TGIRKQWHEDITQDLRNHLVHKL---VQAIFPTPDPAALKDRRMENLVAYARKVEGDMYE
SANNRAEYYHLLAEKIYKIQKELEEKRRTRLQKQSMLPNAAGM-VPVSM----------N
PGP-NMG-Q------------PQPGMTS----NGPLPDPTMIRGSVP-NQMMPRITPQP-
---------------------GLNQFG-QMS-----MAQPPIGPRQTSPLQHHG-QLA--
QPAALNP--PMGYGPRMQ---------------QPSSQSQFL-PQTPFS---AQG--M--
NVSNMPL-GQSS-----GQAPVS---QAQMSS-SSCPVNSPIMPPGSQG-----------
------------------------------------SHIHC-PTLPQPALHQ------NS
P--SPVPSRTPT--PHHT-PPS---IG--------AQQ---------P-PP----AAIPA
PV------PTPP------AM-PPGPQSQALHPPPRQTPTPPTTQLP-PQV--QPSLPAAP
SAD-----------QA----------QQQPLS---------QQS-TAASVPTPTAPLLPP
QPATPLSQ-PAV-SVDGQASNPPST-SSTEVNS-QTIPE--KQ--PSQE--VKMEAKMEV
---DQP-E----------------------------PADTQP-EDIP---E---TK----
--TEDCKVEPTE---------------TDERGT----ELKTEMKEEED-QPSTSATQSSP
APGQSKKKIFKPEELRQALMPTLEALYRQDPESLPFRQPVDPQLLGIP-----------D
YFDIVKSPMDLSTIKRKLDTGQYQEPWQYVDDIWLMFNNAWLYNRKTSRVYKYCSKLSEV
FEQEIDPVMQSLGYCCGRKLEFSPQTLCCYGKQLCTIPRDATYYSYQN------------
------------------RYHFCEKCFNEIQGESVSLGDDPSQPQT---------TINKE
QFSKRKNDTLDPELFVECTECGRKMHQICVLHHEVIWPTGFVCDGCLKKTGRTRKENKFS
AKRLPSTRLGTFLENRVNDFLRRQNHPESGEVTVRVVHASDKTVEVKPGMKARFV----D
SGEMAESFPYRTKALFAFEEIDGVDLCFFGMHVQEYGSDCPPPNQRRVYISYLDSVHFFR
PKCLRTAVYHEILIGYLEYVKKLGYTTGHIWACPPSEGDDYIFHCHPPDQKIPKPKRLQE
WYKKMLDKAVSERIVHDYKDIFKQATEDRLTSAKELPYFEGDFWPNVLEESIKELEQEEE
ERKREEN-TSNESTDVTKGDSKNAKKKNNKKTSKNK-SSLSRGNKKKPG-------MPNV
SNDLSQKLYATMEKHKEVFFVIRLIAGPAANSLPPIVDPDPLIPCDLMDGRDAFLTLARD
KHLEFSSLRRAQWSTMCMLVELHTQSQDRFVYTCNECKHHVETRWHCTVCEDYDLCITCY
NTKNHDHKMEKLGLGLDDESSNQQAAATQSPGDSRRLSIQRCIQSLVHACQCRNANCSLP
SCQKMKRVVQHTKGCKRKTNGGCPICKQLIALCCYHAKHCQENKCPVPFCLNIKQKLRQQ
QLQHRLQQAQMLRRRMASMQRTGVVG---------QQQ--GLPSPT-----PATPTTPT-
--GQQPATPQTPQP---QPT----S-----------------------------------
------------------------------------------------------------
--------------------Q-------------PQPTPPNSMPPY-LPRTQTAGP--VS
QGKAAGQVTP--------PTPPQT----------------AQP-----------------
-----PLPGPPPAAVEMAMQIQRAAETQRQM--AHVQXFQRPI--------------QHQ
MTQ----M------------APMGINPPPMA-----RGP--GGHLE--------------
----PGM---GPTGI-Q-------------------------------------------
----------------------------QQTPW---AQG-GLP-QPQQ-LQSGMPR---P
AMMSV------------------AQHG------QPL------------------------
--------------------NMAPQPGLGQV-------------------------GVS-
------------PLKPGTVSQQALQNLLRTLRSPSSPLQQQQVLSILHANPQLLAAFIKQ
RAAKYANS--NPPPLPG-------QPGM-------------PQSQPGL------------
------QP-PTMPGQQ-GVHSNPAM------QNMNPMQAG--------------------
---------------------------------------VQRAGLP----QQ-Q------
------------------------------------------------------------
-----------PPQ-Q--LQPPMG-----GM-SPQA-QQLNMNH-NAMP-SQFRDILRRQ
------QMM---------------------------------------------------
------------------------------QQQQQQGAGPGIGPGMA-NHSQFQQPQG--
------------------------------------------------------------
------------------------------------------------------------
-------------VGYPP---QQQQQQQQQQRMQ--------------------------
---HHMQ-----------------------------------------------------
----------------------------QMQQGSMG------------QM----------
--------------------GQLPP---A-------LGAEPG--ASL-QAYQQR---LL-
--------------------------------------------------QQQ-------
---------MGSPAQ-PNPMSPQQH----------MLPNQAQS--PHLQGQ-QI---PSS
LSNQVRSPQPVPSPRPQSQ--PPHSSPSPRM---------QPQ--PSPHHVSP--QTSSP
H-----------PGLVA-------------------AQA-NPMEQGHFASPDQNSMLSQL
SSNPGMANLHG--ASATDLGLST-------------ENSD-LNSNLSQSTLDI----H
>Alligator_mississippiensis_0
------------------------------------------------------------
-------------------------MAEN-VVEP-G------------------------
------------------------------------------------------------
-------PSS--------------------------------------------------
------------------------------------------------------------
-----------------AKRPKLSS-----------------------------------
------PALSVS-ASDGTD------------FGSLF-----------DLEHDLPDELINS
------------------------------------TELGL-------------------
---------------------------------------------TNGG-DIN-------
---------------------------QLQTSL---------------------------
--------GMAQDAA--SKHKQLSELLRAGSS-------------PNLNMGVGG-----P
GQ----GMASQTQQNS-PGMG-ILNSMVKSP----MAQAGLTS---PNMAMGTSGP----
-N---QGPSAQS--TAGMMPTVNSP-VNQPGIG--MNTGMNA-G---MNP--GML--AA-
---GNG------------QGMMQGQVINGSIG--AGRG-RPNMPYP----NPGI------
-----------G-NAGNLLAETLQ-----------Q------GSPQM-----GGQTGLR-
------GPQP-GAMNKMGMM--SN-PS--PYGSPYSQ---NTGQQIGASGLGPQMQNKAG
LPNSL-PQF-TMDKKPVPGA---GMPN---M-G---QQQA--PQVQ--------------
-PAGM--VPA---APQAM---------------GSGAPTADPEKR-----KLIQQQLVLL
LHAHKCQRREQA-----------------NGEVRQCNLPH------CRTMKNVLNHMTHC
QA---GKSCQVAHCASSRQIISHWKNCTRHDCP------VCLPLKNA---GDKRNQQ--S
LLG--GATVGLANT-GT-VGVGQQTTSSINTTSQIDPSSIERAYAALGLTYQGNQM----
-------------QTQ---SQAQVK---NQ-QQG---QSPQGLRPMNPM-S--A---NPM
GVNGGVGV------QTPNLLPDSMLHSTMNSQNPIMS-ESA---SVASLGAMPTAAQPSN
TGIRKQWHEDITQDLRNHLVHKL---VQAIFPTPDPAALKDRRMENLVAYARKVEGDMYE
SANSRAEYYHLLAEKIYKIQKELEEKRRTRLQKQSMIPNAPGM-PQAPM----------N
QGP-NMG-Q------------PQPGMSA----NGPLPDPTMIRASVP-NPMMNRMQTQP-
---------------------GMNQFS-QMN-----MPLSTMGPRQTPPLQHPG-QLS--
QAGAMN---QMGFPSRMQQPG----------VGQPSSQSQFL-QQTQFPAS-SPG--M--
NATSMPM-TQPG-----NQPPVS---QAQMTS-SSCPVNSPAMAPGSQG-----------
------------------------------------SHIHC-PPLPQPPLHR------NS
P--SPVPSRTPT--PHHT-PPG---LG--------SQPQQQQQ----A-AA----AATTA
PT------PTPQ------AM-PPGPPSQTMHPPQRQTPTPPQVQLP-PQV--QPPVPVTP
SAE-----------------------QQQPLS---------QQS-TTASVPTPTAPLQPT
HPTTPLSQ-PAV-SVDGQVSNPPST-SSTEVNSQQNAPE--QQQPPLQE--VKMEMKMDE
---EEP-E----------------------------QTDLQG-EEKP---E---IK-VEP
-VVEECKPDPME---------------QEEKKA----EVKSEMKDEEE-RPSTPATQSSP
AAGQSKRKIFKPEELRQALMPTLEALYRQDPESLPFRQPVDPQLLGIP-----------D
YFDIVKNPMDLSTIKRKLDTGQYQEPWQYVDDIWLMFNNAWLYNRKTSRVYKYCSKLAEV
FEQEIDPVMQSLGYCCGRKLEFSPQTLCCYGKQLCTIPRDATYYSYQN------------
------------------RYHFCEKCFNEIQGESVSLGDDPSQPQT---------TINKE
QFSKRKNDTLDPELFVECIECGRKMHQICVLHNEIIWPSGFVCDGCLKKTGRTRKENKFS
AKRLPATRLGTFLENRVNDFLRRQNHPEAGEVTVRVVHASDKTVEVKPGMKARFV----D
SGEMAESFPYRTKALFAFEEIDGVDLCFFGMHVQEYGSDCPPPNQRRVYISYLDSVHFFR
PKCLRTAVYHEILIGYLEYVKKLGYTTGHIWACPPSEGDDYIFHCHPPDQKIPKPKRLQE
WYKKMLDKSVSERIVHDYKDIFKQATEDRLTSAKELPYFEGDFWPNVLEESIKELEQEEE
ERKREEN-TSNESTDVSKGDSKNAKKKNNKKTSKNK-SSLSRGNKKKPG-------MPNV
SNDLSQKLYATMEKHKEVFFVIRLIAGPAANSLPPIVEPDPLIPCDLMDGRDAFLTLARD
KHLEFSSLRRAQWSTMCMLVELHTQSQDRFVYTCNECKHHVETRWHCTVCEDYDLCITCY
NTKNHDHKMEKLGLGLDDESNNQQTATTQSPGDSRRLSIQRCIQSLVHACQCRNANCSLP
SCQKMKRVVQHTKGCKRKTNGGCPICKQLIALCCYHAKHCQENKCPVPFCLNIKHKLRQQ
QLQHRLQQAQMLRRRMASMQRTGVVG---------QQQ--GLPSPT-----PATPTTPT-
--GQQPPTPQTPQP---QPPPQPAT-----------------------------------
------------------------------------------------------------
--------------------Q-------------PQPAPPNNMPPYTIPRNQPPGA--VS
QGKAGGQGTP--------PTPPQT----------------AQP-----------------
-----PVQGPPPAAVEMAMQIQRAAETQRQM--AHVQIFQRPI--------------QHP
MPQMN-PM------------PPMGMNPPQMT-----RGP--GGHID--------------
----QAM---GPAGI-Q-------------------------------------------
----------------------------QQPPW---AQG-GLP-QPQQ-LQPGMQR---P
SMMSV------------------AQPG------QPM------------------------
--------------------NMAPQPGMGQV------------------------PGTA-
------------QPKQGSLPQAALQNLLRTLRSPSSPMQQQQVLNILHSNPQLLAAFIKQ
RAAKYAGSQ-NPQGMPG-------QPGM-------------PPGQPGL------------
------QPQQAMQGQQAGVHPNPTM------QNMNPMQAG--------------------
---------------------------------------VQRPTMP----QQ-P------
------------------------------------------------------------
-----------QQQ-Q--PQQAMG-----GM-NPQT-QPMNMNH-SGMN-PQFRDLLMRR
------QMI---------------------------------------------------
-------EQQRH-----------------QQQQQQQGAGPGLGPGMA-NHNQFQQPQG--
------------------------------------------------------------
------------------------------------------------------------
-------------VGYP---------QQQQQRMQ--------------------------
---HHMQ-----------------------------------------------------
----------------------------QMQQGNMG------------QM----------
--------------------SQLPQ---A-------MSAETG--ASLQQAFQQR---LL-
--------------------------------------------------QQQ-------
---------MGSPAQ-PNPMSPQQH----------MLPSQAQS--PHLQGQ-QI---PSS
LTNQVRSPQPVPSPRPQSQ--PPHSSPSPRM---------QPQ--PSPHHVSP--QTSSP
H-----------PGLVA-------------------AQG-NPMDQGHFASPDQSAMLSQL
ASNPGMAGLHG--TSATELGLSS-------------DNSD-LNSNLSQSTLDI----H
>Corvus_brachyrhynchos_0
------------------------------------------------------------
-------------------------MAEN-VVEP-G------------------------
------------------------------------------------------------
-------PPS--------------------------------------------------
------------------------------------------------------------
-----------------AKRPKLSS-----------------------------------
------PALSVS-ASDGTD------------FGSLF-----------DLEHDLPDELISS
------------------------------------TELGL-------------------
---------------------------------------------TNGG-DIN-------
---------------------------QLQTSL---------------------------
--------GLAQDAA--SKHKQLSELLRAGSS-------------PNLNMGVGG-----P
GQ----GMASQTQQNS-PGMG-MLNSMVKSP----MAQAGLTS---PNMAMGASGP----
-N---QGPSAQS--TAAMMPTVNSP-VNQPGMG--MNTGMNA-G---MNP--GML--AA-
---GNG------------QGMMQGQVMNGSIG--AGRG-RPNMPYP----NPGM------
-----------G-SAGNLLAETLQ-----------Q------GTPQM-----GGQAGLR-
------GPQP-GAMNKMGMM--SN-PS--PYGQPYSQ---NTGQQIGTSGLGPQMQNKAG
LQNSL-PQF-PMDKKPVPGA---GMAN---M-G---QQQA--PQVQ--------------
-QAGM--GPT---ASQGM---------------GSGAPTADPEKR-----KLIQQQLVLL
LHAHKCQRREQA-----------------NGEVRQCNLPH------CRTMKNVLNHMTHC
QA---GKSCQVAHCASSRQIISHWKNCTRHDCP------VCLPLKNA---GDKRNQQ--S
LLG--GAAVGLANT-GS-VGVGQQTTPSINTTSQIDPSSIERAYAALGLTYQGNQM----
-------------QTQ---PQAQVK---NQ-QQG---QSPQGLRPMNPM-S--A---NPM
GVNGGVGV------QPPNLLPDSMLHSTMNSQNPMMS-ESA---NVASLGAMPT-AQPPN
TGIRKQWHEDITQDLRNHLVHKL---VQAIFPTPDPAALKDRRMENLVAYARKVEGDMYE
SANSRAEYYHLLAEKIYKIQKELEEKRRTRLQKQNMIPNAPGM-PQAPM----------N
QGP-NMG-Q------------PQPGMSA----NGPLPDPTLIRANVP-NQMMNRMQAQP-
---------------------GMNQFG-QMN-----MQLSPMGPRQTPPLQHPG-QLS--
QAGAMN---QMGFPSRMQQPG----------VGQPSGQNQFL-QQTQFPAS-SPG--M--
NTASMAM-TQPG-----NQTPVS---QAQMTS-ASCPVNSPAMAPGSQG-----------
------------------------------------SHIHC-PPLPQPPMHR------NS
P--SPVPSRTPT--PHHT-PPG---LG--------SQQQQ-------A-AA----AA--G
PP------PPPQ------AM-PPGPQSQTMHPPQRQTPTPPQAQLP-PQV--QPPVPVTP
SAE-----------Q-----------QQQPLS---------QQS-TTASVPTPTAPLQPQ
HPTTPLSQ-PAV-SIDGQVSNPPST-SSTEVNSQQTVPE--QQQPPLQE--VKMEIKTDE
---GEP-E----------------------------QTEMQM-EEKP---E---VK-VEP
-VVEECKPDPME---------------QEEKKP----EMKTEVPEGEE-RPTTPATQSSP
AAGQSKKKIFKPEELRQALMPTLEALYRQDPESLPFRQPVDPQLLGIP-----------D
YFDIVKNPMDLSTIKRKLDTGQYQEPWQYVDDIWLMFNNAWLYNRKTSRVYKYCSKLAEV
FEQEIDPVMQSLGYCCGRKLEFSPQTLCCYGKQLCTIPRDATYYSYQN------------
------------------RYHFCEKCFNEIQGESVSLGDDPSQPQT---------TINKE
QFSKRKNDTLDPELFVECIECGRKMHQICVLHNEIIWPSGFVCDGCLKKTGRTRKENKFS
AKRLPATRLGTFLENRVNDFLRRQNHPEAGEVTVRVVHASDKTVEVKPGMKARFV----D
SGEMAESFPYRTKALFAFEEIDGVDLCFFGMHVQEYGSDCPPPNQRRVYISYLDSVHFFR
PKCLRTAVYHEILIGYLEYVKKLGYTTGHIWACPPSEGDDYIFHCHPPDQKIPKPKRLQE
WYKKMLDKSVSERIVHDYKDIFKQATEDRLTSAKELPYFEGDFWPNVLEESIKELEQEEE
ERKREEN-TSNESTDVSKGDSKNAKKKNNKKTSKNK-SSLSRGNKKKPG-------MPNV
SNDLSQKLYATMEKHKEVFFVIRLIAGPAANSLPPIIEPDPLIPCDLMDGRDAFLTLARD
KHLEFSSLRRAQWSTMCMLVELHTQSQDRFVYTCNECKHHVETRWHCTVCEDYDLCITCY
NTKNHDHKMEKLGLGLDDESNNQQTTTTQSPGDSRRLSIQRCIQSLVHACQCRNANCSLP
SCQKMKRVVQHTKGCKRKTNGGCPICKQLIALCCYHAKHCQENKCPVPFCLNIKHKLRQQ
QLQHRLQQAQMLRRRMASMQRTGVAG---------QQQ--GLPSPT-----PATPTTPT-
--GQQPPTPQTPQP---QPPPQPVS-----------------------------------
------------------------------------------------------------
--------------------Q-------------PQPAPPNSMPPYTMPRTQPPSA--VS
QGKAGGQVTP--------PTPPQP----------------PQP-----------------
-----PVQGPPPAAVEMAMQIQRAAETQRQM--AQVQIFQRPI--------------QHQ
MPQ----M------------PPMGMN----------------------------------
-----------PAGI-Q-------------------------------------------
----------------------------QQPPW---VQG-ALP-Q-AQ-LQPGMQR---P
SMMSV------------------AQPG------QPM------------------------
--------------------NMAPQPGMGQV------------------------PGTA-
------------QPKQPPLPQAALQNLLRTLRSPSSPMQQQQVLNILHSNPQLLAAFIKQ
RAAKYAGSQ-NPQGMAG-------QPGI-------------PQGQPGL------------
------QPQQAMQGQQGGVHPNPAM------QNMNAMQAG--------------------
---------------------------------------VQRPSMP----QQ-Q------
------------------------------------------------------------
-----------PQQ-Q--PQQAMA-----GM-NPQA-QQMNMNH-SGMA-PQFRDLLMRR
-----HQMM---------------------------------------------------
-------EQQRH-------------------QQQQQGAGPALGPGMA-NHNQFQQPQG--
------------------------------------------------------------
------------------------------------------------------------
-------------VGYP---------QQQQQRMQ--------------------------
---HHMQ-----------------------------------------------------
----------------------------QMQQGNMG------------QI----------
--------------------SQLPQ---A-------MSAETG--ASLQQAFQQR---LL-
--------------------------------------------------QQQ-------
---------MGSPAQ-PNPMSPQQH----------MLPNQAQS--PHLQGQ-QL---PSS
LTNQVRSPQPVPSPRPQSQ--PPHSSPSPRM---------QPQ--PSPHHVSP--QTSSP
H-----------PGLVA-------------------AQA-NPMDQGHFASPDQSAMLSQL
ASNPGMAGLHG--TSATELGLSS-------------ENSD-LNSNLSQSTLDI----H
>Scleropages_formosus_0
------------------------------------------------------------
-------------------------MAEN-VPDS-G------------------------
------------------------------------------------------------
-------PSS--------------------------------------------------
------------------------------------------------------------
-----------------AKRPKLSS-----------------------------------
------PALSVS-ASDGND------------FGSLF-----------DLEHDLPDELISS
------------------------------------SELSL-------------------
---------------------------------------------ANGG-DLS-------
---------------------------QLHSGLGVGS-------------GP--------
--------GGGQDAA--AKHKQLSELLRSGGP-------------PATAQ----------
------QPTLAGSPSG-GSIG-LLGSMKGSP-----G----------TPGMGQQQ-----
-Q---QHVSP-Q--HAGMM--------QQQQ-------GMVS-S---MNR--AMM--GSQ
K--VSGQPQQ-------QQAMMPGQVMNGS----------PRMAYS----NPPM------
-----------G-SNSNLLAETLLQQQQQQQQPQQQQQ----QQQQL---GGGPQSGMR-
-----ASQQP-GATNKMSMI--GN-PG--PYGGPYGQ---SASQGLGGAGLGPQLQNKTA
LPNSL-AQF-PQDKKIQPVQ---GISS---M-A---TPQS--SAVV---TGAPG----AS
GAGGI--VSG---TQGSL-ASASTG------TAAATTPTADPEKR-----KLIQQQLVLL
LHAHKCQRREQA-----------------NGEVRQCNLPH------CRTMKNVLNHMTHC
QA---GKSCQVAHCASSRQIISHWKNCTRHDCP------VCLPLKNA---GDKRSQQ--T
LLG--TTAVGLGGSLGA-VQGGQPTAPSINPPSQIDPSSIERAYAALGLTYQGTQI----
-------------QPQ---PPQPQL---PT-SGM---QSQPTLRPLGTM-G--G---NPM
GVNGGVGVQSTS--QQPNLLQDPMLHTNINSQS-LMN-DSS---TIGNLGSMPTATPPSS
TGVRKSWHEDITQDLRNHLVHKL---VQAIFPTPDPAALKDRRMENLVAYARKVEGDMYE
SANSRPEYYHLLAEKIYKIQKELEEKRRTRLQKQGMMPT-------SAL----------T
QGPPGMG-Q----------TPPPSAIPP----NGPHSDPAL-RAPVP-SQMANRMINPS-
---------------------GMTQFN-QIG----PM--QSLGQKPAPGVQLGL-PMN--
QLG-------M-GPARMGQPN----------VTQ--LQNQYL-TPSQFPGS-GPV--H--
GSGPVGM-TQPM-----TQGSIA---QAQISTPPSLPVSSPAAPPGSGGGSGTVPPVGSM
APGSIGGG--------PPSSLP-QAS---GLSQPN-SHPHC------PPVRQ------SS
P--SPARSRTPT--PHPT-PPG---VL--------GAQ---------T-PQ---------
P-----HTPNPPQ-----LA-LPTPQTQQQL---------------------VPPVGQSM
SLDKST-------------------------------LPT-QSG-LAPSGPTPSAQLALQ
HPRTPLSQKSSL-APDGQASTPAST-GSADVGS-QLASS--D-APIPSD--LRPEVKQQE
---EED-A-------EVEGLAAAG------GGVRGKQSDVKT-EEKPDMGE---VKKEES
-KDDGYKAEPMEASVG---------VVSEDCKA----EVKTEVKEEDG-VLGSTGTHSTQ
ANAQSKRKIFKPEELRQTLMPTLEALYRQDPESLPFRQPVDPQLLGIP-----------D
YFDIVKNPMDLSTIKRKLDTGQYQEPWQYVDDIWLMFNNAWLYNRKTSRVYKYCSKLAEV
FEQEIDPVMRTLGYCCGRKLEFSPQTLCCYGKQLCTIPRDAAYFSYQN------------
------------------RYHFCEKCFNEIQGESVSLGDDPSQPQT---------SISKD
QFEKKKNDMLDPELFVECIDCGRKMHQICVLHNETIWPSGFVCDGCLKKANKSRKENKYA
AKRLPQTKLGSFLETRVNDFLRRQDHPESGEVTIRVVHVSDKVVEVKPGMKARFV----D
SGEMADSFPYRTKALFAFEDIDGADVCFFGMHVQEYGSDCPPPNQRRVYISYLDSVHFFQ
PRCLRTAVYHEILIGYLEYVKKLGFTTGHIWACPPSEGDDYIFHCHPADQKIPKPKRLQE
WYKKMLDKAVAERIVHDYKDIFKQATEDRLTSAKELPYFEGDFWPNVLEESIKELEQEEE
ERKREENNTSSESIDASKGDSKNAKKKNNKKTSKNK-SSLSRANKKKPG-------MPSV
SNDLSQKLYATMEKHKEVFFVIRLIAGPTANSLPPILELDPLMACDLMDGRDAFLTLARD
KHWEFSSLRRAKWSSMCMLVELHNQSQDRFVYTCNECKHHVETRWHCTVCEDYDLCISCY
NTKGHEHKMEKLGLGLDDESNSQAGAATQSPGDSRRLSIQRCIQSLVHACQCRNANCSLP
SCQKMKRVVQHTKGCKRKTNGGCPICKQLIALCCYHAKHCQENKCPVPFCLNIKHKLRQQ
QLQHRLQQAHLLRRRVASMQRTGQPAI--GG----AGG--GLPSPG-NNS-TTAPSTPTS
G-GTQPPTPQTPTQ--GSLPPVPQA-GAG-----SI-----------------------P
P--------QQ-LHPHLQPM--------SGGGMMSSPQHQHQHHQQQQQQQQQQMV-PQV
QQPP----------------QQQLPQQGSD----QHPPQGNGLHQY-GPRPPSSSP-RTY
LGKPS--LFP--------AAPPQQ------------------------------PQ----
QQ---PPSGPPPAAVEIAMKIQRVAETQRQM--AHPQMLQRQAVQAA---GMMPPNPHHQ
PPPPQ-GMGMSHPV-GGIM-GAQGLPPQATA------AA--CTHLE-----QPQ------
----QGMVG-GPG-L-Q-Q-----------------------------------QSQM-P
QLQ-HPQQQ-------------------QQQGW---GGP-GMQ--PQP-RPGMMGQMGHP
GMAGS------------------QQQQ------QQV------------------------
--------------------------SRGGVMGM--------------------PGGPAP
------------PTGGGNLPQAALQELLRTLRSPTSPMQQQQVLNILRLHPQLMAAFIKQ
RAAKYQGASAS------------GAPGA-------------PLAG--------SDG-QAV
SVNPGAVPSAGMQVGQ-G----GGV------PSMAP------------------------
--------------------------------------------------QQ-Q-IAAL-
------------------------------------------------------------
--------------------QQQ----------------------PNIS-NQFREILLRR
------QLQ---------------------------------------------------
----QQQQQQQQ----------------QQQQQQQQ--------QMG-NHTQFQQPQPP-
---------------QQQGYL---------------------------------------
----------------GQP-----QAG--------GPSPQQQQ-----VQQ-QGGQPG--
----------QH-QVYQGPVSHQKVAAALQQRLQ--------------------------
--QHQHHL-QMQQQ----------------------------QMQQQQQMQQQ-------
--------------------------QMQQQQNAMA------------ALPGVDPGPA-G
GN-GGP---LQQQ-------PQQQP----PPQSGP-QPPQSQ--ALFQQALHQR---ILQ
QQQ---------------------------------------QQQQQQQQQQQ----HLG
---------GGSPAQHSSPMSPQQPQ--------TQQQQQPMAPSPLLQGP-AL----TS
LSSQVRSPQ--PSPRPQSQ--PPHSSPSPRM---------QPQ--PSPHHISPQTQTGSP
HPGHLAQH--H-PGLTVPPP----------------QQQ-NSMDPGTFGA-DPSAMLSQL
T---GMGGLHG--AGGSDL-MSG-------------SSEE-LRPNMNHSTLGM----M
>Scleropages_formosus_1
------------------------------------------------------------
-------------------------MADNHVLDS-G------------------------
------------------------------------------------------------
-------PPS--------------------------------------------------
------------------------------------------------------------
-----------------AKRPKLSS-----------------------------------
------PAL--S-ASDGND------------FGSPF-----------DLEHDLPDELINS
------------------------------------TELSL-------------------
---------------------------------------------PNGG-DLG-------
---------------------------QQHTTLGGAT-----------------------
--------LSGQDAA--AKHKQLSELLRSGAP-------------PVLPSP---------
------QQGAAGSPIG-GSMG-LLGSMNVSP-----G----------STGMAGQQ-----
-----QHQSP-Q--QAAMM--------HQA-------PGMGG-G---MIR--SMM--GAQ
K--GNGQ-SA----STPQQGMMGGQVMNGS----------PRMNYS----NPGM------
-----------G-SNNNLLAETLQ-----------QQQ----GSQQL---GQVSQAAQR-
------GQQP-GALNKMGMM--GS-PG--PYGSPYGQ---PAGQGLGGAGLGQQLQNKAG
LPNSL-AQF-NLDKKTPPMQ---GITG---M-G---SQQP--SAGV---AGSTAGTTGPG
AASSM--MPTSTVAPGGL-GTAAT--------SSAPPPTADPEKR-----KLIQQQLVLL
LHAHKCQRREQA-----------------NGEVRQCNLPH------CRTMKNVLNHMTHC
QA---GKSCQVAHCASSRQIISHWKNCTRHDCP------VCLPLKNA---GDKRSQQSES
LLG--TAGMGLRSSLGA-VPGGQPSSPSLNPTNQIDPSSIERAYAALGLTYQGAQV----
-------------PPQ---PPQPQL---SG-QGL---QSQPGMRPQSAM-ATIG---NAM
GVNGGVGVQSTN--QQPSLLQDGMLHSSMNSQS-LMN-DGS---AVGAMGSMPTATPPSA
ASIRKSWHEDITQDLRNHLVHKL---VQAIFPTPDPAALKDRRMENLVAYARKVEGDMYE
SANSRGEYYHLLAEKIYKIQKELEEKRRTRLQKQGMIPTQPGI-PPSGI----------P
QGPPSMG-Q----------APMPPGQTL----NGPHSDSSMVRSPVP-SQMVNRMQNPT-
---------------------GINQFN-QLG-----M--QSLGQRSTPPLQLGS-AIN--
QMG-------M-GVPRMGQPS----------IGQ--LQNQYL-PTGQCSGT-GPG--L--
GAGTVGM-PQ----------------QTQMSTPPPLPVSSPLPQPGSVNS---GASVGPA
G--SVTGGG-------QASGLP-LSS---GSSQPN-SHPHC------PPLRQ------NS
P--SPARSLTPT--PHHT-PPG---LA--------GSQ---------T-PQ---------
P-----QTPTPPQ-----LA-PPAQQQQQL----------------------AQSMGPGV
GLDKPT--------QL-----------QQQLGGVTSGVP--QSG-LASSVSTPTAPLPPQ
LPRTPLSQRSSL-TADGQVSTPASV-SSADASS-QLATS--D---------TKMEVKQQD
---EEE-E-------EEVSDGKVS------GKKVATHADGKP-EEKP---E---LKKEES
-AGERCKVEPMEMLSG---------GTAEDRKL----DVKVDPKEEEE-GLGTTGTLSST
PSVQSKKKIFKAEELRQALMPTLEALYRQDPESLPFRQPVDPQLLGIP-----------D
YFDIVKNPMDLSTIKRKLDTGQYQEPWQYVDDVWLMFNNAWLYNRKTSRVYKYCSKLAEV
FEQEIDPVMQGLGYCCGRKLEFSPQTLCCYGKQLCTIPRDAAYFSYQN------------
------------------RYHFCEKCFNEIQGESVSLGDDPSQPQT---------SISKE
QFERKKNDTLDPELFVECTDCGRKMHQICVLHNETIWPTGFVCDRCLKKSNKTRKENKYA
AKRLPQTKLGSFLEIRVNEFLRRQNHPESGEVTIRVVHVSDKVVEVKPGMKARFV----D
SGEMAESFPYRSKALFAFEDIDGADVCFFGMHVQEYGSDCPPPNQRRVYISYLDSVHFFQ
PRHMRTAVYHEILIGYLEYVKKLGFTTGHIWACPPSEGDDYIFHCHPPDQKIPKPKRLQE
WYKKMLDKAVSERIVHDYKDIFKQATEDRLTSAKELPYFEGDFWPNVLEESIKELEQEEE
ERKREENSTSSESIDATKGDSKNAKKKNSKKTSKNK-SSLSRANKKKPG-------MPNV
SNDLSQKLYATMEKHKEVFFVIRLIAGPTANSLPPLADPDPLMACDLMDGRDAFLTLARD
KHLEFSSLRRSKWSSMCMLVELHNQSQDRFVYTCNECKHHVETRWHCTVCEDYDLCITCY
NTKGHEHKMEKLGLGLDDESNSQTSAATQSPSDSRRLSIQRCIQSLVHACQCRNANCALP
SCQKMKRVVQHTKGCKRKTNGGCPICKQLIALCCYHAKHCQENKCPVPFCLNIKHKVRNQ
QMQHRVQQAQMVRRRMASMQRTGQPTP--SG----GGG--GLHSPG-NNG-TTAPSTP--
---TQPPTPQTPTQ--AILPPVTPT-GPSVA-VTGGGPPPQQGPQQV-------------
S--------QHHL-HHLQQIP--------VGNMMSSPQQQSQ-----------QML--QV
QQH-----------------Q--TPPQQV-----QQVQHTNSLPSY-TPRHHGSSP--QS
QGKPG--LSP--------ATPPQQQQ-P------------QPPQSN--SGQPPMAQQ---
QQPAPPSSGPPPAAVEIAMKIQRVAETQRKM--AHVHILQRQAA------GMMTPHPHHQ
PPQPQAQMGMAHTS-GGMV-GAQGLPPQAQA-----AVA--RAHLE-----QQQQQ----
--PPQGMMV-PAG-M-Q-Q---------------------------PPPQGN-PQSQLTQ
QMS-LPQP-----GGPQLQPPQQ-----AQQQW---GSP-AM---PQQ-RPAMMGQPGHP
VMMAP------------------QQQV------PQP-------------QLPQP------
--------------------PSQQQPGRGGVIGMP-----------------GVPGGTTA
-----------AAAGSSNLPQAALQELLRTLRSPSSPLQQQQVLSILRSSPQLMAAFIKQ
RASRYKGGAPGPG--VG------GAQG--------------GMGA------------QPV
NVNAG-AAPPGMHMGQ-S----MGM------PAMAQLQQQ--------------------
-----------------------------QQQQQQQPQLQQRQIPGGNMQQQ-Q-VAAL-
------------------------------------------------------------
------------QQ-QP-QQQQQA-----GL-QSQG-PNM-----GNIN-PQFRELLMRR
------HLQ---------------------------------------------------
-------QQQQQ----------------QQQQQQQQ--------QMG-NHAQFQPPQPP-
---------------QQQGYL---------------------------------------
----------------GQPNMPPQQPG--------QPQPGG-------------------
---------PQQ-QGYPG--------AMLQQRLQ--------------------------
--QHQHHL-QM-------------------------------------------------
---------------------------QQQQQNAM--------------LQGADG-----
---GGP---PPHQ--------QQPQQ--TPQQGGP-QPPSSQ--TMLTQTLHQR---IL-
--------------------------------------------------QQQ----HLG
---------GGSPAQHSGPMSP--------------QQQMAPS--PHLQGP-PM---ASS
LSGQVRSPQ--PSPRPQSQ--PPRSSPSPRT---------QPQ--PSPHHISPQTQTGSP
HPGHLSQH--H-PGMVVPPPQQQ-------------QQQ-PPMDPTPFGA-DPNAMLSQL
S---GMGSLHV--TAPADL-LAG-------------NSQD-----INHSPLNM----M
>Crocodylus_porosus_0
------------------------------------------------------------
-------------------------MAEN-VVEP-G------------------------
------------------------------------------------------------
-------PSS--------------------------------------------------
------------------------------------------------------------
-----------------AKRPKLSS-----------------------------------
------PALSVS-ASDGTD------------FGSLF-----------DLEHDLPDELINS
------------------------------------TELGL-------------------
---------------------------------------------TNGG-DIN-------
---------------------------QLQTSL---------------------------
--------GMAQDAA--SKHKQLSELLRAGSS-------------PNINMGVGG-----P
GQ----GMASQTQQNS-PGMG-ILNSMVKSP----MAQAGLTS---PNMAMGTSGA----
-N---QGPSAQS--TAGMMPTVNSP-VNQPGIG--MNTGMNA-G---MNP--GML--AP-
---GNG------------QGMMQGQVINGSIG--AGRG-RPNMSYP----NPGM------
-----------G-NAGNLLAETLQ-----------Q------GSPQM-----GGQTGLR-
------GPQP-GAMNKMGMM--SN-PS--PYGSPYSQ---NTGQQIGASGLGPQMQNKAG
LPNSL-PQF-TMDKKPVPGA---GMPN---M-G---QQQA--PQVQ--------------
-PTGM--VSA---APQAM---------------GSGAPTADPEKR-----KLIQQQLVLL
LHAHKCQRREQA-----------------NGEVRQCNLPH------CRTMKNVLNHMTHC
QA---GKSCQVAHCASSRQIISHWKNCTRHDCP------VCLPLKNA---GDKRNQQ--S
LLG--GATVGLANT-GT-VGVGQQTTSSINTTSQIDPSSIERAYAALGLTYQGNQM----
-------------QTQ---SQAQVK---NQ-QQG---QSPQGLRPMNPM-S--A---NPM
GVNGGVGV------QTPNLLPDSMLHSTMNSQNPIMS-ESA---SVASLGAMPTAAQPSN
TGIRKPWHEDITQDLRNHLVHKL---VQAIFPTPDPAALKDRRMENLVAYARKVEGDMYE
SANSRAEYYHLLAEKIYKIQKELEEKRRTRLQKQNMIPNAPGM-PQAPM----------N
QGP-NMG-Q------------PQPGMSA----NGPLPDPTMIRASVP-NQMMNRMQTQP-
---------------------GMNQFS-QMN-----MPLSTMGPRQTPPLQHPG-QLS--
QAGAMN---QMGFPSRMQQPG----------VGQPSSQSQFL-QQTQFPAS-SPG--M--
NATSMPM-TQPG-----NQPPVS---QAQMTS-SSCPVNSPAMAPGSQG-----------
------------------------------------SHIHC-PPLPQPPLHR------NS
P--SPVPSRTPT--PHHT-PPG---LG--------SQPQQQQQ---AA-AA----AATTA
PT------PTPQ------AM-PPGPPSQTMHPPQRQTPTPPQVQLP-PQV--QPPVPVTP
SAE-----------------------QQQPLS---------QQS-TTASVPTPTAPLQPQ
HPTTPLSQ-PAV-SVDGQVSNPPST-SSTEVNSQQNAPE--QQQPPLQE--VKMEIKMDE
---EEP-E----------------------------QTDLQG-EEKP---E---IK-VEP
-VVEECKPDPME---------------QEEKKA----EVKSEMKDEEE-RPSTPATQSSP
AAGQSKRKIFKPEELRQALMPTLEALYRQDPESLPFRQPVDPQLLGIP-----------D
YFDIVKNPMDLSTIKRKLDTGQYQEPWQYVDDIWLMFNNAWLYNRKTSRVYKYCSKLAEV
FEQEIDPVMQSLGYCCGRKLEFSPQTLCCYGKQLCTIPRDATYYSYQN------------
------------------RYHFCEKCFNEIQGESVSLGDDPSQPQT---------TINKE
QFSKRKNDTLDPELFVECIECGRKMHQICVLHNEIIWPSGFVCDGCLKKTGRTRKENKFS
AKRLPATRLGTFLENRVNDFLRRQNHPEAGEVTVRVVHASDKTVEVKPGMKARFV----D
SGEMAESFPYRTKALFAFEEIDGVDLCFFGMHVQEYGSDCPPPNQRRVYISYLDSVHFFR
PKCLRTAVYHEILIGYLEYVKKLGYTTGHIWACPPSEGDDYIFHCHPPDQKIPKPKRLQE
WYKKMLDKSVSERIVHDYKDIFKQATEDRLTSAKELPYFEGDFWPNVLEESIKELEQEEE
ERKREEN-TSNESTDVSKGDSKNAKKKNNKKTSKNK-SSLSRGNKKKPG-------MPNV
SNDLSQKLYATMEKHKEVFFVIRLIAGPAANSLPPIVEPDPLIPCDLMDGRDAFLTLARD
KHLEFSSLRRAQWSTMCMLVELHTQSQDRFVYTCNECKHHVETRWHCTVCEDYDLCITCY
NTKNHDHKMEKLGLGLDDESNNQQTATTQSPGDSRRLSIQRCIQSLVHACQCRNANCSLP
SCQKMKRVVQHTKGCKRKTNGGCPICKQLIALCCYHAKHCQENKCPVPFCLNIKHKLRQQ
QLQHRLQQAQMLRRRMASMQRTGVVG---------QQQ--GLPSPT-----PATPTTPT-
--GQQPPTPQTPQP---QPPPQPAT-----------------------------------
------------------------------------------------------------
--------------------Q-------------PQPAPPNNMPPYTIPRNQPPGA--VS
QGKAGGQGTP--------PTPPQT----------------AQP-----------------
-----PVQGPPPAAVEMAMQIQRAAETQRQM--AHVQIFQRPI--------------QHP
MPQMN-PM------------PPIGMSPPQMT-----RGP--GGHID--------------
----QAM---GPAGI-Q-------------------------------------------
----------------------------QQPPW---AQG-GLP-QPQQ-LQPGMQR---P
SMMSV------------------AQAG------QPM------------------------
--------------------NMAPQPGMGQV------------------------PGTA-
------------PPKQGSLPQAALQNLLRTLRSPSSPMQQQQVLNILHSNPQLLAAFIKQ
RAAKYAGSQ-NPQGMPG-------QPGM-------------PPGQPGL------------
------QPQQAMQGQQAGVHPNSAM------QNMNPMQAG--------------------
---------------------------------------VQRPTMP----QQ-P------
------------------------------------------------------------
-----------QQQ-Q--PQQAMG-----GM-NPQT-QPMNMNH-SGMN-PQFRDLLMRR
------QMI---------------------------------------------------
-------EQQRH------------------QQQQQQGAGPGLGPGMA-NHNQFQQPQG--
------------------------------------------------------------
------------------------------------------------------------
-------------VGYP-----QQQQQQQQQRMQ--------------------------
---HHMQ-----------------------------------------------------
----------------------------QMQQGNMG------------QM----------
--------------------SQLPQ---A-------MSAETG--ASLQQAFQQR---LL-
--------------------------------------------------QQQ-------
---------MGSPAQ-PNPMSPQQH----------MLPSQAQS--PHLQGQ-QI---PSS
LTNQVRSPQPVPSPRPQSQ--PPHSSPSPRM---------QPQ--PSPHHVSP--QTSSP
H-----------PGLVA-------------------AQG-NPMDQGHFASPDQSAMLSQL
ASNPGMAGLHG--TSATELGLSS-------------DNSD-LNSNLSQSTLDI----H
>Austrofundulus_limnaeus_0
------------------------------------------------------------
-------------------------MADN-VLES-G------------------------
------------------------------------------------------------
-------PPS--------------------------------------------------
------------------------------------------------------------
-----------------AKRPKLSS-----------------------------------
------PALSLS-ASDGND------------FGSLF-----------DLEHDLPDELISS
------------------------------------SDHGL-------------------
---------------------------------------------TNGG-DAS-------
---------------------------QFHTSLGGLG-------------GGIG------
--------ASGQXAA--AKHKQLSELLRAGAP-------------AHPG-----------
------APTSNSAPSG-TSMG-LMSGIS--------A----------PQGMHPQG-----
-Q---QQ-------QPGLM--------PQA--------GMIG-SGTALSRTAAMM--SAQ
K--GPPGQQQ-------QQGLMGAQVMNGS----------PRMGYSG---NAGL------
-----------G-NSSNILAETLK----------QQQQ----GGQPM---GAGGQVGMR-
------PQHP-GXLNQM-MM--AN-TG--PYGGLYSQ---SAGQGVPGEGLGPQLQNKPG
-PNVP-TQF-SMDKKGPPAQ---SMPV---M----QQQRQ--SGAV---SSVS-----VG
GGAAA--VGG---PQVGL-SAMGAGP-------GSTPPTADPEKR-----KLIQQQLVLL
LHAHKCQRREQA-----------------NGEVRQCNLPH------CRTMKNVLNHMTHC
QA---GKSCQVAHCASSRQIISHWKNCTRHDCP------VCLPLKNA---GDKRNQQ--T
LVN--SAAVSLVNSLGGGGPGAQSSTPNLNPPSQIDPSSIERAYAALGLTYQGNQVTPQQ
QQQQQQQQQQQPQQQQ---APQTNM---PN-QGL---QGQTGMRTLNPM-G--G---NSM
GVNGAVGVQHPN--QQSTLLPDAMLHNSMNAQS-LMN-D------VGNLGSMPAATPPSA
AEMRKPWHKDITQDLRNHLVHKL---VQAIFPTPDPAALKDRRMENLVAYARKVEGDMYE
SASSRAEYYHLLAEKIYKIQKELEEKRRKRLQNQDMMPGKPGI-PPSGL----------P
QGPPCMG-Q----------PPMPPGQSL----NGPHADLSMIRPAGP-TQMVKRXPNPT-
---------------------GMNQFN-QMG-----L--QLMGQRSTPPLPPNP-QMN--
QIC-------M-GGPRMGQPN----------ATQ--LQNQYH-PPGQFPVS-CSA--L--
GSGPVSV-NQLD-----SQPAVPS--QNQMSTPSSLPASSPAAQSTSS-VPGPGAPGASV
GPANANCVG-------PLPNLP-PSS-----TQPN-SFPLC------PPVRT------NS
P--SPACSSTPQ--PHQT-PPT---GT--------RSQ---------T-PQ---------
P-----QTPTTPL-----MP-PPQHPQQQQQQQQ-----ASEQQ----------PSGQMV
NSDKTN--------QP----------PQQTLGGGASPGP--QVG-QSSSIPARNVHAPLQ
LPQTPHSPKPSL-TADGQVSSPPSIPGSTDPGS-QLTPA--D-GPAPSQEDVKMETEKEE
---EEDTE-------GADAQGDGK------GKLGKGQPEVKT-EEKP---E---VKKEKS
-SGDGCKSEPMDTSSS-S--ESVSESSGEDKKP----EVKKEPKEEEE-GSGSSVTNSSS
VSTQSKKKIFKPEELRQALMPTLESLYRQDPESLPFRQPVDPQLLGIP-----------D
YFDIVKNPMDLSTIKRKLDTGQYEEPWQYIEDIWLMFNNAWLYNRKTSRVYKYCSKLAEV
FEAEIDPVMQGLGYCCGRKFEFSPQTLCCYGKQLCTIQRDAAYFSYQN------------
------------------RYHFCEKCFNEIQGENVSLGDDPSQPQA---------SINKD
QFQKKKNDTLDPELLVECIDCGRKMHQICVLHHETIWPSGFVCDNCLKTANKMRKENKYA
AKRLPQTKLGNFLETRVNDYLKRQSHPESGEVTIRVVHVSDKVVEVKPGMKSRFV----D
SGEMAESFPYKMKALFAFEDIDGADVCFFGMHVQEYGSDCPPPNQRRVYISYLDSVHFFK
PRHLRTAVYHEILLGYLEYVRRIGFTTGHIWACPPSEGDDYIFHCHPLDQKIPKPKRLQE
WYKKMLDKAVAERIVHDYKDIFKQATEDRLTSAKELPYFEGDFWPNVLEESIKELEQEEE
ERKREENSTSNESTDAAKGDSKNAKKKNNKKTSKNK-SSLSRANKKKPG-------MPSV
SNDLSQKLYATMEKHKEVFFVIRLIAGPTANSLPPITDSDPLMACDLMDGRDAFLTLARD
KHLEFSSLRRSKWSSMCMLVELHNQSQDRFVYTCNECKHHVETRFHCTVCEDYDLCITCY
NTKGHEHKMDKLGLGLDDDSNNQAAAATQSPGDSRRLSIQRCIQSLVHACQCRNANCSLP
SCQKMKRVVQHTKGCKRKTNGGCPICKQLIALCCYHAKHCQENKCPVPFCLNIKQKLRQQ
QLQHRLQQAQMLRRRMATMQRGGQPA---------GGPTMGLPSPG-SNG-TTAPNTPTS
G-GTQAPMPQTPTQ---TMAPVTPQ-GMG-----PG---NGVQQQQ--QP------GGMP
P--------QHPL-HQFQQM----GGAGGGGGMMNSPQHQQ------------QML-AQV
QQQ-----------------QQGGPGTNPQ----QLQQHPNSLPPY-ASRPPGSSPIHQS
QGKPV--LXP--------ATPAQH---PGGAVMAGGVAG-QQA-PGQPPGQPSIP-----
QQ---PPSGPPPAAVEIALKIQQVADAQRKH--A----LQGPAPTA----GLMPSHPHQQ
LGQGQ-QVTMGHPGPVGMV-GPQGIPPQSQ------AAA--RAHME-----QQQG-----
--ALSGMMV-SGGHM-Q-H---------------------------PPQQGNLPRGHLRP
QVQ-LQQQR----MMSPLQNPQQ-----QQQQW---AGQ-GVP--PQQ-RQAVMNQMGHP
A----------------------QQQQ---------------------------------
-----------------------PAQGHAALMNMVQQQH--------QGGAAGVSGGPVP
GAPSV----PGVVAAGGNIPQSALQELLRTLRSPSSPHQQHQVLAILRSSPQLMAAFIKQ
RASKYKAGQGGPTGPEGVTG---GGTG--------------PTGGPVGNVIA-GGT-PQV
NMNAASLGQPGIHVGA-QGG--VNM------ASMSQLQQ---------------------
-------------------------Q-QLQQQQQQQLQQQQ--------QQQ-Q------
------------------------------------------------------------
------------------------------L-QRQG-PQM-----GNLNSPQFRELLMRR
------QL----------------------------------------------------
--------------------------------QQPQ--------QMGANHSQFQQPQPP-
---------------QGQGFM---------------------------------------
----------------SQS----PAMG--------QGPPGGPPHG---SQP-PGGPPG--
----------QQGPGFAGSVAHQQATAALQQRLQ--------------------------
------------------------------------------------------------
-----------------------------MQQSTMA------------AHPGGDAGPG-G
GSAGGP----QQP-------PQGPQ----PTQSGP-TPPSSQ--AIFQQTLPQR---LL-
--------------------------------------------------QQQ----HMG
P--------GGSPAQHSNPMSPQQ------------PQQVAQSPHPHLQGQ-VL---STS
L---VRSPQ--PSPRPQSQ--PPHSSPSPRM---------QPQ--PSPHHISPQMQTGSP
HPAHLNQH--H-PGMIXPPQQQQA--------AS--QQQ-NTMEP--FGS-DQNAMLSQL
S---GMAGLHG--PG-------G-------------NSQDPLGQNINHNSLDH----M
>Austrofundulus_limnaeus_1
------------------------------------------------------------
-------------------------MAEN-VLDS-G------------------------
------------------------------------------------------------
-------PPS--------------------------------------------------
------------------------------------------------------------
-----------------AKRPKLSS-----------------------------------
------PALSAS-ASD--D------------YGSLF-----------ELEHDLPDELIIP
------------------------------------SEPGL-------------------
---------------------------------------------VNGG-DLN-QL----
---------------------------QLHTSLGGGPAGLGAGGGNGA-AGGLGLGLGP-
-----GSVGGGQDAV--AKHKQLSELLRTGPT-------------TSSQQG---------
------HRGTMGNPGGAAAMGQHLANMKASS-----GQG--------PQQMMSPG-----
-Q---QHLSPQQ--QASIM--------QQQ-------SGMMG------NR--AMI--GVQ
QKANNG--QQ-------QPGMMGNQVMNGS----------PRMAFG----NQGI------
-----------A-GGSNLLGDTLQ-----------QQ-------------GAGGQVGAR-
------GQQH-GAMNKPGMM--GN-PG-GSFGGSYGG---QGNQGLGVAGLGPQLQNKGP
MANSL-AQF-NVDKKNQPMQ---GMGA---M-G---TQQS--QTGV---GGPAGAP--VG
AAPGM--VPS---APAGLVGYSPQGSA--ASAATGAPPTADPEKR-----KLIQQQLVLL
LHAHKCQRREQA-----------------NGEVRQCNLPH------CRTMKNVLNHMTHC
QA---GKSCQVAHCASSRQIISHWKNCTRHDCP------VCLPLKNA---GDKRNPQCES
LLG--TAGTGLGSSLGT-VPGSQQSAPSLNPPSQIDPSSIERAYAALGLTYQGNQI----
-------------QSQ---TTQPNM---PN-------QGQAGMRPLNPI-G--V---NPM
GVNGGVGATHQN--QQASLLQDTMMHLNVSNQS-LLN-DAG---G---VGSMPTAAPPSA
TGKKKLWHEDITQDLRNHLVHKL---VQAIFPTPDPAALKDRRMENLVAYARKVEGDMYE
SASSRAEYYHLLAEKIYKIQKELEEKRRTRMQRQGL-----------------------S
LGPTGMG-Q------------PPSGLPS----NGPLPDPSMVRPPGP-NQMANRMQGP--
---------------------GMNQFN-QMG-----M--QSMAQRSTPPLPMGT-PPN--
QIG-------M-VGPRVGQPN----------VSQ--LQNQYL-SHGQFPGS-GPG--V--
GAAQTGM-VLSG-----AQGGMT---QTQMGTPP-LPVASPLAQPGSGSGPTGVSAGGPM
GPQSVGGGGLNSSVGAPASSVT-LSN---QNQQAN-SIPLL------GAMRG------SS
P--SPAHSRSPT--PHQT-PPR---LA--------GSQ---------T-PQ---------
P-----HTPNAP------LA-PPLALQQ-------------------------NHLGQGP
GSNKPL--------------------QQQHMGPSASTTPS-HPG-LTSS----STLPAGQ
MPRTPLSQKGSY-PAESQAQTPASV-SSLDTSS-QQPQS--NASAANLE--PKVEVKHQD
---EEE-E-------GDADSCSKG------GK----LSNHKT-EEKCVKLE---VKKEEC
-YGEGGKGVPMDTSTA----APTSEVKTEDRKP----EVKKEVKEEEE------SSEAAA
PQASLKKKIFKPEELRQALMPTLESLYRQDPESLPFRMPVDPQLLCIP-----------D
YFDIVKNPMDLSTIKRKLDTGQYQDPWQYVDDIWLMFNNAWLYNRKTSRVYKFCSKLAEV
FEQEIDPVMQSLGYCCGRKLEFSPQTLCCYGKQLCTIPRDAVYFSYQN------------
------------------RYHYCEKCFNEIQGETVSLGDDPTQPQT---------SINKD
QFEKKKNDTLDPELFVECSDCGRRMHQICVLHHETIWPSGFRCDGCLKKANKARKENKYS
AKRLPQTKLGCFLETRVNDFLKRQAHPEAGEVFIRVVHVSDKVVEVKPGMKSRFV----D
SGEMSESFPYRTKALFAFEDIDGVDVCFFGMHVQEYGSDCPQPNQR--------------
------------------------------------------------------------
------------------------------------------------------------
------------------------------------------------------------
------------------------------------------------------------
------------------------------------------------------------
------------------------------------------------------------
------------------------------------------------------------
------------------------------------------------------------
------------------------------------------------------------
------------------------------------------------------------
------------------------------------------------------------
------------------------------------------------------------
------------------------------------------------------------
------------------------------------------------------------
------------------------------------------------------------
------------------------------------------------------------
------------------------------------------------------------
------------------------------------------------------------
------------------------------------------------------------
------------------------------------------------------------
------------------------------------------------------------
------------------------------------------------------------
------------------------------------------------------------
------------------------------------------------------------
------------------------------------------------------------
------------------------------------------------------------
------------------------------------------------------------
------------------------------------------------------------
------------------------------------------------------------
------------------------------------------------------------
------------------------------------------------------------
------------------------------------------------------------
------------------------------------------------------------
------------------------------------------------------------
------------------------------------------------------------
------------------------------------------------------------
----------------------------------------------------------
>Austrofundulus_limnaeus_2
MHQICVLHHETIWPSGFRCDGCLKKANKARKENKYSAKRLPQTKLGCFLETRVNDFLKRQ
AHPEAGEVFIRVVHVSDKVVEVKPGMKSR-FVDS-GEMSESFPYRTKALFAFEDIDGVDV
CFFGMHVQEYGSDCPQPNQRRVYISYLDSVHFFRPRCLRTAVYHEILIGYLEYVKKLGYT
TGHIWACPPSEGDDYIFHCHPMDQKIPKPKRLQEWYKKMLDKAVAERIVHDYKDIFKQAT
EDRLTSAKELPYFEGDFWPNVLEESIKELEQEEEERKREENSTSNESIDDTKGDSKNAKK
KNNKKTSKNKSSLSRSNKKKPGMPNVSNDLSQKLYATMEKHKEVFFVIRLIAGPMANALP
PIADPDPLMACD-LMDGRDAFLTLARDKHLEFSSLRRAQWSSMCMLVELHNQSQDRFVYT
CNECKHHVETRFHCTVCEDYDLCITCYNTKGHVHKMEKLGLGLDDESSNQAAATTQSPGD
SRRLSIQRCIQSLVHACQCRNANCSLPSCQKMKRVVQHTKGCKRKTNGGCPICKQLIALC
CYHAKHCQENKCPVPFCLNIKHKLRQQQLQHRL---------------------------
-----------QQAQ--MLRRRMASMQRVGQPAPGGPPGGNGLPSPGGNNGATG-----P
AT----PTSAGTQPPT-PQTP-TQGNMSALSQLQGVGMAGIGS---PGQQQTGSVP----
-P---QHHLHQSVAGVGVM---GSP-QQQMVPPL-QQQAPNV-Q---QLP--GAL--PP-
---YNHR----------PPGASPPYQSLGKPG--LGPA-TPPQQQQQP--NQGQ------
-----------G-----PLTPGQQ-----------Q------GPPPA-----AVETALQI
QRLAETQAQR-RCLGQGGMM--PP-HA--HHQNSQAQ---MGLHHIGPQGLPPQAQ---G
VGRTL---L-DSQLQGGPQS---QLPPQ--V-----QLQQV-------------------
-SGGL--LQP---TNQQW---------------GAGGGAINPQQMAGLMGSMAQQQPAVA
QQQQPMNPQQAAPGPRGLIMGVSGAAAPIPGAAGAGNLPQGALQELLRTLRSPSSPLQQQ
QVLSILRSNPTLMAAFIRQRAARYQGGPAGPPPPAGPGGVRFPSVSA---GLPGNQH--T
NVE----------AQQQ-VSVSQLAQPGLSVAQGGGGNMAAMAQLQQQLQQQQQQQ----
-------------QPQQQQAPQTNM---PN-QGL---QGQTGMRTLNPM-G--G---NSM
GVNGAVGVQHPN--QQSTLLPDAMLHNSMNAQS-LMN-D------VGNLGSMPAATPPSA
AEMRKPWHKDITQDLRNHLVHKL---VQAIFPTPDPAALKDRRMENLVAYARKVEGDMYE
SASSRAEYYHLLAEKIYKIQKELEEKRRKRLQNQDMMPGKPGI-PPSGL----------P
QGPPCMG-Q----------PPMPPGQSL----NGPHADLSMIRPAGP-TQMVKRTPNPT-
---------------------GMNQFN-QMG-----L--QLMGQRSTPPLPPNP-QMN--
QIC-------M-GGPRMGQPN----------ATQ--LQNQYH-PPGQFPVS-CSA--L--
GSGPVSV-NQLD-----SQPAVPS--QNQMSTPSSLPASSPAAQSTSSV-PGPGAPGASV
GPANANCVG-------PLPNLP-PSS-----TQPN-SFPLC------PPVRT------NS
P--SPACSSTPQ--PHQT-PPT---GT--------RSQ---------T-PQ---------
P-----QTPTTPL-----MP-PPQHPHQQQQQQQ-------------ASE--QQPSGQMV
NSDKTN--------QP----------PQQTLGGGASPGP--QVG-QSSSIPARNVHAPLQ
LPQTPHSPKPSL-TADGQVSSPPSIPGSTDPGS-QLTPA--D-GPAPSQEDVKMETEKEE
---EEDTE-------GADAQGDGK------GKLGKGQPEVKT-EEKP---E---VKKEKS
-SGDGCKSEPMDTSSS-S--ESVSESSGEDKKP----EVKKEPKEEEE-GSGSSVTNSSS
VSTQSKKKIFKPEELRQALMPTLESLYRQDPESLPFRQPVDPQLLGIPVRIRTSNKTNLD
YFDIVKNPMDLSTIKRKLDTGQYEEPWQYIEDIWLMFNNAWLYNRKTSRVYKYCSKLAEV
FEAEIDPVMQGLGYCCGRKFEFSPQTLCCYGKQLCTIQRDAAYFSYQN------------
------------------RYHFCEKCFNEIQGENVSLGDDPSQPQA---------SINKD
QFQKKKNDTLDPELLVECIDCGRKMHQICVLHHETIWPSGFVCDNCLKTANKMRKENKYA
AKRLPQTKLGNFLETRVNDYLKRQSHPESGEVTIRVVHVSDKVVEVKPGMKSRFV----D
SGEMAESFPYKMKALFAFEDIDGADVCFFGMHVQEYGSDCPPPNQRRVYISYLDSVHFFK
PRHLRTAVYHEILLGYLEYVRRIGFTTGHIWACPPSEGDDYIFHCHPLDQKIPKPKRLQE
WYKKMLDKAVAERIVHDYKDIFKQATEDRLTSAKELPYFEGDFWPNVLEESIKELEQEEE
ERKREENSTSNESTDAAKGDSKNAKKKNNKKTSKNK-SSLSRANKKKPG-------MPSV
SNDLSQKLYATMEKHKEVFFVIRLIAGPTANSLPPITDSDPLMACDLMDGRDAFLTLARE
------------------------------------------------------------
------------------------------------------------------------
------------------------------------------------------------
------------------------------------------------------------
------------------------------------------------------------
------------------------------------------------------------
------------------------------------------------------------
------------------------------------------------------------
------------------------------------------------------------
------------------I-----------------------------------------
------------------------------------------------------------
------------------------------------------------------------
------------------------------------------------------------
------------------------------------------------------------
------------------------------------------------------------
------------------------------------------------------------
-----------------G------------------------------------------
------------------------------------------------------------
------------------------------------------------------------
------------------------------------------------------------
------------------------------------------------------------
------------------------------------------------------------
------------------------------------------------------------
------------------------------------------------------------
------------------------------------------------------------
------------------------------------------------------------
------------------------------------------------------------
------------------------------------------------------------
------------------------------------------------------------
------------------------------------------------------------
------------------------------------------------------------
------------------------------------------------------------
----------------------------------------------------------
>Gouania_willdenowi_0
------------------------------------------------------------
-------------------------MAEN-VLDS-G------------------------
------------------------------------------------------------
-------PPS--------------------------------------------------
------------------------------------------------------------
-----------------AKRPKLSS-----------------------------------
------PALSAS-ASDGND------------FGSLF-----------DLEHDLPDELISS
------------------------------------SEPGL-------------------
---------------------------------------------VNGG-DLN-------
---------------------------QLHTTLGVGSAGLGLGGGNGG-AAGIGLGLGP-
--------GGGQDAV--AKHKQLSELLRSGAT-------------TSAQQG---------
------HQGAMGGSGGAAAMG-HMANMKASP-----GQG--------PQQMIGQGQP---
-P---HHLSPQQ--QASMM--------QHQNA----AAGMMG-S---MNR--AMM--GAQ
QKGNNG--QQ-------QAAMIGNQVMNGS----------PRMGFA----NQGM------
-----------A-GNSNLLAETLQ----------QQQ-------------GVGGQAGMR-
------GQQP-GAMNKMGMM--GS-PV-GPFGGAYGS---QGNQSLGGAGLGPQLQNKGP
MANNL-TPF-SVDKKNQPMQ---GMAA---M-G---TQQT--QTGV---GVPSGAS--VG
GAPGM--VPG---AQAGLVGPGSQVSS--TSAAAGAPPTADPEKR-----KLIQQQLVLL
LHAHKCQRREQA-----------------NGEVRQCNLPH------CRTMKNVLNHMTHC
QA---GKSCQVAHCASSRQIISHWKNCTRHDCP------VCLPLKNA---GDKRNPQ--S
LLGGAGAGAGLGSSLGA-VSGGQPSTPNLNPPSQIDPSSIERAYAALGLTYQGNQI----
-------------QAQ---TPQPNI---PN---------QASMRPLNPM-G--V---NSM
GVNGGVSAPPQN--QQSSLLQDTMMHLNVSSQG-LMS-DAA---GV--VGSMPTAAPPSS
AGMRKSWHEDITQDLRNHLVHKL---VQAIFPTPDPAALKDRRMENLVAYARKVEGDMYE
SANSRAEYYHLLAEKIYKIQKELEEKRRTRLQKQGL-----------------------G
IGPGSMV-Q------------PPTGLPP----NGPLPDPSMVRPPGP-NQIVNRMQGP--
---------------------GINQFN-QIS-----M--QPMGQRSTPPLPMGP-SSN--
QMG-------M-VGPRVGQPN----------TNQ--MQNQYL-SQGAFPGS-GPA--V--
GG-QPGMVQQPG-----PQGGMG---QTQMATPPSLSAASPLAQQGPTSG----VTVGPM
GPQSVGSGGPN-SVGAPTRSVT-PSN---TNQQPN-SLPHL------GAMRG------NS
P--SPAHSRSPT--PHQT-PPR---IP--------GSQ---------T-PQ---------
P-----HTPSAPQ-----LA-PPPAPQH-------------------------NQLGQGP
GSNKSL--------------------QHQSIGQAGSTTPS-HPG-LTAS----STPHGGQ
LPRTPLSQKGSF-PADSQALTPASV-SSLDTSS-HQPQS--NASTANAD--IKVEVKQQE
---EEE-E-------SDSGSGSKG------GK----LSNLKA-EEKPVKSE---MIKEEC
-SGDGGKGVPMDTSAP------TVSVKSEDRKP----EVKKEVKEEEE------SSETAA
QQAQAKKKIFKPEELRQALMPTLESLYRQDPESLPFRMPVDPQLLGIP-----------D
YFDIVKNPMDLSTIKRKLDTGQYQDPWQYVDDIWLMFNNAWLYNRKTSRVYKYCSKLAEV
FEQEIDPVMHSLGYCCGRKLEFSPQTLCCYGKQLCTIPRDAAYFSYQN------------
------------------RYHFCEKCFNEIQGETVSLGDDPTQPQT---------SINKE
QFEKKKNDMLDPELLVECLDCGRRMHQICVLHHDTIWPSGFVCDGCLKKSNKTRKENKYC
AKRLPQTKLGYFLETRVNDFLKRQGNQEAGEVCIRVVHVSDKVVEVKPGMKSRFV----D
SGEMSESFPYRTKALFAFEDIDGVDVCFFGMHVQEYGSDCPQPNQRRVYISYLDSVHFFR
PRALRTAVYHEILIGYLEYVKKLGYTTGHIWACPPSEGDDYIFHCHPADQKIPKPKRLQE
WYKKMLDKAVAERIVHDYKDIFKQATEDRLTSAKELPYFEGDFWPNVLEESIKELEQEEE
ERKREENSTSNESIDDSKGDSKNAKKKNNKKTSKNK-SSLSRANKKKPG-------MPNV
SNDLSQKLYATMEKHKEVFFVIRLIAAPMANALPPISDGDSLMACDLMDGRDAFLTIARD
KHLEFSSLRRSMWSSMCMLVELHNQSQDRFVYTCNECKHHVETRFHCTVCEDYDLCITCY
NTKGHEHKMEKLGLGLDDESSNQAAATTQSPGDSRRLSIQRCIQSLVHACQCRNANCSLP
SCQKMKRVVQHTKGCKRKTNGGCPICKQLIALCCYHAKHCQENKCPVPFCLNIKHKLRQQ
QLQHRLQQAQMLRRRMASMQREGQ--------P--GGA--GLPSPVANNG-A-GPGSLTS
A-GTQPSTPQTPTQ--GNMSALSQQQGVGMGGMVGMG--NPGQQQQGQPPG-----GTLP
P--------QHHM-HQFQSV--------GGGGMMSSPQH--------------QMV-SQL
QQQ----------------------PPNVQ----QQQQHPGGLPPY-NPRPPGASPLHQS
LGKPG--LGP--------ATPPQQ----------------QQQ-PN--QGQGAMPV----
QG---QQQGPPLAAVETALKIQRLAETQRQM--AQAQAQIR---------GMMPPHPHHQ
NNQA--QMGMPH------I-GAQAMPPQAQG-----VVG--RTMLD-----PQQ------
----QGMLG-G---M---------------------------------QQGG-PQSQLPP
QVQ-QQLQQVQQAGGAQLQ-A-------PNPQW-GAGGP-ALN--PQQ-RQGMMGHMAPQ
QQPGV------------------PQQQ------QQQ------------------------
----------------MMNPQQQPRPGSRGLMQVA-----------------GMAGGAAG
TPAAL-----AAAAGSANLPQAALQELLRTLRSPSSPLQQQQVLKILRSNPTLMAAFIRQ
RAARYQGGQGGPGAPGGPPQ---GGPGGVRFPGAAGGLP--GVGVTGANQLTSMEGQQQV
NINP--SAQPGMTLAQ-SRAGGGNM------ANMAQLQQL--------------------
--------------------------------QQQQQQQQQRPMMPGNLQQQ-Q-MAAL-
------------------------------------------------------------
-----------QQQ-Q--QQQQQG-----AMQAGQQ-NNM-----ANMS-PQFKELLMRR
------HL----------------------------------------------------
-----------------------------QQQQQQQ--------QLS-NHGQFQQ-----
-----------------QTFM-----Q---------------------------------
---------------QGQAGMAPSS----------QAQPGSGGVGVS-PQQ-QQGSTG--
----GPGPLGQQ-QGYSNSMS--QVAAALQQRLQ--------------------------
---HQMQM--Q-------------------------------------------------
----------------------------QQQQNPMA------------GLQGQDVGS---
SV-GGP---SLQPGQGGT--GQQPQ---GGGGGGPPISQTTQ--SMLHQNIHQR---LR-
------------------------------------------------QQQQQ----HLG
---------GASPAQHSSPMSP--------------QQQMAQS--PHLQGQGGLS-QAGS
LSSQVRSPQ--PSPRPQSQ--PPHSSPSPRMQP---SS--QPQ--PSPHRISPQTQTGSP
HPGHLSQH--H-PSMAPPQPPQSQQ-----------QAG-SSVDPSQFGS-DQNSIMSQL
S---GM---HGGPGAQSDL-LGGNNNG-----SSNNNNQE-LGTNMNHNLM-------
>Athene_cunicularia_0
------------------------------------------------------------
-------------------------MAEN-VVEP-G------------------------
------------------------------------------------------------
-------PPS--------------------------------------------------
------------------------------------------------------------
-----------------AKRPKLSS-----------------------------------
------PALSVS-ASDGTD------------FGSLF-----------DLEHDLPDELISS
------------------------------------TELGL-------------------
---------------------------------------------TNGG-DIS-------
---------------------------QLQTSL---------------------------
--------GLAQDAA--SKHKQLSELLRAGSS-------------PNLNMGVGG-----P
GQ----GMASQTQQNS-PGMG-MLNSMVKSP----MAQAGLTS---PNMAMGASGP----
-N---QGPSAQS--TAGMMPTVNSP-VNQPGMG--MNTGMNA-G---MNP--GML--AA-
---GNG------------QGLMQGQVMNGSIG--AGRG-RPNMPYP----NPGM------
-----------G-SAGNLLAETLQ-----------Q------GSPQM-----GGQAGLR-
------GPQP-GAMNKMGMM--NN-PS--PYGQPYSQ---NTGQQIGASGLGPQMQNKAG
LQNSL-PQF-PMDKKPVPGA---GMPN---M-G---QQQA--PQVQ--------------
-QAGM--GPA---ASQGM---------------GSGAPTADPEKR-----KLIQQQLVLL
LHAHKCQRREQA-----------------NGEVRQCNLPH------CRTMKNVLNHMTHC
QA---GKSCQVAHCASSRQIISHWKNCTRHDCP------VCLPLKNA---GDKRNQQ--S
LLG--GAAVGLANT-GS-VGVGQQTTPSINTTSQIDPSSIERAYAALGLTYQGNQM----
-------------PTQ---PQTQVK---NQ-QQG---QSPQGLRPMNPM-S--A---NPM
GVNGGVGV------QTPNLLPDSMLHSTMNSQNPMMS-ESA---NVASLGAMPT-AQPSN
TGIRKQWHEDITQDLRNHLVHKL---VQAIFPTPDPAALKDRRMENLVAYARKVEGDMYE
SANSRAEYYHLLAEKIYKIQKELEEKRRTRLQKQNMIPNAPGM-PQAPM----------N
QGP-NMG-Q------------PQPGMSA----NGPLPDPTLIRANVP-NQMMNRMQAQP-
---------------------GMNQFG-QMN-----MQLSPMGPRQTPPLQHPG-QLS--
QTGAMN---QMGFPSRMQQPG----------VGQPSGQNQFL-QQTQFPAS-SPG--M--
NTASMPM-TQPG-----NQTPVS---QAQMTS-ASCPVNSPAMAPGSQG-----------
------------------------------------SHIHC-PPLPQPPMHR------NS
P--SPVPSRTPT--PHHT-PPG---LG--------SQQQQ-------A-AA----AATTA
ST------PTPQ------AM-PPGPQSQTMHPPQRQTPTPPQAQLP-PQV--QPPVPATP
SSE-----------Q-----------QQQPLS---------QQS-TTASVPTPTAPLQPQ
HPTTPLSQ-PAV-SIDGQVSNPPST-SSTEVNSQQAVPE--QQQPPLQE--VKMDIKTDE
---GEP-E----------------------------QTEMQM-DEKP---E---VK-AEP
-VVEECKPDQME---------------QEEKKC----EVKAEVPEGEE-RPTTPATQSSP
AAGQSKKKIFKPEELRQALMPTLEALYRQDPESLPFRQPVDPQLLGIP-----------D
YFDIVKNPMDLSTIKRKLDTGQYQEPWQYVDDIWLMFNNAWLYNRKTSRVYKYCSKLAEV
FEQEIDPVMQSLGYCCGRKLEFSPQTLCCYGKQLCTIPRDATYYSYQN------------
------------------RYHFCEKCFNEIQGESVSLGDDPSQPQT---------TINKE
QFSKRKNDTLDPELFVECTECGRKMHQICVLHNEIIWPSGFVCDGCLKKTGRSRKENKFS
AKRLPATRLGTFLENRVNDFLRRQNHPEAGEVTVRVVHASDKTVEVKPGMKARFV----D
SGEMAESFPYRTKALFAFEEIDGVDLCFFGMHVQEYGSDCPPPNQRRVYISYLDSVHFFR
PKCLRTAVYHEILIGYLEYVKKLGYTTGHIWACPPSEGDDYIFHCHPPDQKIPKPKRLQE
WYKKMLDKSVSERIVHDYKDIFKQATEDRLTSAKELPYFEGDFWPNVLEESIKELEQEEE
ERKREEN-TSNESTDVSKGDSKNAKKKNNKKTSKNK-SSLSRGNKKKPG-------MPNV
SNDLSQKLYATMEKHKEVFFVIRLIAGPAANSLPPIVEPDPLIPCDLMDGRDAFLTLARD
KHLEFSSLRRAQWSTMCMLVELHTQSQDRFVYTCNECKHHVETRWHCTVCEDYDLCITCY
NTKNHDHKMEKLGLGLDDESNNQQTATTQSPGDSRRLSIQRCIQSLVHACQCRNANCSLP
SCQKMKRVVQHTKGCKRKTNGGCPICKQLIALCCYHAKHCQENKCPVPFCLNIKHKLRQQ
QLQHRLQQAQMLRRRMASMQRTGVVG---------QQQ--GLPSPT-----PATPTTPT-
--GQQPPTPQTPQP---QPPPQPAS-----------------------------------
------------------------------------------------------------
--------------------Q-------------PQPAPPNSMPPYTMPRTQPPSA--VS
QGKAGGQVTP--------PTPPQP----------------PQP-----------------
-----PVQGPPPAAVEMAMQIQRAAETQRQM--AQVQIFQRPI--------------QHQ
MPQ----M------------PPMGMNPPQIG-----RGP--GGHID--------------
----QGM---GPAGI-Q-------------------------------------------
----------------------------QQPPW---VQG-ALP-Q-AQ-LQPGMQR---P
SMMSV------------------AQPG------QPM------------------------
--------------------NMAPQPGMGQV------------------------PGAA-
------------QPKQPPLPQAALQNLLRTLRSPSSPMQQQQVLNILHSNPQLLAAFIKQ
RAAKYAGSQ-NPQGMTG-------QPGI-------------PQGQPGL------------
------QPQQAMQGQQGGVHPNPAM------QNMNPMQAG--------------------
---------------------------------------VQRPSMP----QQ-Q------
------------------------------------------------------------
-----------PQQ-Q--PQQAMA-----GM-NPQA-QQMNMNH-SGMA-PQFRDLLMRR
-----HQMI---------------------------------------------------
-------EQQRH-----------------QQQQQQQGAGPALGPGMA-NHNQFQQPQG--
------------------------------------------------------------
------------------------------------------------------------
-------------VGYPQ----QQQQQQQQQRMQ--------------------------
---HHMQ-----------------------------------------------------
----------------------------QMQQGNMG------------QI----------
--------------------SQLPQ---A-------MSAETG--ASLQQAFQQR---LL-
--------------------------------------------------QQQ-------
---------MGSPAQ-PNPMSPQQH----------MLPSQAQS--PHLQGQ-QL---PSS
LTNQVRSPQPVPSPRPQSQ--PPHSSPSPRM---------QPQ--PSPHHVSP--QTSSP
H-----------PGLVA-------------------AQA-NPMDQGHFASPDQSAMLSQL
ASNPGMAGLHG--TSATELGLSS-------------ENSD-LNSNLSQSTLDI----H
>Haplochromis_burtoni_1
------------------------------------------------------------
-------------------------MADN-VLES-G------------------------
------------------------------------------------------------
-------PPS--------------------------------------------------
------------------------------------------------------------
-----------------AKRPKLSS-----------------------------------
------PALSVS-ASDGND------------FGSLF-----------ELEHDLPDELISS
------------------------------------SELGL-------------------
---------------------------------------------TNGG-DAS-------
---------------------------QLHSSLGG-------------------------
--------GGGQDAA--AKHQQLSELLRAVAA-------------PQQG-----------
------GPTSNSTPSG-ASMG-MMGGVSVAP----GG----------PQGMPPQS-----
-Q---PQ-------QTGLM--------QQV--------AMVG-A---HNRAAAMV--GAQ
K--GNGG-QQP------QQGLMGGQVVNGS----------PRMGYPG---SAGM------
-----------G-SNSNILPDGLQ----------HQQQ----GGQQM---GAGSQAGMR-
------PQQP-GALNKMNMM--AN-AG--PYGGPYGQ---TAGQGMPGAGLGPQLQNKAG
LPSNMAAQF-SMEKKTPAGQ---GMSG---M-TT-PQQQQ--PGPV---GGVS-----VS
GAAAA--VGG---VQVGL-NAVGAGP-------GATPPTADPEKR-----KLIQQQLVLL
LHAHKCQRREQA-----------------NGEVRQCNLPH------CRTMKNVLNHMTHC
QL---GKSCQVAHCASSRQIISHWKNCTRHDCP------VCLPLKNA---GDKRNQQ--P
LGN--SAGVGLVNSLGSGVPGGQSNAPNLNPPNQIDPSSIERAYAALGLTYQGNQM----
-------------PQQ---PSQASV---PN-QGL---QGQPGIRTVNSM-G--G---NSM
GVNGGVGVQTSN--QHSSLLPDAMLHNCMNAQS-LMN-D-----GVGSLGSLPTATSPSA
GGMRKSWHEDITQDLRNHLVHKL---VQAIFPTPDPAALKDRRMDNLVAYARKVEGDMYE
SANSRAEYYHLLAEKIYKIQKELEEKRRTRLQKQGIMPGQPGI-PSAGL----------P
QGPPGMG-Q----------PPMPPGQPP----NGPHVDPSMVRPPGP-NQMVNRMQNPA-
---------------------GMNQFG-QIG----GM--QSMGQRSTPPL---A-PLN--
QMG-------M-GTTRMSQPN----------ATP--LQNQYL-PPGQFPGS-SPG--LGP
GAGAVGM-NQSG-----TQNAVH---ANQMSTPPSHPASSPAPQSAPS-VPGSGAPVGSM
GSVNAGGTG-------SLPNLP-PSS-----NQSN-AFPHC------PPMRT------NS
P--SPARSLTPQ--PHQT-PPR---LP--------GCQ---------T-PQ---------
P-----QTPSTPQ-----LP-HPQHPQQQQQQ-------APQPQ----------PSVHTM
NSEKAN--------HL----------QQQTLGDMASSGP--QTN-QTSSVLNQNAHVPSQ
QPQTPLSAKPSL-TADGQVCSPASVTSSTDPTS-QLASA--N-GPAPSQEDVKMEVKKQE
---EDD-E-------GADAQGDGK------GKMGKGQADVKM-EEKP---E---IKKEKP
-SGDGCKGEPMDTSSS-C--VSSSVVKSEDKKP----EVKK-----EE-GSGSAATNSSP
ANTQSKKKIFKPEELRQALMPTLESLYRQDPESLPFRQPVDPQLLGIP-----------D
YFDIVKNPMDLSTIKRKLDTGQYQEPWQYIEDIWLMFNNAWLYNRKTSRVYKYCSKLAEV
FESEIDPVMQGLGYCCGRKFEFSPQTLCCYGKQLCTIQRDAAYFSYQN------------
--------SSPKYGLLADRYHFCEKCFNEIQGESVSLGDDPSQPQT---------SINKD
QFQRKKNDTLDPELLVECIDCGRKMHQICVLHNETIWPSGFVCDSCLKKANKTRKENKYA
AKRLPQTKLGNFLETRVNDYIKRQNHPESGEVTIRVVHVSDKVVEVKPGMKSRFV----D
NGEMAESFPYRMKALFAFEDVDGADVCFFGMHVQEYGSDCPPPNQRRVYISYLDSVHFFK
PRHLRTAVYHEILLGYLEYVKRLGFTTGHIWACPPSEGDDYIFHCHPLDQKIPKPKRLQE
WYKKMLDKAVSERVVHDYKDIFKQATEDRLTSAKELPYFEGDFWPNVLEESIKELEQEEE
ERKREENSTSNESTDAIKGDSKNAKKKNNKKTSKNK-SSLSRANKKKPG-------MPNV
SNDLSQKLYATMEKHKEVFFVIRLIAGPTANSLPPITDPDPLMACDLMDGRDAFLTLARD
KHLEFSSLRRSKWSSMCMLVELHNQSQDRFVYTCNECKHHVETRFHCTVCEDYDLCITCY
NTKGHEHKMEKLGLGLDDDSSNQAAAATQSPGDSRRLSIQRCIQSLVHACQCRNANCSLP
SCQKMKRVVQHTKGCKRKTNGGCPICKQLIALCCYHAKHCQENKCPVPFCLNIKQKLRQQ
QLQHRLQQAQMLRRRMATMQRVTQPA---GGPP--GGSAVGLPSPG-NNV-TTAPSTPTS
G-GTQPPTPQTPTQ---SMPPVPQQ-GMG-----PG---PGV--QQ--QP------GGMP
P--------QLALHHQFQQIP-GGGGGGGGGGIMNSPQHQQ-------------------
--------------------QPSGAVTNPQ----QLQQHHNSLPQF-SSRPPGSSPVHQS
QGKPV--LGS--------ATPPQQQQQPGGAVMTGNIGS-QQP-PNQPPSQPSLP-----
QQ---QPSGPPPAAVEIAMKIQQVADAQRKM--A----LQRQAAQAAG--KLMPSHPQHQ
QGQGQ-QMGMGHPGSVGMV-GAQGMPPQTQVA---VTAA--RAHMD-----QQQG-----
--APTGMMVGTSGPM-Q-Q---------------------------PPQQGNIPHGQLPP
QVQ-LQQQR----MGAPLQNPQQ-----QQTQW---TAQ-GMP--PHQ-RQAMMNQVGHT
GMMAA--------------------QQ------QQ-------------------------
---------------------HQQAQGHAALMNMV-QQ---------QGTGGGVT--GVP
GATGI----QGVGAAGGNFPQAALQELLRMLRSPSSPPQQQQVLNILRSNPQLMAAFIKQ
RASKYKGGQGGPGGPGAVP----GGPG--------------PTGGPVGNVIG-GGA-PQV
NLNAAGVSQPGMHMGG-QGGANVNI------ATMAQLQQV--------------------
--------------------------------QQL-QQQQQRPML-SGLQQQ-Q-VAAL-
------------------------------------------------------------
---------------Q--QQQQQG--VGRGI-QGQG-PQM-----GNISNPQLRELFMRR
------HL----------------------------------------------------
----------------------------QQQQQQQQ--------QMGINHGQFQQPQPP-
---------------QGQGFM---------------------------------------
----------------GQPGMQPPTVG--------QGPPGGPPLG---PQQ-PGGPPG--
----------QQGQGYPGSVAQQQ---ALQQRLQ--------------------------
---QQHHL-QM-------------------------------------------------
---------------------------QQQQQHTMA------------GLPGGDAGPG-G
EGVGGP----QQP-------PQVPQ----SAQSGP-QP--SQ--AL--QVLHQR---LL-
--------------------------------------------------QQR----HMG
P--------GGSPAQHSNPMSPQQ------------PQQIAQSPHPHLQGQ-PL---PTS
LANQVRSPQ--PSPRPQSQ--PPHSSPSPRM---------QPQ--PSPHHISPQLQTGSP
HSSHLNQH--H-PGMVVSSQQQQQ---PTTQQQQ--QQQ-NTMEQ--FGS-DQSAMLSQL
S---GMAGLHG--PG-------G-------------NSQDPLSQNMNHNPLNI----M
>Haplochromis_burtoni_0
------------------------------------------------------------
-------------------------MAEN-VLDS-G------------------------
------------------------------------------------------------
-------PPS--------------------------------------------------
------------------------------------------------------------
-----------------AKRPKLSS-----------------------------------
------PALSAS-ASDGND------------FGSLF-----------ELEHDLPDELISS
------------------------------------NEQGL-------------------
---------------------------------------------VNGG-DPN-------
---------------------------QLHTTLGGGPALLGPGGGGGG-AGGLGLGLGH-
---GPGGVGGGQDAV--AKHKQLSELLRAGAT-------------PSTQPG---------
------HQGAMGSPGGPAAMGQHLANMKASP-----GQG--------PQQMMGQG-----
-----QHLSPQQ--QANMM--------QQQS--------AAG-G---MIR--TMM--GAQ
QKGSNG--QQ-------QPGMIGNQVINGS----------PRMGFS----NQGM------
-----------V-GGSNLLAETLQ-----------QP-------------GAGGQAGIR-
------GQQP-GAMNKMGMM--GN-PG-GPFGGPYGS---QGNQGLGGAGLGPQLQNKGS
MANSM-AQF-NVDKKNPPMQ---GMGA---M-G---TQQS--QTGV---GGPTGAP--VG
GAPGM--VPG---AQA----VGTQVSA--ASAAAGAPPTADPEKR-----KLIQQQLVLL
LHAHKCQRREQA-----------------NGEVWQCNLPH------CRTMKNVLNHMTHC
QA---GKSCQVAHCASSRQIISHWKNCTRHDCP------VCLPLKNA---GDKRNTQ--S
LLA--GAATGLGSSLGT-IPGSQPSAPNLNQPSQIDPSSIERAYAALGLTYQGNQI----
-------------QAQ---TSQPNM---PN-QGL---QGQAGVRPLNPM-G--V---NPM
GVNGGVGASPQS--QQASLLQDTMMHLNMNNQG-L-N-DAG---G---VGSMPTAAPPSA
TGMRKSWHEDITQDLRNHLVHKL---VQAIFPTPDPAALKDRRMENLVAYARKVEGDMYE
SANSRAEYYHLLAEKIYKIQKELEEKRRTRLQKQGV-----------------------N
IGPAGMG-Q------------PPTGLPP----NGPLTDPVMVRPAGP-NQM-NRTQGP--
---------------------GMNQFN-QMG-----I--QSMGQRSTPPLPLGP-SGN--
QMG-------M-VGPRVGQPN----------VNQ--LPAPYM-SQGQFPGS-GPG--V--
GA-QSGM-TPPG-----GPGGMV---QTQMGTPPPLSVASPLAQPGSAGTPSGVPPVGPM
GPQSVGGGGPNSAVGAPASSMT-PSN---TNQQPN-SNPHL------GPMRG------SS
P--SPAHSRSPT--PHQT-PPR---LA--------GSQ---------T-PQ---------
P-----HTPNASH-----LV-PPPAPQQ-------------------------NQLGQGP
GSNKPL--------------------QQQHMGPAGSTTPS-HPG-MASS----STPHGSQ
LPRTPLSQKGSF-PADSQAPTPASV-SSLDTSS-QQPAS--NTSATNVD--IKMEVKHQD
---EED-E-------SDAGSCSKG------GK----LGNLKM-EEKPVKSE---FKKEEC
-SGEGGKGVPMETSTT----TQGSGVKMEDRKPEVKKEVKKEVKDEEE------SSEAVV
SQAPVKKKIFKPEELRQALMPTLESLYRQDPESLPFRMPVDPQLLCIP-----------D
YFDIVKNPMDLSTIKRKLDTGQYQEPWQYVEDIWLMFNNAWLYNRKTSRVYKYCSKLAEV
FEQEIDPVMQSLGYCCGRKLEFSPQTLCCYGKQLCTIPRDAAYFSYQN------------
------------------RYHYCEKCFNEIQGETVSLGDDPTQPQT---------SISKD
QFEKKKNDTLDPELFVECMDCGRKMHQICVLHNETIWPEGFVCDGCLKKSNKARKENKYS
AKRLPQTKLGVFLEQRVNDFLKRQAHPESGEVFIRVVHVSDKVVEVKPGMKSRFV----D
SGEMSESFPYRTKALFAFEDIDGADVCFFGMHVQEYGSDCPQPNQRRVYISYLDSVHFFR
PRCLRTAVYHEILIGYLEYVKKLGYTTGHIWACPPSEGDDYIFHCHPADQKIPKPKRLQE
WYKKMLDKAVAERIVHDYKDIFKQATEDRLTSAKELPYFEGDFWPNVLEESIKELEQEEE
ERKREENSTSNESVDDTKGDSKNAKKKNNKKTSKNK-SSLSRANKKKPG-------MPNV
SNDLSQKLYATMEKHKEVFFVIRLIAGPMANALPPIADPDPLMACDLMDGRDAFLTLARD
KHLEFSSLRRSMWSSTCMLVELHNQSQDRFVYTCNECKHHVETRFHCTVCEDYDLCITCY
NTKGHEHKMEKLGLGLDDESSNQSAAATQSPGDSRRLSIQRCIQSLVHACQCRNANCSLP
SCQKMKRVVQHTKGCKRKTNGGCPICKQLIALCCYHAKHCQENKCPVPFCLNIKHKLRQQ
QLQHRLQQAQMLRRRMASMQRVGQPAA--GGAP--GGN--GQPSPGANNG-ATGPGTPTS
--GTQPPTPQTPTQ--SNMSAPSQQQGVG---MGGMG--TPGE----QQQG-----GGIP
P--------QHHL-HQFPSA--------GGGGMMNSPQQ--------------QMV-PQL
QQQ----------------------PPNLQQL--QQQQHPGSLPPY-NPRPAGVPPLHQP
LGKPG--MGP--------ATPPQQ----------------QPP-PN--QGQGSMGV----
QG---QQQGPPLAAVETALKIQRLAETQRQM--AHAQAHMRGLGQG----GMIPPHPHHQ
NNQA--QMRMPH------I-GAQGMPLQAQG-----VDG--RTMLD-----PQQ------
----PGTLA-G---M---------------------------------QQGG-PPSQLPP
QVQ-QQVQP-----GGQLQ-P-------TNQQW-GAGGP-TMN--QQQ-RPNMMGHMTPQ
QQPAV------------------PQPQ------QQM------------------------
-----------------LN-QQQPQPGNRGLMQAI--------------------GGAGG
VPASL-------VAGSGNLPQAALQDLLRALRSPSSVLQQQQVLNILRSNPTLMAAFIRQ
RAARYQGAQGGPGGAGGPPQ---GGPGGVRFQGAAGGLP--GVGAPGANQLANMDGQQQV
NVNQ--AGQPGMNIPQ-GGAGGGNM------PTMAQLQQL--------------------
---------------------------------------QQRPMLPGNLQQQQQ-MATL-
------------------------------------------------------------
----QQ----QQQQ-Q--QQQPQG-----AMQPGQQ-GNM-----ANMT-PQFREMFLRR
------------------------------------------------------------
-----------------------------LQQQQQQ--------QMG-NHGQFQQPQGL-
-Q---------QQQQGQQSFM-----QPG-------------------------------
---------------QGQPGIPPSS----------QPQPGG-GVGV--PQQ-QGPPPG--
----GPGQLG-Q-QGY--QMS--QVAAVLQHRLM--------------------------
---------QQ-------------------------------------------------
----------------------------QQQQNQMG------------GLQGQDVGPS-G
GP-GGP---PLQPGQGGSGPGQQPQ---SGAGGGPQMPQTSQ--AMLAQNIQQR---LL-
-----------------------------------------------QQQQQQ----HLG
---------GGSPAHHSSPMSP--------------QQQMAQSPHHHLQGQGGLG-PAGS
LSSQVRSPQ--PSPRPQSQ--PPRSSPSPRMQP---SS--QPQ--PSPHRISPQTQSGSP
HPGHLSQH--Y-SNMAPPQPPQPQQ--Q--------QPG-SSVDPSQYNS-DQNSIMSQL
S---GMTGMHGGQGGQSDM-LGGNNNSGGS-NNNNNNNQE-LGTNINHNLM-------
>Elephantulus_edwardii_0
------------------------------------------------------------
-------------------------MAEN-VVEP-G------------------------
------------------------------------------------------------
-------PPS--------------------------------------------------
------------------------------------------------------------
-----------------AKRPKLSS-----------------------------------
------PALSAS-ASDGTD------------FGSLL-----------DLEHDLPDELINS
------------------------------------TELGL-------------------
---------------------------------------------TNGG-DIS-------
---------------------------QLQTSL---------------------------
--------GMVQDAA--SKHKQLSELLRSGSS-------------PNLNMGVGG-----P
GQ----GMASQPQQNS-PGLG-LINSMVKSP----MAQAGLTS---PSMGMGTSGP----
-N---QGPM-QS--TAGMM---NSP-VNQPAMG--MNTGMNA-G---MNP--GML--AT-
---GNG------------QGMMPNQVMNGSIG--SGRG-RPTMQYQ----NPGM------
-----------G-NAGNLLTEPLQ-----------Q------GSPQM-----GGQAGLR-
------GPQP----LKMGMM--SN-PN--PYGSPYTQ---NSGQQIGASGLGLQIQTKPV
LPNNL-SPF-AMDKKAVPGG---GMPN---M-G---QQPA--PQVQ--------------
-QPGL--VAP---VAQGM---------------ASGAHTADPEKR-----KLIQQQLVLL
LHAHKCQRREQA-----------------NGEVKQCNLPH------CRTMKNVLNHMTHC
QS---GKSCQVAHCASSRQIISHWKNCTRHDCP------VCLPLKNA---GDKRHQQ--S
ILT--GAAVGLGNT-GS-LGVGQQSTPSLSTVSQIDPSSIERAYAALGLPYQVNQV----
-------------PPQ---PQVQPKSQQNQ-QSG---QSPQGMRTMSNM-S--A---SPM
GVNGGVGV------QTPNLLPDSMLHSAINSQNSMMN-DNT---SVASLGPMPTAAQPSS
TGIRKPWHEDITQDLRNHLVHKL---VQAIFPTPDPAALKDRRMENLVAYARKVEGDMYE
SANSRAEYYHLLAEKIYKIQKELEEKRRTRLQKQSMMPNAAGM-VPVSM----------N
PGP-NMG-Q------------PQPGMTS----NGPLSDPAMIRGTVP-NQMMPRITPQP-
---------------------GLSQFG-QMN-----MGQPSIGPRQTSPLQHHG-QLG--
QPGTLNP--PMGYGPRMQ---------------QPSSQNQFL-PPTTFS---TQG--M--
NVSNMPL-GQSS-----GQAPVS---QAQMSS-SSCPVNSPIMPPGSQG-----------
------------------------------------SHIHC-PSLPQPPLHQ------NS
P--SPVPSRTPT--PHHT-PPS---IG--------APQ---------A-PP----AAIPA
PV------PTPP------AM-QPGPPSQTLHPPPRQTPTPPATQLP-PQV--QPSIPAAP
PAE-----------PP----------QQQPLS---------QQS-TAASVPTPTAPLLPP
QPTTPLD-----------------------------------------------------
------------------------------------------------------------
------------------------------------------------------------
-------RIFKPEELRQALMPTLEALYRQDPESLPFRQPVDPQLLGIP-----------D
YFDIVKSPMDLSTIKRKLDTGQYQEPWQYVDDIWLMFNNAWLYNRKTSRVYKYCSKLSEV
FEQEIDPVMQSLGYCCGXQLEFSPQTLCCYGKQLCTIPRDATYYSYQN------------
------------------RYHFCEKCFNEIQGESVSLGDDPSQPQT---------TINKE
QFSKRKNDTLDPELFVECTECGRKMHQICVLHHEVIWPTGFICDGCLKKTGRTRKENKFS
AKRLPSTRLGSFLETRVNEFLKRQNHPESGEVTVRVVHASDKTVEVKPGMKARYLFGMRD
SAEM-------------------------GLSVTVCGCDRVP------------------
-------------------------------------------------SRLGQPAHLS-
------------------------------------------------------------
---------------------------------------------------------PVA
SAEMLQSRVRTTGSVLQVFFVIRLIAGPAANSLPPIVDPDPLIPCDLMDGRDAFLTLARD
KHLEFSSLRRAQWSTMCMLVELHTQSQDRFVYTCNECKHHVETRWHCTVCEDYDLCITCY
NTKNHNHKMEKLGLGLDDESNNQQAAATQSPGDSRRLSIQRCIQSLVHACQCRNANCSLP
SCQKMKRVVQHTKGCKRKTNGGCPICKQLIALCCYHAKHCQENKCPVPFCLNIKQKLRQQ
QLQHRLQQAQMLRRRMASMQRTGVGG---------QQQ--GLPSPT-----PATPTTPT-
--GQQPTTPQTPQP---QPP----S-----------------------------------
------------------------------------------------------------
--------------------Q-------------PQPTPPNSMPPY-LPRTQSAGP--VS
QGKAPGQVTP--------PTPPQT----------------AQP-----------------
-----PLPGPPPAAVEMAMQIQRAAETQRQM--AHVQIFQRPM-------------PQHP
MPQMT-PV------------APMGMNPPPMA-----RGP--GGHLE--------------
----SGM---GPTGI-Q-------------------------------------------
----------------------------QQPPW---AQG-GMP-QPQQ-LQSGMPR---P
AMMSV------------------AQHG------QPL------------------------
--------------------NMAPQPGLGQV-------------------------GV--
-----------------------------------------------------MAAFIKQ
RAAKYTNS--NPQPLPG-------QPGM-------------PQGQPGL------------
------QP-PTMPGQQ-GVHSSPAM------PNMNPMQPG--------------------
---------------------------------------VQRAGLP----PQ-Q------
------------------------------------------------------------
-----------PPQ-Q--LQPPMG-----GM-SPQA-QQMNMNH-NTMP-SQFRDILRRQ
------QMM---------------------------------------------------
-----------------------------QQQQQQQGAGPGIGPGMA-NHNQFQQPQG--
------------------------------------------------------------
------------------------------------------------------------
-------------VGYPP------QQQQQQQRMQ--------------------------
---HHMQ-----------------------------------------------------
----------------------------QMQQGNMG------------QM----------
--------------------GQLPP---A-------LGADAG--ASL-QAYQQR---LL-
--------------------------------------------------QQQ-------
---------MGSPAQ-PNPMSPQQH----------MLPNHAQS--PHLQGQ-QI---PSS
LSNQVRSPQPVPSPRPQSQ--PPHSSPSPRM---------QPQ--PSPHHVSP--QTSSP
H-----------PGLVA-------------------AQA-NPLEQGHFASPDQNSMLAQL
ASNPGMANLHG--ASATDLGLST-------------DSSD-LNSNLSQSTLDI----H
>Chrysochloris_asiatica_0
------------------------------------------------------------
-------------------------MAEN-VVEP-G------------------------
------------------------------------------------------------
-------PPS--------------------------------------------------
------------------------------------------------------------
-----------------AKRPKLSS-----------------------------------
------PALSAS-ASDGTD------------FGSLF-----------DLEHDLPDELINS
------------------------------------TELGL-------------------
---------------------------------------------TNGG-DIS-------
---------------------------QLQTSL---------------------------
--------GMVQDAA--SKHKQLSELLRSGSS-------------PNLNMGVGG-----P
GQ----GMASQPQQNS-PGLG-LINSMVKSP----MAQAGLTS---PNMGMGTSGP----
-N---QGPT-QS--TTGMM---NSP-VNQPAMG--MNTGMNA-G---MNP--GML--AA-
---GNG------------QGMMPNQVMNGSIG--AGRG-RPNMQYP----NPGM------
-----------G-NAGNLLTEPLQ-----------Q------GSPQM-----GGQAGLR-
------GPQP----LKMGMM--SN-PN--PYGSPYSQ---NSGQQIGAGGLGLQIQTKTV
LPNNL-SPF-AMDKKAVPGG---GMPN---M-G---QQQA--PQVQ--------------
-QPGL--VTP---VAQGM---------------GSGAHTADPEKR-----KLIQQQLVLL
LHAHKCQRREQA-----------------NGEMRPCNLPH------CRTMKNVLNHMTHC
QS---GKSCQVAHCASSRQIISHWKNCTRHDCP------VCLPLKNA---GDKRNQQ--S
ILT--GAAVGLGNA-GS-LGVGQQSTPSLSTVSQIDPSSIERAYAALGLPYQVNQM----
-------------PAQ---PQVQAKSQQNQ-QSG---QSPQGMRTMSNM-S--A---SPM
GVNGGVGV------QTPNLLPDSMLHPAINSQNPMMN-ENA---SVTSLGPMPTATQPSS
TGIRKQWHEDITQDLRNHLVHKL---VQAIFPTPDPAALKDRRMENLVAYARKVEGDMYE
SANNRAEYYHLLAEKIYKIQKELEEKRRTRLQKQSMLPNAAGM-VPVSM----------N
PGP-NMG-Q------------PQPGMSS----NGPLPDPAMIRGSVP-NQMMPRITPQP-
---------------------GLNQFG-QMS-----MAQPPIGPRQTSPLQHHG-QLG--
QPGALNP--PMGYGPRMQ---------------QPSGQSQFL-PQTTFS---AQG--M--
NVTNMPL-GQPS-----GQAPVS---QAQMSS-SSCPVNSPIMPPGSQG-----------
------------------------------------SHIHC-PPLSQPTLHQ------NS
P--SPVPSRTPT--PHHT-PPS---IG--------AQQ---------P-PP----AAVPA
PV------PTPP------AM-PPVPQPQALHPPPRQTPTPPTTQLP-PQV--QPSLPAAP
SAD-----------QP----------QQQPLS---------QQS-TAASASTPTGSLQPL
QPTTPLSQ-PAV-SIEGQVSNPPST-GSTEVNS-QTIPE--KQ--PSQE--V----KMAV
---DQS-E----------------------------PADAQP-EAVP---E---TK----
--TEERKVEPAE---------------TEERGA----EIKTDAKEEED-QPSTSATQSSP
APGQSKKKIFKPEELRQALMPTLEALYRQDPESLPFRQPVDPQLLGIP-----------D
YFDIVKSPMDLSTIKRKLDTGQYQEPWQYVDDIWLMFNNAWLYNRKTSRVYKYCSKLSEV
FEQEIDPVMQSLGYCCGRKLEFSPQTLCCYGKQLCTIPRDATYYSYQN------------
------------------RYHFCEKCFNEIQGESVSLGDDPSQPQT---------TINKE
QFSKRKNDTLDPELFVECTECGRKMHQICVLHHEVIWPTGFICDGCLKKTGRTRKENKFS
AKRLPSTRLGTFLENRVNDFLRRQNHPESGEVTVRVVHASDKTVEVKPGMKARFV----D
SGEMAESFPYRTKALFAFEEIDGVDLCFFGMHVQEYGSDCPPPNQRRVYISYLDSVHFFR
PKCLRTAVYHEILIGYLEYVKKLGYTTGHIWACPPSEGDDYIFHCHPPDQKIPKPKRLQE
WYKKMLDKAVSERIVHDYKDIFKQATEDRLTSAKELPYFEGDFWPNVLEESIKELEQEEE
ERKREEN-TSNESTDVTKGDSKNAKKKNNKKTSKNK-SSLSRGNKKKPG-------MPNV
SNDLSQKLYATMEKHKEVFFVIRLIAGPAANSLPPIVDPDPLIPCDLMDGRDAFLTLARD
KHLEFSSLRRAQWSTMCMLVELHTQSQDRFVYTCNECKHHVETRWHCTVCEDYDLCITCY
NTKNHDHKMEKLGLGLDDESSNQQAAATQSPGDSRRLSIQRCIQSLVHACQCRNANCSLP
SCQKMKRVVQHTKGCKRKTNGGCPICKQLIALCCYHAKHCQENKCPVPFCLNIKQKLRQQ
QLQHRLQQAQMLRRRMASMQRTGVVG---------QQQ--GLPSPT-----PATPTTPT-
--GQQPTTPQTPQP---QPP----T-----------------------------------
------------------------------------------------------------
--------------------Q-------------PQPTPPNSMPPY-LPRTQAAGP--VS
QGKAAGQVTP--------PALPQT----------------AQP-----------------
-----PLAGPPPAAVEMAMQIQRAAETQRQM--AQVQIFQRPI--------------QHQ
MPQMT-PM------------ASMPMNPPPMT-----RGP--SGHLE--------------
----PGM---GPTGI-Q-------------------------------------------
----------------------------QQPPW---AQG-GLP-PPQQ-LQSGIPR---P
AMMSV------------------SQHG------QPL------------------------
--------------------NMAPQPGLGQV-------------------------GVS-
------------PLKPGTVSQQALQNLLRTLRSPSSPLQQQQVLSILHANPQLLAAFIKQ
RAAKYANS--NPQPLPG-------QPGM-------------PQGQPGL------------
------QP-PTMPGQQ-GVHSNPAM------QNMNPMQAG--------------------
---------------------------------------VQRAGLP----QQ-Q------
------------------------------------------------------------
-----------PQQ-Q--LQPPMG-----GM-SPQA-QQMNMNH-NTMP-SQFRDILRRQ
------QMM---------------------------------------------------
----------------------------QQQQQQQQGAGPGIGPGMA-NHSQFQQPQG--
------------------------------------------------------------
------------------------------------------------------------
-------------VGYP-------QQQQQQQRMQ--------------------------
---HHMQ-----------------------------------------------------
----------------------------QMQQGNMG------------QM----------
--------------------GQLPQ---A-------LGAEAG--ASL-QAYQQR---LL-
--------------------------------------------------QQQ-------
---------MGSPAQ-PNPMSPQQH----------MLPNQAQS--PHLQGQ-QI---PSS
LSNQVRSPQPVPSPRPQSQ--PPHSSPSPRM---------QPQ--PSPHHVSP--QTSSP
H-----------PGLVA-------------------AQA-NPMEQGHFASPDQNSMLSQL
ASNPGMANLHG--ASASDLGLGP-------------ENSD-LNPSLSQSTLDI----H
>Bos_taurus_0
------------------------------------------------------------
-------------------------MAEN-VVEP-G------------------------
------------------------------------------------------------
-------PPS--------------------------------------------------
------------------------------------------------------------
-----------------AKRPKLSS-----------------------------------
------PALSAS-ASDGTD------------FGSLF-----------DLEHDLPDELINS
------------------------------------TELGL-------------------
---------------------------------------------TNGG-DIS-------
---------------------------QLQTSL---------------------------
--------GIVQDAA--SKHKQLSELLRSGSS-------------PNLNMGVGG-----P
GQ----GMASQAQQNS-PGLG-LINSMVKSP----MAQAGLTS---PNMGMGTSGP----
-N---QGPT-PS--ATGVM---SSP-VSQPAMG--MNTGMNA-G---MSP--GML--TA-
---GNG------------QGMMPNQVMNGSIG--AGRG-RPNMQYP----NPGM------
-----------G-SAGNLMTEPLQ-----------Q------GSPQM-----GGQTGLR-
------GPQP----LKMGMM--NN-PN--PYGSPYTQ---NSGQQMGASGLGLQIPTKSV
LPNSL-SPF-AMDKKAVPGG---GMPN---M-G---QQQA--PQVQ--------------
-QPGM--VAP---VAQGM---------------GSGAHTADPEKR-----KLIQQQLVLL
LHAHKCQRREQA-----------------NGEVRQCNLPH------CRTMKNVLNHMTHC
QS---GKSCQVAHCASSRQIISHWKNCTRHDCP------VCLPLKNA---GDKRNQQ--S
ILT--GAPVGLGST-SS-LGVGQQSTPSLSTVSQIDPSSIERAYAALGLPYQVNQM----
-------------PTQ---PQVQAKNQQNQ-QSG---QSPQGMRPMSNM-S--A---SPM
GVNGGVGV------QPSNLLSDSMLHSAINSQNPMMS-DNG---SVASLGPMPTAAQPSS
TGIRKQWHEDITQDLRNHLVHKL---VQAIFPTPDPAALKDRRMENLVAYARKVEGDMYE
SANNRAEYYHLLAEKIYKIQKELEEKRRTRLQKQNMLPSAASM-VPV-M----------N
TGP-NMG-Q------------PQPGMTS----NGPLPDPSMIRGSVP-NQMMPRVTPQP-
---------------------GLNQFG-QMS-----MPQPPIGPRQNSPLQHHV-QLA--
QTGTLNP--PMGYGPRMQ---------------QPSSQSQFL-PQTQFS---TQG--M--
NVTNMPL-APSG-----GQAPVS---QAQMSS-SSCPVNSPIMPPGSQG-----------
------------------------------------SHIHC-PPLPQPALHQ------NS
P--SPVPSRTPT--PHHT-PPS---IG--------AQQ---------P-PA----TAIPA
PV------PTPP------AM-PPGPQSQVLHPPPRQTPTPPPTQLP-PQV--QPSLPAAP
SVD-----------QA----------QQQPLS---------QQS-TAASVPTPTAPLLPP
QPATPLSQ-PAV-SLEGQVSNPPST-SSTEVNS-QAIPE--KQ--PSQE--ARMEPKMEV
---EAP-E----------------------------PAETQP-EDVP---E---TK----
--AEDCKVEPTE---------------TEERGT----ELKTETKEEED-QPSTSATQSSP
APGQSKKKIFKPEELRQALMSTLEALYRQDPESLPFRQPVDPQLLGIP-----------D
YFDIVKSPMDLSTIKRKLDTGQYQEPWQYVDDIWLMFNNAWLYNRKTSRVYKYCSKLSEV
FEQEIDPVMQSLGYCCGRKLEFSPQTLCCYGKQLCTIPRDATYYSYQN------------
------------------RYHFCEKCFNEIQGESVSLGDDPSQPQT---------TINKE
QFSKRKNDTLDPELFVECTECGRKMHQICVLHHEIIWPSGFVCDGCLKKTARTRKENKFS
AKRLPSTRLGTFLENRVNEFLRRQNHPESGEVTVRVVHASDKTVEVKPGMKARFV----D
SGEMAESFPYRTKALFAFEEIDGVDLCFFGMHVQEYGSDCPPPNQRRVYISYLDSVHFFR
PKCLRTAVYHEILIGYLEYVKKLGYTTGHIWACPPSEGDDYIFHCHPPDQKIPKPKRLQE
WYKKMLDKAVSERIVHDYKDILKQATEDRLTSAKELPYFEGDFWPNVLEESIKELEQEEE
ERKREEN-TSNESTDVTKGDSKNAKKKNNKKTSKNK-SSLSRGNKKKPG-------MPNV
SNDLSQKLYATMEKHKEVFFVIRLIAGPAANSLPPIVDPDPLIPCDLMDGRDAFLTLARD
KHLEFSSLRRAQWSTMCMLVELHTQSQDRFVYTCNECKHHVETRWHCTVCEDYDLCITCY
NTKNHDHKMEKLGLGLDDESNNQQAAATQSPGDSRRLSIQRCIQSLVHACQCRNANCSLP
SCQKMKRVVQHTKGCKRKTNGGCPICKQLIALCCYHAKHCQENKCPVPFCLNIKQKLRQQ
QLQHRLQQAQMLRRRMASMQRTGVVG---------QQQ--GLPSPT-----PATPTTPT-
--GQQPTTPQTPQP---PPP----S-----------------------------------
------------------------------------------------------------
--------------------Q-------------PQPTPPNNMPPY-LPRTQAAGP--VS
QGKAAGQVTP--------PTPPQT----------------AQP-----------------
-----PLPGPPPAAVEVAMQIQRAAETQRQM--AHVQIFQRPI--------------QHQ
MPQMT-PM------------APMGMNPPPMA-----RGP--GGHLE--------------
----PGM---GPTGM-Q-------------------------------------------
----------------------------QQPPW---AQG-GLP-QPQQ-LQSGMPR---P
AMMSV------------------SQHG------QPL------------------------
--------------------NMPPQPGLGQV-------------------------GVS-
------------PLKPGTVSQQALQNLLRTLRSPSSPLQQQQVLSILHANPQLLAAFIKQ
RAAKYANS--NPQPLP---------------------------GQPGL------------
------QP-PAMPGQQ-GVHSSPAM------QNLNPMQAG--------------------
---------------------------------------VPRAGLP----QQPT------
------------------------------------------------------------
-----------QQQ-Q--LPPPMG-----GM-SPQA-QQMNMNH-STMP-SQFRDILRRQ
------QMM---------------------------------------------------
-------------------------------QQQQQGAGPGMGPGLA-NHNQFQPPQG--
------------------------------------------------------------
------------------------------------------------------------
-------------VGYPA------PQQQPPPRMQ--------------------------
---HHMQ-----------------------------------------------------
----------------------------QIPQGSMG------------QM----------
--------------------GQLPQ---A-------LGAEAG--ASL-QAYQQR---LL-
--------------------------------------------------QQQ-------
---------MGSPAQ-PNPMSPQQH----------MLPSQAQS--PHLQGQ-QI---P-S
LSNQVRSPQPVPSPRPQSQ--PPHSSPSPRM---------QPQ--PSPHHVSP--QTSSP
H-----------PGLVA-------------------AQG-NPMEQGHFASPDQNSMLSQL
ASNPGMANLHG--ASATDLGLGT-------------DNSD-LNSNLSQSTLDI----H
>Pogona_vitticeps_0
------------------------------------------------------------
-------------------------MAEN-VVES-G------------------------
------------------------------------------------------------
-------PPS--------------------------------------------------
------------------------------------------------------------
-----------------AKRPKLSS-----------------------------------
------PALSVS-ASDGTD------------LGSLF-----------DLEHDLPDELISS
------------------------------------ADLAL-------------------
---------------------------------------------TNGG-DIN-------
---------------------------QLPMSI---------------------------
--------GMAQDAA--SKHKQLSELLRAGSS-------------PNLNMGVGG-----P
SQ----GMTAQPQQNN-PGMG-ILNS---------MAQAGLTS---PSLGMGTSGP----
-N---QGPSTQS--AAGMMPTVNSP-VTQPGMG--MNAGINA-G---MNP--GML--AA-
---GNG------------QGIMQGQVMNGSIG--AGRG-RSNMSYP----NPGM------
-----------S-SAGNLLAETLQ-----------Q------GSPQM-----GGQAGLR-
------GPQPGGTINKMGMM--NN-PS--PYVQPYSQ---NAGQPIGASGLGPQMQNKPV
LPNSL-PQF-PMDKKPVPGP---VMPN---M-G---QQQT--PPVQ--------------
-QAGM--VST---APQGM---------------GSGAPTADPEKR-----KLIQQQLVLL
LHAHKCQRREQA-----------------NGEVRQCNLPH------CRTMKNVLNHMTHC
QA---GKSCQVAHCASSRQIISHWKNCTRHDCP------VCLPLKNA---GDKRNQQ--S
LLG--GAAVGLGNP-GS-VGVGQQATPNINATNQIDPSSIERAYAALGLTYQGNQM----
-------------QTQ---TQAQVK---SQ-QQG---QPAQGLRPMNPT-N--A---NPM
GVNGGVGV------QAQNLLPESMLHSAMNSQNPMMN-ETA---NVASLGAMPTAAHPSG
MGIRKPWHEDITQDLRNHLVHKL---VQAIFPTPDPAALKDRRMANLVSYARKVEGDMYE
SANSRAEYYHLLAEKIYKIQKELEEKRRTRLQRQNMIPNAPGM-PPAPM----------N
QGP--MG-Q------------PQPGMTT----NGPLPDPNMIRSSVP-NQMVNRMQTPP-
---------------------GMNQFG-P-------MQMPSVGPRQTPPLQHPG-QLS--
QTGAMS---QMGFSPRMQQQG----------VGQPSNQSQFL-QQNQFPAL-SPG--I--
NPAGTPM-TQPG-----SQIPTS---QAQMTS-SSCPVTSPAVAPGSQG-----------
------------------------------------SHIPC-PPLPQSTLHR------NS
P--SPVPSRTPT--PHHT-PPG---LV--------SQQQQQQQQQQQP-PAPPQ-TISSA
PT------PVAQ------GM-PPGPQSQTMHPPQRQTPTPPQGQLT-PQV--QPPVSVTP
SAE-----------QQL---------PQQPLS---------QQS-ATASVPTPTAALQPQ
HPATPLSQ-PGA-NIDGQVSNPPST-SSADVNSQQAAPE-QQQQQPVPE--IKMEFKLEE
---EES-E----------------------------QTDLQM-EEKP---E---VK-VES
-LPEDCKSEPTE---------------QEEKKP----EMKQEMKEEEE-RPSTPGTQSSP
ASGQSKRKIFKPEELRQALMPTLEALYRQDPESLPFRQPVDPQLLGIP-----------D
YFDIVKNPMDLSTIKRKLDTGQYQEPWQYVDDIWLMFNNAWLYNRKTSRVYKYCSKLAEV
FEQEIDPVMQSLGYCCGRKLEFSPQTLCCYGKQLCTIPRDATYYSYQN------------
------------------RYHFCEKCFNEIQGESVSLGDDPSQPQT---------TINKD
QFSKRKNDTLDPEQFVECIECGRKMHQICVLHNEIIWPSGFVCDGCLKKTGRTRRENKFS
ARRLPTTRLGTFLENRVNDFLRRQNHPEAGEVIVRVVHTSEKTVEVKPGMKARFV----D
SGEMAEQFPYRTKALFAFEEIDGVDLCFFGMHVQEYGSDCPQPNQRRVYISYLDSVHFFR
PKCLRTAVYHEILIGYLEYVKKLGYTTGHIWACPPSEGDDYIFHCHPPDQKIPKPKRLQE
WYKKMLDKSVSERIVHDYKDIFKQATEDRLTSAKELPYFEGDFWPNVLEESIKELEQEEE
ERKREEN-TSNESTDVSKGDSKNAKKKNNKKTSKNK-SSLSRGNKKKPG-------MPNV
SNDLSQKLYATMEKHKEVFFVIRLIAGPQANSLPPIIEPDPLIPCDLMDGRDAFLTLARD
KHLEFSSLRRAMWSTMCMLVELHTQSQDRFVYTCNECKHHVETRWHCKVCEDYDLCITCY
NTKNHEHRMEKLGLGIDDESNNQQTATTQSPGDSRRLSIQRCIQSLVHACQCRNANCSLP
SCQKMKRVVQHTKGCKRKTNGGCPICKQLIALCCYHAKHCQENKCPVPFCLNIKHKLRQQ
QLQHRLQQAQMLRRRMASMQRTGIVG---------QQQ--GLPSPT-----PATPTTPT-
--GQQPPTPQTPQP---QPPPQPVS-----------------------------------
------------------------------------------------------------
--------------------Q-------------PQPAAPNNISPFNISRIQPPGA--VS
QGKAGDQVTP--------PTTPQT----------------AQP-----------------
-----PIQGPPAAAVEIAMQIQRVADHQRQM--AHVPIFQRPI--------------QHQ
MPQMN-PI------------QPMSVTPPQMA-----RGP--GGHID--------------
----QGM---GPTGI-Q-------------------------------------------
----------------------------QQPAW---AQG-GLP-QPQQ-LQPGMQR---P
PMMSM------------------AQPG------QPM------------------------
--------------------NMSPQPGMGQV------------------------PGAA-
------------QSKQSSLPQVALQNLLRTLRSPSSPMQQQQVLNILHSNPQLLAAFIKQ
RAAKYAGNQ-NPQGMPG-------QPGM-------------PQGQPGL------------
------QQQQAMPGQQ-GVHPNPAM------QNMNPMQAG--------------------
---------------------------------------VQRPSIP----QQ-S------
------------------------------------------------------------
-----------PPQ-QPPPQQAMS-----GM-NPQA-QQMNMNH-SGMS-PQFRDLLMRR
-----HQMM---------------------------------------------------
-------EQQR--------------------QQQQQGAGPALGPGMA-NHNQFQQPQG--
------------------------------------------------------------
------------------------------------------------------------
-------------VGYP---------QQQQQRMQ--------------------------
---HHMQ-----------------------------------------------------
----------------------------QMQQGNMG------------QM----------
--------------------SQLPQ---A-------MSADTG--SSLQQAFQQR---LL-
--------------------------------------------------QQQ-------
---------MGSPAQ-PNPMSPQQH----------MLPNQAQS--PHLQGQ-QI---PSS
LTNQVRSPQPVPSPRPQSQ--PPHSSPSPRM---------QPQ--PSPHHVSP--QTSSP
H-----------PGLVA-------------------AQA-NPMDQGHFASPDQNAMLSQL
ANNPGMAGLHG--ASATELGLGS-------------DNSD-LNSNLSQSTLDI----H
>Ictalurus_punctatus_1
MQN--------------------------RWRN---------------------------
-------------------------MADN-VLDS-G------------------------
------------------------------------------------------------
-------PSS--------------------------------------------------
------------------------------------------------------------
-----------------AKRPKLSS-----------------------------------
------PALSGS-ASDTND------------FSSLF-----------DLEHDLPDELISS
------------------------------------SDLAL-------------------
---------------------------------------------PNGG-VEV-------
---------------------------CQTSSL---------------------------
--------GPIQDTV--AKHKQLSELLCSASQ----------------------------
------------------------------------------------------------
-Q---QQ-------QAGMM--------ASA-------------G---FNR--PMM--AAQ
K--GNVQ----------TQGIMGGQAMNGV----------PRMGYVNA--NPGM------
-----------N------MADTLQ-----------QQ-----------------QQQLR-
------AQQP-GAVNKMNMM--AG-AGSAPFMPPYSH---SGAQ----SSLAPSLQNKA-
-PQNL-SQF-SVDQKAQPGQ---SVPG---L-----------------------------
---------------------------------AVAPPVADPEKR-----KLIQQQLVLL
LHAHKCQRREQS-----------------NGELSHCSLPH------CRTMKNVLNHMTHC
QA---GKTCQVAHCASSRQIISHWKNCTRHDCP------VCLPLKNA---GDKRNQQ--S
LLG--GASVAVGGSVGGSAPCAPPSGPNLNSAGQIDPSSIERAYAALGLSYTGQTG----
---------------Q--------------------------ITPSTAT-G--V---NQV
GVNG--GVQAQT--QQSNHLPDALLHRSISTHS-LMS-DGG---GAGPMSSVPLATPPSA
-GMRKNWHEDITQDLRNHLVHKL---VQAIFPTPDPAALKDRRMENLVAYARKVEGDMYE
SANSRAEYYHLLAEKIYKIQKELEEKRKTRLQKQST------------------------
-------------------------HTE----NGPLADPSLLRPTGP-NQMVNRMPNPA-
---------------------GMNQFS-QMG-----A--QPQ-------------HMN--
QLG-------MQGVPRMTQPN----------MVQ--LQNQF--NQNQFPLA---------
GSGPV-----------------------QMSTPPPL-LNSPAVQTPPTS-----------
----------------STSSLP-----------PT-SQLQT------PPIHQ------TT
P--SPAARLTPT--PRQT-PPP---LP--------GNQ---------T-PQ---------
P-----QTPNSAI-----MA-PPTPQQL--------------------------------
--DRAN--------QM------------QPQGGGAS---------EALSVPSQDVN---T
QPQCSPYQKPSV-MTDGPTSTPASV-GSIGPEM--------N-SATEPD--LKMEVKKQE
---EEE-E-------EEEEEEEETQEEEVKMKMEAVQEEAKA-EEKP---E---IKKEEP
-EAESCKAEPMEASTG---------ETGEDKKP----EIKCEPKEEKE------ATNDSS
TNTESKKKIFKPEEMREVLMPTLEALYKQDPESLPFRQPVDPQLLGIP-----------D
YFDIVKTPMDLSTIKRKLDTGQYQEPWQYVDDIWLMFNNAWLYNRKTSRVYKYCSKLAEV
FEQEIDPVMQGLGFCCGRKLEFSPQTLCCYGKQLCTIPRDAAYFSYQN------------
--------SSPKYGLLANRYHFCEKCFNEIQGENVSLSDDPTQPQT---------AINKD
QFEKKKNDTLDPELFVECSDCARKMHQICVLHNETIWPLGFVCDGCLKASNKTRKENKYA
AKRLPQTKLGNFLETRVNEFLKRQTHPETGDVTIRVVHVSDKMVEVKPGMKSRFV----D
SGEMAESFPYRTKALFAFEDISGVDVCFFGMHVQEYGSDCPPPNQRRVYISYLDSVHFFQ
PRHLRTGVYHEILVGYLEYVKKLGFTTGHIWACPPSEGDDYIFHCHPPDQKIPKPKRLQE
WYKKMLDKAVAERIVHDYKDIFKQATEDRLTSAKELPYFEGDFWPNVLEESIKELEQEEE
ERKREENSTSNESVDATEGDSKNAKKKNNKKTNKNK-SSMSRANKKKPG-------VPNV
SNDLSQKLYATMEKHKEVFFVIRLLAGPSVNSLPAIIDPAPLMACDLMDGRDAFLTLARD
KHLEFSSLRRAKWSSMCMLVELHNQSQDRFVYTCNECKHHVETRFHCTVCEDYDLCITCY
KTKGHEHKMEKLGLGLDDESSNQTTAATQNPGDSRRLSIQRCIQSLVHACQCRNANCSLP
SCQKMKRVVQHTKGCKRKTNGGCPICKQLIALCCYHAKHCQENKCPVPFCLNIKQKLRQQ
QLQHRLQQAQMLRRRMATMQRTGQPPL-SGGPP--G----GLPSPG-SNC-ATGRSTPTS
V-GTQPPTPQTPTQ--QSLAPVPQP-GMG-----SI---PVASPQQIQQPQ-----GNMP
P--------QHPGHPQFQQMQ-------SAQGVMTSPQP--------------QMV-SQQ
QT--------------------------------GQSPHPSGLAQY-GLRPPG------S
TGKPG--LSP--------ASPSSL-------------------------GAGP-------
LQ---QQSGPPAAAVEIAKKIQQVADAQRNM--AKAHLLQRPVTQT----GMIQPHPHHQ
QPQA--QIGMTHPG-VSMV-GGTGLPPHAQA-----TVS--RGQIE-----QQQ------
--GPQGMMV-GPGPM-Q-QQ--------------------------PVPQPT-AQGQLPP
QVQ-MQQR-----ANVQLQ-P------AAQQQW---TGQ-GIP--PQQ-RPPVMNQPGVA
TM---------------------QQQM------QQS--------------QQPQ------
--------------------QQQQMPNHNALMNMVQ---------------GGLQGGAAG
------------GMAGGSLPQGTVQEFMQALRSPSSPQQQQQVLNILRSNPQLMAAFIKQ
RVYKYKNGPGGPAGAPG-------GPGA-------------AMSS------------QPV
GVNAC-GLQPTMNMGQ---------------AQLAQLQQ---------------------
-------------------------------QQQQQMQQPQRPLL----QQQ-Q-VAGL-
------------------------------------------------------------
---------------Q--QQQQQQ-----GI-PGQVPPNV-----ANMN-PQFRELLLRR
------QQQ---------------------------------------------------
-------KLQLQ----------------QQQQQQQQ--------SGG-NHTAFTQQQGYM
SQQAQQTQPGVQPGAQQQGYPGNSAQQQGYPGNSTQGFPGNSAQQQAYPGNSAQQQGYPG
NSAQQQGYPGNSAQQQGYPGNSAQQPGYPGNTTQQQGFPGN------LTQQ-QGFPGNLT
QQQAFPGNPAQQ-QGYPGNTAQQQAAAALQQRLQ--------------------------
---HQHRL-QM-------------------------------------------------
-----------------------------QQQQQNA------------GLQGPDR-----
---GGP----------------QMQ----PGQGGT-QSSSSP--AMLQQAIHQR---LL-
------------------------------------------------QQQKQ----HLG
---------GTSPAQQNNPMSP--------------QQQMSQS--PHLQGQ-PL---PNS
LSNQVRSPQ--PSPRPQSQ--PPHSSPSPRM---------Q------------QTQTASP
HPTHLQQH--L-PGMAPPPPPPQ-------------LQQ-NAMDPG------GNSMLPHL
S---GMVGLHP--AGGKDI-RPP-------------SGQD-LGVNM--NPLDM-----
>Ictalurus_punctatus_0
------------------------------------------------------------
-------------------------MAEN-VLES-G------------------------
------------------------------------------------------------
-------PPS--------------------------------------------------
------------------------------------------------------------
-----------------AKRPKLSS-----------------------------------
------PALSAS-ASDGND------------FSSLF-----------DLEHDLPDELISS
------------------------------------SDLAV-------------------
---------------------------------------------ANGG-DLG-------
---------------------------QLHTSLGGGGVA----------IGGLG------
-----GVGTAGQDAA--AKHKQLSELLRSGAP-------------PVAA-----------
------QQQQGGSPAG-ASMG-LIGSMKASP-----G----------PQNMMPQG-----
-Q---QHLSP-Q--QANLL--------QQQQM-----AGMMG-G---INR--TML--VPQ
K--GSGQ-QQQGAPTPQQQGMMGGQMMNGT----------PRMGYP----NPGM------
-----------G-SNSNLLAETLQ-----------QQ-------------AAGGQSGLR-
------APQP-GVLNKMGMM--GG-AG--TYGGPYNP---NAGQSLSGGGLAPQLMNKPG
LTNSL-AQF-NMDKKPQPMS---SMPS---M-A---SQQS--TAGS---AG---------
GAAGI--VPN---AQGGL-GPSSA-----ASVGAGVPPTADPEKR-----KLIQQQLVLL
LHAHKCQRREQA-----------------NGEIRQCNLPH------CRTMKNVLNHMTHC
QA---GKSCQVAHCASSRQIISHWKNCTRHDCP------VCLPLKNA---GDKRNQQCES
LLS--TANVGLGTALGT-ASGGPHSAPNLNTPGQIDPSSIERAYAALGLTYQSNQV----
-------------SSQ---PAQQT------------------PRPLNNM-G--S---NPM
GVNGAVGVQPQS--QPSNLLQDPMLHVNMNAQN-LLS-DGS---SVGNMGSLPVATPAAG
PGMRKNWHEDITQDLRNHLVHKL---VQAIFPTPDPAALKDRRMENLVAYARKVEGDMYE
SANSRAEYYHLLAEKIYKIQKELEEKRRMRLQKQGMM---PGM-LPAGM----------Q
QGPPGMG-Q----------QGPPPGLPPILSVDGPLSDPSMVRPTGP-NQMVNRMQNPA-
---------------------GMNPFN-Q-------I--QPMGQRSTPPLPLST-PLN--
QMP-------M-GPSRMATPN----------VAQ--MQNQYL-PSGQFQGS-SPM--H--
GTGPVGM-AQPG-----PQGGMAQ--HAPIPTPPLLPASSPLAQPASVGGVGSGASVGSL
GTNNGVG-------------VT-PSS---SPSQSI-SLSHC------PAVRQ------SS
P--SPARSRTPT--PHLTPPPS---LP--------GSQ---------T-PQ---------
P-----HTPSLPH-----LN-LGAGQQQ---------------------------LPQPA
NTDKAM--------QL-----------QQPVGGAPS-TP--------------NAALASQ
HPPTPLSQKGSL-PVDGQAATPASV-SSAEASS-QQAPS--D-VTGILE--PKTEHEDEE
---EEADE-------ESSMMGGRT------GK----KGDIKA-EEMP---E---IKKEEP
-SSDGCKSIPMETSM----------AAGEDKKP----ELKTEPKEGDI-GLGTP---GTP
AGTPNKKKLFKPEELRQALMPTLECLYRQDPESLPFRQPVDPSLLGIP-----------D
YFDIVKNPMDLSTIKRKLDTGQYQEPWQYVDDICLMFNNAWLYNRKTSRVYKYCSKLAEV
FEQEIDPVMQSLGYCCGRKREFSPQTLCCYGKQLCTIPRDAAYFSYQN------------
--------SSPKYGLLADRYHFCEKCFNEIQGESVSLGDDPSQPQT---------SINKD
QFEKKKNDTLDPELFVECMDCGRKMHQICVLHNDTIWPIGFVCNECLKKSNKNRKENKYS
AKRLPQTKLGNYLETRVNEFLKRQNHPESGDVTIRVVHVSEKVVEVKPGMKSRFV----D
SGEMPESFPYKSKALFAFEDIDGADVCFFGMHVQEYSSDCPHPNQRRVYISYLDSVHFFQ
PRCLRTAVYHEILIGYLEYVKKLGFTTGHIWACPPSEGDDYIFHCHPADQKIPKPKRLQE
WYKKMLDKAVAERIVHDYKDIFKQATEDRLTSAKELPYFEGDFWPNVLEESIKELEQEEE
ERKREENSTSCESVDATKGDSKNAKKKNNKKTSKNK-SSLSRANKKKPG-------MPNV
SNDLSQKLYATMEKHKEVFFVIRLIAGPISNALPPIMDPDPLMACDLMDGRDAFLTLARD
KHLEFSSLRRSKWSSMCMLVELHNQSQDRFVYTCNECKHHVETRFHCTVCEDYDLCITCY
NTKGHEHKMEKLGLGLDDESNSQAATSMQSPGDSRRLSIQRCIQSLVHACQCRNANCSLP
SCQKMKRVVQHTKGCKRKTNGGCPICKQLIALCCYHAKHCQENKCPVPFCLNIKQKLRQQ
QLQHRVQQAQMLRRRVASMQRTGQPLI--G-----GNE--GLPSPS-NNG-TTGPGTPTQ
--STPSPALQPPTQ--QCPTPVPQP-GVA-----GG---P-QQQQQL---------AGMV
---------QH---PQFQQLP-------AGGGMMNSPQQ--------------QMA-QQQ
PPP-----------------Q----TPSI-----QQLQHPNSLPPY-VQRPPGSSPLSQS
MGKPG--MGP--------ASLPQQ----------------QQ--SN--PGQSTFP-----
SQ---QPSGPPPAALEMALKIQRVAETQRQM--AKQKSLQMNQGP-----GMMAPHTLHQ
SPQAQNPMGLNHPG-AGMV-GPQGLQTQTQS-----TVA--RAQME-----QQ-------
----QCVV--GAG-I-Q-------------------------------QQGG-PQNQLPP
QVQ-MPQAP---QGGPQLQ-P-------PQQQW---GTP-SIP--PQQ-RPGMLSQMGHA
GMVAG------------------QQPP------QMV-----------------Q------
--------------------QQLPQQGQPRVMGMM-----------------AGPGVASN
-----------PGIGSGGLLQSALQDLLGALRSPSSPLQQQQVLKILRSNPQLMATFVKQ
RVPKYLGRGG-PGAGGA-------GPA--------------------T-----MES-QQL
NVNTG-GTQPGMHMGQ-G----TGM------PPTNPLQQ---------------------
----------------------------------QQQQLQQRSLMGVNMQQQ-QQMAL--
------------------------------------------------------------
-------------------QQQHG-----VM-PGQG-SNM-----TSMS-PQFKEFM-RK
------HL----------------------------------------------------
--------------------------------QQQQ--------QMG-NLGQFQHPQSQ-
---------------QQQGYL---------------------------------------
----------------AQAGMPSQQPG--------QAQAGG------LPQQ-QGGPQA--
---------VLQ-QNYSGSMS-PQVAAALQQRLQ--------------------------
------------------------------------------------------------
---------------------------QQQQQNAMS------------GLQGSDG-----
---GSS----LQ--------QQQLQ----PPQGGS-QPQPSQ--AIIQQALHQR---LL-
------------------------------------------------QQQQQQHQHHLG
---------GGSPAQHNNPMSP--------------QQPMSQS--PHLQGH-QL---STS
LSNQVRSPQ--PSPRPQSL--PPNSSPSPRM---------QPQ--PSPHRISPQTQTGSP
HPGHLPPH--H-TGMVAPPLPQQPS------QQQ--QQA-NALDQAPFGS-DQNAMLSQL
G---GMGPLHG--QGANDM-MAG-------------SNQD-MGT--NHSSLNL----M
>Gallus_gallus_0
------------------------------------------------------------
-------------------------MAEN-VVEP-G------------------------
------------------------------------------------------------
-------PPS--------------------------------------------------
------------------------------------------------------------
-----------------AKRPKLSS-----------------------------------
------PALSVS-ASDGTD------------FGSLF-----------DLEHDLPDELISS
------------------------------------TELGL-------------------
---------------------------------------------TNGG-DIN-------
---------------------------QLQTSL---------------------------
--------GLAQDAA--SKHKQLSELLRAGSS-------------PNLNMGVGG-----P
GQ----SMAGQTPQNS-PGMG-MLNSMVKSP----MAQAGLTS---PSMAMGTSGP----
-N---QGPSAQS--TAGMMPTVNSP-VNQPGMG--MNTGMNA-G---MNP--GML--AA-
---GNG------------QGVMQGQVMNGSIG--AGRG-RPNMPYP----NPGM------
-----------G-TAGNLLAETLQ-----------Q------GSPQM-----GGQAGLR-
------GPQP-GAMNKMGMM--SN-PS--PYGQPYSQ---NTGQQIGASGLGPQMQNKTG
LQNSL-PQF-QMDKKPVPGT---GMPN---M-G---QQQA--PQVQ--------------
-QAGM--GPA---ASQGM---------------GSGAPTADPEKR-----KLIQQQLVLL
LHAHKCQRREQA-----------------NGEVRQCNLPH------CRTMKNVLNHMTHC
QA---GKSCQVAHCASSRQIISHWKNCTRHDCP------VCLPLKNA---GDKRNQQ--S
LLG--GAAVGLANT-GS-VGVGQQTTPSISTTSQIDPSSIERAYAALGLTYQGNQM----
-------------QTQ---SQAQVK---NQ-QQG---QSPQGLRPMNPM-S--A---NPM
GVNGGVGV------QTPSLLPDSMLHSTMNSQNSMMS-ESA---NVASLGAMPT-AQPSN
TGIRKQWHEDITQDLRNHLVHKL---VQAIFPTPDPAALKDRRMENLVAYARKVEGDMYE
SANSRAEYYHLLAEKIYKIQKELEEKRRTRLQKQNMIPSAPGM-PQAPV----------N
QGP-NMG-Q------------PQPGMSA----NGPITDPTLIRANVP-NQMMNRMQAQP-
---------------------GMNQFG-HMN-----MQLSPMGPRQTPPLQHPG-QLS--
QAGAMN---QMGFPSRMQQPG----------VGQPSGQNQFL-QQNPFPAS-SPG--M--
NAASMPM-TQTS-----NQTPVS---QAQMNS-SSCPVNSPAMAPGSQG-----------
------------------------------------SHIHC-PPLPQPPMHR------NS
P--SPVPSRTPT--PHHT-PPG---LG--------SQQQQ-------A-AA----AATAV
PT------PTPQ------TV-PPGPQSQTMHPPQRQTPTPPQAQLP-PQV--QPPVPVTP
SAE-----------Q-----------QQQPLS---------QQS-TTASVPTPTAPLQPQ
HPTTPLSQ-PAV-SIDGQVSNPPST-SSTEVNSQQTAAE--QQQPPLQE--VKMEIKTDE
---GEP-E----------------------------QTELQM-EEKS---E---VK-VEP
-AVEECKPDPME---------------QEEKKT----EVKTEMTEGEE-RPTTPATQSSP
AAGQSKKKIFKPEELRQALMPTLEALYRQDPESLPFRQPVDPQLLGIP-----------D
YFDIVKNPMDLSTIKRKLDTGQYQEPWQYVDDIWLMFNNAWLYNRKTSRVYKYCSKLAEV
FEQEIDPVMQSLGYCCGRKLEFSPQTLCCYGKQLCTIPRDATYYSYQN------------
------------------RYHFCEKCFNEIQGESVSLGDDPSQPQT---------TINKE
QFSKRKNDTLDPELFVECIECGRKMHQICVLHNEIIWPSGFVCDGCLKKTGRTRKENKFS
AKRLPATRLGTFLENRVNDFLKRQNHPEAGEVTVRVVHASDKTVEVKPGMKARFV----D
SGEMAESFPYRTKALFAFEEIDGVDLCFFGMHVQEYGSDCPPPNQRRVYISYLDSVHFFR
PKCLRTAVYHEILIGYLEYVKKLGYTTGHIWACPPSEGDDYIFHCHPPDQKIPKPKRLQE
WYKKMLDKSVSERIVHDYKDIFKQATEDRLTSAKELPYFEGDFWPNVLEESIKELEQEEE
ERKREEN-TSNESTDVSKGDSKNAKKKNNKKTSKNK-SSLSRGNKKKPG-------MPNV
SNDLSQKLYATMEKHKEVFFVIRLIAGPAANSLPPIVEPDPLIPCDLMDGRDAFLTLARD
KHLEFSSLRRAQWSTMCMLVELHTQSQDRFVYTCNECKHHVETRWHCTVCEDYDLCITCY
NTKNHDHKMEKLGLGLDDESNNQQTATTQSPGDSRRLSIQRCIQSLVHACQCRNANCSLP
SCQKMKRVVQHTKGCKRKTNGGCPICKQLIALCCYHAKHCQENKCPVPFCLNIKHKLRQQ
QLQHRLQQAQMLRRRMASMQRTGVVG---------QQQ--GLPSPT-----PATPTTPT-
--GQQPTTPQTPQP---QPPPQPAS-----------------------------------
------------------------------------------------------------
--------------------Q-------------PQPAPPNSMPPYSMPRTQPPSA--VS
QGKAGGQVTP--------PTPPQP----------------PQP-----------------
-----PVQGPPPAAVEMAMQIQRAAETQRQM--AQVQIFQRPI--------------QHQ
MPQ----M------------PPMGMNPPQIA-----RGP--GGHID--------------
----QGM---GPAGI-Q-------------------------------------------
----------------------------QQPPW---VQG-GLP-Q-AQ-LQPGMQR---P
SMMSV------------------AQPG------QPM------------------------
--------------------NMAPQPGMGQV------------------------PGAA-
------------QPKQPPLPQAALQNLLRTLRSPSSPMQQQQVLNILHSNPQLLAAFIKQ
RAAKYAGSQ-NPQGMPG-------QPGM-------------PQGQPGL------------
------QPQQAMQGQQGGVHPNAAM------QNMNPMQGG--------------------
---------------------------------------VQRPSMP---QQQ-Q------
------------------------------------------------------------
-----------PPQ-Q--PQQAMA-----GM-NPQA-QQMNMNH-SGMA-PQFRDLLMRR
-----HQIM---------------------------------------------------
-------EQQR--------------------QQQQQGVGPALGPGMA-NHNQFQQPQG--
------------------------------------------------------------
------------------------------------------------------------
-------------VGYPQ----QQQQQQQQQRMQ--------------------------
---HHMQ-----------------------------------------------------
----------------------------QMQQGNMG------------QI----------
--------------------SQLPQ---A-------MSAETG--ATLQQAFQQR---LL-
--------------------------------------------------QQQ-------
---------MGSPAQ-PNPMSPQQH----------MLPNQAQS--PHLQGQ-QL---PSS
LTNQVRSPQPVPSPRPQSQ--PPHSSPSPRM---------QPQ--PSPHHVSP--QTSSP
H-----------PGLVA-------------------AQA-NPMDQGHFASPDQSAMLSQL
ASNPGMAGLHG--TSATELGLSS-------------ENSD-LNSNLSQSTLDI----H
>Gallus_gallus_o
------------------------------------------------------------
-------------------------MAEN-LLD--G------------------------
------------------------------------------------------------
-------PPN--------------------------------------------------
------------------------------------------------------------
-----------------PKRAKLNS-----------------------------------
------PGF--S-ASDSTD------------FGSLF-----------DLENDLPDELIPN
------------------------------------GELGL-------------------
---------------------------------------------LNSS-----------
-----------------------------------------------------G------
--------NLVPDAA--SKHKQLSELLRGGSG-------------SSLNPGIGNVNSNSP
VQQGV-GSQVQGQPNS-ASIG-NLGAMGKSP----LNQGDSSASGLAKQVASTSGPTTPA
-S---QTLNSQAQKQVGMV--TSSPATSQTGPGICMNTNFSQ-----THQ--SLL--NSN
S--GHSLMNQP------QQG--QGQVMNGSLG-AAGRGRGAGMQYS----APAMQ-----
-----------G-NAGSVLAETLT-----------Q------VSPQM-----AGHTGLN-
------TAQT-GAITKMGMA--GN-TS--PFGQPFSQ---TGGQQMGATGVNPQLPNKPG
MANSL-PAF-PADIKSTPVT---SVPN---M-S---QMQT---QVQ--------------
-QVGI--VPT---------------------QAMATGPTADPEKR-----KLIQQQLVLL
LHAHKCQRREQA-----------------NGEVRACALPH------CRTMKNVLNHMTHC
QA---GKACQVAHCASSRQIISHWKNCTRHDCP------VCLPLKNA---SDKRNQQ--P
LLG--SPAGGMQNSIGS-VGTGQQNNPSLSNPNPIDPSSMQRAYAALGLPYG-NQP----
-------------QTQ---LQPQVQGQQPA-QP----QAHQQMRTINAL-G--A---NQM
NLPTG-GITTD---QQASLISETALPTSLGTNNPLMN-DGTNSGNVGNLSSMPTAAPPSS
TGVRKAWHEHVTQDLRNHLVHKL---VQAIFPTPDPAALKDRRMENLVAYARKVEGDMYE
SANSRDEYYHLLAEKIYKIQKELEEKRRSRLHKQGILGTQPAL-QTPGP-----------
-QPPGIP-Q-----VAAAMGQAQPVRPP----NGPMSMTTV-----P----ISRMQVSQ-
---------------------GMNQFN-PMSIGNVQMPQAPMGPRAASPMNHPV-QMN--
NMGAVPA-MAM-SPSRMPQPQNMMGAHSNNMMGQAPTQNQFL-PQNQFPAS-TGA--M--
NVNNVGM-GQSA-----AQAGVA---QGQVPS-AALPNSMNMLGPQS-------------
------------------------------------GQL-C-PPVTQPPLHQ------TT
PPVSTAAGMPPI--QHQT-PTG---MT--------PPQPAAP-----TQPS--------T
PVSSSGQTPTPTPG----SV-PNATQTQ------------------------STPTGQTA
AQAQVT-------PQ-----------PQTPVQPQSVPTP--QPS------QQQPTSVQAQ
PPGTPLSQAAA--SIDNRVPTPASV-ASADTNS-QQLGP--D--APMLE--SKSEVKTEE
---TEP-E-------TSETQVEAK------TEV----------EEDLQGSS---QTKEET
-DGTELKQEPME---------------IEEKKP----EIKVDAKEEEE-SGTNGTTSQST
SPSQPRKKIFKPEELRQALMPTLEALYRQDPESLPFRQPVDPQLLGIP-----------D
YFDIVKNPMDLSTIKRKLDTGQYQEPWQYVDDVWLMFNNAWLYNRKTSRVYKFCTKLAEV
FEQEIDPVMQSLGYCCGRKYEFSPQTLCCYGKQLCTIPRDAAYYSYQN------------
------------------RYHFCEKCFTEIQGENVTLGDDPSQPQT---------TISKD
QFEKKKNDTLDPEPFVDCKECGRKMHQICVLHYDIIWPSGFVCDNCLKKTGRTRKENKFS
AKRLQTTRLGNHLEDRVNKFLRRQNHPEAGEVFVRVVASSDKTVEVKPGMKSRFV----D
SGEMSESFPYRTKALFAFEEIDGVDVCFFGMHVQEYGSDCPPPNTRRVYISYLDSIHFFR
PRCLRTAVYHEILIGYLEYVKKLGYVTGHIWACPPSEGDDYIFHCHPPDQKIPKPKRLQE
WYKKMLDKAFAERIIHDYKDIFKQATEDRLTSAKELPYFEGDFWPNVLEESIKELEQEEE
ERKKEESTAASETTEGSQGDSKNAKKKNNKKTNKNK-SSISRANKKKPS-------MPNV
SNDLSQKLYATMEKHKEVFFVIHLHAGPVINTLPPIVDPDPLLSCDLMDGRDAFLTLARD
KHWEFSSLRRSKWSTLCMLVELHTQGQDRFVYTCNECKHHVETRWHCTVCEDYDLCINCY
NTKSHDHKMVKWGLGLDDESNSQGEQQSKSPQESRRLSIQRCIQSLVHACQCRNANCSLP
SCQKMKRVVQHTKGCKRKTNGGCPVCKQLIALCCYHAKHCQENKCPVPFCLNIKHKLRQQ
QIQHRLQQAQLMRRRMATMNTRNVPQ-----------Q--SLPSPT-----SATPGTPT-
---QQPSTPQTPQP-----PPQPQP-----------------------------------
-----------------------------------SPVSMS-------------------
---------------------------------------PAGFPN--VSRTQP--PTTVS
TGKPA--NPV--------AAPP--------------------------------------
-----PPAQPPPAAVEAARQIEREAAQQQQQ--Q----LYRVNNINN---GLPPG-----
------RPGLVNPT----------------------VGS--VSQMQ--------------
---QVGMNV-------P-R---------------------------PSPVSGPVMSNMQP
G------------------------------QW---QSP-PMP--QQQAMQPGMAR---P
VMPMA------------------TAQAV--------------------------------
--------------------AGPRMPG---------------------------------
-----------VQQPPRSIPPNALQDLLRTLKSPSSPQQQQQVLNILKSNPQLMAAFIKQ
RTAKYVANQPGMQPQAGIQP----QPGMQQ-----------PQTG---------------
------MQQPGMH-AQ------PGL------QNMNAMQAG--------------------
---------------------------------------VQRPSVPP--QQQ-G-IGAM-
------------------------------------------------------------
------------------NPQGQA--IN-IMNPGHN-TSM-----ASMNHPQYREILRRQ
------LL----------------------------------------------------
-----------Q----------------QQQQQQQQQGGAGMAAGMA-GHSQFQQPQGP-
------------------------------------------------------------
------------------------------------------------------------
-------------GGYP--------QAMQQQRMQ--------------------------
---QHISI----------------------------------------------------
------------------------------QGGSMG------------QM----------
---AQM--------------GQLNQ----MGQPG--LGADGT--PNIQQALQQR---IL-
--------------------------------------------------QQQ----QMK
QQ-------IGSPGQ-PNPMSPQQH----------MLSGQPQA--SHLPGQ-QI---ATS
LSSQVRSPAPVQSPRPQSQ--PPHSSPSPRI---------QPQ--PSPHHVSP--QTGSP
H-----------PGLAV-------------------TMA-SSMDQGHLGNPEQSAMLPQL
NT-PNRSAL------SNELSLVG-------------DTTG--------DTLEKFVEGL
>Tupaia_chinensis_0
------------------------------------------------------------
-------------------------MAEN-VVEP-G------------------------
------------------------------------------------------------
-------PSS--------------------------------------------------
------------------------------------------------------------
-----------------AKRPKLSS-----------------------------------
------PALSAS-ASDGTD------------FGSLF-----------DLEHDLPDELINS
------------------------------------TELGL-------------------
---------------------------------------------TNGG-DIS-------
---------------------------QLQTSL---------------------------
--------GIVQDAA--SKHKQLSELLRSGSS-------------PNLNMGVGG-----P
GQ----VMGSQAQQNS-PGLG-LINSMVKSP----MAQAGLTS---PNMGMGTSGP----
-N---QGPT-QS--AAGMM---NSP-VNQPAMG--MNTGMNA-G---MNP--GML--AA-
---GNG------------QGIMPNQVMNGSIG--AGRG-RPNMQYP----NQGM------
-----------G-NAGNLLTEPLQ-----------Q------GSPQM-----GGQTGLR-
------GPQP----LKMGMM--SN-PN--PYGSPYTQ---NSAQQIGASSLGLQIQTKTV
LPNSL-SPF-AMDKKAVPGG---GMPS---M-G---QQPA--PQVQ--------------
-QPGL--VTP---VAQGM---------------GSGAHTADPEKR-----KLIQQQLVLL
LHAHKCQRREQA-----------------NGEVRQCNLPH------CRTMKNVLNHMTHC
QS---GKSCQVAHCASSRQIISHWKNCTRHDCP------VCLPLKNA---GDKRNQQ--S
ILT--GAPVGLGNP-SS-LGVGQQSTPSLSTVSQIDPSSIERAYAALGLPYQVSQM----
-------------PAQ---PQVPAKNQQNQ-QSG---QSPQGMRPMGNM-S--A---SPM
GVNGGVGV------QTPNLLSDSMLHSAINSQNPMMN-ENA---SVASLGPMPTAAQPSS
TGIRKQWHEDITQDLRNHLVHKL---VQAIFPTPDPAALKDRRMENLVAYARKVEGDMYE
SANNRAEYYHLLAEKIYKIQKELEEKRRTRLQKQNMLPNAAGM-VPVSM----------N
PGP-NMG-Q------------PQPGMAS----NGPLPDPTMIRGSVP-NQMMPRITSQP-
---------------------GLNQFG-QMS-----MPQPPIGPRQTSPLQHHG-QLT--
QPGPLNP--PMGYGPRMQ---------------QPSSQSQYL-PQTQFT---SQG--M--
NVTNMPL-APSN-----SQVPAS---QAQMSS-SSCPVNSPIMPPGSQG-----------
------------------------------------SHIHC-PPLPQPSLHQ------NS
P--SPVPSRTPT--PHHT-PPS---IG--------AQQ---------P-PA----APIPA
PV------PTPP------AM-PPGPQSQALHPPARQTPTPPPTQLP-PQV--QSSLPAGP
SAD-----------QP----------QQQPRS---------QQS-TAASVPTPTAPLLPP
QPATPLSQ-QAV-SIEGQVSNPPST-SSTEVNS-QTIPE--KQ--PSQE--VKMETKMEV
---DQP-E----------------------------TADTQP-EDIP---E---SK----
--AEDCKVEPSE---------------TEERGT----ELKTEIKEEED-QPSISATQSSP
APGQSKKKIFKPEELRQALMPTLEALYRQDPESLPFRQPVDPQLLGIP-----------D
YFDIVKSPMDLSTIKRKLDTGQYQEPWQYVDDIWLMFNNAWLYNRKTSRVYKYCSKLSEV
FEQEIDPVMQSLGYCCGRKLEFSPQTLCCYGKQLCTIPRDATYYSYQN------------
------------------RYHFCEKCFNEIQGESVSLGDDPSQPQT---------TINKE
QFSKRKNDTLDPELFVECTECGRKMHQICVLHHEIIWPAGFVCDGCLKKTARTRKENKFS
AKRLPSTRLGTFLENRVNDFLRRQNHPESGEVTVRVVHASDKTVEVKPGMKARFV----D
SGEMAESFPYRTKALFAFEEIDGVDLCFFGMHVQEYGSDCPPPNQRRVYISYLDSVHFFR
PKCLRTAVYHEILIGYLEYVKKLGYTTGHIWACPPSEGDDYIFHCHPPDQKIPKPKRLQE
WYKKMLDKAVSERIVHDYKDIFKQATEDRLTSAKELPYFEGDFWPNVLEESIKELEQEEE
ERKREEN-TSNESTDVTKGDSKNAKKKNNKKTSKNK-SSLSRGNKKKPG-------MPNV
SNDLSQKLYATMEKHKEVFFVIRLIAGPAANSLPPIIDPDPLIPCDLMDGRDAFLTLARD
KHLEFSSLRRAQWSTMCMLVELHTQSQDRFVYTCNECKHHVETRWHCTVCEDYDLCITCY
NTKNHDHKMEKLGLGLDDESNNQQAAATQSPGDSRRLSIQRCIQSLVHACQCRNANCSLP
SCQKMKRVVQHTKGCKRKTNGGCPICKQLIALCCYHAKHCQENKCPVPFCLNIKQKLRQQ
QLQHRLQQAQMLRRRMASMQRTGVVG---------QQQ--GLPSPT-----PATPTTPT-
--GQQPATPQTPQP---QPA----S-----------------------------------
------------------------------------------------------------
--------------------Q-------------PQPTPPNSMPPY-LSRTQAAGP--VS
QGKAAGQVTP--------PTPPQT----------------AQP-----------------
-----PLPGPPPAAVEMAMQIQRAAETQRQM--AHVQIFQRPI--------------QHQ
MPQMA-PM------------APMGMNPPPMG-----RGP--SGHLE--------------
----PGM---GPTGM-Q-------------------------------------------
----------------------------QQPPW---AQG-GLP-QPQQ-LQSGMPR---P
AMMSV------------------AQHG------QPL------------------------
--------------------NMPPQPGLGQV-------------------------GVS-
------------PLKPGTVSQQALQNLLRTLRSPSSPLQQQQVLSILHANPQLLAAFIKQ
RAAKYANS--NPQPLPG-------QPGM-------------SQGQPGL------------
------QP-PTMPGQQ-GVHSSPAM------QNMNPMQAG--------------------
---------------------------------------VQRAGLP----QQ-Q------
------------------------------------------------------------
-----------PQQ-Q--LQPPMG-----GM-SPQA-QQMNMNH-NAMP-SQFRDILRRQ
------QMM---------------------------------------------------
-------------------------------QQQQQGAGPGIGPGMA-NHNQFQQPQG--
------------------------------------------------------------
------------------------------------------------------------
-------------VGYPP----QQQQQQQQQRMQ--------------------------
---HHMQ-----------------------------------------------------
----------------------------QMQQGNMG------------QM----------
--------------------GQLPQ---A-------LGAEAG--ASL-QAYQQR---LL-
--------------------------------------------------QQQ-------
---------MGSPAQ-PNPMSPQQH----------MLPNQAQS--PHLQGQ-QI---PNS
LSNQVRSPQPVPSPRPQSQ--PPHSSPSPRM---------QPQ--PSPHHVSP--QTSSP
H-----------PGLVA-------------------AQA-NPMEQGHFASPDQNSMLSQL
ASNPGMANLHG--ASATDLGLST-------------DNSD-LNSNLSQSTLDI----H
>Amphiprion_ocellaris_0
------------------------------------------------------------
-------------------------MADN-VLES-G------------------------
------------------------------------------------------------
-------PPS--------------------------------------------------
------------------------------------------------------------
-----------------AKRPKLSS-----------------------------------
------PALSVS-ASDGND------------FGSLF-----------DLEHDLPDELISS
------------------------------------SDLGL-------------------
---------------------------------------------TNGG-DAS-------
---------------------------QLHTSLGGVG-------------GGIG------
-------VGGGQDAA--TKHKQLSELLRAGAP-------------AQQG-----------
------GPTSNSTPPA-ASMG-MMGSVSVST----GG----------LQGMTPQG-----
-----QQ-------QPGLM--------QQV--------GMVG-GVAAINRAAAMM--GAQ
K--GNTG-QQ-------QQGLMGGQVVNGS----------PRMGYPG---SAGM------
-----------G-NSSNLLAETLQ-----------QQQ----GGQQM---GAGGQAGMR-
------PQQP-GALNKMNMM--AN-AG--PYGGPYGQ---SAGQGLPGAGLGPQLQNKAG
LPNNMAAQF-NMDKKAPPGQ---AMPG---M-A-----QQ--PGAV---GSAA-----IG
-GAAA--VGG---AQVGL-SAVGAGH-------GATPPTADPEKR-----KLIQQQLVLL
LHAHKCQRREQA-----------------NGEVRQCNLPH------CRTMKNVLNHMTHC
QA---GKSCQVAHCASSRQIISHWKNCTRHDCP------VCLPLKNA---GDKRNQQ--S
LVN--SAGMGLVNSLGSAAPGGQSNTPNLNPPNQIDPSSIERAYAALGLTYQGNQM----
-------------PQQ---SPQANM---PN-QGL---QGQAGMRTVNTL-G--G---NSM
GVNGGVGVQPPN--QQSALLPDAMLHNSMNAQS-LMN-D-----GVGNLGSMPTATPPSA
AGMRKSWHEDITQDLRNHLVHKL---VQAIFPTPDPAALKDRRMENLVAYARKVEGDMYE
SANSRAEYYHLLAEKIYKIQKELEEKRRTRLQKQGMMPGQPGI-APSGL----------P
QGPPSIG-Q----------PPMPPGQPP----NGPHPDPSMVRPTGP-NQMANRMQNPA-
---------------------GMNQFG-QMG----------MGQRSTPPLPLNP-PMN--
QMG-------M-GAPRLGQPN----------ATQ--LQNQYL-PPGQFPGS-SPG--L--
GSGPVGM-NQPA-----AQTAVPP--QNQMSTPPSLPASSPAAPSASS-APGPGAPGGCM
GSANASGAG-------PLPNLP-PSS-----TQPN-SFTHC------PPIRT------NS
P--SPARSLTPQ--PHQT-PPM---LA--------GSQ---------T-PQ---------
P-----QTPSTPQ-----LP-PPQHPQQQQQQQQ-----PSQQQL---------PSGQAG
NSEKAN--------QL----------PQQTLGGVASSGP--PAG-QTPSVPTQNAHVPLQ
LPQTPLSPKPSV-TADGQVSSPASVTSSTDPNS-QLPPV--D-VPAASQEDIKMEVKKQE
---EED-E-------GADTQSEGK------GKMGKGQSDVKI-EEKP---E---IK--KP
-SGDGCKGEPMDTSSS-S--VPSSVATSEDKKP----EVKKEPKEEEE-GSGSASTNSSP
ASAQSKKKIFKPEELRQALMPTLEALYRQDPESLPFRQPVDPQLLGIP-----------D
YFDIVKNPMDLSTIKRKLDTGQYQEPWQYVEDIWLMFNNAWLYNRKTSRVYKYCSKLAEV
FESEIDPVMQGLGYCCGRKFEFSPQTLCCYGKQLCTIQRDAAYFSYQN------------
--------SSPKYGLLADRYHFCEKCFNEIQGESVSLGDDPSQPQT---------SINKD
QFQRKKNDTLDPELLVECIDCGRKMHQICVLHNETIWPLGFVCDNCLKKANKTRKENKYA
AKRLPQTKLGSYLETRVNDYLKRQNHPESGEVTIRVVHVSDKVVEVKPGMKSRFV----D
NGEMAESFPYRMKALFAFEDIDGADVCFFGMHVQEYGSDCPPPNQRRVYISYLDSVHFFK
PRHLRTTIYHEILLGYLEYVKRQGFTTGHIWACPPSEGDDYIFHCHPADQKIPKPKRLQE
WYKKMLDKAVAERIVHDYKDIFKQATEDRLTSAKELPYFEGDFWPNVLEESIKELEQEEE
ERKREENSTSNESTDATKGDSKNAKKKNNKKTSKNK-SSLSRANKKKPG-------MPNV
SNDLSQKLYATMEKHKEVFFVIRLIAGPTANSLPPITDSDPLMACDLMDGRDAFLTLARD
KHLEFSSLRRSKWSSMCMLVELHNQSQDRFVYTCNECKHHVETRFHCTVCEDYDLCITCY
NTKGHEHKMDKLGLGLDDDSNNQAAAATQSPGDSRRLSIQRCIQSLVHACQCRNANCSLP
SCQKMKRVVQHTKGCKRKTNGGCPICKQLIALCCYHAKHCQENKCPVPFCLNIKQKLRQQ
QLQHRLQQAQMLRRRMASMQRVGQPP---GGQP--GGPVVGLPSPG-NNG-TTAPSTPTS
G-GTQPPTPQTPTQ---TMPPVPQQ-GMG-----PG---PGVQQQQ--QP------GGMP
P--------QHALHHQFPQM---AGGSGGPGGIMNSPQHQQ------------QML-PQV
QPQ-----------------QQSGTGTNPQ----QLQQHPNSLPQY-ASRPPGSSPIHQS
QGKPV--VGS--------ATPPQQH--SGGAVIAGSVGG-QQA-PSQSQGQASLPQQ--Q
QQ---PPSGPPPAAVEIAMKIQQVADAQRKM--A----LQRQAAQAAA--GLMPPHPHHQ
QGQGQ-QMGMGHPGAVGLV-G-QGMPPQNQAA---VAAA--RVHMD-----QQQG-----
--APPGMMVGAGGPM-Q-Q---------------------------NPQQGSLPQGQLST
QVQ-LQQQR----MGAPLQNPPQ-----QQQQW---AGQ-GMP--PQQ-RQAMMNQMGHQ
TMMAT------------------QHQQ------QQ-------------------------
---------------------HQQAQGHAALMNMAQQQQQQQ-----QGAGGGVTGGAVP
---GV----AGVAAAGGNIPQAALQELLRTLRSPSSPLQQQQVLNILRSNPQLMAAFIKQ
RASRYKGGQGGPPGPGGLPGGVPGGPG--------------PTGGPVGNVIP-GGG-PQV
NMNAAGAGQPGMHMGG-QGATNVNI------ATMAQLQQ---------------------
-------------------------Q-QLQQQQQQQLQQQQRPML-SGLQQQ-Q-VAAL-
------------------------------------------------------------
------------QQ-Q--QQQQQG--VGRGM-QGQG-PQM-----GNLNGPQFRELLMRR
------HLQ---------------------------------------------------
----------QQ----------------QQQQQQQQ--------QMGVNHVQFQQPQPP-
---------------QGQGFM---------------------------------------
----------------GQPGMQPPAVG--------QGPPGGPPLG---PQQ-PGGPPG--
----------QQGQGYPGSVAQQQATAALQQRLQ--------------------------
---HQHHL-QMQ------------------------------------------------
---------------------------QQQQQNTHA------------GLPGGDAGPG-G
GGVGGP----QQP-------PQGPQ----PTQSGP-PPPSSQ--ALLQQALHQR---LL-
-------------------------------------------------QQQQ----HLG
P--------GGSPAQHSNPMSPQQ------------PQQMAQSPHPHLQGQ-AL---PTS
LANQVRSPQ--PSPRPQSQ--PPHSSPSPRM---------QPQ--PSPHHISPQMQTGSP
HPSHLNQH--H-PGIVPSQQQQQQ---P---AAQ--QQQ-NTMEQ--FGS-DQSAMLSQL
S---SMAGLHG--PG-------G-------------NGQDPMGQNMNHNHLDI----I
>Amphiprion_ocellaris_1
------------------------------------------------------------
-------------------------MAEN-VLDS-G------------------------
------------------------------------------------------------
-------PPS--------------------------------------------------
------------------------------------------------------------
-----------------AKRPKLSS-----------------------------------
------PALSAS-ASDGND------------FGSLF-----------DLEHDLPDELISA
------------------------------------NDPGL-------------------
---------------------------------------------VNGG-DLN-------
---------------------------QLHTTLGGGHAGLGPGGGNGG-AGGMGLGLGP-
-GGGPGGVGGGQDAV--AKHKQLSELLRSGAT-------------TSTQQG---------
------HQGAMGSPGGPTAMGQHLANMKASP-----GQG--------PQQMMGQGQ----
-Q---QHLSPQQ--QANMM--------QQQQNA---AAGMMG-G---MNR--GMM--GAQ
QKGNNG--QQ-------QQGMIGNQVMNGS----------PRMGFG----NQGM------
-----------A-GSSNLLAETLQ-----------QQ-------------GAGGQGGMR-
------GQQP-GAMNKMGMM--GN-PG-GPFGGPYGG---QGNQGLGGAGLGPQLQNKGP
MANSL-AQF-NVDKKNQPMQ---GMGA---M-G---AQQS--QTGV---GGPSGAP--VG
GAPGM--VAT---AQAGLVGPGTQVSA--ASAAAGAPPTADPEKR-----KLIQQQLVLL
LHAHKCQRREQA-----------------NGEVRQCNLPH------CRTMKNVLNHMTHC
QA---GKSCQVAHCASSRQIISHWKNCTRHDCP------VCLPLKNA---GDKRNPQCES
LLG--VAGAGLGSSLGA-VPGGQPSAPNLNPPSQIDPSSIERAYAALGLTYQGNQI----
-------------QAP---TAQPNM---QN-QGL---QGQAGMRPLNPM-G--V---NPM
GVNGGVGAPPQS--QQASLLQDTMMHLNVNSQS-LMN-DAG---G---VGSMPTAGPPSA
TGMRKGWHEDITQDLRNHLVHKL---VQAIFPTPDPAALKDRRMENLVAYARKVEGDMYE
SANSRAEYYHLLAEKIYKIQKELEEKRRTRLQKQGL-----------------------G
LGPAGMG-Q------------PPTGLPP----NGPLPDPPMVRPTGP-NQIGNRMQGP--
---------------------GMNQFN-QMG-----M------QRSTPPLPMGA-SGN--
QMG-------M-VGPRVGPPN----------VNQ--LQNQYL-SQGQFSGS-GPG--V--
GAAQPGM-AQPG-----AQGGMA---QTQMGTPPSLSVASPLAQPGSASGPGGVSTMGPM
GPQSVGGGGPNSAVGASVSSVT-PSN---TNQQPN-SIPHL------GPMRG-------S
P--SPAHSRSPT--PHQT-PPR---LA--------GSQ---------T-PQ---------
P-----HTPNAPQ-----LA-PPAAPQQ-------------------------NQLGQGP
GSNKPL--------------------QQQHMGPAGSTTPS-HPG-LASS----STPHGSQ
LPRTPLSQKGSF-PADSQALTPASV-SSLDTSS-QQPQS--DTSAANLD--PKMEVKHQD
---EEE-E-------SDTGSCSKG------GK----LSNIKT-EEKPIKSE---LKKEEC
-SGEGGKGVPMDTSTT----TPALGVKTEDRKP----EVKKEVKEEEE------SSEAVV
QQAPVKKKIFKPEELRQALMPTLESLYRQDPESLPFRMPVDPQLLCIP-----------D
YFDIVKNPMDLSTIKRKLDTGQYQDPWQYVDDIWLMFNNAWLYNRKTSRVYKYCSKLAEV
FEQEIDPVMQTLGYCCGRKLEFSPQTLCCYGKQLCTIPRDAAYFSYQN------------
--------SSPKFGLLADRYHFCEKCFNEIQGETVSLGDDPTQPQT---------SINKD
QFEKKKNDTLDPELLVECMDCGRRMHQICVLHNDTIWPSGFACDGCLKKTNKTRKENKYS
AKRLPQTKLGCFLESRVNDFLKRQSHPEAGEVSIRVVHVSDKVVEVKPGMKSRFV----D
SGEMSESFPYRTKALFAFEDIDGADVCFFGMHVQEYGSDCPQPNQRRVYISYLDSVHFFR
PRSLRTAVYHEILIGYLEYVKKLGYTTGHIWACPPSEGDDYIFHCHPADQKIPKPKRLQE
WYKKMLDKAVAERIVHDYKDIFKQATEDRLTSAKELPYFEGDFWPNVLEESIKELEQEEE
ERKREENSTSNESIDDTKGDSKNAKKKNNKKTSKNK-SSLSRANKKKPG-------MPNV
SNDLSQKLYATMEKHKEVFFVIRLIAGPMANALPPISDPDPLMACDLMDGRDAFLTLARD
KHLEFSSLRRSMWSSMCMLVELHNQSQDRFVYTCNECKHHVETRFHCTVCEDYDLCITCY
NTKGHEHKMEKLGLGLDDESSNQAAATTQSPGDSRRLSIQRCIQSLVHACQCRNANCSLP
SCQKMKRVVQHTKGCKRKTNGGCPICKQLIALCCYHAKHCQENKCPVPFCLNIKHKLRQQ
QLQHRLQQAQMLRRRMASMQRVGQPNP--GGPP--GGN--GLPSPGANNG-ATGPGTPTS
V-GTQPPTPQTPTQ--GNMPVLSQQQGVGMGGMGGMG--TPGQ-QQVQQPG-----GNIP
P--------QHHL-HQFQQV--------GGGGMMNSPQQ--------------QMV-PQL
-QQ----------------------PPNVQQL--QQPQHPGGLPPY-NPRPPGASPLHQS
LGKPG--LGP--------ATPPQQ----------------QQQ-PN--QGQGAMPV----
QG---QQQGPPLAAVETALKIQRLAETQRQMAQAQAQAQIRGLGQG----GMMAPHPHHQ
NSQA--QIGMPH------M-GAQGMPPQAQG-----VVG--RTMLD-----PQQ------
----QGMLA-G---M---------------------------------QQGG-PQPQLPP
QVQ-QQLQQVQQGGGGQLQ-P-------TNQQW-GTGGP-TMS--PQQ-RPGMMAHMAPQ
QQPAV------------------AQQQ------QQP------------------------
-----------------MN-QQQPQPGNRGLMQVM-----------------GVSGGAAG
TPASL-----ASAAASGKLPQSALQELVLTLRSPNTPLQHQQVLNILRSNPTLMAAFIRQ
RTARYQGTQGGPGGAGGPPQ------GGVRFQGAPGGLP--GVGGPGANQLANLDG-QQV
NVNQ--TGQPGMNIPQ-GGAGGGNM------PTMAQLQQL--------------------
---------------------------------QQQQQQQQRPMLPGNLQQQ-Q-MAAL-
------------------------------------------------------------
---------------Q--QQQQQG-----AMQAGQQ-GNM-----TNMA-PQFRELLMRR
------HMQQQ-------------------------------------------------
--------QQQQ----------------QQQQQQQQ--------QMG-NHGQFQQPQGL-
-Q---------QQQQGQQSFM-----QPG-------------------------------
---------------QGQPGIPPSS----------QPQPGGGGVGVPQQQQ-QGGPQG--
----GPGQLGQQ-QGYPNSMS--QVAAAIQQRLQ--------------------------
---HQMQMQQQ-------------------------------------------------
----------------------------QQQQNPMG------------GLQGQDVGPS-G
GA-GGP---PLQPGQGGP--GQQPQGGVGGAGGGPPLPQTTQ--SMLHQNIHQR---LL-
--------------------------------------------------QQQ----HLG
---------GGSPAQHSSPMSP--------------QQQMAQSPHPHLQGQGGLG-PAGS
LSSQVRSPQ--PSPRPQSQ--PPHSSPSPRMQP---SSQPQPQ--PSPHRISPQTQTGSP
HPGHLSQH--H-PSMAPPPQPQ--Q--QAL-SQQQ-QPG-SSVDPSQFSS-DQNSIMSQL
S---GITGMHAGQGGQSDS--------------SNNNNQE-LGTNINHNLM-------
>Oncorhynchus_kisutch_2
------------------------------------------------------------
-------------------------MADN-VLES-G------------------------
------------------------------------------------------------
-------PPS--------------------------------------------------
------------------------------------------------------------
-----------------AKRPKLSS-----------------------------------
------PALSVS-ASDGND------------FGSLF-----------DLEHDLPDELINS
------------------------------------SELGL-------------------
---------------------------------------------VNGG-DLS-------
---------------------------QLHTSLGGGM-----------------------
--------GGGQDAA--AKHKQLSELLRAGAL-------------PPSG-----------
------QQGATNSPGG--SMG-LLGSMNASP-----G----------PQSMGPQG-----
-----QHTSP-Q--QAGMM--------QQV--------GMVG-G---LNR--AMM--GAQ
K--GNGQ-QQG----SMPQGMMGGQVMNGS----------PRMGYQV---NPGM------
-----------G-SNSNLLAETLQ-----------QQ-----GGQQM---GAGGQAGMR-
------PQQP-GALNKMNMM--AN-AG--PYGGQYGQ---SVGQGLGGAGLGPQHQNKAG
LANSL-AQF-NLDKKTPPIQ---GMAG---M-A---SQQA---SAV---GPVS-----VG
G-------AG---AQAGL-GTVATGP-------GAAPPTADPEKR-----KLIQQQLVLL
LHAHKCQRREQA-----------------NGEVRQCSLPH------CRTMKNVLNHMTHC
QA---GKSCQVAHCASSRQIISHWKNCTRHDCP------VCLPLKNA---GDKRNQQ--S
LLS--SAVVGLGNSLGA-VPGGQPSTPNLTPPSQIDPSSIERAYAALGLTYQGNQM----
-------------PQQ---PPQSNL---PN---------QPGMRSLNAM-G--G---NPM
GMNGGVGVQPPN---QSNLLPDAMLHNNMNVQS-LLN-DGS---GVGSLGSMPMATPPSA
AGMRKNWHEDITQDLRNHLVHKL---VQAIFPTPEPAALKDRRMENLVAYARKVXGDMYE
SANSRAEYYHLLAEKIYKIQKELEEKRRTRLQKQGMMPRXPGM-PPSGL----------P
QGPLGMG-Q----------SPLAPGQPS----NGSHADPSMVRPTGP-NLMVNRMQNPA-
---------------------GMNQLD-KWN-----------------------------
--G-------Y-GANADGEPQ----------RAR---------------ST-SPA-----
--GP----------------------DAQ----AALPLRSAALQPSRLSGR-IGALQGSM
GPGSVGGG--------PSFPDPATAP---TPHQINVTHATL------PPMLRTPTHPANP
L--TPARSLTPT--PHQT-PPG---LP--------GSQ---------T-PQ---------
P-----HTPNPPQ-----VA-APLPQQQLPS---------------------SQPMGQGM
NSEKPS--------QL----------QQQTNGGGASGVL--QTG-QAQSVPTQNAHVPTQ
LPRTPLSQKSSL-TADGQASTPASV-SSVDPSS-QLTSS--D-APAPAE--PKMEVKQQD
---DED-A-------EDQGDGKAS------GKMGKGQADIKS-EEKP---E---IKKEKP
-SGDGCKGEPMDTSSS----VATPKMEDRDRKA----EVKTEPKDEEE-RSGASGTHSSP
ASAQSKRKIFKPEELRQALMPTLEALYRQDPESLPFRQPVDPQLLGIP-----------D
YFDIVKNPIDLSTIKRKLDTGQYQEPWQYVDDIWLMFNNAGCTTRKTSRVYKYCSKLAEV
FEAEIDPVMQGLGYCCGRKLEFSPQTLCCYGKQLCTIPRTCLYFSYQN------------
------------------RYHFCEKCFNEIQGECVSLGDDPSQPQT---------SISKD
QFQRKKNDTLDPEWLVECTDCGRKMHQICVLHNDTIWPAGFVCDSCLKKANKTRKENKYA
ARRLPQTKLGSFLEGRVNDYLRRQNHPESGDVTIRVVHVSDKVVEVKPGMKSRFV----D
TGEMSESFPYRTKALFAFEDIDGADVCFFGMHVQEYGSDSPPPNQRRVYISYLDSVHFFQ
PRHLRTGVYHEILIGYLEYVKKLGFTTGHIWACPPSEGDDYIFHCHPVDQKIPKPKRLQE
WYKKMLDKAVVERIVHDYKDVFKQATEDRLTSANDLPYFEGDFWPNVLEESIKELEQEED
ERKREENSTSSESVDTPKSDSKNAKKKNSKKTSKNKNSSLIRANKKKPG-------MPNV
SNDLSQKLYACMEKHKEVFFVIRLIAGPTANSLPPITDPDPLMACDLMDGRDAFLTLARD
KHLEFSSLRRAKWRSMCMLVELHNQSQDRFVYTCNECKASVETRLHCTVCEDYDLCITCY
NTKGHEHKMEKLGLGLDDESNXAAAAATQSPGDSRRLSIQRCXQSLVQACQCRNANCSLP
SCQKMNRVVQHTKGCKRKTNGGCPICKQLIALCCYHAKHCHENKCPVPFCLNIKHKLRQQ
QLQHRLQQAQMLRRRMASMQRVGQPACGGGGPP--G----GLPSPG-NNG-TTAPSTPTS
G-GTQPPTPQTPTQ--PNMPSGPQP-GMG-----GG---GTLLLQQQ---------GGMP
Q-------QHHQLHHQFQQMP-------GGGGMMNSPQQQ-------------QMV-PQV
QQQS----------------Q----ASNPP----QLQQHPNSLSPY-TNRPPGSSPHPQS
QGKPG--LGP--------ATPPQQQP-P------------QQQ-PN--PGQPSMPQQ---
QQ---PPSGPPPAAVEIAMKIQQVADAQRKM--S----LQRQAVQAA---GMMPPHXHHQ
QPQG--QMGMAHPG-VGMV-GAQGMPPQAQ------AAA--RAHME-----QQQQQQQQQ
QQGPPGMMV-GPGPM-Q-Q----------------------------PQQPN-PQGQLPP
QVQ---QQR----VGPPLQNP--------QQQW---AGQ-GMP--PQQ-RQAMM---GHP
GMVAP------------------QQQQ------PQQ------------------------
--------------------VRQQAQGPGGLIGMVQ------------------QGG---
------------AAGGGNLPQAALQELLRTLRSPSSPEQQQQVLNILRSNPQLMAAFIKQ
RASKYKGGPGPPGNPGGPSP--GRVPG--------------GMGG------------QQV
NVNAV-AGQPXMHMGQ-G----VNM------PTMTQLQQVQQ------------------
-------------LQQQ-------QQ-QQQQQQQPQQPQQQRPML-SSLQQQ-Q-VAAL-
------------------------------------------------------------
----------QQQQ-H--QQHQQG-----GM-PGQQAPNM-----ANIN-PQFRELLMRR
------HLQLQQ------------------------------------------------
---QQQQQQQQQ----------------QQQQQQQQ--------QIG-NHAQFQQ-----
-----------------QGYM---------------------------------------
----------------GQPGMAPQQPG--------QGQSGL-------QQQ-PGAQPG--
----------QQ-QGYPSTVAQQQAAAVLQQRLQ--------------------------
---HQHQL-QMQ------------------------------------------------
--------------------------QQQQHQNAMV------------GHQTAEGGLG-T
GV-GGP--------------PQQPQ----PPQGXP-QPQSSQ--ALLQQALHQR---LL-
-------------------------------------------------QQQQ----HLG
---------GGSPAQHSSPMSP--------------QQQMAQS--PHLQGQ-TL---STS
LSNQVRSPQ--PSPRPQSQ--PPHSSPSPRM---------QPQ--PSPQHISPQTQTGSP
HPGQLPQH--H-PGMVVPSQQPP-------------QQQ-NSMDX--FGS-DQNAMLSQL
S---GMGGLHG--PGGPDM-LSG-------------NSQD-LGQNINHNTLDM-----
>Oncorhynchus_kisutch_3
------------------------------------------------------------
-------------------------MADN-VLES-G------------------------
------------------------------------------------------------
-------PPS--------------------------------------------------
------------------------------------------------------------
-----------------AKRPKLSS-----------------------------------
------PALSVS-ASDGND------------FGSLF-----------DLEHDLPDELINS
------------------------------------SELGL-------------------
---------------------------------------------VNGG-DLS-------
---------------------------QLHTSLGGGM-----------------------
--------GGGQDAA--AKHKQLSELLRAGAL-------------PPSG-----------
------QQGATNSPGG--SMG-LLGSMNASP-----G----------PQSMGPQG-----
-----QHTSP-Q--QAGMM--------QQV--------GMVG-G---LNR--AMM--GAQ
K--GNGQ-QQG----SMPQGMMGGQVMNGS----------PRMGYQV---NPGM------
-----------G-SNSNLLAETLQ-----------QQ-----GGQQM---GAGGQAGMR-
------PQQP-GALNKMNMM--AN-AG--PYGGQYGQ---SVGQGLGGAGLGPQHQNKAG
LANSL-AQF-NLDKKTPPIQ---GMAG---M-A---SQQA---SAV---GPVS-----VG
G-------AG---AQAGL-GTVATGP-------GAAPPTADPEKR-----KLIQQQLVLL
LHAHKCQRREQA-----------------NGEVRQCSLPH------CRTMKNVLNHMTHC
QA---GKSCQVAHCASSRQIISHWKNCTRHDCP------VCLPLKNA---GDKRNQQ--S
LLS--SAVVGLGNSLGA-VPGGQPSTPNLTPPSQIDPSSIERAYAALGLTYQGNQM----
-------------PQQ---PPQSNL---PN---------QPGMRSLNAM-G--G---NPM
GMNGGVGVQPPN---QSNLLPDAMLHNNMNVQS-LLN-DGS---GVGSLGSMPMATPPSA
AGMRKNWHEDITQDLRNHLVHKLVSSVQAIFPTPDPAALKDRRMENLVAYARKVEGDMYE
SANSRAEYYHLLAEKIYKIQKELEEKRRTRXQKQGMMPTQPGM-PPSGL----------P
QGPLGMG-Q----------SPLAPGQPS----NGSHADPSMIRPTGP-NQMVNRMQNPA-
---------------------GMNQFG-QMG-----M--QSLGQRSTPPLPLGG-PLN--
QMG-------M-GPTRMGQPN----------VA----QNQYL-PPGQFPGS-SPG--L--
GAGPVGM-NHPG-----PQGGVTQ--QAQMPTPPSLPVSSPAPQPGSVAGS--GHSQGSM
GPGSVGGG--------PPSNLQLPNS---NSSQPN-SHPHC------PPIRQ------NS
P--SPARSLTPT--PHQT-PPG---LP--------GSQ---------T-PQ---------
P-----HTPNPPQ-----VA-APLPQQQLPS---------------------SQPMGQGM
NSEKPS--------QL----------QQQTNGGGASGVL--QTG-QAQSVPTQNAHVPTQ
LPRTPLSQKSSL-TADGQASTPASV-SSVDPSS-QLTSS--D-APAPAE--PKMEVKQQD
---DED-A-------EDQGEGKAS------GKMGKGQADIKS-EEKP---E---IKKEKP
-SGDGCKGEPMDTSSS----VATPKMEDRDRKA----EVKTEPKDEEE-RSGASGTHSSP
ASAQSKRKIFKPEELRQALMPTLEALYRQDPESLPFRQPVDPQLLGIP-----------D
YFDIVKNPIDLSTIKRKLDTGQYQEPWQYVDDIWLMFNNAWLYNRKTSRVYKYCSKLAEV
FEAEIDPVMQGLGYCCGRKLEFSPQTLCCYGKQLCTIPRDAAYFSYQN------------
------------------RYHFCEK-FSTKSRASACPWDDPSQPQT--------------
------------------------------------------------------------
------------------------------------------------------------
------------------------------------------------------------
------------------------------------------------------------
------------------------------------------------------------
------------------------------------------------------------
------------------------------------------------------------
------------------------------------------------------------
------------------------------------------------------------
------------------------------------------------------------
------------------------------------------------------------
------------------------------------------------------------
------------------------------------------------------------
------------------------------------------------------------
------------------------------------------------------------
------------------------------------------------------------
------------------------------------------------------------
------------------------------------------------------------
------------------------------------------------------------
------------------------------------------------------------
------------------------------------------------------------
------------------------------------------------------------
------------------------------------------------------------
------------------------------------------------------------
------------------------------------------------------------
------------------------------------------------------------
------------------------------------------------------------
------------------------------------------------------------
------------------------------------------------------------
------------------------------------------------------------
------------------------------------------------------------
------------------------------------------------------------
------------------------------------------------------------
------------------------------------------------------------
------------------------------------------------------------
------------------------------------------------------------
------------------------------------------------------------
------------------------------------------------------------
------------------------------------------------------------
----------------------------------------------------------
>Oncorhynchus_kisutch_0
------------------------------------------------------------
-------------------------MAEN-VLDS-G------------------------
------------------------------------------------------------
-------PPS--------------------------------------------------
------------------------------------------------------------
-----------------AKRPKLSS-----------------------------------
------PALSVS-ASDGND------------FGSLF-----------DLEHDLPDELINS
------------------------------------SELGL-------------------
---------------------------------------------VNGG-DLS-------
---------------------------QLHTSLGG------------------GMG----
-----PGGGGGQDAV--AKHKQLSELLRSGAP-------------HAST-----------
------QQGAVGSTGG-ASMG-HLGNMKVSP-----G----------PQGMGQ-------
-Q---QHLSSQQ--QASMM--------QQQ-------VGMVG-S---MNR--GMM--GAQ
K--GNG--QQ-------QQSMMGGQVMNGS----------PRMGFL----NQGI------
-----------G-GNSNLLAETLQ-----------QQQ------QQQ---GAGGQAGLR-
------VQQP-GAMNKMGMM--GN-PG--SYGGPYGGQQ----AGLGEQGXGPPLQNKGS
MPNSL-XQF-SMDKKSQPMQ---GMSA---M-A---SQQS--AAGV---GGGA------G
GTAGM--XPN---AQGGL-GPAVS-----VAAAAGAPPTADPEKR-----KLIQQQLVLL
LHXHKCQRREQA-----------------NGEVRQCNLPH------CRTMKNVLNHMTHC
QA---GKSCQVAHCASSRQIISHWKNCTRHDCP------VCLPLKNA---GDKRNQQ--S
LLG--GAGVGLGSSLGS-VPGGQPSTPNLNPPSQIDPSSIERAYAALGLTYQGL------
-------------QSQ---PNQASL---PS-QGL---QSQPGMRPLNPM-G--G---NPM
GVNGGVGVSPQN--QQASLLQDTMLHLNMNSQG-LMS-DAG---GAGNMGCMPTATPPSA
AGMRKSWHEDITQDLRNHLVHKL---VQAIFPTPDPAALKDRRMENLVAYARKVEGDMYE
SANSRAEYYHLLAEKIYKIQKELEEKRRTRLQKQ--------------------------
--------------------------------DGPLPDHSLVRPGGP-NQMVNRMQNPA-
---------------------GMNQFN-QMG-----M--QSMGQRLTPPLPLT--PIN--
QMG-------M-GNPRMSQPN----------VG----QNQYL-PQGQFPGS-GPG--L--
GTGQPGM-AQPGMNQQGNQGGMVQVRETQIPIPSPLPVNSPLAGPGSVGGGSGVPSVGPM
GPQSVGGG--------PLSNLP-LSN---NPQQPN-SIPHL------AAMRQ------SS
P--SPARSLTPT--PHQT-PPR---LA--------GSQ---------T-PQ---------
P-----HTPNPSQ-----LA-PPGPQQQL------------------------GPGSQGP
GSN-AH---------------------AAGDGGGVHHPI--TPW-SPLHNPQPTWRPAPS
HASHSDVPEGGFQPQDGQALTPASV-SSVDTAS-QQASHS-D-ASASVD--PKTEVKQQQ
---DEE-D-------EGEEGCSKG------GK----LSNVKM-ENKPIKME--GVKKEEC
----GGKGVPMETSSL-VGVKSEDRVKTEDRKP----EVKKEPKEEEK-GSESP---GTP
SGAQNKRKIFKPEELRQALIPTLESLYRQDPESLPFRQPVDPHLLGIP-----------D
YFDIVKTPMDLSTIKRKLDTGQYQEPWQYVDDIWVMLNNAWLYNRKTSRVYKYCSKLAEV
FEAEIDPVMVNLGYCCGRKLEFSPQTLCCYGKQLCTIPRDAAYFSYQN------------
------------------RYHFCEKCFNEIQGDNVSLGDDPSQPPT---------SIGKD
QFEKKKNDTLDPELLVECMDCGRKMHQICVLHNDTIWPLGFNCDGCLKKLNKTRRENKYA
AKRLPHTKLGCYLETRVNDFLKRQSHPESGDVTIRVVHVSDKVVEVKPGMKSRFV----D
TGEMCESFPYRTKALFAFEDIDGADVCFFGMHVQEYGSDCPPPNQRRVYISYLDSVHFFQ
PRSLRTGVYHEILIGYLEYVKKLGYTTGHIWACPPSEGDDYIFHCHPMDQKIPKPKRLQE
WYRKMLDKAVAERIVHDFKDIFKQATEDRLTSAKELPYFEGDFWPNVLEESIKELEQEEE
ERKREENSTSNESVDATKGDSKNAKKKNSKKTSKNK-SSMSRANKKKPG-------LPNV
SNDLSQKLYASMEKHKEVFFVIRLIAAPMSNTLGPITDPDGLMACDLMDGRDAFLTLARD
KHLEFSSLRRSKWSSMCMLVELHNQSQDRFVYTCNECKGHVETRYHCTVCEDYDLCITCY
NTKGHIHKMEKLGLGLDDESNNAASSSIANPGDSRRLSIQRCIQSLVHACQCRNANCSLP
SCQKMKRVVQHTKGCKRKTNGGCPICKQLIALCCYHAKHCQENKCPVPFCLNIKHKLRQQ
QLQHRLQQAQMLRRRMASMQRVGQPPP--G--P-GGNG--GLPSPG-NNG-TTGPSTPMS
V-GTQPPTPQTPTQ--GNM---PQQ-GMG-----QG---PPGQQQ-----------GSMP
Q--------QHHMQHQFQQQM--QLQQQGGGGMINSPQQQ-------------QMVQQQL
QQ------------------QQQGQSPNV-----QQMQHPGGLPPY-TPRPPGASPLHQS
LGKPG--LGP--------ATPPQQQ-------------------TN--PSQGSMPQ----
-----GQQGPPPAAVEIALKIQRVAETQRQM--AQAQILQRQQAAQGG--GMIP--PHHQ
NPQAQ-MQSMAHPG-AGMV-G-----PQGQG-----LAG--RTLME------Q-------
----QGMVV-GPGGM-Q-Q-----------------------------------QSQIPP
QVQ-LQQQA-------RLQNP-------NQQQW---GGPGGMT--PQQ-RQGMMGQMGHL
TLQQQQQLAQQQQQRQLAQQQQQQQQQ------QQQ-------------QQQQQ------
----------------GQP-QQQQQAGQGGLMGLM-----------------GVQGGVAG
AA--------AAMVGTGNLPQAALQDLLRTLRSPSSPGQQQQVLNILRSNPLLMAAFIKQ
RAARYQGGPGVPGAPGGGPG---GGPGGVRFQGAPGGVG-V---GPGGNQVV-MEG-QQV
NVNPG-AAQAAMNMGQ-GGG---NI------PTMAQLQQL--------------------
---QQQQLQQQLQQQQQQ-QQQQQQQ-QQQQQQQQQQQQLQRPLLPGSLQQQ-QQMAAQ-
------------------------------------------------------------
---------------Q--PQQQQG-----GM-PGQG-TQM-----SNMT-PQFREILMRR
------HL----------------------------------------------------
-----------------------------QQQQQQQ--------QMS-NNGQFQQP----
PQ---------QQGQGQQSFM-----Q---------------------------------
---------------QGQPG----QPG--------QTQSVGGG-----PQQ-GGG-QGP-
--QPGPGQ-SQQGQGYPGTMS-QQVATALQQRLQ--------------------------
---HQMQM-QQ-------------------------------------------------
----------------------------MQQQ---------------------DGGG---
---AGP--GQLQQ------GQQGPQ----QGQGGPPQPQSSH--AILQQALHQR---LL-
--------------------------------------------------QQQ----HLG
---------GGSPAQHGSPMSP--------------QQQMAQSPHPHLQGQ-ALG--SQS
LSNQVRSPQ--PSPRPQSQ--PPHSSPSPRM---------QPQ--PSPHRISPQTQTGSP
HPGHLSQH--H-PGMVASQNPQQQL----S-QQQ--QQT-NSGDPGTFGS-DPSAMMSQI
S---GMGGLHG--PGQSDM-LGN-------------NNQD-LGTNINHNSLDI----M
>Oncorhynchus_kisutch_1
------------------------------------------------------------
-------------------------MAEN-VLDS-G------------------------
------------------------------------------------------------
-------PPS--------------------------------------------------
------------------------------------------------------------
-----------------AKRPKLSS-----------------------------------
------PALSAS-ASDGND------------FGSLF-----------DLEHDLPDELINS
------------------------------------SELGL-------------------
---------------------------------------------VNGG-DLS-------
---------------------------QLHTSLGGGG----------------GMG----
-----LGGGGGQDAV--AKHKQLSELLRSGAP-------------HASTQQ---------
------GQGVVGSPGG-ASMG-HLGNMKVSP-----G----------PQGMGQ-------
-Q---QHLSPQQ--QASMM--------QQQ-------VGMVG-A---MNR--GMI--GAQ
K--GNG--QQ-------QQAMMGGPVMNGS----------PRMSFS----NQGM------
-----------V-GNSNMLAETLQ-----------QQ-------------GAGGQAGLR-
------VQQP-GALNKMGMA--GN-PG--PYGVPYGEQQQQAGQGLGGAGLGPPLQNKGS
MPNSL-AQF-SMDKKSQPMQ---GMAA---M-A---TQQS--ATGV---GGGA------G
GTAGL--VPN---AQGGL-GPAVSA----AAAAAGAPPTADPEKR-----KLIQQQLVLL
LHAHKCQRREQA-----------------NGEVRQCNLPH------CRTMKNVLNHMTHC
QA---GKTCQVAHCASSRQIISHWKNCTRHDCP------VCLPLKNA---GDKRNQQ--S
LLG--GAGVGLGSSLGS-VPGGQPSSANLNPPSQIDPSSIERAYAALGLTYQGTQI----
-------------QSQ---PNQASL---PS-QGL---QGQPGMRPLNPM-G--G---NPM
GVNGGMGVSPQN--QQASLLQDTMLHLNMNSQG-LMN-DAG---GTGNMGSMPMATPPSA
AGMRKTWHEDITQDLRNHLVHKL---VQAIFPTPDPAALKDRRMENLVAYARKVEGDMYE
SANSRAEYYHLLAEKIYKIQKELEEKRRTRLQKQ--------------------------
--------------------------------DGPLPDPSLVRPGGP-NQMVTRMQNPA-
---------------------GMNQFN-QMG-----M--QSMGQRSTPPLPLT--PIN--
QMG-------M-GNPRMGQPN----------TG----QNQYL-PQGQFPGS-SPGPGL--
GTGQPGM-AQPGLNQQGN--------QTPMPIPSPLPANSPLAGPGSVGGGSGVPSVGPM
GPQSVGGG--------PLSNLP-LSN---KRQLPN-S-----------------------
---------------------W---LA--------GSQ---------T-PE---------
P-----HTPNPSQ-----LP-PPGPQQQL------------------------GPGSQGP
GSNKPM---------------------QQGMGAGATTPS--HPG-HPSTTPNPHGAQLPR
TPRTPMSQKGGFQSQDCQALTPASV-SSVDTAS-QQASQS-D-ASASVD--PKAEVKQQQ
---DEE-D-------DWEEGCSKG------GK----LSNIKT-ENKPIKME--GVKKEEC
-GGQGGKGVPMETLSS-SGVKSEERVKMEDRKP----EVKKEPKEEEK-GSDSP---GIP
SGAQSKKKIFKPEELRQALMPTLESLYRQDPESLPFRQPVDPHLLGIP-----------D
YFDIVKTPMDLSTIKRKLDTGQYQEPWQYVDDIWVMLNNAWLYNRKTSRVYKYCSKLAEV
FEAEIDPVMVSLGYCCGRKLEFSPQTLCCYGKQLCTIPRDAAYFSYQN------------
------------------RYHFCEKCFNEIQGDNVSLGDDPSQPPT---------SIGKD
QFEKKKNDTLDPELLVECMDCGRKMHQICVLHNDTIWPLGFNCDGCLKKLNKTRRENKYA
AKRLPHTKLGCYLETRVNDYLKRQSHPESGDVTIRVVHVSDKVVEVKPGMKSRFV----D
TGEMCESFPYRTKALFAFEDIDGADVCFFGMHVQEYGSDCPPPNQRRVYISYLDSVHFFQ
PRSLRTGVYHEILIGYLEYVKKLGYTTGHIWACPPSEGDDYIFHCHPMDQKIPKPKRLQE
WYRKMLDKAVAERIVHDFKDIFKQATEDRLTSAKELPYFEGDFWPNVLEESIKELEQEEE
ERKREENSTSNESIDATKGDSKNAKKKNTKKTSKNK-SSMSRANKKKPG-------LPNV
SNDLSQKLYASMEKHKEVFFVIRLIAAPMSNTLGPITDPDGLMACDLMDGRDAFLTLARD
KHLEFSSLRRSKWSSMCMLVELHNQSQDRFVYTCNECKGHVETRYHCTVCEDYDLCITCY
NSKGHIHKMEKLGLGLDDESNNSAASSIANPGDSRRLSIQRCIQSLVHACQCRNANCSLP
SCQKMKRVVQHTKGCKRKTNGGCPICKQLIALCCYHAKHCQENKCPVPFCLNIKHKLRQQ
QLQHRLQQAQMLRRRMASMQRVGQPPP--G--P-GGNG--GLPSPG-NNG-TTGPSTPMS
V-GTQPPTPQTPTQ--GNMPLGPQQ-GMG-----QG---PPGQQQQLQQQ------GGIP
Q--------QHHMHHQFQQQI-----QHSGGVMMNSPQQQ-------------QMVQQQL
QQQ-----------------QQQGQSPNV-----QQMKHPGGLPPY-TPRPPGASPLHQS
LGKPG--LGP--------ATPPQQQ-------------------AN--PGQGSMP-----
QG---QQQGPPPAAVEIALKIQRVAETQRQMAQAQAQILQRQQAAQGG--GMMPPHPHHQ
NPQTQ-MQGMAHSG-AGIA-GPQGMAPQGQG-----VAG--RTHME------Q-------
----QGMVV-GQGGM-Q-QQGGMQQQGGMQQQGGMQQQGGMQQQGGMQQQGG-PQSQLSP
QVQ-LQQQA-------QLQNP-------NQQQW---SGPGGMA--PQQ-RQGMMGQMGHL
TPQQQQQLA-------------QQQQQ------RQL-------------VQQQQ------
----------------QQG-QQQQQAGQGGLMGLM-----------------GGPGGVAG
AA--------AAMVGTGNLPQAALQDLLRTLRSPSSPGQHQQVLNILRSNPLLMAAFIKQ
RAARYQGGPGVPGAPGG------GGPGGVRFQGAPGGAG-M---GPGGNQVG-MDG-QQV
NVNPG-VAQPGMNMGQ-AGG-GVNM------STMAQLQQL-------------------Q
QQQQQQQQQQQQQQQQQQ-QQQQQQQ-QQQQQQQQQQQQQQRPLLPGSLQQQ-QQMAAL-
------------------------------------------------------------
-------------------QQQQG-----GM-PGQG-TPM-----SNMT-PQFREILMRR
------HL----------------------------------------------------
-------------------------------QQQQQ--------QMS-NNGQFQQPQPPQ
QQ---------QQGQGQQGFM-----H---------------------------------
---------------QGQPG----QPG--------QTQPGGGG----GPQQGGGGPQGP-
--QPGPGQ-GQQGQGYPGTMS-QQVATALQQRLQ--------------------------
---HQMQQ-QQ-------------------------------------------------
----------------------------QQQQQD-------------------GGGG---
---GGP--GQLQQ------GQQGPQ----QGQGG--QPQSSH--AMLQQALHQR---LL-
--------------------------------------------------QQQ----HLG
---------GGSPAQHGSPMSP--------------QQQMAQSPHPHLQGQ-ALG--GQS
LSNQVRSPQ--PSPRPQSQ--PPHSSPSPRM---------QPQ--PSPHRISPQTQTGSP
HPSHLSQH--H-PGMVAPQNPQQLS----Q-QQQ--QQA-NSGDPGTFGS-DPSAMMSQI
S---GMGGLHG--PGQSDM-LGN-------------NHQD-LGTN-NHNSLDI----M
>Ficedula_albicollis_0
------------------------------------------------------------
-------------------------MAEN-VVEP-G------------------------
------------------------------------------------------------
-------PPS--------------------------------------------------
------------------------------------------------------------
-----------------AKRPKLSS-----------------------------------
------PALSVS-ASDGTD------------FGSLF-----------DLEHDLPDELISS
------------------------------------TELGL-------------------
---------------------------------------------TNGG-DIN-------
---------------------------QLQTSL---------------------------
--------GLAQDAA--SKHKQLSELLRAGSS-------------PNLNMGVGG-----P
GQ----GMASQTQQNS-PGMG-MLNSMVKSP----MAQAGLTS---PNMAMGASGP----
-N---QGPSAQS--TAAMMPTVNSP-VNQPGMG--MNTGMNA-G---MNP--GML--AA-
---GNG------------QGMMQGQVMNGSIG--AGRG-RPNMPYP----NPGM------
-----------G-SAGNLLAETLQ-----------Q------GTPQM-----GGQAGLR-
------GPQP-GAMNKIGMM--SN-PS--PYGQPYSQ---NTGQQIGASGLGPQMQNKAG
LQNSL-PQF-PMDKKPVPGA---GMPN---M-G---QQQA--PQVQ--------------
-QAGM--GPA---ASQGM---------------GSGAPTADPEKR-----KLIQQQLVLL
LHAHKCQRREQA-----------------NGEVRQCNLPH------CRTMKNVLNHMTHC
QA---GKSCQVAHCASSRQIISHWKNCTRHDCP------VCLPLKNA---GDKRNQQ--S
LLG--GAAVGLANT-GS-VGVGQQTTPSINTTSQIDPSSIERAYAALGLTYQGNQM----
-------------QTQ---PQAQVK---NQ-QQG---QSPQGLRPMNPM-N--A---NPM
GVNGGVGV------QPPNLLPDSMLHSTMNSQNPMMS-ESA---NVASLGAMPT-AQPSN
AGIRKQWHEDITQDLRNHLVHKL---VQAIFPTPDPAALKDRRMENLVAYARKVEGDMYE
SANSRAEYYHLLAEKIYKIQKELEEKRRTRLQKQNMIPNAPGM-PQAPM----------N
QGP-NMG-Q------------PQPGMSA----NGPLPDPTLIRANVP-NQMMNRMQAQP-
---------------------GMNQFG-QMN-----MQLSPMGPRQTPPLQHPG-QLS--
QAGAMN---QMGFPSRMQQPG----------VGQPSGQNQFL-QQTQFPAS-SPG--M--
NTASMPM-TQPG-----NQTPVS---QAQMTS-ASCPVNSPAMAPGSQG-----------
------------------------------------SHIHC-PPLPQPPMHQ------NS
P--SPVPSRTPT--PHHT-PPG---LG--------SQQQQ-------AAAA----AATTA
PT------PAPQ------AM-PPGPQSQTMHPPQRQTPTPPQTQLP-PQV--QPPVPVTP
SAE-----------Q-----------QQQPLS---------QQS-TTASVPTPTAPLQPQ
HPTTPLSQ-PAV-SIDGQVSNPPST-SSTEVNSQQTVPE--QQQPPLQE--VKMEIKTEE
---GEP-E----------------------------QTEMQM-EEKS---E---TK-VEP
-VVEECKPDPME---------------QEEKKP----EMKTEVPEGEE-RPTTPATQSSP
AAGQSKKKIFKPEELRQALMPTLEALYRQDPESLPFRQPVDPQLLGIP-----------D
YFDIVKNPMDLSTIKRKLDTGQYQEPWQYVDDIWLMFNNAWLYNRKTSRVYKYCSKLAEV
FEQEIDPVMQSLGYCCGRKLEFSPQTLCCYGKQLCTIPRDATYYSYQN------------
------------------RYHFCEKCFNEIQGESVSLGDDPSQPQT---------TINKE
QFSKRKNDTLDPELFVECIECGRKMHQICVLHNEIIWPSGFVCDGCLKKTGRTRKENKFS
AKRLPATRLGTFLENRVNDFLRRQNHPEAGEVTVRVVHASDKTVEVKPGMKARFV----D
SGEMAESFPYRTKALFAFEEIDGVDLCFFGMHVQEYGSDCPPPNQRRVYISYLDSVHFFR
PKCLRTAVYHEILIGYLEYVKKLGYTTGHIWACPPSEGDDYIFHCHPPDQKIPKPKRLQE
WYKKMLDKSVSERIVHDYKDIFKQATEDRLTSAKELPYFEGDFWPNVLEESIKELEQEEE
ERKREEN-TSNESTDVSKGDSKNAKKKNNKKTSKNK-SSLSRGNKKKPG-------MPNV
SNDLSQKLYATMEKHKEVFFVIRLIAGPAANSLPPIIEPDPLIPCDLMDGRDAFLTLARD
KHLEFSSLRRAQWSTMCMLVELHTQSQDRFVYTCNECKHHVETRWHCTVCEDYDLCITCY
NTKNHDHKMEKLGLGLDDESNNQQTATTQSPGDSRRLSIQRCIQSLVHACQCRNANCSLP
SCQKMKRVVQHTKGCKRKTNGGCPICKQLIALCCYHAKHCQENKCPVPFCLNIKHKLRQQ
QLQHRLQQAQMLRRRMASMQRTGVAG---------QQQ--GLPSPT-----PATPTTPT-
--GQQPPTPQTPQP---QPPPQPVS-----------------------------------
------------------------------------------------------------
--------------------Q-------------PQPAPPNSMPPYTMPRTQPPSA--VS
QGKAGGQVTP--------PTPPQP----------------PQP-----------------
-----PVQGPPPAAVEMAMQIQRAAETQRQM--AQVQIFQRPI--------------QHQ
MPQ----M------------PPMGMNPPQIG-----RGP--GGHID--------------
----QGM---GPAGI-Q-------------------------------------------
----------------------------QQPPW---VQG-ALP-Q-AQ-LQPGMQR---P
SMMSV------------------AQPG------QPM------------------------
--------------------NMAPQPGMGQV------------------------PGAA-
------------QSKQPPLPQAALQNLLRTLRSPSSPMQQQQVLNILHSNPQLLAAFIKQ
RAAKYAGSQ-NPQGMAG-------QPGL-------------PQGQPGL------------
------QPQQAMQGQQAGVHPNAAM------QNMNPMQAG--------------------
---------------------------------------VQRPSMP----QQ-Q------
------------------------------------------------------------
-----------PQQ-Q--PQQAMA-----GM-NPQA-QQMNMNH-SGMA-PQFRDLLMRR
-----HQMM---------------------------------------------------
-------EQQRH------------------QQQQQQGAGPALGPGMA-NHNQFQQPQG--
------------------------------------------------------------
------------------------------------------------------------
-------------VGYP---------QQQQQRMQ--------------------------
---HHMQ-----------------------------------------------------
----------------------------QMQQGNMG------------QI----------
--------------------SQLPQ---A-------MSAETG--ASLQQAFQQR---LL-
--------------------------------------------------QQQ-------
---------MGSPAQ-PNPMSPQQH----------MLPNQAQS--PHLQGQ-QL---PSS
LTNQVRSPQPVPSPRPQSQ--PPHSSPSPRM---------QPQ--PSPHHVSP--QTSSP
H-----------PGLVA-------------------AQA-NPMDQGHFASPDQSAMLSQL
ASNPGMAGLHG--TSATELGLSS-------------ENSD-LNSNLSQSTLDI----H
>Cyprinus_carpio_0
------------------------------------------------------------
-------------------------MADN-VLES-G------------------------
------------------------------------------------------------
-------PPS--------------------------------------------------
------------------------------------------------------------
-----------------AKRPKLSS-----------------------------------
------PALSVS-ASDGND------------FGSLF-----------DLEHDLPDELINS
------------------------------------SDLGL-------------------
---------------------------------------------PNGM-DPG-------
---------------------------QLHTTLGGGGI-----------LGPLG------
--------GSGQDTA--AKHKHLSELLRPGAP-------------PSTS-----------
--------TATGNPGNAPSLG-MMGGLSGNP-----V----------TQGLGGPQ-----
-----QQ---------------------QP--------VMVA-G---LNR--GMM--GVQ
K--GNGQ----------PQSMMGGQMMNGA----------PRMGYANVNMNAGM------
-----------V-GNGKMLPDALQ-----------QQN----AGQQM------AQAAMR-
------PQQP-GAVNKMGMM--GT-PG--PYGSSYNQ---CGGQ-----SLGPPLQNKAG
QPNSI-NQF-SMDKKPQHGQ---TMGG---M-------QS--SGVV---GGVS-------
-------------------GPGG----------PAAPPAADPEKR-----KLIQQQLVLL
LHAHKCHRREQA-----------------NGEVRQCSLPH------CRTMKNVLNHMTHC
QA---GKSCQVAHCASSRQIISHWKNCTRHDCP------VCLPLKSA---GDKRTQQ--S
LLG--GAGMGMGGPLGGSLPGGQPSAPNLNPPSQIDPSSIERAYAALGLTYQGNQA----
-------------SNQ---NQQTSV---P---------AQPGMRTLNNIAG--G---NSM
GVNGGVGAPMTN--QHPGMLPDGMLHRNMTPQS-LMS-DGS---GVGNMGSAATATPSSA
-GMRKNWHEDITQDLRNHLVHKL---FQ--------------------------------
-----AEYYHLLAEKIYKIQKELEEKRRTRLQKQGMMPAQPGM-HNSAL----------P
QAPAGMN-Q---------------APLP----NGPHSDPSLVQAAGP-NQMVNRMQNPAG
MAH---------------SLNGMNQFA-QVG-----M-QQPMGQRRTPPLPM-P-NLN--
QMG-------MQGTPRMTQPN----------VPQ--LQNQYM--QNQFPGA-GAG--L--
GQGAVGL-NQPA-----GQGAMS---QNQMATPPSLAARSPVAQTQTA-VSGSAAAAGPQ
G---------------PPSNQP-PPA-----PQPG-LHAPC------PPLRQ------NS
P--SPARSLTPTPAPHQT-PPQ---LP--------GNQ---------T-PQ---------
P-----HTPTSST-----TM-APPATQL-------------------------PLMAQGV
GSEKAS--------QL----------QQPSHGGGATGGP--QTG-LASSVPSQNAHGHCA
HPHTPLSQKSSL-TADGQASTPASD-SSADPSS-QLTSS--E-PTAPLD--PKTEVKQQE
---EED---------ENETEDKAS------GKMAAMQTEIKN-EEKP---EVGHIKKEEP
-AGDECKTEPMETSVG---------STAEDKKP----EIKTEPKEEE-----AAGTNSTP
ANTQNKKKVFKPDELRQALMPTLEALYRQDPESLPFRQPVNPQLLGIP-----------D
YFDIVKNPMDLSTIKRKLDTGQYQEPWQYVDDVWLMFNNAWLYNRKTSRVYKY-------
-------------YCCGRKLEFSPQTLCCYGKQLCTIPRDAAYFSYQN------------
------------------RYHFCEKCFNEIQGENVSLGDDPTQPQT---------SINKD
QFQRKKNDTLDPELLLECGDCGRKMHQICALHNETIWPSGYVCEGCLKKASATRRENKYT
AKRLPQTKLGNFLETRVNEYLKRQSHPETGDVTIRVVHVSDKMVEVKPGMKSRFV----D
SGEMSESFPYRTKALFGFEDIDGTDVCFFGMHVQEYGSDCPPPNQRRVYISYLDSVHFFQ
PRHLRTGVYHEILIGYLEYVKKMGFVTGHIWACPPSEGDDYIFHCHPSDQKIPKPKRLQE
WYKKMLDKAVAERIIHDYKDIFKQATEDRLTSAKELPYFEGDFWPNVLEESIKELEQEEE
ERKREENNTSSESIEATNGDSKNAKKKNSKKTSKNK-SSLSRANKKKPG-------MPNV
SNDLSQKLYATMEKHKEVFFVIRLIAGPSVNSLPPILDPDPLMACDLMDGRDAFLTLARD
KHLEFSSLRRAKWSSMCMLVELHNQSQDRFVYTCNECKHHVETRFHCTVCEDYDLCITCY
NTKGHEHKMDKLGLGLDDESNNQAAASIQNPGDSRRLSIQRCIQSLVHACQCRNANCSLP
SCQKMKRVVQHTKGCKRKTNGGCPICKQLIALCCYHAKHCQENKCPVPFCLNIKHKLRQQ
QLQHRLQQAQMLRRRMATMQRAGQPPPCGGGPP--G----GLPSPG-NNG-ATGPSTPTS
V-GTQPATPQTPTQLTPNLTSLPQP-GVG-----GV---PAGASQQ-------------P
P--------QHPVHHQFQQMP-------GAGGMMASPQH--------------QIV-PQQ
PV--------------------------------GQLSHPHN--QY-GPHTTGPSPNPQS
QGKPS--LGP--------ATPPQLP-------------------SN--PGTAPMSQ----
QQ---QPSGPPPAAVEIAMKIQQVADAQRKM--AQVQMLQRQAAQA----GMMP--QHHQ
QPQG--QMGVAHPG-IGMV-GPQGIASQAQA-----SAN--RVQME-----QQQ------
--GSQGMMV-GAGPM-Q-QQ--------------------------XTPQAV-VQGQMPP
QMH-LQQPR----MNPPLQ-P-------QQQQW---PGQ-VMP--TQQ-RPAMMAQPGMV
AT----------------------------------------------------------
------------------------------------------------------------
------------------------------------------------------------
------------------------------------------------------------
------------------------------------------------------------
------------------------------------------------------------
------------------------------------------------------------
------------------------------------------------------------
------------------------------------------------------------
------------------------------------------------------------
------------------------------------------------------------
------------------------------------------------------------
------------------------------------------------------------
------------------------------------------------------------
------------------------------------------------------------
------------------------------------------------------------
------------------------------------------------------------
----------------------Q-------------QHQMSQS--PHLQGQ-QL---QST
LSNQVSSPQ--PSPRPQSQ--PPHSSPSPRL---------QPQ--PSPHHISPQTQTGSP
HPNHLQQH--H-SGMAPPPPPPQQ------------PQH-NSKDPSGFGA-DQNTMLSQL
S---GLAGLHR--PGANDM-LPP-------------SGQD-LAININ-NPLDI-----
>Cyprinus_carpio_1
MYY---------------------------------------------------------
-----------------------------------S------------------------
------------------------------------------------------------
-------PII--------------------------------------------------
------------------------------------------------------------
-----------------NPASKFSF-----------------------------------
------PAV---------D------------FCSLF-----------DLEHDLPDELISS
------------------------------------SELNL-------------------
---------------------------------------------PNGG-DLG-------
---------------------------QLHGSLGSGG-------------GAIG------
-----GVVSSGQDAA--AKHKQLSELLRHGSA-------------SAAQ-----------
------QQVAMGSPAG-ASMG-LFGNTKASP-----G----------TQGMGPQG-----
-Q---QRLSP-Q--QATLM--------QQQQM-----AGMMG-N---MNR--SML--GPQ
K--GNGQ-QQAGGPAPQQQNMLGAQMMNGS----------PRIGHH----NPGM------
-----------GSSSSNLLAEALQ-----------QQH------Q-----TVGGQGGLR-
------AQQP-GAMNKMGMN--AG-QA--PMEARMVS---LPSQGLGVQGWPLSSRTNPG
LPNSP-AQF-NLDKK--PVQ---GIPG---MQA---SQPS--PVGA---GG-------GA
GVAGM--VPN---AQGTL-GPGSAPSAVSATAVGGVPPAADLEKR-----KLIQQQLVLL
LHAHKCQRREQA-----------------NGEVRQCNLPH------CRTMKNVLNHMTHC
QA---GKSCQVAHCASSRQIISHWKNCTRHDCP------VCLPLKNA---GDKRNQQ--T
LLG--SGGVGLSSSLGN-VTGGPPSAPHLNTPGQIDPSSIERAYAALGLTYQGNQA----
-------------PPQ---PVQQT------------------QRAVNTM-G--A---NPM
GVNGAMGGQSQN--QQSNLLQETMLHLNMTSQS-LMN-DSA----LGGVGSMPLANPAAS
GAMRKNWHEDITQDLRNHLVHKL---VQAIFPTPDPAALKDRRMENLVAYARKVEGDMYD
SANSRAEYYHLLAEKIYKIQKELEEKRRTRLQKQGMMPTQPGM-P---------------
--PTGIG-Q----------TGPPTGLPS----NGPLSDPSVVRPIGP-NQMLNRMQSAT-
---------------------GMNPFGNHMG-----M--QSMGQRSTSPLPIST-PLN--
QGS-------M-GSVRMPQLN----------VAQ--MQNQYM-QTGPFQGS-NPV--L--
GAGSVDM-AHPG-----NRSPVT---QEQMPTLSSLPMGSPLAQPGSVGGAGTGSSVGSL
GPNSMSR-------------VP-PLS---TTTQSI-SLPNA------HPSTR------IL
L--PQLIAAHPR--PRRA-PRH---------------------------PS---------
L-----THPAYPS------------------------------------------YPRAA
VSSSYL------------------------------------------------------
------------------------------------------------------------
------------------------------------------------------------
------------------------------------------------------------
------------------------------------------------------------
------------------------------------------------------------
------------------------------------------------------------
------------------------------------------------------------
------------------------------------------------------------
------------------------------------------------------------
------------------------------------------------------------
--------------------------------CPP-------------------------
----------------------------------------------VLT-----------
--------------------------------------------------------MP--
------------------------------------------------------------
------------------------------------------------------------
--------------------------------------------------------CSLS
S-----------------------------------------------------------
------------------------------------------------------------
------------------------------------------------------------
------------------------------------------------------------
------------------------------------------------------------
------------------------------------------------------------
------------------------------------------------------------
------------------------------------------------------------
------------------------------------------------------------
------------------------------------------------------------
-----------------------S------------------------------------
------------------------------------------------------------
------------------------------------------------------------
------------------------------------------------------------
------------------------------------------------------------
------------------------------------------------------------
------------------------------------------------------------
------------------------------------------------------------
------------------------------------------------------------
------------------------------------------------------------
------------------------------------------------------------
------------------------------------------------------------
------------------------------------------------------------
------------------------------------------------------------
------------------------------------------------------------
------------------------------------------------------------
------------------------------------------------------------
------------------------------------------------------------
------------------------------------------------------------
----------H-------------------------------------------------
----------------------------------------------------------
>Sturnus_vulgaris_0
------------------------------------------------------------
-------------------------MAEN-VVEP-G------------------------
------------------------------------------------------------
-------PPS--------------------------------------------------
------------------------------------------------------------
-----------------AKRPKLSS-----------------------------------
------PALSVS-ASDGTD------------FGSLF-----------DLEHDLPDELISS
------------------------------------TELGL-------------------
---------------------------------------------SNGG-DIN-------
---------------------------QLQTSL---------------------------
--------GLAQDAA--SKHKQLSELLRAGSS-------------PNLNMGVGG-----P
GQ----GMASQTQQNS-PGMG-MLNSMVKSP----MAQAGLTS---PNMAMGASGP----
-N---QGPSAQS--TAAMMPTVNSP-VNQPGMG--MNTGMNA-G---MNP--GML--AA-
---GNG------------QGMMQGQVMNGSIG--AGRG-RPNMPYP----NPGM------
-----------G-SAGNLLAETLQ-----------Q------GTPQM-----GGQAGLR-
------GPQP-GAMNKIGMM--SN-PS--PYGQPYSQ---NTGQQIGASGLGPQMQNKAG
LQNSL-PQF-PMDKKPVPGA---GMPN---M-G---QQQT--PQVQ--------------
-QAGM--GPA---ASQGM---------------GSGAPTADPEKR-----KLIQQQLVLL
LHAHKCQRREQA-----------------NGEVRQCNLPH------CRTMKNVLNHMTHC
QA---GKSCQVAHCASSRQIISHWKNCTRHDCP------VCLPLKNA---GDKRNQQ--S
LLG--GAAVGLANT-GS-VGVGQQTTPSINTTSQIDPSSIERAYAALGLTYQGNQM----
-------------QTQ---PQAQVK---NQ-QQG---QSPQGLRPMNPM-N--A---NPM
GVNGGVGV------QPPNLLPDSMLHSTMNSQNPMMS-ESA---NVASLGAMPT-AQPSN
TGIRKQWHEDITQDLRNHLVHKL---VQAIFPTPDPAALKDRRMENLVAYARKVEGDMYE
SANSRAEYYHLLAEKIYKIQKELEEKRRTRLQKQNMIPNAPGM-PQAPM----------N
QGP-NMG-Q------------PQPGMSA----NGPLPDPTLIRANVP-NQMMNRMQAQP-
---------------------GMNQFG-QMN-----MQLSPMGPRQTPPLQHPG-QLS--
QAGAMN---QMGFPSRMQQPG----------VGQPSGQNQFL-QQNQFPAS-SPG--M--
NTASMPM-TQPG-----NQTPVS---QAQMTS-ASCPVNSPAMAPGSQG-----------
------------------------------------SHIHC-PPLPQPPMHQ------NS
P--SPVPSRTPT--PHHT-PPG---LG--------SQQQQ-------AAAA----AATTA
PT------PAPQ------AM-PAGPQSQTMHPPQRQTPTPPQTQLP-PQV--QPPVPVTP
SAE-----------Q-----------QQQPLS---------QQS-TTASVPTPTAPLQPQ
HPTTPLSQ-PAV-SIDGQVSNPPST-SSTEVNSQQTVPE--QQQPPLQE--VKMEIKAEE
---GEP-E----------------------------QTEMQM-EEKS---E---AK-VEP
-VVEECKPDPME---------------QEEKKP----EMKTEVPEGEE-RPTTPATQSSP
AAGQSKKKIFKPEELRQALMPTLEALYRQDPESLPFRQPVDPQLLGIP-----------D
YFDIVKNPMDLSTIKRKLDTGQYQEPWQYVDDIWLMFNNAWLYNRKTSRVYKYCSKLAEV
FEQEIDPVMQSLGYCCGRKLEFSPQTLCCYGKQLCTIPRDATYYSYQN------------
------------------RYHFCEKCFNEIQGESVSLGDDPSQPQT---------TINKE
QFSKRKNDTLDPELFVECIECGRKMHQICVLHNEIIWPSGFVCDGCLKKTGRTRKENKFS
AKRLPATRLGTFLENRVNDFLRRQNHPEAGEVTVRVVHASDKTVEVKPGMKARFV----D
SGEMAESFPYRTKALFAFEEIDGVDLCFFGMHVQEYGSDCPPPNQRRVYISYLDSVHFFR
PKCLRTAVYHEILIGYLEYVKKLGYTTGHIWACPPSEGDDYIFHCHPPDQKIPKPKRLQE
WYKKMLDKSVSERIVHDYKDIFKQATEDRLTSAKELPYFEGDFWPNVLEESIKELEQEEE
ERKREEN-TSNESTDVSKGDSKNAKKKNNKKTSKNK-SSLSRGNKKKPG-------MPNV
SNDLSQKLYATMEKHKEVFFVIRLIAGPAANSLPPIIEPDPLIPCDLMDGRDAFLTLARD
KHLEFSSLRRAQWSTMCMLVELHTQSQDRFVYTCNECKHHVETRWHCTVCEDYDLCITCY
NTKNHDHKMEKLGLGLDDESNNQQTATTQSPGDSRRLSIQRCIQSLVHACQCRNANCSLP
SCQKMKRVVQHTKGCKRKTNGGCPICKQLIALCCYHAKHCQENKCPVPFCLNIKHKLRQQ
QLQHRLQQAQMLRRRMASMQRTGVAG---------QQQ--GLPSPT-----PATPTTPT-
--GQQPPTPQTPQP---QPPPQPVS-----------------------------------
------------------------------------------------------------
--------------------Q-------------PQPAPPNSMPPYTMPRTQPPNA--VS
QGKAGGQVTP--------PTPPQP----------------PQP-----------------
-----PVQGPPPAAVEMAMQIQRAAETQRQM--AQVQIFQRPI--------------QHQ
MPQ----M------------PPMGMNPPQIG-----RGP--SGHID--------------
----QGM---GPAGI-Q-------------------------------------------
----------------------------QQPPW---VQG-ALP-Q-AQ-LQPGMQR---P
SMMSV------------------AQPG------QPM------------------------
--------------------NMAPQPGMGQV------------------------PGAA-
------------QSKQPPLPQAALQNLLRTLRSPSSPMQQQQVLNILHSNPQLLAAFIKQ
RAAKYAGSQ-NPQGMAG-------QPGI-------------PQGQPGL------------
------QPQQAMQGQQAGVHPNPAM------QNMNPMQAG--------------------
---------------------------------------VQRPSMP----QQ-Q------
------------------------------------------------------------
-----------PQQ-Q--PQQAMA-----GM-NPQA-QQMNMNH-SGMA-PQFRDLLMRR
-----HQMM---------------------------------------------------
-------EQQRH------------------QQQQQQGAGPALGPGMA-NHNQFQQPQG--
------------------------------------------------------------
------------------------------------------------------------
-------------VGYP---------QQQQQRMQ--------------------------
---HHMQ-----------------------------------------------------
----------------------------QMQQGNMG------------QI----------
--------------------SQLPQ---A-------MSAETG--ASLQQAFQQR---LL-
--------------------------------------------------QQQ-------
---------MGSPAQ-PNPMSPQQH----------MLPNQAQS--PHLQGQ-QL---PSS
LTNQVRSPQPVPSPRPQSQ--PPHSSPSPRM---------QPQ--PSPHHVSP--QTSSP
H-----------PGLVA-------------------AQA-NPMDQGHFASPDQSAMLSQL
ASNPGMAGLHG--TSATELGLSS-------------ENSD-LNSNLSQSTLDI----H
>Vombatus_ursinus_0
------------------------------------------------------------
-------------------------MAEN-VVEA-G------------------------
------------------------------------------------------------
-------PPA--------------------------------------------------
------------------------------------------------------------
-----------------PKRPKLAS-----------------------------------
------PALSVA-ASDGTD------------FGSLF-----------DLEHDLPDELINS
------------------------------------SELGL-------------------
---------------------------------------------TNGG-DIS-------
---------------------------QIQTSI---------------------------
--------SITQDAA--SKHKQLSELLRAGSS-------------PNLNMGVGG-----P
GP----GMATQGQQNS-PGMG-ILNSMVKSP----MAQATLTS---PNMGVGAGGP----
-S---QGPSAQS--AAGMIPGVNSP-VNQPGLG--MNTGMGA-G---MNP--GML--AT-
---GNG------------QGMMPSQVMNGSIG--AGRG-RPNMPYP----NQGM------
-----------G-SAGSLLAEPLQ-----------Q------GSPQM-----GGQTGLR-
------GPQPGGALSKMGIM--NN-PN--PYGPPFSQ---NSAQQIGASGLGPQMQNKAG
IPNSL-PQF-PIDKKPVPGA---GMPN---M-G---QQQA--PQVQ--------------
-PPGM--VPS---APQGM---------------GSGPPTADPEKR-----KLIQQQLVLL
LHAHKCQRREQA-----------------NGEVRQCNLPH------CRTMKNVLNHMTHC
QA---GKSCQVAHCASSRQIISHWKNCTRHDCP------VCLPLKNA---GDKRNQQ--S
ILT--GASVGIGNA-GS-VGVGQQNTPSLNPPSQIDPSSIERAYAALGLTYQGNQM----
-------------QTQ---PQAPVK---SQ-QPG---QPAQGMRPMNTL-S--A---SPM
GVNGGVGV------QPSSLLSDTMMHSTMNSQNPMIN-ENA---GVANLGALPAASQPAS
AGIRKQWHEDITQDLRNHLVHKL---VQAIFPTPDPAALKDRRMENLVAYARKVEGDMYE
SANSRAEYYHLLAEKIYKIQKELEEKRRTRLQKQNLMPTGPGL-PPPSM----------N
QGP-SLGPP------------PPPAMAA----NGPLPDPTMIRANVP-NQMMTRMPPQA-
---------------------GMNQFG-QMN-----MQLPSIGPRQTPPLQHPG-QLA--
QAGPMNQ--SLAFASRMQQPG----------VGQPSSQNQFL-QQNQFSTS-SQG--L--
NPANIPM-AQPN-----SQAPVS---QAQMPS-SSCPVNSPAMTPGSQG-----------
------------------------------------NHIHC-PPLPQPSLHR------NS
P--SPVPSRTPT--PHHT-PPG---MG--------SQQ---------P-PA----SVASA
PA------PTPP------AM-TSGPQPPALHPTPRQTPTPPQAQLP-PQV--QPAVPAVP
SVE-----------PP----------QQQPLS---------QQS-GTASVPTPTAPLPTQ
QPSTPLSQ-PAV-SIEGQVSSPPST-SSTEVHS-QAAPE--QQ--PSQD--IKIGTKMEE
---DPS-E----------------------------PGDTQP-EDKP---E---VK-ATV
-VAEDCKLEAMD---------------TEEKPR----EVKTEPKEEEE-PPSTPATQSSP
APGQSKKKIFKPEELRQALMPTLEALYRQDPESLPFRQPVDPQLLGIP-----------D
YFDIVKSPMDLSTIKRKLDTGQYQEPWQYVDDIWLMFNNAWLYNRKTSRVYKYCSKLAEV
FEQEIDPVMQSLGYCCGRKLEFSPQTLCCYGKQLCTIPRDATYYSYQN------------
------------------RYHFCEKCFNEIQGESVSLGDDPSQPQT---------TINKE
QFSKRKNDTLDPELFVECIECGRKMHQICVLHNEVIWPSGFVCDGCLKKTGRTRKENKFS
AKRLPSTRLGTFLENRVNDFLRRQNHPESGEVTVRVVHASDKTVEVKPGMKARFV----D
SGEMAESFPYRTKALFAFEEIDGVDLCFFGMHVQEYGSDCPPPNQRRVYISYLDSVHFFR
PKCFRTAVYHEILIGYLEYVKKLGYTTGHIWACPPSEGDDYIFHCHPPDQKIPKPKRLQE
WYKKMLDKSVSERIVHDYKDIFKQATEDRLTSAKELPYFEGDFWPNVLEESIKELEQEEE
ERKREEN-TSNESADVTKGDSKNAKKKNNKKTSKNK-SSLSRGNKKKPG-------MPNV
SNDLSQKLYATMEKHKEVFFVIRLIAGPAANSLPPIAEPDPLIPCDLMDGRDAFLTLARD
KHLEFSSLRRAQWSTMCMLVELHTQSQDRFVYTCNECKHHVETRWHCTVCEDYDLCITCY
NTKNHDHKMEKLGLGLDDESSSQQAAATQSPGDSRRLSIQRCIQSLVHACQCRNANCSLP
SCQKMKRVVQHTKGCKRKTNGGCPICKQLIALCCYHAKHCQENKCPVPFCLNIKHKLRQQ
QLQHRLQQAQMLRRRMASMQRTGVAG---------QQQ--GLPSPT-----PATPTTPT-
--GQQPPTPQTPQP---PPPPPPAS-----------------------------------
------------------------------------------------------------
--------------------Q-------------PQPAPPNTMPPYSLPRAQPPGA--AS
QGKAGGQVTP--------PTPPQT----------------SQP-----------------
-----PVQGPPPAAVEMAMQIQRAAETQRQM--AHVQIFQRPV--------------QHQ
MPQMT-QM------------APMGMNPPPMA-----RGP--GGHMD--------------
----QGL---GPAGM-Q-------------------------------------------
----------------------------QQPPW---AQS-GLP-QPQQ-FQPGMQR---P
AMMSG------------------NQPG------QPM------------------------
--------------------NMAPQPGLGQV------------------------PAVA-
------------QPKQGSLPQAALQNLLRTLRSPSSPMQQQQVLNILHANPQLLAAFIKQ
RAAKYVTQ--NPQG----------------------------------------------
--------QPAVPGQQ-GVHPNPAM------QTMNPMQAG--------------------
---------------------------------------VQRASLPPP--QP-Q------
------------------------------------------------------------
-----------PPP-QPQPPPAMG-----GV-SPQA-QQMNMNH-GGMS-AQFRELLMRR
---QQQQLL---------------------------------------------------
-------DQQR-------------------QQQQQQQQQQGVGPAMG-SHGQFPQPQG--
------------------------------------------------------------
------------------------------------------------------------
-------------LGYPP------QQQQQQQRMQ--------------------------
---HHMQ-----------------------------------------------------
----------------------------QMQPGGMG------------QM----------
--------------------GQLPQ---A-------MGAEPG--ASLQQAYQQR---LL-
--------------------------------------------------QQQ-------
---------MGSPAP-PNPMSPQQH----------MLPSQAQS--PHLQGQ-QI---PPS
LTSQVRSPQPVPSPRPQSQ--PPHSSPSPRM---------QPQ--PSPHHVSP--QTSSP
H-----------PGLVA-------------------AQA-NAMEQGHFASPDQSAMLSQL
ASNPGMAGLHG--AGATDLGLSA-------------DSSD-LNSNLSQSTLDI----H
>Macaca_fascicularis_0
------------------------------------------------------------
-------------------------MAEN-VVEP-G------------------------
------------------------------------------------------------
-------PPS--------------------------------------------------
------------------------------------------------------------
-----------------AKRPKLSS-----------------------------------
------PALSAS-ASDGTD------------FGSLF-----------DLEHDLPDELINS
------------------------------------TELGL-------------------
---------------------------------------------TNGG-DIN-------
---------------------------QLQTSL---------------------------
--------GIVQDAA--SKHKQLSELLRSGSS-------------PNLNMGVGG-----P
GQ----VMASQAQQNS-PGLG-LINSMVKSP----MTQAGLTS---PNMGMGTSGP----
-N---QGPT-QS---TGMM---NSP-VNQPAMG--MNTGMNA-G---MNP--GML--AA-
---GNG------------QGIMPNQVMNGSIG--AGRG-RQNMQYP----NPGM------
-----------G-SAGNLLTEPLQ-----------Q------GSPQM-----GGQTGLR-
------GPQP----LKMGMM--NN-PN--PYGSPYTQ---NPGQQIGASGLGLQIQTKTV
LSNNL-SPF-AMDKKTVPGG---GMPN---M-G---QQPA--PQVQ--------------
-QPGL--VTP---VAQGM---------------GSGAHTADPEKR-----KLIQQQLVLL
LHAHKCQRREQA-----------------NGEVRQCNLPH------CRTMKNVLNHMTHC
QS---GKSCQVAHCASSRQIISHWKNCTRHDCP------VCLPLKNA---GDKRNQQ--P
ILT--GAPVGLGNP-SS-LGVGQQSTPNLSTVSQIDPSSIERAYAALGLPYQVNQM----
-------------PTQ---PQVQAKNQQNQ-QPG---QSPQGMRPMSNM-S--A---SPM
GVNGGVGV------QTPSLLSDSMLHSAINSQNPMMS-ENA---SVPSLGPMPTAAQPSS
TGIRKQWHEDITQDLRNHLVHKL---VQAIFPTPDPAALKDRRMENLVAYARKVEGDMYE
SANNRAEYYHLLAEKIYKIQKELEEKRRTRLQKQNMLPNAAGM-VPVSM----------N
PGP-NMG-Q------------PQPGMTS----NGPLPDPTMIRGSVP-NQMMPRITPQS-
---------------------GLNQFG-QMS-----MAQPPIVPRQTAPLQHHG-QLA--
QPGALNL--PMGYGPRMQ---------------QPSNQSQFL-PQTQFP---SQG--M--
NVTNMPL-APSS-----GQAPVS---QAQMSS-SSCPVNSPIMPPGSQG-----------
------------------------------------SHIHC-PQLPQPALHQ------NS
P--SPVPSRTPT--PHHT-PPS---IG--------AQQ---------P-PA----TTIPA
PV------PTPP------AM-PPGPQSQALHPPPRQTPTPPTTQLP-QQV--QPSLPAAP
SAD-----------QP----------QQQPRS---------QQS-TAASVPTPTAPLLAP
QPATPLSQ-PAV-SIEGQVSNPPST-SSTEVNS-QAIPE--KQ--PSQE--VKMEAKMEV
---DQP-E----------------------------PADTQP-EDIS---E---SK----
--VEDCKMEPTE---------------TEERST----ELKTEIKEEED-QPSTSATQSSP
APGQSKKKIFKPEELRQALMPTLEALYRQDPESLPFRQPVDPQLLGIP-----------D
YFDIVKSPMDLSTIKRKLDTGQYQEPWQYVDDIWLMFNNAWLYNRKTSRVYKYCSKLSEV
FEQEIDPVMQSLGYCCGRKLEFSPQTLCCYGKQLCTIPRDATYYSYQN------------
--------SSPQYGLLADRYHFCEKCFNEIQGESVSLGDDPSQPQT---------TINKE
QFSKRKNDTLDPELFVECTECGRKMHQICVLHHEIIWPAGFVCDGCLKKSARTRKENKFS
AKRLPSTRLGTFLENRVNDFLRRQNHPESGEVTVRVVHASDKTVEVKPGMKARFV----D
SGEMAESFPYRTKALFAFEEIDGVDLCFFGMHVQEYGSDCPPPNQRRVYISYLDSVHFFR
PKCLRTAVYHEILIGYLEYVKKLGYTTGHIWACPPSEGDDYIFHCHPPDQKIPKPKRLQE
WYKKMLDKAVSERIVHDYKDIFKQATEDRLTSAKELPYFEGDFWPNVLEESIKELEQEEE
ERKREEN-TSNESTDVTKGDSKNAKKKNNKKTSKNK-SSLSRGNKKKPG-------MPNV
SNDLSQKLYATMEKHKEVFFVIRLIAGPTANSLPPIVDPDPLIPCDLMDGRDAFLTLARD
KHLEFSSLRRAQWSTMCMLVELHTQSQDRFVYTCNECKHHVETRWHCTVCEDYDLCITCY
NTKNHDHKMEKLGLGLDDESNNQQAAATQSPGDSRRLSIQRCIQSLVHACQCRNANCSLP
SCQKMKRVVQHTKGCKRKTNGGCPICKQLIALCCYHAKHCQENKCPVPFCLNIKQKLRQQ
QLQHRLQQAQMLRRRMASMQRTGVVG---------QQQ--GLPSPT-----PATPTTPT-
--GQQPTTPQTPQP-----T----S-----------------------------------
------------------------------------------------------------
--------------------Q-------------PQPTPPNSMPPY-LPRTQAAGP--VS
QGKAAGQVTP--------PTPPQT----------------AQP-----------------
-----PLPGPPPAAVEMAMQIQRAAETQRQM--AHVQIFQRPI--------------QHQ
MPPMT-PM------------APMGMNPPPMT-----RGP--SGHLE--------------
----PGM---GPTGM-Q-------------------------------------------
----------------------------QQPPW---GQG-GLP-QPQQ-LQSGMPR---P
AMMSV------------------AQHG------QPL------------------------
--------------------NMAPQPGLGQV-------------------------GVS-
------------PLKPGTVSQQALQNLLRTLRSPSSPLQQQQVLSILHANPQLLAAFIKQ
RAAKYANS--NPQPIPG-------QPGM-------------PQGQPGL------------
------QP-PTMPGQQ-GVHSNPAM------QNMNPMQAG--------------------
---------------------------------------VQRAGLP----QQ-Q------
------------------------------------------------------------
-----------PQQ-Q--LQPPMG-----GM-SPQS-QQMNMNH-NTMP-SQFRDILRRQ
------QMM---------------------------------------------------
------------------------------QQQQQQGAGPGIGPGMA-NHNQFQQPQG--
------------------------------------------------------------
------------------------------------------------------------
-------------VGYPP---------QQQQRMQ--------------------------
---HHMQ-----------------------------------------------------
----------------------------QMQQGNMG------------QM----------
--------------------GQLPQ---A-------LGAEAG--ASL-QAYQQR---LL-
--------------------------------------------------QQQ-------
---------MGSPAQ-PNPMSPQQH----------MLPNQAQS--PHLQGQ-QI---PNS
LSNQVRSPQPVPSPRPQSQ--PPHSSPSPRM---------QPQ--PSPHHVSP--QTSSP
H-----------PGLVA-------------------AQA-NPMEQGHFASPDQNSMLSQL
ASNPGMANLHG--ASATDLGLST-------------DNSD-LNSNLSQSTLDI----H
>Nipponia_nippon_0
------------------------------------------------------------
-------------------------MAEN-VVEP-G------------------------
------------------------------------------------------------
-------PPS--------------------------------------------------
------------------------------------------------------------
-----------------AKRPKLSS-----------------------------------
------PALSVS-ASDGTD------------FGSLF-----------DLEHDLPDELISS
------------------------------------TELGL-------------------
---------------------------------------------TNGG-DIN-------
---------------------------QLQTSL---------------------------
--------SLAQDAA--SKHKQLSELLRAGSS-------------PNLNMGVGG-----P
GQ----GMASQTQQNS-PGMG-MLNSMVKSP----MAQAGLTS---PNMAMGASGP----
-N---QGPSGQS--TA-----------XKPGMG--MNTGMNA-G---MNP--AML--AA-
---GNG------------QGMMQGQVMNGSIG--AGRG-RPNMPYP----NPGM------
-----------G-SAGNLLAETLQ-----------Q------GSPQM-----GGQAGLR-
------GPQP-GAMNKMGMM--SN-PS--PYGQPYSQ---NTGQQIGASGLGPQMQNKAG
LQNSL-PQF-PMDKKPVPGA---GIPS---C-G---QQQA--PQVQ--------------
-QAGM--GPA---ASQGM---------------GSGAPTADPEKR-----KLIQQQLVLL
LHAHKCQRREQA-----------------NGEVRQCNLPH------CRTMKNVLNHMTHC
QA---GKSCQVAHCASSRQIISHWKNCTRHDCP------VCLPLKNA---GDKRNQQ--S
LLG--GAAVGLANT-GS-VGVGQQTTPSINTTSQIDPSSIERAYAALGLTYQGNQM----
-------------QTQ---PQAQVK---NQ-QQG---QSPQGLRPMNPM-S--A---NPM
GVNGGVGV------QTPNLLPDSMLHSTMNSQNPMMS-EST---NVASLGAMPT-AQPSN
TGIRKQWHEDITQDLRNHLVHKL---VQAIFPTPDPAALKDRRMENLVAYARKVEGDMYE
SANSRAEYYHLLAEKIYKIQKELEEKRRTRLQKQNMIPNAPGM-PQAPM----------N
QGP-NMG-Q------------PQPGMSA----NGPLPDPTLIRANVP-NQMMNRMQAQP-
---------------------GMNQFG-QMN-----MQLSPMGPRQTPPLQHPG-QLS--
QAGAMN---QMGFPSRMQQPG----------VGQPSGQNQFL-QQTQFPAS-SPG--M--
NTASMPM-TQPG-----NQTPVS---QAQMTS-ASCPVNSPAMAPGSQG-----------
------------------------------------SHIHC-PPLPQPPMHR------NS
P--SPVPSRTPT--PHHT-PPG---LG--------SQQQQ-------A-AA----AAATA
PT------PTPQ------AM-PPGPQSQTMHPPQRQTPTPPQAQLP-PQV--QPPVPVTP
SAE-----------Q-----------QQQPLS---------QQS-TTASVPTPTAPLQPQ
HPTTPLSQ-PAV-SIDGQVSNPPST-SSTEVNSQQTVPE--QQQPPLQE--VKMDIKTEE
---GEP-E----------------------------QTELQM-EEKP---E---VK-VEP
-VMEECKPEPME---------------QEEKKS----EVKTEIPEGEE-RPTTPATQSSP
AAGQSKKKIFKPEELRQALMPTLEALYRQDPESLPFRQPVDPQLLGIP-----------D
YFDIVKNPMDLSTIKRKLDTGQYQEPWQYVDDIWLMFNNAWLYNRKTSRVYKYCSKLAEV
FEQEIDPVMQSLGYCCGRKLEFSPQTLCCYGKQLCTIPRDATYYSYQN------------
------------------RYHFCEKCFNEIQGESVSLGDDPSQPQT---------TINKE
QFSKRKNDTLDPELFVECIECGRKMHQICVLHNEIIWPSGFVCDGCLKKTGRTRKENKFS
AKRLPATRLGTFLENRVNDFLRRQNHPEAGEVTVRVVHASDKTVEVKPGMKARFV----D
SGEMAESFPYRTKALFAFEEIDGVDLCFFGMHVQEYGSDCPPPNQRRVYISYLDSVHFFR
PKCLRTAVYHEILIGYLEYVKKLGYTTGHIWACPPSEGDDYIFHCHPPDQKIPKPKRLQE
WYKKMLDKSVSERIVHDYKDIFKQATEDRLTSAKELPYFEGDFWPNVLEESIKELEQEEE
ERKREEN-TSNESTDVSKGDSKNAKKKNNKKTSKNK-SSLSRGNKKKPG-------MPNV
SNDLSQKLYATMEKHKEVFFVIRLIAGPAANSLPPIVEPDPLIPCDLMDGRDAFLTLARD
KHLEFSSLRRAQWSTMCMLVELHTQSQDRFVYTCNECKHHVETRWHCTVCEDYDLCITCY
NTKNHDHKMEKLGLGLDDESNNQQTATTQSPGDSRRLSIQRCIQSLVHACQCRNANCSLP
SCQKMKRVVQHTKGCKRKTNGGCPICKQLIALCCYHAKHCQENKCPVPFCLNIKHKLRQQ
QLQHRLQQAQMLRRRMASMQRTGVVG---------QQQ--GLPSPT-----PATPTTPT-
--GQQPPTPQTPQP---QPPPQPAS-----------------------------------
------------------------------------------------------------
--------------------Q-------------PQPAPPNSMAPYTMPRTQPPSA--VS
QGKAGGQVTP--------PTPPQP----------------PQP-----------------
-----PVQGPPPAAVEMAMQIQRAAETQRQM--AQVQIFQRPI--------------QHQ
MPQ----M------------PPMGMNPPQIG-----RGP--GGHID--------------
----QGM---GPAGI-Q-------------------------------------------
----------------------------QQPPW---VQG-SLP-Q-AQ-LQPGMQR--PP
SMMSV------------------AQPG------QPM------------------------
--------------------NMAPQPGMGQV------------------------PGAA-
------------QPKQPPLPQAALQNLLRTLRSPSSPMQQQQVLNILHSNPQLLAAFIKQ
RAAKYAGSQ-NPQGMTG-------QPGI-------------PQGQPGL------------
------QPQQAMQGQQGGVHPNPAM------QSMNPMQAG--------------------
---------------------------------------VQRPSMP----QQ-Q------
------------------------------------------------------------
-----------PQQ-Q--PQQAMA-----GM-NPQA-QQMNMNH-SGMA-PQFRDLLMRR
-----HQMI---------------------------------------------------
-------EQQRH-----------------QQQPQPQGAGPALGPGMA-NHNQFQQPQG--
------------------------------------------------------------
------------------------------------------------------------
-------------VGYPQ----QQQQQQQQQRMQ--------------------------
---HHMQ-----------------------------------------------------
----------------------------QMQQGNMG------------QI----------
--------------------SQLPQ---A-------MSAETG--ASLQQAFQQR---LL-
--------------------------------------------------QQQ-------
---------MGSPAQ-PNPMSPQQH----------MLPNQAQS--PHLQGQ-QL---PSS
LTNQVRSPQPVPSPRPQSQ--PPHSSPSPRM---------QPQ--PSPHHVSP--QTSSP
H-----------PGLVA-------------------AQA-NPMDQGHFASPDQSAMLSQL
ASNPGMAGLHG--TSATELGLSS-------------ENSD-LNSNLSQSTLDI----H
>Denticeps_clupeoides_1
------------------------------------------------------------
-------------------------MAEN-LLES-G------------------------
------------------------------------------------------------
-------PSS--------------------------------------------------
------------------------------------------------------------
-----------------AKRPKLSS-----------------------------------
------PALSAS-ASDGND------------FGSFF-----------DLEQDLPDELIIP
------------------------------------SEPGL-------------------
---------------------------------------------VNGG-DLS-------
---------------------------QLHASLGGGP-------------GTVGMG----
-----LMGSGGQDASAVAKHKQLSELLRSGAP-------------SSAPQH---------
------QQGPADGQAT-PGMG-LLGSMKMSP-----G----------PQGMGPQS-----
-QQQPQHLSP-Q--QAGLL--------QQQQM-----AGMGV-G---LNR--GML--GVQ
K--GNGLQQQAMGPSPQQQGMLGGQVMNGS----------PRMGYP----NPGM------
-----------G-ANSNLLAETLQ-----------QHQ-----QQQTGAGGPAGQNTLR-
------PQQP-GALNKMGMM--SK-AP--HYGSPYGH---PTGHGLGSPGLAAQLQNKSG
LPNNL-AQF-SMDKKPPGLQ---GLAG---M-A---SQQS--PAGS----GIA-----AG
AAAGV--VPN---AQASL-GP-----------MAGVPPTADPEKR-----KLIQQQLVLL
LHAHKCQRREQA-----------------NGEVRQCTLPH------CRTMKNVLNHMTHC
QA---GKSCQVAHCASSRQIISHWKNCTRHDCP------VCLPLKNA---GDKRNQQ--S
LLS--TAAVGLGSSLGS-APGAQPSAPNLNPPGQIDRSAIERAYAALGLTYHGTQA----
-------------SNQ---TAS---------------------QPLGAM-G------SGN
SVNGAVG-QSAS--QQSALLADA----NVNVQG-LINSDGG---VAGGMGSLPTATSASS
LGMTKSWHEDITQDLRNHLVHKL---VQAIFPTPDPAALKDRRMDNLVAYARKVEGDMYE
SANSRAEYYHLLAEKIYKIQKELEEKRRTRLQKQGIMGSQGNL-PSSGL----------Q
QVPPGMG-Q----------TGPPTGMPP----NGPLPDPTILRPTAP-NQMVNRMQNPA-
---------------------GMGPFN-QMG-----V--QSMGPRGTSPLPLNT-SLN--
QMG-------M-GGSRMAQPN----------IGQ--LPNQYL-TPGQFQVS-GPG--L--
--GSVGL-AQPG-----TPAGMTQ--QSQMPTPPSLPVSSPHTQSGSIVGPGCGNSVGSL
MPSTMSGGGG------VGAGAP-PSASSTPPQGPL-TLSHS-----LPMVRQ------NS
P--SPARSRTPT--PHLT-PPQ--GLP--------GSH---------T-PQ---------
P-----HTPGLPS-----IG-MQTQPTA---------------------------QPHGP
DKHQPIH------PQQ----------QQQTLGGLSASMP------PQCPVSAPNSSMGSQ
LPRTPLSQKGSL-HLDGQVSTPASA-SSVDGSS-LPAPP--H-GADTLD--IKMEVQKQP
---EED-E-------EEDEDDESCT-----GGRVGKLGEIKI-EEKP---E---VK-EDM
-GTESCKGGAVESSS------------GDERKP----ELKVEPKDEEE-GSGASATLTSS
TGPQSKKKIFKPEELRQALMPTLEALYRQDPESLPFRQPVDPQLLGIP-----------D
YFDIVKNPIDLSTIKRKLDTGQYQEPWQYVDDIWLMFHNAWLYNRKTSRVYKYCSKLAEV
FEQEIDPVMRSLGYCCGRKLEFSPQTLCCYGKQLCTIPRDAAYFSYQN------------
------------------RYHFCEKCFNEIQGESVSLGDDPSQPQT---------SINKD
QFEKKKNDTLDPELLVDCLDCGRKMHQICVLHNETVWPSGFVCDCCLKKSNKNRKENKYC
AKRLPQTKLGSYLENRVNEYLRRQNHPESGEVSIRVVHVSDKVVEVKPGMKSRFV----D
TGEMAESYPYRSKALFAFEDVGGADVCFFGMHVQEYGSDCPPPNQRRVYISYLDSVHFFQ
PRCFRTAVYHEILIGYLEYVKKLGFTTGHIWACPPSEGDDYIFHCHPADQKIPKPKRLQE
WYKKMLDKAVAERIVHDYKDIFKQATEDRLTSAKELPYFEGDFWPNVLEESIKELEQEEE
ERKREENSTSNESVDATKGDSKNAKKKNNKKTSKNK-SSLSRGNKKKPG-------MPNV
SNDLSQKLYATMEKHKEVFFVIRLIAGPTANALPPIMDPDPLMACDLMDGRDAFLTLARD
KHLEFSSLRRSMWSSMCMLVELHSQSQDRFVYTCNECKHHVETRFHCTVCEDYDLCITCY
TTKNHEHKMDKLGLGLDDENSSQAAAATQSPGDSRRLSIQRCIQSLVHACQCRNANCSLP
SCQKMKRVVQHTKGCKRKTNGGCPICKQLIALCCYHAKHCQEAKCPVPFCLNIKQKLRQQ
QLQQRLQQAHLLRRRVASMQRTGQMPP-----P--GGN--GMPSPG-SS--STAPNTP--
---SQPATPQTPTQ--QSLTPGPQP-GVG-----GA---AGQQP---------------P
PQ---QSGMGQHL-SQYQQMP-------GAGAMINSPQQMNP----------AQML-PQQ
AQPP----------------Q-----PSL-----QQMPLGANLPVY-GARHAGPSPMPQS
MGKPG--LGP--------AGPPQQQ-------------------PT--PGQQ--------
QA---ATSGPPPAAMEIALKIQRVAETQRQM--AQQQLLQRQANQAA---GMMPAHNPHQ
AVQPPHQMNMTHPAAAGVVGGGQVLPPQV------------RSHMD-----QQT------
----QQMI--G-------------------------------------VPGG-PQNQMPA
--------------------P-------VQPQW---PSP-GLQ--PQA-RPGMMGQMGHP
GMMGG------------------QQQQ---------------------------------
----------------------QQQPNRPAQMGMV-----------------GGPGGAA-
------------GPMSGNVTQGALQDLLRMLRSPSSPQQKQQVLNILHANPQLMETFIKQ
RVPRYLGRGGTTGTAVGPAGM-GGPPGP-------------GVGV--------LDG-QQV
SMNPG-AAQQGMHMAQ-G----PGM------PSIGQMQQ---------------------
--------------------------------QQQQQLQQQRPQLPGNLQQQ-Q------
------------------------------------------------------------
------------QQ-Q--QQQQQ---------PPGG-STL-----SNMP-PQFREMMMRR
------QML---------------------------------------------------
----------------------------QQQQQQQM--------QMG-GHSQFQQQQPP-
--------------QQQQGY----------------------------------------
----------------GTP------PG--------QPQPGG------FQQQ-----PP--
---------AGQ-QGYTGPLSHQQVTAALQQRLQ--------------------------
------------------------------------------------------------
------------------------------LQGNTA------------GLQGV-------
----------------------EPQ----GSQGGP-----SQ--AMMQQALQQR---LL-
--------------------------------------------------QQQ----HLI
---------SGSPAQHGSPMSPQQ------------PQQVSQS--PHLQGQ-QL---PSA
LSSQVRSPQ--PSPRPQSQ--PPHSSPSPRL---------QPQ--PSPHRISPQTQVASP
HPGHLPQH--HNSGMVPPPPPPPP-------SQP--QQP-NAVDPGVFGG-DQHAVLAQL
G---GMSALHG--PGTNDV-LGG-------------NGTD-LVTNMSQNALDM----M
>Denticeps_clupeoides_0
------------------------------------------------------------
-------------------------MADN-VLDS-G------------------------
------------------------------------------------------------
-------PPS--------------------------------------------------
------------------------------------------------------------
-----------------AKRPKLSS-----------------------------------
------PALSVS-ASDGND------------FGSFF-----------DLEHDLPDELINS
------------------------------------GDLGL-------------------
---------------------------------------------PNGG-DLG-------
---------------------------QLHTSLGTPG-----------------------
--------GSVQDTV--AKHKQLSELLRAGAP-------------VPAT-----------
----------SAAGGQ-PPMG-LMGSLGASP-----G----------PQGLVPPQ-----
-Q-------------------------QQA--------GVVG-G---LSR----------
-------------------GMMGGQVMNGS----------PRMGYP----NPGM------
-----------G-SSSNLLAETLQ-----------QQ-----GGQQM---GHG--PGLR-
------PQQP-GALNKMAMM--GN-AG--PYGSPYGP---AAGQALGGPGLGTQLQNKAG
LPNSM-AQFNNMDKKAQPVQ---SMAG---M-A---AQQP---SAV---GGPGS------
-------------GQPGL-ASMATGP----GAAAAAPPTADPEKR-----KLIQQQLVLL
LHAHKCQRREQA-----------------NGEVRQCNLPH------CRTMKNVLNHMTHC
QA---GKSCQVAHCASSRQIISHWKNCTRHDCP------VCLPLKNA---GDKRNQQ--S
LLG--SAGVGLGSALGA-VPGGQPSAPSLNPPSQIDPSSIERAYAALGLTYQGNQM----
-------------PAQ---PPQSSL---PT-QGL---QGQAGMRPLGARAG--G---NPM
GVNGGVGVQPPN--QQTNLLQDPMLHRNTNSQS-LMN-DGT---GVGNLGAMPTAAPPSA
AGLRKTWHEDITQDLRNHLVHKL---VQAIFPTPDPAALKDRRMENLVAYARKVEGDMYE
SANSRAEYYHLLAEKIYKIQKELEEKRRTRLQKQGMMPTQPGM-PQSGL----------P
QGPPGLG-Q----------PPMAPGQSP----DGPHVDPALLQPAGP-NQMVSRMQSPA-
---------------------AMNQFG-QMG-----M--QGLGQRSTPPLPMGA-SLN--
QMG-------R-GVPRMGQPN----------VAQ--LQNQYH-PPGQFSGS-SPG--L--
GTGPGGM-GQPG-----VQGGMS---QAQMATPPTLPVSSPAGQPGSAPTPGSGAPMGSM
MPGSGPG----------------------STSQPN-SHTHC------PPLRQ------NS
P--SPARSLTPT--PHPT-------MP--------GSQ---------T-PQ---------
P-----HTPNPPQ-----MV-APVAQQ---------------------------PQSQPM
VAEKAG--------------------PQQLHGGGVAAGL--QTG-LPSSVPVQNSHVPTP
HPRTPLSQKSSL-TADGPASTPASV-SSADPSS-QLAPS--D-AVMAPE--SKAEVKQQP
---VEE-D-------EGEADGKPA------GKMGLMLGEVKM-EEKP---E------EEP
-PSDRCKSEPMDTSSA---------PSYEDKKP----EIKTEAKEEEDGGSASTGTPGSA
AAAQSKKKIFKPEELRQALMPTLEALYRQDPESLPFRQPVDPQLLGIP-----------D
YFDIVKNPMDLSTIKRKLDTGQYQEPWQYVDDIWLMFSNAWLYNRKTSRVYKYCSKLAEV
FEQEIDPVMQGLGYCCGRKLEFSPQTLCCYGKQLCTIPRDAAYFSYQN------------
------------------RYHFCEKCFNEIQGESVSLGDDPSQPQT---------SINKD
QFQRKKNDTLDPELLVECTDCGRKMHQICVLHNDTIWPSGFICDGCLKKCNKTRKENKYA
SKRLPQTKLGNYLETRVNEFLRRQNHPESGDVTIRVVHVSDKVVEVKPGMKARFV----D
SGEMAESFPYRTKALFAFEDIDGADVCFFGMHVQEYGSDCPPPNQRRVYISYLDSVHFFQ
PRHLRTGVYHEILIGYLEYVRKLGFTTGHIWACPPSEGDDYIFHCHPADQKIPKPKRLQE
WYKKMLDKSVTERIVHDYKDIFKQATEDRLTSAKELPYFEGDFWPNVLEESIKELEQEEE
ERKREENSTSSESVDASKGDSKNAKKKNSKKTSKNK-SSLSRANKKKPG-------MPNV
SNDLSQKLYATMEKHKEVFFVIRLIAGPTANSLPPISDPDPLMACDLMDGRDAFLTLARD
KHLEFSSLRRAKWSTMCMLVELHNQSQDRFVYTCNECKHHVETRFHCTVCEDYDLCAKCY
NTKGHEHKMDKLGLGLDDEGNSQAAASTQSPGDSRRLSIQRCIQSLVHACQCRNANCSLP
SCQKMKRVVQHTKGCKRKTNGGCPICKQLIALCCYHAKHCQEAKCPVPFCLNIKHKLRQQ
QLQHRLQQAQMLRRRMASMQRTGQPAC-GGATP--G----GLPSPG-NNG-ITGPSTPTS
G-GTQPPTPRTPIE--PFLSPMSQQ-GVG-----ES---QQQMPQQ-----------GVI
P--------QHPLHPQFQQMP------PGGGGMINSPQ---------------QMV-GQQ
QA--------------------------------QQMPHPNSLPPY-APRGPGASP--HS
QGKPG--LGP--------ATPPQQMQ-PGP----------QQP-PN--QGQPPMSQ----
QQ---PPSGPPPAAVEIAMKIQQVADAQRKM--AQAQILQRQAAQA----GMMPPMPHHQ
QPQG--QMGIPHQG-AGMV-GPMGMPPQG-------PAG--RAHMD-----QPQP-----
--GPQGMMV-GPGPM-Q-QP--------------------------PPQQPN-PQGQLPP
QI--LQQQR----VAQQVPNP--------QQQW---AGQ-PMQ--PQQ-RPGMMGQMGQP
GMVGPGPPP--------------QQQQ------QLQ--------------QQQQ------
--------------------HQQQLQGRSQLMGMVQ---------------AGVQGGVPG
GAPGA----VTAGGGAANMPQGALQELLRTLRSPSSPLQQQQVLNILRSNPQLMAAFIKQ
RVYKYKGGAAAPPGGQGGAG--PPGPG--------------AMAT------------QPG
AINTL-AAQPGMQAGQ-G----VSM------QNIAQQMQ---------------------
-----------------------------QQMQQQQQQQQQRPML-----QQ-Q-VAAL-
------------------------------------------------------------
-------------------QQQQA-----GM-QGQG-PTM-----ASMN-PQFRELLMRR
------HLQ---------------------------------------------------
-----------Q----------------QQQQQQQQ--------QMG-NHAQFQQPPQQ-
---------------PTQAYL---------------------------------------
----------------GQP------------------PPGP---------Q-PGQQPP--
----------QQ-GGYPN-------AMALQQRLQ--------------------------
---HQLQV-QQ-------------------------------------------------
----------------------------QQQQQQNA------------MLQGVDCGP---
---GVP----------------QPP----QQQGGP-QPQA----SLMHPVLHQR---LL-
----------------------------------------------QQQQQQQ----HLG
---------GGSPAQHSSPMSPQQQ----------AQQQMSQS--PHLQGQ-PM---ATS
LSNQVRSPQ--PSPRPQSQ--PPHSSPSPRL---------QPQ--PSPHHISPQTQTGSP
HPSHLAQH--H-AGMVAPPQQQQP------------QQQ-NSMDPGPFGP-DQSAMMSQL
G---GMGGLHG--PGGPDV-LSG-------------SGQD-LGATINHNSLDI----M
>Canis_lupus_familiaris_0
------------------------------------------------------------
-------------------------MAEN-VVEP-G------------------------
------------------------------------------------------------
-------PPS--------------------------------------------------
------------------------------------------------------------
-----------------AKRPKLSS-----------------------------------
------PALSAS-ASDGTD------------FGSLF-----------DLEHDLPDELINS
------------------------------------TELGL-------------------
---------------------------------------------TNGG-DIS-------
---------------------------QLQTSL---------------------------
--------GIVQDAA--SKHKQLSELLRSGSS-------------PNLNMGVGG-----P
GQ----GMASQPQQNS-PGLG-LINSMVKSP----MAQAGLTS---PNMGMGTSGP----
-N---QGPT-PS--AAGMM---NSP-VNQPAMG--MNTGMNA-G---MNP--GML--NA-
---GNG------------QGMMPNQVMNGSIG--AGRG-RPNMQYP----NPGM------
-----------G-NAGSLMTEPLQ-----------Q------GSPQM-----GGQTGLR-
------GPQP----LKMGMM--NN-PN--PYGSPYSQ---NSGQQIGAGGLGLQIQTKSV
LPNSL-SPF-AMDKKAVPGG---GLPN---M-G---QQQA--PQVQ--------------
-QPGL--VTP---VAPGM---------------GSGAHTADPEKR-----KLIQQQLVLL
LHAHKCQRREQA-----------------NGEVRQCNLPH------CRTMKNVLNHMTHC
QS---GKSCQVAHCASSRQIISHWKNCTRHDCP------VCLPLKNA---GDKRNQQ--S
ILT--GAPVGLGNT-SS-LGVGQQSTPSLSTVSQIDPSSIERAYAALGLPYQVNQM----
-------------PAQ---PQVQAKNQQNQ-QSG---QSPQGMRPMSNM-S--A---SPM
GVNGGVGV------QTSNLLSDSMLHSAINSQNPMMS-ENA---SVASLGPMPTAAQPSN
TGIRKQWHEDITQDLRNHLVHKL---VQAIFPTPDPAALKDRRMENLVAYARKVEGDMYE
SANNRAEYYHLLAEKIYKIQKELEEKRRTRLQKQNMLPSAAGM-VPVSM----------N
PGP-NMG-Q------------PQPGMTS----NGPLPDPSMIRGSVP-NQMMPRITPQP-
---------------------GLNQFG-QMS-----MPQPPIGPRQTSPLQHHG-QLA--
QPGTLNPPQPMGYGPRMQ---------------QPSSQSQFL-PQTQFS---TQG--M--
NVTNMPL-APTG-----GQAPVS---QAQMSS-SSCPVNSPIMPPGSQG-----------
------------------------------------SHIHC-PPLPQSALHQ------NS
P--SPVPSRTPT--PHHT-PPS---IG--------AQQ---------P-PA----TAIPA
PV------PTPP------AM-PPGPQTQALHPPPRQTPTPPPTQLP-PQV--QPSLPPAP
SAD-----------QP----------QQQPLS---------QQS-TAASVPTPTAPLLPP
QPATPLSQ-PAV-SIEGQVSNPPST-SSTEVNS-QTIPE--KQ--PSQE--VKMEAKMEV
---DPP-E----------------------------PADTQP-EDIP---E---TK----
--AEDCKMEPTE---------------TEERGT----ELKAETKEEED-QPSTSTTQSSP
APGQSKKKIFKPEELRQALMPTLEALYRQDPESLPFRQPVDPQLLGIP-----------D
YFDIVKSPMDLSTIKRKLDTGQYQEPWQYVDDIWLMFNNAWLYNRKTSRVYKYCSKLSEV
FEQEIDPVMQSLGYCCGRKLEFSPQTLCCYGKQLCTIPRDATYYSYQN------------
--------SSPQYGLLADRYHFCEKCFNEIQGESVSLGDDPSQPQT---------TINKE
QFSKRKNDTLDPELFVECTECGRKMHQICVLHHEIIWPSGFVCDGCLKKSARTRKENKFS
AKRLPSTRLGTFLENRVNDFLRRQNHPESGEVTVRVVHASDKTVEVKPGMKARFV----D
SGEMAESFPYRTKALFAFEEIDGVDLCFFGMHVQEYGSDCPPPNQRRVYISYLDSVHFFR
PKCLRTAVYHEILIGYLEYVKKLGYTTGHIWACPPSEGDDYIFHCHPPDQKIPKPKRLQE
WYKKMLDKAVSERIVHDYKDIFKQATEDRLTSAKELPYFEGDFWPNVLEESIKELEQEEE
ERKREEN-TSNESTDVTKGDSKNAKKKNNKKTSKNK-SSLSRGNKKKPG-------MPNV
SNDLSQKLYATMEKHKEVFFVIRLIAGPAANSLPPIVDPDPLIPCDLMDGRDAFLTLARD
KHLEFSSLRRAQWSTMCMLVELHTQSQDRFVYTCNECKHHVETRWHCTVCEDYDLCITCY
NTKNHDHKMEKLGLGLDDESNSQQAAATQSPGDSRRLSIQRCIQSLVHACQCRNANCSLP
SCQKMKRVVQHTKGCKRKTNGGCPICKQLIALCCYHAKHCQENKCPVPFCLNIKQKLRQQ
QLQHRLQQAQMLRRRMASMQRTGVVG---------QQQ--GLPSPT-----PATPTTPT-
--GQQPTTPQTPQP---QPP----S-----------------------------------
------------------------------------------------------------
--------------------Q-------------PQPTPPNSMPPY-LPRTQAAGP--VS
QGKAAGQVTP--------PTPPQT----------------AQP-----------------
-----PLPGPPPAAVEMAMQIQRAAETQRQM--AHVQIFQRPI--------------QHQ
MPQMT-PM------------APMGMNPPPMA-----RGP--SGHLE--------------
----PGM---GPTGM-Q-------------------------------------------
----------------------------QQPQW---VQG-GLP-QPQQ-LQPGMPR---P
AMMSV------------------AQHG------QPL------------------------
--------------------NIAPQPGLGQV-------------------------GVS-
------------PLKPGTVSQQALQNLLRTLRSPSSPLQQQQVLSILHANPQLLAAFIKQ
RAAKYANS--NPQPLPG-------QPGM-------------PQGQPGL------------
------QP-PTMPGQQ-GVHSNPAM------PNMNPMQAG--------------------
---------------------------------------VQRAGLP----QQ-Q------
------------------------------------------------------------
-----------PQQ-Q--LQPPMG-----GM-SPQA-QQMNMNH-NTMP-SQFRDILRRQ
------QMM---------------------------------------------------
---------------------------QQQQQQQQQGAGPGIGPGMA-NHNQFQQPQG--
------------------------------------------------------------
------------------------------------------------------------
-------------VGYPPP-PPPPQQQQQQQRMQ--------------------------
---HHMQ-----------------------------------------------------
----------------------------QMQQGNMG------------QM----------
--------------------GQLPQ---A-------LGAEAG--ASL-QAYQQR---LL-
--------------------------------------------------QQQ-------
---------MGSPAQ-PNPMSPQQH----------MLPSQAQS--PHLQGQ-QI---PSS
LSNQVRSPQPVPSPRP--------------------------------------------
------------------------------------------------------------
----------------------------------------------------------
>Felis_catus_0
------------------------------------------------------------
-------------------------MAEN-VVEP-G------------------------
------------------------------------------------------------
-------PPS--------------------------------------------------
------------------------------------------------------------
-----------------AKRPKLSS-----------------------------------
------PALSAS-ASDGTD------------FGSLF-----------DLEHDLPDELINS
------------------------------------TELGL-------------------
---------------------------------------------TNGG-DIS-------
---------------------------QLQTSL---------------------------
--------GIVQDAA--SKHKQLSELLRSGSS-------------PNLNMGVGG-----P
GQ----GMASQAQQNS-PGLG-LINSMVKSP----MAQAGLTS---PNMGMGTSGP----
-N---QGPT-PS--AAGMM---NSP-VNQPTMG--MNTGMNA-G---MNP--GML--NA-
---GNG------------QGMIPNQVMNGSIG--AGRG-RPNMQYP----NPGM------
-----------G-NAGNLMTEPLQ-----------Q------GSPQM-----GGQTGLR-
------GPQP----LKMGMM--NN-PN--PYGSPYTQ---NSGQQIGASGLGLQIQTKSV
LPNSL-PPF-AMDKKAVPGG---GMPN---M-G---QQQA--PQVQ--------------
-QPGL--VTP---VAQGM---------------GSGAHTADPEKR-----KLIQQQLVLL
LHAHKCQRREQA-----------------NGEVRQCNLPH------CRTMKNVLNHMTHC
QS---GKSCQVAHCASSRQIISHWKNCTRHDCP------VCLPLKNA---GDKRNQQ--S
ILT--GAPVGLGNT-SS-LGVGQQSTPSLSTVSQIDPSSIERAYAALGLPYQVNQM----
-------------PTQ---PQVQAKNQQTQ-QSG---QSPQGMRPMSNM-S--A---SPM
GVNGGVGV------QTSNLLSDSMLHSAINSQNPMMS-ENA---SVASLGPMPTAAQPSN
TGIRKQWHEDITQDLRNHLVHKL---VQAIFPTPDPAALKDRRMENLVAYARKVEGDMYE
SANNRAEYYHLLAEKIYKIQKELEEKRRTRLQKQNMLPSAAGM-VPVSM----------N
PGP-NMG-Q------------PQPGMTS----NGPLPDPSMIRGSVP-NQMMPRITPQP-
---------------------GMNQFG-QMS-----MPQPPIGPRQTSPLQHHG-QLA--
QPGTLNP--PMGYGPRMQ---------------QPSSQSQFL-PQTQFS---TQG--M--
NVTNMPL-APSG-----GQAPVS---QAQMSS-SSCPVNSPIMPPGSQG-----------
------------------------------------SHIHC-PPLPQSALHQ------NS
P--SPVPSRTPT--PHHT-PPS---IG--------AQQ---------P-PA----TAIPA
PV------PTPP------AM-PPGPQTQALHPPPRQTPTPPPTQLP-PQV--QPSLPAAP
SAD-----------QP----------QQQPLS---------QQS-TAASVPTPTAPLLPP
QPATPLSQ-PAV-SIEGQVSNPPST-SSTEVTS-QTIPE--KQ--PSQE--VKMEAKMEV
---DQP-E----------------------------PADTQP-EDIP---E---TK----
--AEDCKMEPTE---------------TEERGT----ELKTETKEEED-QPSTSATQSSP
APGQSKKKIFKPEELRQALMPTLEALYRQDPESLPFRQPVDPQLLGIP-----------D
YFDIVKSPMDLSTIKRKLDTGQYQEPWQYVDDIWLMFNNAWLYNRKTSRVYKYCSKLSEV
FEQEIDPVMQSLGYCCGRKLEFSPQTLCCYGKQLCTIPRDATYYSYQN------------
------------------RYHFCEKCFNEIQGESVSLGDDPSQPQT---------TINKE
QFSKRKNDTLDPELFVECTECGRKMHQICVLHHEIIWPSGFVCDGCLKKSARTRKENKFS
AKRLPSTRLGTFLENRVNDFLRRQNHPESGEVTVRVVHASDKTVEVKPGMKARFV----D
SGEMAESFPYRTKALFAFEEIDGVDLCFFGMHVQEYGSDCPPPNQRRVYISYLDSVHFFR
PKCLRTAVYHEILIGYLEYVKKLGYTTGHIWACPPSEGDDYIFHCHPPDQKIPKPKRLQE
WYKKMLDKAVSERIVHDYKDIFKQATEDRLTSAKELPYFEGDFWPNVLEESIKELEQEEE
ERKREEN-TSNESTDVTKGDSKNAKKKNNKKTSKNK-SSLSRGNKKKPG-------MPNV
SNDLSQKLYATMEKHKEVFFVIRLIAGPAANSLPPIVDPDPLIPCDLMDGRDAFLTLARD
KHLEFSSLRRAQWSTMCMLVELHTQSQDRFVYTCNECKHHVETRWHCTVCEDYDLCITCY
NTKNHDHKMEKLGLGLDDESNSQQAAATQSPGDSRRLSIQRCIQSLVHACQCRNANCSLP
SCQKMKRVVQHTKGCKRKTNGGCPICKQLIALCCYHAKHCQENKCPVPFCLNIKQKLRQQ
QLQHRLQQAQMLRRRMASMQRTGVVG---------QQQ--GLPSPT-----PATPTTPT-
--GQQPTTPQTPQP---QPP----S-----------------------------------
------------------------------------------------------------
--------------------Q-------------PQPTPPNSMPPY-LPRTQAPGP--VS
QGKAAGQVTP--------PTPPQT----------------AQP-----------------
-----PLPGPPPAAVEMAMQIQRAAETQRQM--AHVQIFQRPI--------------QHQ
MPQMT-PM------------APMGMNPPPMA-----RGP--SGHLE--------------
----PGM---GPTGM-Q-------------------------------------------
----------------------------QQPPW---AQG-GLP-QPQQ-LQPGMPR---P
AMMSV------------------AQHG------QPL------------------------
--------------------NMAPQPGLGQV-------------------------GVS-
------------PLKPGTVSQQALQNLLRTLRSPSSPLQQQQVLSILHANPQLLAAFIKQ
RAAKYANS--NQQPLPG-------QPGM-------------PQGQPGL------------
------QP-PTMPGQQ-GVHSNPAM------PNMNPMQAG--------------------
---------------------------------------VQRAGLP----QQ-Q------
------------------------------------------------------------
----------PPQQ-Q--LQPPMG-----GM-SPQA-QQMNMNH-NAMP-SQFRDLLRRQ
------QMM---------------------------------------------------
----------------------------QQQQQQQQGAGPGIGPGMA-NHNQFQQPQG--
------------------------------------------------------------
------------------------------------------------------------
-------------VGYPP----PQQQQQQQQRMQ--------------------------
---HHMQ-----------------------------------------------------
----------------------------QMQQGNMG------------PM----------
--------------------GQLPQ---T-------LGAEAG--ASL-QAYQQR---LL-
--------------------------------------------------QQQ-------
---------MGSPAQ-PNPMSPQQH----------MLPNQAQS--PHLQGQ-QI---PSS
LSNQVRSPQPVPSPRPQSQ--PPHSSPSPRM---------QPQ--PSPHHVSP--QTSSP
H-----------PGLVA-------------------AQA-NPMEQGHFASPDQSSMLSQL
ASNPGMANLHG--ASATDLGLST-------------DNSD-LNSNLSQSTLDI----H
>Cavia_porcellus_0
------------------------------------------------------------
-------------------------MAEN-VVEP-G------------------------
------------------------------------------------------------
-------PPS--------------------------------------------------
------------------------------------------------------------
-----------------AKRPKLSS-----------------------------------
------PALSAS-ASDGTD------------FGSLF-----------DLEHDLPDELINS
------------------------------------TELGL-------------------
---------------------------------------------TNGG-DIN-------
---------------------------QLQTNL---------------------------
--------GMAQDAA--SKHKQLSELLRSGSS-------------PNLNMGVGG-----P
GQ----VMASQAQQNS-PGLG-LINSMVKSP----MAQAGLTS---PNMGMGTSGP----
-N---QGPT-QS--TTGMM---NSP-VNQPAMG--MNTGMNA-G---MNP--GML--AA-
---GSG------------QGLMPGQVMNGSIG--AGRG-RPNMQYS----NPGM------
-----------A-NAGNLMTEPLQ-----------Q------GSPQM-----GGQTGMR-
------GPQP----LKMGIM--NN-PN--PYGSPYTQ---NSGQQIGASGLGLQIQAKTV
LPNNL-SPF-PMDKKAVPGG---GMPS---M-G---QQPA--PQVQ--------------
-QPGL--VTP---VTQGM---------------GSGAHTADPEKR-----KLIQQQLVLL
LHAHKCQRREQA-----------------NGEVRQCNLPH------CRTMKNVLNHMTHC
QS---GKSCQVAHCASSRQIISHWKNCTRHDCP------VCLPLKNA---GDKRNQQ--S
ILT--GAPVGLGNP-SS-LGVGQQSTPSLSTVSQIDPSSIERAYAALGLPYSGNQM----
-------------PPQ---SQVQAKNQQNQ-QSG---QSPQGIRPMNSM-S--A---SPM
GVNGGVGV------QAPNLLSDSMLHSAINSQNPMMS-ENA---SVASLGPMPTAAQPSS
TGIRKQWHEDITQDLRNHLVHKL---VQAIFPTPDPAALKDRRMENLVAYARKVEGDMYE
SANNRAEYYHLLAEKIYKIQKELEEKRRTRLQKQNMLPNAAGM-VPVSM----------N
PGP-NMG-Q------------PQSAMAS----NGPLPDPAMIRSSVP-NQIMPRITPQP-
---------------------GLNQFG-PMS-----MPQPPIGPRQTSPLQHHG-QLA--
QPGALNL--PMGYGPRLQ---------------QPSSQGQFL-SQTQFP---AQG--M--
NVTNMPL-PPST-----GQVSVS---QAQMSS-SSCPVNSPVMPPGSQG-----------
------------------------------------SHIHC-PPLPQQALHQ------NS
P--SPVPSRTPT--PHHT-PPS---IG--------AQQ---------P-PP----TAIPA
PV------PTPP------AI-PSGPQPQGLHPPSRQTPTPPTAQLP-PQV--QPSLPTAP
SAD-----------QV----------QQQPRS---------QQS-TAASIPTPTAPLLPP
QPTTPLSQ-PAV-SIEGQVSNPPST-SSTEVNS-QTIPE--KQ--PSQE--VKMDAKMEM
---DQP-E----------------------------PTDAQP-EDIQ---E---TN----
--VEECKVEPTE---------------TEERNM----ELKPEIKEEED-QPSTSATQSSP
APGQSKKKIFKPEELRQALMPTLEALYRQDPESLPFRQPVDPQLLGIP-----------D
YFDIVKSPMDLSTIKRKLDTGQYQEPWQYVDDIWLMFNNAWLYNRKTSRVYKYCSKLSEV
FEQEIDPVMQSLGYCCGRKLEFSPQTLCCYGKQLCTIPRDATYYSYQN------------
------------------RYHFCEKCFNEIQGESVSLGDDPSQPQT---------TINKE
QFSKRKNDTLDPELFVECTECGRKMHQICVLHHEIIWPAGFVCDGCLKKTARTRKENKFS
AKRLPSTRLGTFLENRVNDFLRRQNHPESGEVTVRVVHASDKTVEVKPGMKARFV----D
SGEMAESFPYRTKALFAFEEIDGVDLCFFGMHVQEYGSDCPPPNQRRVYISYLDSVHFFR
PKCLRTTVYHEILIGYLEYVKKLGYTTGHIWACPPSEGDDYIFHCHPPDQKIPKPKRLQE
WYKKMLDKAVSERIVHDYKDIFKQATEDRLTSAKELPYFEGDFWPNVLEESIKELEQEEE
ERKREEN-TSNESTDVTKGDSKNAKKKNNKKTSKNK-SSLSRGNKKKPG-------MPNV
SNDLSQKLYATMEKHKEVFFVIRLIAGPAANSLPPIVDPDPLIPCDLMDGRDAFLTLARD
KHLEFSSLRRAQWSTMCMLVELHTQSQDRFVYTCNECKHHVETRWHCTVCEDYDLCITCY
NTKNHDHKMEKLGLGLDDESNNQQAAATQSPGDSRRLSIQRCIQSLVHACQCRNANCSLP
SCQKMKRVVQHTKGCKRKTNGGCPICKQLIALCCYHAKHCQENKCPVPFCLNIKQKLRQQ
QLQHRLQQAQMLRRRMASMQRTGVVG---------QQQ--GLPSPT-----PATPTTPT-
--GQQPTTPQTPQP---QPT----S-----------------------------------
------------------------------------------------------------
--------------------Q-------------PQPTPPNSMPPY-LPRTQTAGP--VS
QGKAAGQVTP--------PTPPQT----------------AQP-----------------
-----PLPGPPPAAVEMAMQIQRAAETQRQM--AHVQIFQRPI--------------QHQ
MPQMT-PM------------TPIGMNPPPMT-----RGP--SGHLE--------------
----PGM---GPTAM-Q-------------------------------------------
----------------------------QQLPW---AQG-GLP-QPQP-LQSSMPR---P
AMMSV------------------AQHG------QPL------------------------
--------------------NMAPQPGLGQV-------------------------GVS-
------------PLKPGTVSQQALQNLLRTLRSPSSPLQQQQVLSILHANPQLLAAFIKQ
RAAKYANS--NPQPLTG-------QPGM-------------AQGQPGL------------
------QP-PAMPGQQ-GVHSNAAM------QNMNPMQAG--------------------
---------------------------------------VQRTGLA----QQ-Q------
------------------------------------------------------------
-----------PQQ-Q--LQPPMG-----GM-SPQA-QPMNVNH-SSMS-SQFRDMLRQQ
------QMM---------------------------------------------------
-------------------------------RQQQQGAGPGIGPGMA-NHNQFQQPQG--
------------------------------------------------------------
------------------------------------------------------------
-------------VGYPPQ-QQQQQQQQQQQRMQ--------------------------
---HHMQ-----------------------------------------------------
----------------------------QMQQGNIG------------QM----------
--------------------GQLPQ---A-------LGAEAG--ASL-QAYQQR---LL-
--------------------------------------------------QQQ-------
---------MGSPAQ-PNPMSPQQH----------MLPNQAQS--PHLQGQ-QI---PNS
LSNQVRSPQPVPSPRPQSQ--PPHSSPSPRM---------QPQ--PSPHHVSP--QTSSP
H-----------PGLVA-------------------AQAANPMEQGHFASPDQNPMLSQL
ASHPGMANLHG--ASATDLGLST-------------DNSD-LNSNLSQSTLDI----H
>Picoides_pubescens_0
------------------------------------------------------------
-------------------------MAEN-VVEP-G------------------------
------------------------------------------------------------
-------PPS--------------------------------------------------
------------------------------------------------------------
-----------------AKRPKLSS-----------------------------------
------PALSVS-ASDGTD------------FGSLF-----------DLEHDLPDELISS
------------------------------------TELGL-------------------
---------------------------------------------TNGG-DIN-------
---------------------------QLQTSL---------------------------
--------GLAQDAA--SKHKQLSELLRAGSS-------------PNLNMGVGG-----P
GQ----GMASQTQQNS-PGMG-MLNSMVKSP----MAQAGLTS---PSMAI---------
---------------------INSP-VNQPGMG--MNTGMNA-G---MNP--GML--AA-
---GNG------------QGMMQGQVMNGSIG--AGRG-RPNMPYP----NPGM------
-----------G-SAGNLLAETLQ-----------Q------GSPQM-----GGQAGLR-
------GPQP-GTMNKMGMM--SN-PS--PYGQPYSQ---NTGQQIGASGLAPQMQNKAG
LQNSL-PQF-PMDKKTVPGA---RMPN---M-G---QQQA--PQVQ--------------
-QAGM--GPT---ASQGM---------------GSGAPTADPEKR-----KLIQQQLVLL
LHAHKCQRREQA-----------------NGEVRQCNLPH------CRTMKNVLNHMTHC
QA---GKSCQVAHCASSRQIISHWKNCTRHDCP------VCLPLKNA---GDKRNQQ--S
LLG--GAAVGLANT-GS-VGVGQQTTPSINTTSQIDPSSIERAYAALGLTYQGNQM----
-------------QTQ---PQAQVK---NQ-QQG---QSPQSLRPMNPM-S--A---NPM
GVNGGVGV------QTPNLLPDSMLHSTMNSQNPMMS-ESA---NVASLGAMPT-AQPSN
TGIRKQWHEDITQDLRNHLVHKL---VQAIFPTPDPAALKDRRMENLVAYARKVEGDMYE
SANSRAEYYHLLAEKIYKIQKELEEKRRTRLQKQSMIPNAPGM-PQAPM----------N
QGP-NMG-Q------------PQPGMSA----NGPLPDPSLIRANVP-NQMMNRMQAQT-
---------------------GMNQFG-QMN-----MQLSPMGPRQTPPLQHPG-QLS--
QAGAMNQ--QMGFPSRMQQPG----------VGQPSGQNQFL-QQPQFPAS-SPG--M--
NTASMPM-TQPG-----NQTPVS---QAQMTS-SSCPVNSPAMAPGSQG-----------
------------------------------------SHIHC-PPLSQPPMHR------NS
P--SPVPSRTPT--PHHT-PPG---LG--------SQQQQ-------A-AA----AATTA
PT------PTPQ------AM-PPGPQSQTMHPPQRQTPTPPQAQLP-PQV--QPPVPVTP
SAE-----------Q-----------QQQPLS---------QQS-TTASVPTPTAPLQPQ
HPTTPLSQ-PAV-SIDGQVSNPPST-SSTEVNSQQTVPE--QQQPPLQE--VKMDIKTDE
---GEP-E----------------------------QTELQM-EEKP---E---VK-VEP
-VVEECKPDPME---------------QEEKKS----EVKTEVAEGEE-RPTTPATQSSP
AAGQSKKKIFKPEELRQALMPTLEALYRQDPESLPFRQPVDPQLLGIP-----------D
YFDIVKNPMDLSTIKRKLDTGQYQEPWQYVDDIWLMFNNAWLYNRKTSRVYKYCSKLAEV
FEQEIDPVMQSLGYCCGRKLEFSPQTLCCYGKQLCTIPRDATYYSYQN------------
------------------RYHFCEKCFNEIQGESVSLGDDPSQPQT---------TINKE
QFSKRKNDTLDPELFVECIECGRKMHQICVLHNEIIWPSGFVCDGCLKKTGRTRKENKFS
AKRLPATRLGTFLENRVNDFLRRQNHPEAGEVTVRVVHASDKTVEVKPGMKARFV----D
SGEMAESFPYRTKALFAFEEIDGVDLCFFGMHVQEYGSDCPPPNQRRVYISYLDSVHFFR
PKCLRTAVYHEILIGYLEYVKKLGYTTGHIWACPPSEGDDYIFHCHPPDQKIPKPKRLQE
WYKKMLDKSVSERIVHDYKDIFKQATEDRLTSAKELPYFEGDFWPNVLEESIKELEQEEE
ERKREEN-TSNESTDVSKGDSKNAKKKNNKKTSKNK-SSLSRGNKKKPG-------MPNV
SNDLSQKLYATMEKHKEVFFVIRLIAGPTANSLPPIIEPDPLIPCDLMDGRDAFLTLARD
KHLEFSSLRRAQWSTMCMLVELHTQSQDRFVYTCNECKHHVETRWHCTVCEDYDLCITCY
NTKNHDHKMEKLGLGLDDESNNQQTATTQSPGDSRRLSIQRCIQSLVHACQCRNANCSLP
SCQKMKRVVQHTKGCKRKTNGGCPICKQLIALCCYHAKHCQENKCPVPFCLNIKHKLRQQ
QLQHRLQQAQMLRRRMASMQRTGVVG---------QQQ--GLPSPT-----PATPTTPT-
--GQQPPTPQTPQP---QPPPQPAS-----------------------------------
------------------------------------------------------------
--------------------Q-------------PQPAPPNSMPPYTMPRTQPPSA--VS
QGKAGGQVTP--------PTPPQP----------------PQP-----------------
-----PVQGPPPAAVEMAMQIQRAAETQRQM--AQVQIFQRPI--------------QHQ
MPQ----M------------PPMGMNPPQIG-----RGP--GGHID--------------
----Q-----GXAGI-Q-------------------------------------------
----------------------------QQPPW---VQG-GLP-Q-AQ-LQPGMQR---P
SMMSA------------------AQQG------QPM------------------------
--------------------NMAPQPGMGQV------------------------PGTA-
------------QPKQPPLPQAALQNLLRTLRSPSSPMQQQQVLNILHSNPQLLAAFIKQ
RAAKYAGSQ-NPQGMAG-------QPGI-------------PQGQPGL------------
------QPQQAMQGQQGGVHPNPAM------QNMNPMQAG--------------------
---------------------------------------VQRPSMT----QQ-Q------
------------------------------------------------------------
-----------PQQHQ--QEQAMA-----GM-NPQA-QQMNMNH-SGMA-PQFRDLLMRR
-----HQMI---------------------------------------------------
-------EQQRH-----------------QQQQQQQGAGPALGPGMA-NHNQFQQPQG--
------------------------------------------------------------
------------------------------------------------------------
-------------VGYPQ----QQQQQQQQQRMQ--------------------------
---HHMQ-----------------------------------------------------
----------------------------QMQQGNMG------------QI----------
--------------------SQLPQ---A-------MSAETG--ASLQQAFQQR---LL-
--------------------------------------------------QQQ-------
---------MGSPAQ-PNPMSPQQH----------MLPNQAQS--PHLQGQ-QL---PSS
LTNQVRSPQPVPSPRPQSQ--PPHSSPSPRM---------QPQ--PSPHHVSP--QTSSP
H-----------PGLVA-------------------AQA-NPMDQGHFASPDQSAMLSQL
ASNPGMAGLHG--TSATELGLSS-------------ENSD-LNSNLSQSTLDI----H
>Rousettus_aegyptiacus_0
------------------------------------------------------------
-------------------------MAEN-VVEP-G------------------------
------------------------------------------------------------
-------PPS--------------------------------------------------
------------------------------------------------------------
-----------------AKRPKLSS-----------------------------------
------PALSAS-ASDGTD------------FGSLF-----------DLEHDLPDELINS
------------------------------------TELGL-------------------
---------------------------------------------TNGG-DIS-------
---------------------------QLQTSL---------------------------
--------GIVQDAA--SKHKQLSELLRSGSS-------------PNLNMGVGG-----P
GQ----GMASQAQQNS-PGLG-LINSMVKSP----I----------PNMGMGTSGP----
-N---QGPT-PA--ATGMM---NSP-VNQPAMG--MNTGMNA-G---MNP--GML--TA-
---GNG------------QGMMPNQVMNGSIG--AGRG-RPNMQYP----NPGM------
-----------G-NAGNLMTEPLQ-----------Q------GSPQM-----GGQTGLR-
------GPQP----LKMGMM--NN-PN--PYGSPYTQ---NSGQQIGASGLGLQIQSKTV
LPNSL-SPF-AMDKKAVPGG---GMPS---M-G---QQQA--PQVQ--------------
-QPGL--VTP---VSQGM---------------GSGAHTADPEKR-----KLIQQQLVLL
LHAHKCQRREQA-----------------NGEVRQCNLPH------CRTMKNVLNHMTHC
QS---GKSCQVAHCASSRQIISHWKNCTRHDCP------VCLPLKNA---GDKRNQQ--S
ILT--GAPVGLGNT-SS-LGVGQQSTPSLSTVSQIDPSSIERAYAALGLPYQVNQM----
-------------QTQ---PPVQAKNQQNQ-QSG---QSPQGMRPMGNM-N--A---SPM
GVNGGVGV------QTSNLLSDSMLHSAINSQNPLMS-ENA---SVASLGPMPTAAQPSS
SGIRKQWHEDITQDLRNHLVHKL---VQAIFPTPDPAALKDRRMENLVAYARKVEGDMYE
SANNRAEYYHLLAEKIYKIQKELEEKRRTRLQKQNMLPNAAGM-VPVSM----------N
PGP-NMG-Q------------PQPGMTS----NGPLPDPSMIRGSVP-NQMMPRAPPQP-
---------------------GLNQFG-QIG-----MPQPPIGPRQTSPLQHHG-QLA--
QPGTLNP--PLGYGPRIQ---------------QPSNPNQFL-PQTPFP---AQG--M--
NVTNMPL-APSG-----GQAPVS---QAQMSS-VSCPVNSPIMPPGSQG-----------
------------------------------------SHIHC-PPLPQ-ALHQ------NS
P--SPVPSRTPT--PHHT-PPS---IG--------AQQ---------P-PA----TVIPA
PV------PTPP------AI-PPGPQSQALHPPPRQTPTPPTTQLP-PQA--QPSLPAAA
SAD-----------QP----------QQQPLS---------QQS-TGASVPTPTAPLLPP
QPATPLSQ-PAV-SIEGQVSNPPST-SSTEVNS-QTIAE--KQ--PSQE--VKMEAKMEV
---DQP-E----------------------------PADTQP-EDIP---E---IK----
--TEDCKVEPID---------------XE---S----TEKTEIKEEED-QPSTSVTQSSP
APGQSKKKIFKPEELRQALMPTLEALYRQDPESLPFRQPVDPQLLGIP-----------D
YFDIVKSPMDLSTIKRKLDTGQYQEPWQYVDDIWLMFNNAWLYNRKTSRVYKYCSKLSEV
FEQEIDPVMQSLGYCCGRKLEFSPQTLCCYGKQLCTIPRDATYYSYQN------------
------------------RYHFCEKCFNEIQGESVSLGDDPSQPQT---------TINKE
QFSKRKNDTLDPELFVECTECGRKMHQICVLHHEVIWPSG--------------------
------------------------------------------------------------
------------------------------------------------------------
------------------------------------------------------------
------------------------------------------------------------
------------------------------------------------------------
------------------------------------------------------------
------------------------------------------------------------
------------------------------------------------------------
------------------------------------------------------------
------------------------------------------------------------
------------------------------------------------------------
------------------------------------------------------------
------------------------------------------------------------
------------------------------------------------------------
------------------------------------------------------------
------------------------------------------------------------
------------------------------------------------------------
------------------------------------------------------------
------------------------------------------------------------
------------------------------------------------------------
------------------------------------------------------------
------------------------------------------------------------
------------------------------------------------------------
------------------------------------------------------------
------------------------------------------------------------
------------------------------------------------------------
------------------------------------------------------------
------------------------------------------------------------
------------------------------------------------------------
------------------------------------------------------------
------------------------------------------------------------
------------------------------------------------------------
------------------------------------------------------------
------------------------------------------------------------
------------------------------------------------------------
------------------------------------------------------------
------------------------------------------------------------
------------------------------------------------------------
----------------------------------------------------------
>Aptenodytes_forsteri_0
------------------------------------------------------------
-------------------------MAEN-VVEP-G------------------------
------------------------------------------------------------
-------PPS--------------------------------------------------
------------------------------------------------------------
-----------------AKRPKLSS-----------------------------------
------PALSVS-ASDGTD------------FGSLF-----------DLEHDLPDELISS
------------------------------------TELGL-------------------
---------------------------------------------TNGG-DIN-------
---------------------------QLQTSL---------------------------
--------GLAQDAA--SKHKQLSELLRAGSS-------------PNLNMGVGG-----P
GQ----GMASQTQQNS-PGMG-MLNSMVKSP----MAQAGLTS---PNMAMGASGP----
-N---QGPSAQS--TAGMMPTVNSP-VNQPGMG--MNTGMNA-G---MNP--GML--AA-
---GNG------------QGMMQGQVMNGSIG--AGRG-RPNMPYP----NPGM------
-----------G-SAGNLLAETLQ-----------Q------GSQQM-----GGQAGLR-
------GPQP-GAMNKMGMM--SN-PS--PYGQPYSQ---NTGQQIGASGLGPQMQNKAG
LQNSL-PQF-PMDKKPVPGA---GMPN---M-G---QQQA--PQVQ--------------
-QAGM--GPA---ASQGM---------------GSGAPTADPEKR-----KLIQQQLVLL
LHAHKCQRREQA-----------------NGEVRQCNLPH------CRTMKNVLNHMTHC
QA---GKSCQVAHCASSRQIISHWKNCTRHDCP------VCLPLKNA---GDKRNQQ--S
LLG--GAAVGLANT-GS-VGVGQQTTPNINTTSQIDPSSIERAYAALGLTYQGNQM----
-------------QTQ---PQAQVK---NQ-QQG---QSPQGLRPMNPM-S--A---NPM
GVNGGVGV------QTPNLLPDSMLHSTMNSQNPMMS-EST---SVASLGAMPT-AQPSN
TGIRKQWHEDITQDLRNHLVHKL---VQAIFPTPDPAALKDRRMENLVAYARKVEGDMYE
SANSRAEYYHLLAEKIYKIQKELEEKRRTRLQKQNMIPNAPGM-PQAPM----------T
QGP-NMG-Q------------PQPGMSA----NGPLPDPTLIRANVP-NQMMNRMQAQP-
---------------------GMNQFG-QMN-----MQLSPMGPRQTPPLQHPG-QLS--
QAGAMN---QMGFPSRMQQPG----------VGQPSGQNQFL-QQTQFPAS-SPG--M--
NTASMPM-TQPG-----NQTPVS---QAQMTS-ASCPVNSPAMAPGSQG-----------
------------------------------------SHIHC-PPLPQPPMHR------NS
P--SPVPSRTPT--PHHT-PPG---LG--------SQQQQ-------ATAA----AATTA
PT------PTPQ------AM-PPGPQSQTMHPPQRQTPTPPQAQLP-PQV--QPPVPVTP
SAE-----------Q-----------QQQPLS---------QQS-TTASVPTPTAPLQPQ
HPTTPLSQ-PAV-SIDGQVSNPPST-SSTEVNSQQTVPE--QQQPPLQE--VKMDIKTDE
---GEP-E----------------------------QTELQM-EEKS---E---VK-VEP
-VVEECKQDPME---------------QEEKKS----EVKTEIPDGEE-RPTTPATQSSP
AAGQSKKKIFKPEELRQALMPTLEALYRQDPESLPFRQPVDPQLLGIP-----------D
YFDIVKNPMDLSTIKRKLDTGQYQEPWQYVDDIWLMFNNAWLYNRKTSRVYKYCSKLAEV
FEQEIDPVMQSLGYCCGRKLEFSPQTLCCYGKQLCTIPRDATYYSYQN------------
------------------RYHFCEKCFNEIQGESVSLGDDPSQPQT---------TINKE
QFSKRKNDTLDPELFVECIECGRKMHQICVLHNEIIWPSGFVCDGCLKKTGRTRKENKFS
AKRLPATRLGTFLENRVNDFLRRQNHPEAGEVTVRVVHASDKTVEVKPGMKARFV----D
SGEMAESFPYRTKALFAFEEIDGVDLCFFGMHVQEYGSDCPPPNQRRVYISYLDSVHFFR
PKCLRTAVYHEILIGYLEYVKKLGYTTGHIWACPPSEGDDYIFHCHPPDQKIPKPKRLQE
WYKKMLDKSVSERIVHDYKDIFKQATEDRLTSAKELPYFEGDFWPNVLEESIKELEQEEE
ERKREEN-TSNESTDVSKGDSKNAKKKNNKKTSKNK-SSLSRGNKKKPG-------MPNV
SNDLSQKLYATMEKHKEVFFVIRLIAGPAANSLPPIAEPDPLIPCDLMDGRDAFLTLARD
KHLEFSSLRRAQWSTMCMLVELHTQSQDRFVYTCNECKHHVETRWHCTVCEDYDLCITCY
NTKNHDHKMEKLGLGLDDESNNQQTATTQSPGDSRRLSIQRCIQSLVHACQCRNANCSLP
SCQKMKRVVQHTKGCKRKTNGGCPICKQLIALCCYHAKHCQENKCPVPFCLNIKHKLRQQ
QLQHRLQQAQMLRRRMASMQRTGVVG---------QQQ--GLPSPT-----PATPTTPT-
--GQQPPTPQTPQP---QPPPQPAS-----------------------------------
------------------------------------------------------------
--------------------Q-------------PQPAPPNSMPPYTMPRTQPPSA--VS
QGKAGGQVTP--------PTPPQP----------------PQP-----------------
-----PVQGPPPAAVEMAMQIQRAAETQRQM--AQVQIFQRPI--------------QHQ
MPQ----M------------PPMGMNPPQLG-----RGP--GGHID--------------
----QGM---GPAGI-Q-------------------------------------------
----------------------------QQPPW---VQG-GLP-Q-AQ-LQPGMQR---P
SMMSV------------------AQPG------QPM------------------------
--------------------NMAPQPGMGQV------------------------PGTA-
------------QPKQPPLPQAALQNLLRTLRSPSSPMQQQQVLNILHSNPQLLAAFIKQ
RAAKYAGSQ-NPQGMTG-------QPGI-------------PQGQPGL------------
------QPQQAMQGQQGGVHPNPAM------QNMNPMQAG--------------------
---------------------------------------VQRPSMP----QQ-Q------
------------------------------------------------------------
-----------PQQ-Q--PQQAMA-----GM-NPQA-QQMNMNH-SGMA-PQFRDLLMRR
-----HQMI---------------------------------------------------
-------EQQRH-----------------QQQQQQQGAGPALGPGMA-NHNQFQQPQG--
------------------------------------------------------------
------------------------------------------------------------
-------------VGYPQ----QQQQQQQQQRMQ--------------------------
---HHMQ-----------------------------------------------------
----------------------------QMQQGNMG------------QI----------
--------------------SQLPQ---A-------MSAETG--ASLQQAFQQR---LL-
--------------------------------------------------QQQ-------
---------MGSPAQ-PNPMSPQQH----------MLPNQAQS--PHLQGQ-QL---PSS
LTNQVRSPQPVPSPRPQSQ--PPHSSPSPRM---------QPQ--PSPHHVSP--QTSSP
H-----------PGLVA-------------------AQA-NPMDQGHFASPDQSAMLSQL
ASNPGMAGLHG--TSATELGLSS-------------ENSD-LNSNLSQSTLDI----H
>Dromaius_novaehollandiae_0
------------------------------------------------------------
-------------------------MAEN-VVEP-G------------------------
------------------------------------------------------------
-------PPS--------------------------------------------------
------------------------------------------------------------
-----------------AKRPKLSS-----------------------------------
------PALSVS-ASDGTD------------FGSLF-----------DLEHDLPDELISS
------------------------------------TELGL-------------------
---------------------------------------------TNGG-DIN-------
---------------------------QLQTSL---------------------------
--------GMAQDAA--SKHKQLSELLRAGSS-------------PNLNMGVGG-----P
GQ----GMASQTQQNS-PGMG-MLNSMVKSP----MAQAGLTS---PNMAMGASGP----
-N---QGPSAQS--TAGMMPTVNSP-VNQPGMG--MNTGMNA-G---MNP--GML--AA-
---GNG------------QGIMQGQVMNGSIG--AGRG-RPNMPYP----NPGM------
-----------S-NAGNLLAETLQ-----------Q------GSPQM-----GGQAGLR-
------GPQP-GAMNKMGMM--SN-PS--PYGQPYSQ---NTGQQIGASGLGPQMQNKAG
LQNSL-PQF-PMDKKPVPGA---GIPN---M-G---QQQA--PQVQ--------------
-QAGM--GPA---ASQGM---------------GSGAPTADPEKR-----KLIQQQLVLL
LHAHKCQRREQA-----------------NGEVRQCNLPH------CRTMKNVLNHMTHC
QA---GKSCQVAHCASSRQIISHWKNCTRHDCP------VCLPLKNA---GDKRNQQ--S
LLG--GTAVGLANT-GS-VGVGQQTTPSINTTSQIDPSSIERAYAALGLTYQGNQM----
-------------QTQ---SQAQVK---NQ-QQG---QSPQGLRPMNPM-S--V---NPM
GVNGGVGV------QTPNLLPDSMLHSTMNSQNAMMS-ESA---SVASLGAMPT-AQPSN
TGIRKQWHEDITQDLRNHLVHKL---VQAIFPTPDPAALKDRRMENLVAYARKVEGDMYE
SANSRAEYYHLLAEKIYKIQKELEEKRRTRLQKQNMIPNAPGM-PQAPM----------N
QGP-SMG-Q------------PQPGMSA----NGPLPDPTLIRASVP-NQMMNRMQTQP-
---------------------GMNQFG-QMN-----MQLSSMGPRQTPPLQHPG-QLS--
QAGAMN---QMGFSSRMQQPG----------VGQPSGQNQFL-QQNQFPAS-SPG--M--
NTASMPM-TQPG-----NQTPVS---QAQMTS-SSCPVNSPAMAPGSQG-----------
------------------------------------SHIHC-PPLPQPPMHR------NS
P--SPVPSRTPT--PHQT-PPS---LG--------SQQQQ-------A-VA----AATTA
PT------PTPQ------AM-PPGPQSQTMHPPQRQTPTPPQAQLP-PQV--QPPVPVTP
SAE-----------Q-----------QQQPLS---------QQS-TTASVPTPTAPLQPQ
HPTTPLSQ-PAV-SIDGQVSNPPST-SSTEVNSQQTAPE--QQQPPLQE--VKMDIKTDE
---GEP-E----------------------------QAELQM-EEKS---E---VK-VEP
-VVEECKPDPME---------------QEEKKS----EVKTEIPEGEE-RPTTPATQSSP
AAGQSKKKIFKPEELRQALMPTLEALYRQDPESLPFRQPVDPQLLGIP-----------D
YFDIVKNPMDLSTIKRKLDTGQYQEPWQYVDDIWLMFNNAWLYNRKTSRVYKYCSKLAEV
FEQEIDPVMQSLGYCCGRKLEFSPQTLCCYGKQLCTIPRDATYYSYQN------------
------------------RYHFCEKCFNEIQGESVSLGDDPSQPQT---------TINKE
QFSKRKNDTLDPELFVECIECGRKMHQICVLHNEIIWPSGFVCDGCLKKTGRTRKENKFS
AKRLPATRLGTFLENRVNDFLRRQNHPEAGEVTVRVVHASDKTVEVKPGMKARFV----D
SGEMAESFPYRTKALFAFEEIDGVDLCFFGMHVQEYGSDCPPPNQRRVYISYLDSVHFFR
PKCLRTAVYHEILIGYLEYVKKLGYTTGHIWACPPSEGDDYIFHCHPPDQKIPKPKRLQE
WYKKMLDKSVSERIVHDYKDIFKQATEDRLTSAKELPYFEGDFWPNVLEESIKELEQEEE
ERKREEN-TSNESTDVSKGDSKNAKKKNNKKTSKNK-SSLSRGNKKKPG-------MPNV
SNDLSQKLYATMEKHKEVFFVIRLIAGPAANSLPPIVEPDPLIPCDLMDGRDAFLTLARD
KHLEFSSLRRAQWSTMCMLVELHTQSQDRFVYTCNECKHHVETRWHCTVCEDYDLCITCY
NTKNHDHKMEKLGLGLDDESNNQQTATTQSPGDSRRLSIQRCIQSLVHACQCRNANCSLP
SCQKMKRVVQHTKGCKRKTNGGCPICKQLIALCCYHAKHCQENKCPVPFCLNIKHKLRQQ
QLQHRLQQAQMLRRRMASMQRTGVVG---------QQQ--GLPSPT-----PATPTTPT-
--GQQPPTPQTPQP---QPPPQPAS-----------------------------------
------------------------------------------------------------
--------------------Q-------------PQPAPPNNMPPYTMPRTQPPSA--VS
QGKAGGQVTP--------PTPPQP----------------PQP-----------------
-----PVQGPPPAAVEMAMQIQRAAETQRQM--AQVQIFQRPI--------------QHQ
MPQ----M------------PPMGMNPPQLA-----RGP---SHIE--------------
----QGM---GPAGI-Q-------------------------------------------
----------------------------QQPPW---VQG-GLP-QPQQ-LQPGMQR---P
SMMSV------------------TQPG------QPM------------------------
--------------------NMAPQPGMGQV------------------------PGAA-
------------QPKQPPLPQAALQNLLRTLRSPSSPMQQQQVLNILHSNPQLLAAFIKQ
RAAKYAGSQ-NPQGMPG-------QAGI-------------PQGQPGL------------
------QPQQAMQGQQGGVHPNPAM------QNMNPMQAG--------------------
---------------------------------------VQRPSMP----QQ-Q------
------------------------------------------------------------
-----------PQQ-Q--PQQAMA-----GM-NPQA-QQMNMNH-SGMA-PQFRDLLMRR
-----HQMI---------------------------------------------------
-------EQQRH-----------------QQQQQQQGAGPALGPGMA-NHNQFQQPQG--
------------------------------------------------------------
------------------------------------------------------------
-------------VGYPQ----QQQQQQQQQRMQ--------------------------
---HHMQ-----------------------------------------------------
----------------------------QMQQGNMG------------QI----------
--------------------SQLPQ---A-------MSAETG--ASLQQAFQQR---LL-
--------------------------------------------------QQQ-------
---------MGSPAQ-PNPMSPQQH----------MLPNQAQS--PHLQGQ-QI---PSS
LTNQVRSPQPVPSPRPQSQ--PPHSSPSPRM---------QPQ--PSPHHVSP--QTSSP
H-----------PGLVA-------------------AQA-NPMDQGHFASPDQSAMLSQL
ASNPGMAGLHG--TSATELGLSS-------------ENSD-LNSNLSQSTLDI----H
>Sorex_araneus_0
------------------------------------------------------------
-------------------------MAEN-VVEP-G------------------------
------------------------------------------------------------
-------PPS--------------------------------------------------
------------------------------------------------------------
-----------------AKRPKLSS-----------------------------------
------PALSAS-ASDGTD------------FGSLF-----------DLEHDLPDELINS
------------------------------------TDLGL-------------------
---------------------------------------------TNGG-DIN-------
---------------------------QLQTSL---------------------------
--------GIVQDAA--SKHKQLSELLRSGSS-------------PNLNMGVGG-----P
GQ----GMASQAQQNS-PGLS-LINSMVKSP----MTQASLTS---PNIGMGTSGP----
-N---QGPA-PS--ATGMM---NNP-VNQPAMG--MNTGMNA-G---MNP--GML--AA-
---GNG------------QGMMPNQVMNGSIG--AGRG-RPNMQYP----NPGM------
-----------G-NAGSLMTEPLQ-----------Q------GSPQM-----GGQTGLR-
------GPQP----LKMGMM--NN-PN--PYGSPYTQ---NSGQQIGAGGLGLQIQTKPV
LPNSL-SPF-AMDKKAVPGG---GMPN---M-G---QQQA--PQVQ--------------
-QPGL--VAP---VAQGM---------------GSGAHTADPEKR-----KLIQQQLVLL
LHAHKCQRREQA-----------------NGEVRQCNLPH------CRTMKNVLNHMTHC
QS---GKSCQVAHCASSRQIISHWKNCTRHDCP------VCLPLKNA---GDKRNQQ--S
ILT--GAPVGLGNA-SA-LGVGQQSTPSLSTV---DPSSIERAYAALGLPYQVNQM----
-------------QTQ---PQVQAKSQQNQ-QSG---QSPQGMRPMSNI-S--A---SPM
GVNGGVSV------QPSTLLSDPMLHSAINSQNPMMN-ENA---SVASLGPMPTAAQPSS
TGIRKQWHEDITQDLRNHLVHKL---VQAIFPTPDPAALKDRRMENLVAYARKVEGDMYE
SANNRAEYYHLLAEKIYKIQKELEEKRRTRLQKQNMLPNAAGM---VSM----------N
PGP-NMG-Q------------PQPGMTT----NGPLPDPSMIRGSVP-NQMMPRMPPQS-
---------------------GLNQFG-QMS-----MPQPALGARQTSPLQHHG-QLA--
QPGALNP--PMGYGPRMQ---------------QPPNQSQFL-SQPQFS---AQG--M--
NVTNMPL-APSG-----GQAPVS---QAQMSS-SSCPVNSPIMPPGSQG-----------
------------------------------------SHIHC-PPLPQSALHQ------NS
P--SPVPSRTPT--PHHT-PPS---IG--------AQQ---------A-PA----ASIPA
PV------PTPP------AL-PPGPQAQALHPPPRQTPTPPTVQLP-PPV--QPSLPAVA
PAE-----------PP----------PQQPLS---------QQS-AAASVPTPTAPLLPP
QPTTPLSQ-AAV-SLEGQASNPPST-SSAEVSS-QTVPD--KQ--PSQE--VKIEAKMEV
---DQP-E----------------------------PADSRP-EDIS---E---AK----
--AEDCKLEATE---------------AEVRNT----ELKTETKEEED-HPSTSAPQSSP
APGQSKKKIFKPEELRQALMPTLEALYRQDPESLPFRQPVDPQLLGIP-----------D
YFDIVKSPMDLSTIKRKLDTGQYQEPWQYVDDIWLMFNNAWLYNRKTSRVYKYCSKLSEV
FEQEIDPVMQSLGYCCGRKLEFSPQTLCCYGKQLCTIPRDATYYSYQN------------
------------------RYHFCEKCFNEIQGESVSLGDDPSQPQT---------TINKE
QFSKRKNDTLDPELFVECTECGRKMHQICVLHHEIIWPSGFVCDGCLKKTARTRKENKFS
AKRLPSTRLGTFLENRVNDFLRRQNHPESGEVTVRVVHASDKTVEVKPGMKARFV----D
SGEMAESFPYRTKALFAFEEIDGVDLCFFGMHVQEYGSDCPPPNQRRVYISYLDSVHFFR
PKCLRTAVYHEILIGYLEYVKKLGYTTGHIWACPPSEGDDYIFHCHPPDQKIPKPKRLQE
WYKKMLDKAASERIVHDYKDIFKQATEDRLTSAKELPYFEGDFWPNVLEESIKELEQEEE
ERKREEN-TSNESTDVTKGDSKNAKKKNNKKTSKNK-SSLSRGNKKKPG-------MPNV
SNDLSQKLYATMEKHKEVFFVIRLTSSPNANSLPPIVDPDPLIPCDLMDGRDAFLTLARD
KHLEFSSLRRAQWSTMCMLVELHTQSQDRFVYTCNECKHHVETRWHCTVCEDYDLCITCY
NTKNHDHKMEKLGLGLDDESNNQQAVATQSPGDSRRLSIQRCIQSLVHACQCRNANCSLP
SCQKMKRVVQHTKGCKRKTNGGCPICKQLIALCCYHAKHCQENKCPVPFCLNIKQKLRQQ
QLQHRLQQAQMLRRRMASMQRTGAVG---------QQQ--GLPSPT-----PATPTTPT-
--GQQPSTPQTPQP---QPP----S-----------------------------------
------------------------------------------------------------
--------------------Q-------------PQPTPPNSMPPY-MPRTQTAGP--VS
QGKAAGQVTP--------PTPPQT----------------AQP-----------------
-----PLPGPPPAAVEMAMQIQRAAETQRQM--AHVQIFQRPI--------------QHQ
MPQMA-PM------------APMGMNPPPMA-----RGP--SGHLE--------------
----AGM---GPTGM-Q-------------------------------------------
----------------------------QQPPW---AQG-GLP-QTQP-LQSGMPR---P
AMMSV------------------AQHG------QPL------------------------
--------------------NMAPQPGLGQV-------------------------GVS-
------------PLKPGTVSQQALQNLLRTLRSPSSPLQQQQVLSILHANPQLLAAFIKQ
RAAKYANS--NAQPLPG-------QPGM-------------PQGQPGL------------
------QP-PAMPGQQ-GVHSNPAM------QNMNPMQAG--------------------
---------------------------------------VPRSGLP----PQ-Q------
------------------------------------------------------------
-----------PQQ-Q--LQPPLG-----GL-SPQA-QQMNMNH-SAMP-SQFRDILRRQ
------QMV---------------------------------------------------
---------------------------------QQGGAGPGLGPGIA-NHNQFQQPQG--
------------------------------------------------------------
------------------------------------------------------------
-------------VGYSP-----QQQQQQQQRLQ--------------------------
---HHMQ-----------------------------------------------------
----------------------------QMQQGNMG------------QM----------
--------------------GQIPQ---A-------LAGDAG---SL-QAYQQR---LL-
--------------------------------------------------QQQ-------
---------MGSPAQ-PNPMSPQQH----------MLPNQAQS--PHLQGQ-QI---P-S
LSNQVRSPQPVPSPRPQSQ--PPHSSPSPRM---------QPQ--PSPHHVSP--QTSSP
H-----------PGLVA-------------------AQA-NPMEQGHFASPDQNSMLSQL
ANNPGMANLHG--ASATDLGLGT-------------ENSD-LNPSLSQSTLDI----H
>Carassius_auratus_0
------------------------------------------------------------
-------------------------MAEN-VLES-G------------------------
------------------------------------------------------------
-------PPS--------------------------------------------------
------------------------------------------------------------
-----------------AKRPKLSS-----------------------------------
------PALSAS-ASDGND------------FGSLF-----------DLEHDLPDELISS
------------------------------------SELSL-------------------
---------------------------------------------ANGG-DLG-------
---------------------------QLHGNLGGGG-------------GAIG------
-----GIVSSGQDAA--AKHKQLSELLRHGSA-------------SAAQ-----------
------QQGAVGSPAG-ASMG-VFGSMKASP-----G----------TQGMGPQG-----
-Q---QHLSP-Q--QAMLM--------QQQQM-----AGMVG-N---MNR--NMP--GLQ
K--GNGQ-QQPGGPMPQQQNTLGAQMLNGS----------PRIGHH----NPGM------
-----------G-SSSNLLAEALQ-----------QQQ------------TVGGQGGPR-
------AQQP-GAMNKMGMN--AG-SG--PYGGPYGQ---PASQGLGVAALASQLQNKPG
LPNSP-AQF-NLDKK--PVQ---GLPG---M-A---SQPS--PAGV---AG-------GA
GVAGM--VPN---AQGAL-GPGSAPSAMSATAVGGVPPAADPEKR-----KLIQQQLVLL
LHAHKCQRREQA-----------------NGEVRQCSLPH------CRTMKNVLNHMTHC
QA---GKSCQVAHCASSRQIISHWKNCTRHDCP------VCLPLKNA---GDKRNQQSES
LLG--TGGVGLSSSLGN-VTGGPPSAPHLSTPGQIDPSSIERAYAALGLTYQGNQA----
-------------SPQ---PVQQT------------------QRAVNTM-G--T---NSM
GVNGALGGQSQN--QQASLLQDTMLHLNMTAQS-LMN-DNA----VGGVGSMPVANPAAT
GVMRKSWHEDITQDLRSHLVHKL---VQAIFPTPDPAALKDRRMENLVAYARKVEGDMYE
SANSRAEYYHLLAEKIYKIQKELEEKRRTRLQKQGMMPTQPGM-P---------------
--PTGIG-Q----------TGPPTGLPP----NGPLSDPSVVRPTGP-NQMMNRMQNAA-
---------------------GMNPFGNHIG-----M--QSMGQRSTPPLPLST-PLN--
QGS-------M-GSVRMPQPN----------VAQ--MQNQYM-QTGQFQGS-NPA--L--
GAGSVDM-AHPG-----NDSTVTQ--QGQMPTLSSLPIGSPLAQPGSAGGAGSGSSVGSL
GPNSMSG-------------VP-PSS---TPTQSI---NHC------PLFHQ------NS
P--SPAHSRTPT--PTPT--------P--------GSQ---------T-PQ---------
P-----HTPGLPQ-----LA-TSGSKQQ---------------------------LPLSA
SSDSAM--------QP----------KQQPLGGTSPAVS--HSG-L-------STPNASQ
HPRTPLSHKGSL-PVDGQPATPASV-SSADTSF-QKGLK--D-SANTLE--PKVEVKQKL
E-EDED-E---D---EEGMTGGKT------GK----REDLQA-EEKP---E---IKKEEP
--SD---GVPMETSSA---------AAGGDKKP----DIKTEPKEEEE-GSGSTASHSSP
SGVPNKKKIFKPEELRQALMPTLESLYRQDPESLPFRQPVDPSLLGIP-----------D
YFDIVKNPMDLSTIKRKLDTGQYQEPWQYVDDIWLMFNNAWLYNRKTSRVYKYCSKLAEG
FEQEIDPVMQSLGYCCGRKYEFSPQTLCCYGKQLCTIPRDAAYFSYQN------------
--------SSPKYGLLAGRYHFCEKCFNEIQGESVSLGDDPSQPQT---------SINKD
QFERKKNDMLDPELFVECMDCGRKMHQICVLHHDTIWPSGFVCDGCLKKSNKTRKENKYA
AKRLPQTKLGNYLEMRLNDFLKRQNHPESGEVTIRVVHVSDKVVEVKPGMKSRFV----D
SGEMAESFPYRTKALFAFEEVDGVDVCFFGMHVQEYGSDCPPPNQRRVYISYLDSVHFFQ
PRYLRTSVYYEILLGYLDYAKKQGFTTGHIWACPPSEGDDYIFHCHPPDQKIPKPKRLQE
WYKKMLDKSVAERIVHDYKDIFKQATEDRLTSAKELPYFEGDFWPNVLEESIKELEQEEE
ERKREENSTSNESVDTTKGDSKNAKKKNNKKTSKNK-SSLSRANKKKPG-------MPNV
SNDLSQKLYATMEKHKEVFFVIRLIAAPNSNSLLPIVDPDPLMACDLMDGRDAFLTLARD
KHLEFSSLRRSKWSTMCMLVELHNQSQDRFVYTCNECKLHVETRFHCTVCEDYDLCITCY
NTKGHEHKMEKLGLGLDDESGNQASSSMQNPGDSRRLSIQRCIQSLVHACQCRNANCSLP
SCQKMKRVIQHTKGCKRKTNGGCPICKQLIALCCYHAKHCQENKCPVPFCLNIKQKLRQQ
QLQHRLQQAQMVRRRMASMQRTGQQLP--G-----GNG--GLPSPG-NNS-TTGPSTPTP
--STQPPTPQTPTQ--QCQPPVTQP-GIG-----GV---PPQQQQQL---------AGMA
--------------HQYQQMT-------GNGGMINSPQQ--------------PLI-PQQ
QQQ----------------------PTSV-----QHLQHANNLPPY-MQRPPGSSPLPQS
VGKPG--MVP--------GGFPQQ----------------QQ--SN--LGQPVMQ-----
QH---QQPGPPPAAVEIAMKIQRVAETQRQM--AQQKILQRNQGP-----GMMPPHGLHQ
GPQTQSQMGMNHPG-AAMG-GPQGMPPQTQA-----AVA--RTHMD-----QQ-------
----QGMI--TVG-M-Q-------------------------------QQTG-PQAQL-P
QVQ-LQQGQ---QGGPQLQVP-------PQQQW---NGP-GM---PQQ-RPGVMNQMGLQ
GMVAP------------------QQQQ------QQPV-----------------------
--------------------GQHQQPGLSGLMGMM------------------GQGGVAP
-----------LGTGPGNHPQAAIQDLLRTLRLPSSPHQQQQVLNILRSNPQLMATFIRQ
RVPRYLGRGG-PGAGGAGVP---GGPG----------------GGPGI-----IDG-QQM
NVNSG-TNQGSMHMAQ-G----TTI-------PMNQLQQ---------------------
--------------------------------QQQQQQLQQRSIMGGNLQQQ-QIVAL--
------------------------------------------------------------
----------QQQQ-Q--QQQQQG-----VM-PNQG-ANM-----SNIS-PQFREMM-RR
------HLQ---------------------------------------------------
-------QQQQQ----------------QQQQQQQQ--------QME-NHAQFQHPQQH-
---------------QQQGYL---------------------------------------
----------------GQSGLPPQQPG--------QPQPGG------LQQQ-QG------
---------VPQ-QNYSGSMSHQQVAAALQQKLQ----------------QQQLQMQQQQ
QQQQQQQQ-QQ-------------------------------------------------
----------------------------QQQQGALA------------GLQGADGGPG-G
---GGP----L-----------QHQ----HMQSAP-ISSQSQ--VMLQQALQQR---LL-
------------------------------------------------QQQQS----HLG
---------GGSPAQH-NPMSPQQP-----------QQQMSQS--PHLQGQ-QL---SNS
LSNQVRSPQ--PSPRPQSQ--PPNSSPSPRS---------QPQ--PSPHRISPQTQTGSP
HPGHLPQH--H-GGMVAPPPPQQQP--QTS-QQQ--QQA-NAMDQG--------AMLSQL
G---GMGALHG--QGTNDM-LT--------------NNQD-MGSNMNP-SLDL----M
>Carassius_auratus_3
------------------------------------------------------------
-------------------------MADN-VLES-G------------------------
------------------------------------------------------------
-------PPS--------------------------------------------------
------------------------------------------------------------
-----------------AKRPKLSS-----------------------------------
------PALSVS-ASDGND------------FGSLF-----------DLEHDLPDELINS
------------------------------------SDLGL-------------------
---------------------------------------------PNGM-DHG-------
---------------------------QLHTTLGGGGM-----------LGPLG------
--------GLGQDTA--AKHKHLSELLRPGAP-------------PSTS-----------
--------TATGNPGNTPSLG-MMGGLSGNP-----V----------TQGLCGPQ-----
-----QQ---------------------QP--------GMVA-G---LNR--GMM--GVQ
K--GNGQ----------PQSMMGGQMMNGA----------PRMGYANVNMNAGM------
-----------V-GNGSMLPDALQ-----------QQN----AGQQM------AQAAMR-
------PQQP-GAVNKMGMM--GA-PG--PYGSSYGQ---CGGQ-----SLGLPPQNKAG
QPNSI-NQF-TMDKKPQHGQ---NMAG---M-------QS--SGVV---GGVS-------
-------------------GPGG----------VAAPPAADPEKR-----KLIQQQLVLL
LHAHKCHRREQA-----------------NGEVRQCSLPH------CRTMKNVLNHMTHC
QA---GKSCQVAHCASSRQIISHWKNCTRHDCP------VCLPLKSA---GDKRNQQ--S
LLG--GAGMGMGGPLGGSLPGGQPSAPNLNPPSQIDPSSIERAYAALGLTYQGTQA----
-------------SSQ---NQQTSV---P---------TQPGMRTLNNIAG--G---NSM
GVNGGVGAPMAN--QHPGMLPDGMLHRNMTPQS-LMN-DGS---GVGNMGSGATATPSSA
-GMRKNWHEDITQDLRNHLVHKL---VQAIFPTPDPAALKDRRMENLVAYARKVEGDMYE
SANSRAEYYHLLAEKIYKIQKELEEKRRTRLQKQ--------------------------
--------------------------------DGPHSDPSLVPAAGP-NQMVNRMQNPA-
---------------------GMNQFS-QVG-----M-QQPMGQRATPPLPMGA-NLS--
QMG-------MQGTPRMTQPN----------VPQ--LPNQYM--QNQFPGT-GAG--L--
GKGAVGL-NQPA-----GQGAMS---QNQMPTPPSLAASSPVAQTQAA-VSGS------Q
G---------------PPSNQP-PPA-----PQPG-LHAHC------PPLRQ------NS
P--SPARSLTPTPAPHQT-PPQ---LP--------GNR---------T-PQ---------
P-----HTPTSST-----TM-APPATQM-------------------------PPIAQGV
GSEKAS--------QL----------QQPSHGGGAAGGP--QTG-LASSVPSQNAHGLCA
HPRTPLSQKSSL-TADGQASTPASD-SSADPSS-QLTSS--E-PPAPLD--PKTEVKQQE
---EED---------ENETEDKAS------GKMAAMQTEIKT-EEKP---E---IKKEEP
-AGDECKTEPMETSTG---------STAEDKKP----EIKTEPKEEE-----AAGTNGTP
ANTQNKKKVFKPDELRQALMPTLEALYRQDPESLPFRQPVNPQLLGIPVRIRTSNKTNLD
YFDIVKNPMDLSTIKRKLDTGQYQEPWQYVDDVWLMFNNAWLYNRKTSRVYKYCSKLAEV
FEQEIDPVMRELGYCCGRKLEFSPQTLCCYGKQLCTIPRDAAYFSYQN------------
--------SSPKYGLLADRYHFCEKCFNEIQGENVSLGDDPTQPQT---------SINKD
QFQRKKNDTLDPELLLECGDCGRKMHQICALHNETIWPSGFVCDGCLKKANATRRENKYN
AKRLPQTKLGNFLETRVNEYLKRQSHPETGDVTIRVVHVSDKVVEVKPGMKSRFV----D
SGEMSESFPYRTKALFGFEDIDGTDVCFFGMHVQEYGSDCPPPNQRRVYISYLDSVHFFQ
PRHLRTGVYHEILIGYLEYVKKMGFVTGHIWACPPSEGDDYIFHCHPSDQKIPKPKRLQE
WYKKMLDKAVAERIIHDYKDIFKQATEDRLTSAKELPYFEGDFWPNVLEESIKELEQEEE
ERKREENNTSSESIEATNGDSKNAKKKNSKKTSKNK-GSLSRANKKKPG-------MPNV
SNDLSQKLYATMEKHKEVFFVIRLIAGPSVNSLPPILDPDTLMACDLMDGRDAFLTLARD
KHLEFSSLRRAKWSSMCMLVELHNQSQDRFVYTCNECKHHVETRFHCTVCEDYDLCITCY
NTKGHEHKMDKLGLGLDDESNNQAAASTQNPGDSRRLSIQRCIQSLVHACQCRNANCSLP
SCQKMKRVVQHTKGCKRKTNGGCPICKQLIALCCYHAKHCQENKCPVPFCLNIKHKLRQQ
QLQHRLQQAQMLRRRMATMQRVGQPPPCGGGPP--G----GLPSPG-NNG-ATGPSTPTS
V-GTQPATPQTPTQLTPNLTSLPQP-GVG-----GV---PSGAPQQ-------------P
P--------QHPVHHQFQQMP-------GAGGMMASPQQ--------------QMV-PQQ
PV--------------------------------GQLSHPHN--QY-GPHSTGPSPNPQS
QGKPS--LGP--------ATPPQLP-------------------NN--PGTTPMSQ----
QQ---QPSGPPPAAVEIAMKIQQVADAQRKM--AQVQMLQRQAAQA----GMMP--QHHQ
QPQG--QMGVAHPG-IGMV-GQQGIASQAQA-----SAN--RVQME-----QQQ------
--GSQGIMV-GAGPM-Q-QQ--------------------------QPQQSV-VQGQIPP
QMH-LQQPR----MNPPLQ-P-------QQQQW---PGQ-VMP--AQH-RPAMMAQPGMV
AMQPPP-----------------QQQQ------QQQ--------------MQQQ------
--------------------QASQMLNRNALMSIVQ---------------AGLQSGIAS
------------GAAAGNLPQGALQDLLQTLRSPSSPLQQQQVLNILRSNPQLMAAFIKQ
RVHKYKGGTGGPALPQG-------GPG--------------PMGG------------QPV
GVNTG-VSQPGMHLGQ-G----VNMQ-----TQLPQLQQ---------------------
-----------------------------QQQMQQQQQMQQRPILQQQLQQQ-Q-----Q
L---------------------------------QQQQQMQQRPIL-----QQQQQQQQQ
LQQQQQ----QQQQ-Q--QQQQQQ-----GI-QGQGVPNM-----ANMN-PQFRDLVMRR
----QQQLQFQQQQ----------------------------------------------
---QQQQQQQQQ----------------QQQQQQQH--------QMS-NHAAFQQ-----
----------------QQVYM---------------------------------------
----------------SQQGNM-------------PVRPGG-------QQL-QGVQPG--
----------QQ-QNFPGNPAQQQAAAALQQRLA--------------------------
---QQHQL-QMQQQHKAASQGPDVGHGGGPQPTQGGPGLQTSQALLQQALHQRMLQQQQH
LSGTSPAQQNNPMSPQQHQMSHSPQHQLQMQQQQNA------------ASQGSDVGHG--
---GGP------------------Q----PTQGGP-GLQTSQ--ALLQQALHQR---ML-
-------------------------------------------------QQQQ----HLS
---------GTSPAQQNNPMSPQ-------------QHQMSQS--PHLQGQ-QL------
--NQVCSPQ--PSPRPQSQ--PPHSSPSPRQ---------QPH--PSPHHISPQTQTGSP
HPNHLQQH--H-SGMAPPPPPPQQ------------PQH-NSKDPSGFGA-DQNAMLSQL
S---NLAGLHG--PGANDM-PPP-------------SGQD-LAINMN-NPLDL-----
>Carassius_auratus_2
------------------------------------------------------------
-------------------------MADN-VLES-G------------------------
------------------------------------------------------------
-------PPS--------------------------------------------------
------------------------------------------------------------
-----------------AKRPKLSS-----------------------------------
------PALSVS-ASDGND------------FGSLF-----------DLEHDLPDELINS
------------------------------------SDLGL-------------------
---------------------------------------------PNGM-DPS-------
---------------------------QLHTSLGGGGM-----------SGPLG------
--------SSGQDTA--AKHKHLSELLRPGGP-------------PSTS-----------
--------TAVGNPGNVSSLG-MMGGLSGSP-----V----------TQGLGGPQ-----
-----QQ-------QPGMM--------PQP--------GMVA-G---LNR--GMM--GAQ
K--GNGH----------PQSMMGGQMMNGA----------TRMAYANVNMNAGM------
-----------V-GNGSVLSDALQ-----------QQN----TGQQT------AQAAMR-
------PQQP-GAVNKMGMM--GA-PG--AYGGSYGQ---CGGQ-----SLGPQLQNKAG
QPNSI-NQF-NMDKKPQHGQ---NMVS---M-------QS--SGVV---GGVS-------
-------------------GPGGA---------AAAPPAADPEKH-----KLIQQQLVLL
LHAHKCHRREQA-----------------NGEVRQCSLPH------CRTMKNVLNHMTHC
QA---GKSCQVAHCASSRQIISHWKNCTRHDCP------VCLPLKNA---GDKRNQQ--S
LLG--GAGMGMSGPLGGSLPGGQPSAPNLNPPSQIDPSSIERAYAALGLTYQGNQA----
-------------SSQ---NQQTSV---T---------AQPGMRSLNII-G--G---NSM
GVNGGVGAPITN--QHPGMLPDGMMHRNVTPQS-LMN-DGS---GVGNMGSAVTATPPSA
-GMRKNWHEDITQDLRNHLVHKL---VQAIFPTPDPAALKDRRMENLVAYARKVEGDMYE
SANSRAEYYHLLAEKIYKIQKELEEKRRTRLQKQGMMPAQPGM-PNSAL----------P
QAPAGMN-Q---------------AQLP----NGPNTDPSLVQAAGP-NQMVNRMQNPA-
---------------------GMNQFA-QVG-----M-QQPMGQRATPPLPMGA-NHN--
QMG-------MHGTPRMTQPN----------VPQ--LQNQYM--QNQFPGT-GAG--L--
GQGAVGL-NQPA-----GQGAMA---QNQMPTPPSLAVHSPVAQTQAA-VSGSGATVGPQ
G---------------PPSNLP-PPA-----PQPG-LHTHC------PPLRQ------NS
P--SPARSLTPTPAPHQT-PPQ---MP--------GNQ---------T-PQ---------
P-----HTPTSLT-----TM-TPPTKPL-------------------------PPMAQGV
GSEKAS--------QL----------QQQSHGGGVAEGP--QTG-LASSVPSQNAHGLCA
HPRTPLSQKSSL-TADGQASTPASD-SSADPSS-QLTSS--E-PTAPLD--PKTEVKQQE
---EED---------DNETEDKAS------GKMAAMQTEIKI-EEKP---E---IKKEEP
-ADDDCKTEPMETSTG---------STGEDKKP----EVKTEPKEEE-----VAGTNSSP
TNTQSKKKVFKPDELRQALMPTLEALYRQDPESLPFRQPVDPQLLGIP-----------D
YFDIVKNPMDLSTIKRKLDTGQYQEPWQYVDDMWLMFNNAWLYNRKTSRVYKYCSKLAEV
FEQEIDPVMQELGYCCGRKLEFSPQTLCCYGKQLCTIPRDAAYFSYQN------------
--------SSPKYGLLAGRYHFCEKCFNEIQGENVSLGDDPTQPQT---------SINKD
QFQRKKNDTLDPELLLECADCGRKMHQICALHNETIWPSGFVCDGCLKKANATRKENKYT
AKRLPQTKLGSFLETRVNEYLKRQNHPESGDVTIRVVHVSDKVVEVKPGMKSRFV----D
SGEMSESFPYRTKALFAFEDIDGTDVCFFGMHVQEYGSDCPPPNQRRVYISYLDSVHFFQ
PRHLRTGVYHEILIGYMEYAKKMGFVTGHIWACPPSEGDDYIFHCHPSDQKIPKPKRLQE
WYKKMLDKAVAERIVHDYKDIFKQATEDRLTSAKELPYFEGDFWPNVLEESIKELEQEEE
ERKREENNTSSESIDATSGDSKNAKKKNSKKTSKNK-SSLSRANKKKPG-------MPNV
SNDLSQKLYASMEKHKEVFFVIRLIAGPSANSLPPILDADPLMACDLMDGRDAFLTLARD
KHLEFSSLRRAKWSSMCMLVELHNQSQDRFVYTCNECKHHVETRFHCTVCEDYDLCITCY
NIKGHEHKMEKLGLGLDDESNNQSAASTQNPGDSRRLSIQRCIQSLVHACQCRNANCSLP
SCQKMKRVVQHTKGCKRKTNGGCPICKQLIALCCYHAKHCQENKCPVPFCLNIKHKLRQQ
QLQHRLQQAQMLRRRMATMQRAGQPPPCGGGPP--G----GPPSPC-NNG-ATGPSTPTS
V-GTQPATPQTPTQLTPNLASLPQP-GVG-----GV---PAGASQQ-------------P
P--------QHPVHHQFQQMP-------GAGGMMTSPQQ--------------QMV-PQQ
TV--------------------------------GQLPHPHN--QY-GPHSTGLSPNPQS
QGKPG--LGP--------ATPPQLP-------------------SN--PGTAPMSQ----
QQ---QPSGPPAAAVEIAMKIQQVADAQRKM--AQVQMLQRQAVQA----GMMP--QHHQ
QPQG--QMGVSHPG-IGMV-GQPGIASQAQT-----SVN--RVQME-----QQQ------
--GSQGMMA-GVGPM----Q--------------------------QPQQVG-VQGQMPQ
QMH-LQQPR----INPQLQ-P-------QQQQW---QGQ-GMP--TQQ-RPGMMAQPGMV
AMQPPPP---------------PQQQQ------PQQ--------------MQQR------
--------------------QAPQMPNRNALMSMVQ---------------AGLQSGVVS
------------GAAAGNLPQGALQDLLQTLRSPSSPLQQQQVLNILRSNPQLMAAFIKQ
RVHKYKGGTGGPAVPQG-------GPG--------------PMGG------------QPV
SVNTG-VPQPGMHLGQ-G----VNMQ-----TQLSQL-----------------------
---------------------------------QKQQQMQQRPLL----QQQ-Q-VAALQ
------------------------------------------------------------
-QQQQQ----QQQQ-Q--QQQQQQ-----GI-QGQGAPNM-----TNMN-PQFRELVMRR
----QQQLQF--------------------------------------------------
-------QQQQQ----------------QQQQQQQQ--------QMS-NHAAFQQ-----
----------------QQGYV---------------------------------------
----------------GQQGNM-------------QVPPGG-------QPL-QGVQPG--
----------QQ-QSFSGNPAQQQAAAVLQQRLA--------------------------
---QQHHL-QM-------------------------------------------------
------------------------------QQQQKA------------ASQGPDMGHG--
---GGP------------------Q----HTQGGP-SLQTSQ--TLLQQALHQR---LL-
-------------------------------------------------QQQQ----HHS
---------GTSPAQQNNPMSPQQ------------QHQMSQS--PHLQGQ-QL---PSS
LSNQVCSPQ--PSPRPQSQ--PPHSSPSPRL---------QPQPPPSPHHISPQTQTGSP
HPNHLQQH--H-SGMAPPPPPPQQ------------PQH-NFKDPSGFSA-DQNAMLSQL
S---GLAGLHG--PGANDM-LPP-------------SGQD-LGINMK--TL-------
>Carassius_auratus_1
------------------------------------------------------------
-------------------------MAEN-VLDS-G------------------------
------------------------------------------------------------
-------PPS--------------------------------------------------
------------------------------------------------------------
-----------------AKRPKLSS-----------------------------------
------PGLSAS-VSDGND------------FCSLF-----------DLEHDLPDELISS
------------------------------------SELSL-------------------
---------------------------------------------ANGG-DLG-------
---------------------------QLHGNLGSGG-------------GAIG------
-----GAVSSGQDAA--AKHKQLSELLRHGSA-------------SAAQ-----------
------QQSAMGSPPG-ASMG-LFGNMKASP-----G----------TQGMGPQG-----
-Q---QRLSP-Q--QATLM--------QQQQM-----AGMVG-N---MNR--NML--GHQ
K--GNGQ-QQAGGPVPQQQNMLGAQMMNGS----------PRMGHH----NPGM------
-----------GSSSSNLLAEALQ-----------QHQ------------TVGGQGGLR-
------AQQP-GAMNKMGMN--AG-SG--PYGGPYGQ---SASQGLGVAGLAPQLQNKPG
LPNSA-AQF-NLDKK--PVQ---GMPG---M-A---SQPS--PVSA---AG-------GA
GVAGM--VPN---AQGTL-GPGSAPSAVSATAVGGVPPAADLEKR-----KLIQQQLVLL
LHAHKCQRREQA-----------------NGEVRQCSLPH------CRTMKNVLNHMTHC
QA---GKSCQVAHCASSRQIISHWKNCTRHDCP------VCLPLKNA---GDKRNQQSES
LLS--SGGVGLSSSMGN-ATGGPPSAPHLSTPGQIDPSSIERAYAALGLTYQGNQA----
-------------PPQ---PVPQT------------------QRAMNTM-G--A---NPM
GVNGAVGGQSQN--QQSNLLQETMLHLNMTSQS-LMN-DNA----VGGVGSMPLANPAAS
GGMRKNWHEDITQDLRNHLVHKL---VQAIFPTPDPAALKDQRMENLVAYARKVEGDMYD
SANSRAEYYHLLAEKIYKIQKELEEKRRTRLQKQGMMPTQPGM-SPTGL----------Q
QGPTGIG-Q----------TGSPTGLPS----NGPLSDPSVVRPIGQ-NQMLNRMQNAT-
---------------------GMNPFGNHMG-----M--QSMSQRSTPPLPNST-PLN--
QGS-------M-GSVRMPQPN----------VAQ--MQNQYM-QTGPFQGS-NPV--L--
GAGSVDM-AHPG-----NISPVTQ--QEQMPTLSSLPMGSPLAQPGSVGGAGSGSSVGSL
GPNSMSR-------------VP-PSS---TTTQSI-NLPQC------SPFHR------NS
P--SPAHSRTPT--PTPT--------P--------GSQ---------T-PQ---------
P-----HTPNLPQ-----LA-TSGSQQQ---------------------------LPLSA
SSDNAM--------QP----------QQQSLGGTPPPVS--HSG-L-------STPNASQ
HPRTPLSHKGSV-PVDDQAATPASV-SSADTSF-QQGPS--D-STDTLE--PKMEVKQKV
---EED-E---D---EEGMAGGKT------GK----QEDIKS-EEKP---E---IKKEEP
--GD---GVPMETNST---------ATGLDKKP----EIKTEPK-EEE-GLGSTANHSSP
SGVPNKKKIFKPEELRQALMPTLESLYRQDPESLPFRQPVNPSLLGIP-----------D
YFDIVKNPMDLSTIKRKLDTGQYQEPWQYVDDIWLMFNNAWLYNRKTSRVYKCCSKLAEV
FEQEIDPVMQSLGYCCGRKYEFSPQTLCCYGKQLCTIPRDAAYFSYQN------------
--------SSPKYGLLAGRYHFCEKCFNEIQGESVSLGDDPSQPQT---------SINKD
QFEKKKNDMLDPELFVECMDCGRKMHQICVLHHDTIWPSGFVCEGCLKKSNKTRKENKYA
SKRLPHTKLSIYLETRVNDFLKRHNHPESGEVTIRVVHVSDKVVEVKPGMKSRFV----D
SGEMAESFPYRTKALFAFEEVDGVDVCFFGMHVQEYGSDCPPPNQRRVYISYLDSVHFFQ
PRSLRTSVYHEIILGYLDYAKKQGFTTGHIWACPPSEGDDYIFHCHPPDQKIPKPKRLQE
WYKKMLDRAVAERIVHDYKDIFKQATEDRLTSAKELPYFEGDFWPNVLEESIKELEQEEE
ERKREENSTSNEIVDTIKGDSKNAKKKNNKKTSKNK-SSLSRANKKKPG-------MPNV
ANDLSQKLYATMEKHKEVFFVIRLIAAPNSNSLLPIVDLDPLMACDLMDGRDAFLTLARD
KHLEFSSMRRSKWSTMCMLVELHNQSQDRFVYTCNECKHHVETRFHCTVCEDYDLCITCY
NTKGHEHKMEKLGLGLDDESNNQTPSSTQNPGDSRRLSIQRCIQSLVHACQCRNANCSLS
SCQKMKRVIQHTKGCKRKTNGGCPICKQLIALCCYHAKHCQENKCPVPFCLNIKQKLRQQ
QLQHRLQQAQMVRRRMASMQRTGQQLP--G-----GNG--GLPSPG-NGS-NTGPSTPTP
--STQPPTPQTPTQ--QYQTPVTQP-GIG-----GV---PSQQQQQL---------AGIA
--------------HQYQQMT-------GSGGMMNSPQQ--------------TMI-QQQ
QQQ-----------------QQ---LTSV-----QHLQHANNLPPY-VQRPPGSSPLSQS
MGKPG--MVP--------GSFPQQ----------------QQ--SN--L-QPVMH---QP
QH---QLPGPPPAAVEIALKIQRVAETQRQM--AQQKILQRNQAP-----GMMPPHGLHQ
GPQTQSQMGMNLPG-STMV-GPQGMPPQTQA-----AVA--QTHMD-----QQ-------
----QGMI--TAG-M-Q-------------------------------QQTG-PQAQL-P
QVQ-LQQGQ---QGAPQLQVP-------PQQQW---TGP-GMP--PQQ-RPGVMNQMGLQ
GMVAP------------------QQQQ------QQTL-----------------------
--------------------GQQQQQGHSGVMGMI-----------------GGQGGAAP
-----------VGAGPGNQSQAAIQDLLRTLRLPSSPHQQQQVLNILRSNPQLMATFIRQ
RVPRYLGRGG-PGTGGVGVT---GGPG----------------GGPGI-----IDG-QQM
NVNAG-TVQGGMHMAQ-G----TSM---------NQL-----------------------
----------------------------------QQHQLQQRSMMGGSLQQQ-QQMAALQ
QQQQQLQQQQQQLQQQQQQQQLQQQQQQQQQQQQQQQLQLQQQQQQQQQQQQQQQQQQQQ
QQQQQQQ---QQQQ-Q--QQQQQS-----VI-PNQG-ANI-----SNIS-PQFREIM-RQ
------HLL---------------------------------------------------
----------QQ----------------QQQQQQQQ--------HME-NNAQFQH-QPP-
---------------HQQGYL---------------------------------------
----------------GQSGIPSQQPG--------QPQPGG------LQQQ-QGGTQP--
---------GTQ-QSYSGSVSHQQVAAALQQRLQLQQRLQQQQQQQQQQQQQQQQQQQQQ
QQQQQQQQ-QQ-------------------------------------------------
----------------------------QQQQSAMA------------GLQSADVGAG-G
---GGL----L-----------QHQ----QMQSAQ-ISSQPQ--AMRQQALQQR---LL-
-------------------------------------------------QQQS----RLG
---------AGSPAQH-NPMSPQQP-----------QQQMSQS--PHLQGQ-QL---PNS
LSNQVRSPQ--PSPRPNSQ--PPNSSPSPRL---------QQH-NPSPHHNSSQTQTGSP
HPGHLPQH--H-GGMVA--PPQQQP--QAS-QQQ--QQA-NAMDQGPFGG-DQNAMLSQL
A---GMGALHG--QGTNDM-LT--------------NNQD-----MNH-SLGL----M
>Microcebus_murinus_0
------------------------------------------------------------
-------------------------MAEN-VVEP-G------------------------
------------------------------------------------------------
-------PPS--------------------------------------------------
------------------------------------------------------------
-----------------AKRPKLSS-----------------------------------
------PALSAS-ASDGTD------------FGSLF-----------DLEHDLPDELINS
------------------------------------TELGL-------------------
---------------------------------------------TNGG-DIN-------
---------------------------QLQTSL---------------------------
--------GIVQDAA--SKHKQLSELLRSGSS-------------PNLNMGVGG-----P
GQ----VMASQAQQNS-PGLG-LINSMVKSP----MAQAGLTS---PNMGMGTSGP----
-N---QGPT-QS--STGMM---NSP-VNQPAMA--MNTGMNV-G---MNP--GML--AA-
---GNG------------QGIMPNQVMNGSIG--AGRG-RPNMQYP----NPGM------
-----------G-NAGNLMTEPLQ-----------Q------GSPQM-----GGQTGLR-
------GPQP----LKMGMM--NN-PS--PYGSPYTQ---NSGQQIGASGLGLQIQTKTV
LPNSL-SPF-AMDKKAVSGG---GMPN---M-G---QQPA--PQVQ--------------
-QPGL--VTP---VAQGM---------------GSGAHTADPEKR-----KLIQQQLVLL
LHAHKCQRREQA-----------------NGEVRQCNLPH------CRTMKNVLNHMTHC
QS---GKSCQVAHCASSRQIISHWKNCTRHDCP------VCLPLKNA---GDKRNQQ--S
ILT--GAPVGLGNP-SS-LGVGQQSTPSLSTVSQIDPSSIERAYAALGLPYQVNQM----
-------------PTQ---PQVQAKNQQNQ-QSG---QSPQGMRPMSNM-S--A---SPM
GVNGGVGV------QTPNLLSDSMLHSAINNQNPMMS-ENA---SVASLGPMPTAAQPSS
TGIRKQWHEDITQDLRNHLVHKL---VQAIFPTPDPAALKDRRMENLVAYARKVEGDMYE
SANNRAEYYHLLAEKIYKIQKELEEKRRTRLQKQNMLPNATGM-VPVSM----------N
PGP-NMG-Q------------PQSGMTS----NGPLPDPTMIRGSVP-NQMMPRITPQP-
---------------------GLNQFG-QMN-----MAQPPLGPRQTSPLQHHG-QLA--
QPGALNP--PMSYGPRMQ---------------QPPNQSQFL-PQAQFS---SQG--M--
NVTNMPL-APSS-----GQVPVS---QAQMSS-SSCPVNSPIMPPGSQG-----------
------------------------------------SHIHC-PPLPQPALHQ------NS
P--SPVPSRTPT--PHHT-PPS---IG--------SQQ---------P-PA----TAIPA
PV------PTPP------AM-PPGPQSQALHPPPRQTPTPPTTQLP-PQV--QPSLPTAP
SAD-----------QP----------QQQPRS---------QQSTTTASVPTPTAPLLPP
QPATPLSQ-PAV-SIEGQVSNPPST-SSTEVNS-QTIPE--KQ--PSQE--VKMEAKMEV
---DQP-E----------------------------PADNQP-EDIA---E---TK----
--AEDCKVEATE---------------TDERGT----ELKTEIKEEED-QPSTSATQSSP
APGQSKKKIFKPEELRQALMPTLEALYRQDPESLPFRQPVDPQLLGIP-----------D
YFDIVKSPMDLSTIKRKLDTGQYQEPWQYVDDIWLMFNNAWLYNRKTSRVYKYCSKLSEV
FEQEIDPVMQSLGYCCGRKLEFSPQTLCCYGKQLCTIPRDATYYSYQN------------
------------------RYHFCEKCFNEIQGESVSLGDDPSQPQT---------TINKE
QFSKRKNDTLDPELFVECTECGRKMHQICVLHHEIIWPLGFVCDGCLKKTARTRKENKFS
AKRLPSTRLGTFLENRVNDFLRRQNHPESGEVTVRVVHASDKTVEVKPGMKARFV----D
SGEMAESFPYRTKALFAFEEIDGVDLCFFGMHVQEYGSDCPPPNQRRVYISYLDSVHFFR
PKCLRTAVYHEILIGYLEYVKKLGYTTGHIWACPPSEGDDYIFHCHPPDQKIPKPKRLQE
WYKKMLDKAVSERIVHDYKDIFKQATEDRLTSAKELPYFEGDFWPNVLEESIKELEQEEE
ERKREEN-TSNESTDVTKGDSKNAKKKNNKKTSKNK-SSLSRGNKKKPG-------MPNV
SNDLSQKLYATMEKHKEVFFVIRLIAGPAANSLPPIIDPDPLIPCDLMDGRDAFLTLARD
KHLEFSSLRRAQWSTMCMLVELHTQSQDRFVYTCNECKHHVETRWHCTVCEDYDLCITCY
NTKNHDHKMEKLGLGLDDESNNQQAAATQSPGDSRRLSIQRCIQSLVHACQCRNANCSLP
SCQKMKRVVQHTKGCKRKTNGGCPICKQLIALCCYHAKHCQENKCPVPFCLNIKQKLRQQ
QLQHRLQQAQMLRRRMASMQRTGVVG---------QQQ--GLPSPT-----PATPTTPT-
--GQQPTTPQTPQP---QPT----S-----------------------------------
------------------------------------------------------------
--------------------Q-------------PQPTPPNSMPPY-LPRTQAAGP--VS
QGKAAGQVTP--------PTPPQT----------------AQP-----------------
-----PLPGPPPAAVEMAMQIQRAAETQRQM--AHVQIFQRPI--------------QHQ
MPQLT-PM------------SSMGMNPPPMA-----RGP--SGHLE--------------
----PGM---GPTGM-Q-------------------------------------------
----------------------------QQPPW---AQG-GLP-QPQQ-LQSGMPR---P
AMMSV------------------AQHG------QPL------------------------
--------------------NMAPQPGLGQV-------------------------GVS-
------------PLKPGTVSQQALQNLLRTLRSPSSPLQQQQVLSILHANPQLLAAFIKQ
RAAKYANS--NPQPLPG-------QPGV-------------PQGQPGL------------
------PP-PTMPGQQ-GVHSNPAM------QNMNPMQAG--------------------
---------------------------------------VQRAGLP----QQ-Q------
------------------------------------------------------------
-----------PQQ-Q--LQPPMG-----GM-SPQP-QQMNMNH-NTMP-SQFRDILRRQ
------QMM---------------------------------------------------
----------------------------QQQQQQQQGAGPGIGPGMA-NHNQFQQPQG--
------------------------------------------------------------
------------------------------------------------------------
-------------VGYPP-------QQQQQQRMQ--------------------------
---HHMQ-----------------------------------------------------
----------------------------QMQQGNMG------------QM----------
--------------------GQLPQ---A-------LGAEAG--ASL-QAYQQR---LL-
--------------------------------------------------QQQ-------
---------MGSPAQ-PNPMSPQQH----------MLPNQAQS--PHLQGQ-QI---PNA
LSNQVRSPQPVPSPRPQSQ--PPHSSPSPRM---------QPQ--PSPHHVSP--QTSSP
H-----------PGLVA-------------------AQA-NPMEQGHFASPDQNSMLSQL
ANNPGMANLHG--ASATDLGLST-------------DNSD-LNSNLSQSTLDI----H
>Monodelphis_domestica_0
------------------------------------------------------------
-------------------------MAEN-VVEP-G------------------------
------------------------------------------------------------
-------PPS--------------------------------------------------
------------------------------------------------------------
-----------------AKRPKLAS-----------------------------------
------PALSVA-ASDGTD------------FGSLF-----------DLEHDLPDELINS
------------------------------------SELGL-------------------
---------------------------------------------SNGS-DIG-------
---------------------------QLQTSL---------------------------
--------SMVQDAA--SKHKQLSELLRAGSS-------------PNLNMGVGG-----P
GQ----GMATQAQQNS-PGMG-ILNSMVKSP----MAQANLTS---PNLGVGASGP----
-N---QGPSAQS--AAGMIPGVNSP-VNQPGLG--MNTAMNA-G---MNP--ALL--AT-
---GNG------------QGMMPSQVMNGSIG--AGRG-RPNMPYP----NQGM------
-----------G-SAGSLLAEPLQ-----------Q------GSPQM-----GGQTGLR-
------GPQPGGALSKMGIM--NN-PN--PYGPPYSQ---NSAQQIGAGGLGPQMQNKAG
IPNSL-PQF-SMDKKPVPGA---GMSN---M-G---QQQA--PQVQ--------------
-PPGM--VPS---APQGM---------------GSGPPTADPEKR-----KLIQQQLVLL
LHAHKCQRREQA-----------------NGEVRQCNLPH------CRTMKNVLNHMTHC
QA---GKSCQVAHCASSRQIISHWKNCTRHDCP------VCLPLKNA---GDKRNQQ--S
ILT--GASVGLGNA-GS-VGVGQQTTPSLNPPSQIDPSSIERAYAALGLTYQGNQM----
-------------QTQ---PQAPVK---NQ-QPG---QPAQGMRPLNAM-S--A---SPM
GVNGGVGV------QPSSLLSDTMIHSTMNSQNPMIN-ESA---GVANLGALPAATPPAS
AGIRKQWHEDITQDLRNHLVHKL---VQAIFPTPDPAALKDRRMENLVAYARKVEGDMYE
SANSRAEYYHLLAEKIYKIQKELEEKRRTRLQKQNLMPTGPGL-APPSM----------G
QGP-SLG-P------------PPPTMAA----NGPLPDPAMIRANVP-NQMMTRMPPQA-
---------------------GMNQFG-QMN-----MQLPSMGPRQTPPLQHPG-QLA--
QSGPMNQ--SLAFASRMQQPG----------VGQPSSQNQFL-QQNQFSAP-SQG--L--
NAANMPM-AQPS-----SQAPVS---QAQMSS-SSCPVNSPVMPPGSQG-----------
------------------------------------NHIHC-PPLPQPSLHR------NS
P--SPVPSRTPT--PHHT-PPS---MG--------SQQ---------P-PA----PVASV
PA------PTPP------AL-PSGPPPPALHPAPRQTPTPPQAQIP-PQV--QPPLPAVP
SVE-----------AP----------QQQPLS---------QQS-TTASVPTPTAPLPPQ
QPSTPLSQ-PAV-SIEGQVSNPPST-SSMEVNS-QTAPE--QQ--PSQD--IKIVPKMEE
---DPS-E----------------------------SGEAQSEENKP---E---VKAAAA
-AAEDCKIEPMN---------------TEEKPR----EIKTEAKEEED-QPSTPATQSSP
APGQSKKKIFKPEELRQALMPTLEALYRQDPESLPFRQPVDPQLLGIP-----------D
YFDIVKCPMDLSTIKRKLDTGQYQEPWQYVDDIWLMFNNAWLYNRKTSRVYKYCSKLAEV
FEQEIDPVMQSLGYCCGRKLEFSPQTLCCYGKQLCTIPRDATYYSYQN------------
------------------RYHFCEKCFNEIQGESVSLGDDPSQPQT---------TINKE
QFSKRKNDTLDPELFVECIECGRKMHQICVLHNEVIWPSGFVCDGCLKKTGRTRKENKFS
AKRLPSTRLGTFLENRVNDFLRRQNHPESGEVTVRVVHASDKTVEVKPGMKARFV----D
SGEMAESFPYRTKALFAFEEIDGVDLCFFGMHVQEYGSDCPPPNQRRVYISYLDSVHFFR
PKCFRTAVYHEILIGYLEYVKKLGYTTGHIWACPPSEGDDYIFHCHPPDQKIPKPKRLQE
WYKKMLDKSVSERIVHDYKDIFKQATEDRLTSAKELPYFEGDFWPNVLEESIKELEQEEE
ERKREEN-TSNESTDVTKGDSKNAKKKNNKKTSKNK-SSLSRGNKKKPG-------MPNV
SNDLSQKLYATMEKHKEVFFVIRLIAGPAANSLPPIAEPDPLIPCDLMDGRDAFLTLARD
KHLEFSSLRRAQWSTMCMLVELHTQSQDRFVYTCNECKHHVETRWHCTVCEDYDLCITCY
NTKNHDHKMEKLGLGLDDESNNQQAAATQSPGDSRRLSIQRCIQSLVHACQCRNANCSLP
SCQKMKRVVQHTKGCKRKTNGGCPICKQLIALCCYHAKHCQENKCPVPFCLNIKHKLRQQ
QLQHRLQQAQMLRRRMASMQRTGVVG---------QQQ--GLPSPT-----PATPTTPT-
--GQQPPTPQTPQP---PPPPQPAP-----------------------------------
------------------------------------------------------------
--------------------Q-------------PQPAPPNSMPPYGLPRAQPPGA--AS
QGKAGGQVTP--------PTPPQP----------------SQP-----------------
-----PVQGPPPAAVEMAMQIQRAAETQRQM--AHVQIFQRPI--------------QHQ
MPQMT-QM------------APMGMNPPPMA-----RGP--GGHLD--------------
----QAL---GPAGL-Q-------------------------------------------
----------------------------QQPPW---APG-GLS-QPQQ-FQGGMQR---P
AMMSG------------------GQAG------QPM------------------------
--------------------NMAPQPGLGQV------------------------PAVG-
------------QPKQGSLPQAALQNLLRTLRSPSSPMQQQQVLNILHANPQLLAAFIKQ
RAAKYVTQ--NPQ-------------GL-------------AQGQSGL------------
------QPQPAMAGQQ-AVHPGAAM------QTMNPMAAG--------------------
---------------------------------------VPRAGLPP----P-Q------
------------------------------------------------------------
-----------PPP-QP-PPPALG-----GV-SPQA-PQMNMGH-GGMS-VQFRELLMRR
QQQQQQQLL---------------------------------------------------
-------DQQRQ----------------QQQQQQQQQQQQGVGPAMG-GHGQFPQPQG--
------------------------------------------------------------
------------------------------------------------------------
-------------LGYPP------QQPPPQQRMQ--------------------------
---HHLQ-----------------------------------------------------
----------------------------QMPPGALG------------QM----------
--------------------GQLPQ---G-------LGAEPG--ASLQQAYQQR---LL-
--------------------------------------------------QQQ-------
---------MGSPAP-PNPMSPQQH----------MLPSQAQS--PHLQGQ-QI---PPS
LTSQVRSPQPVPSPRPQSQ--PPHSSPSPRM---------QPQ--PSPHHVSP--QTSSP
H-----------PGLVA-------------------AQA-SALEQGHFAGPDQSAMLSQL
AGNPGMAGLHG--AGATDLGLSA-------------ENSD-LNSALSQSTLDI----H
>Boleophthalmus_pectinirostris_0
------------------------------------------------------------
-------------------------MAEN-VLDS-G------------------------
------------------------------------------------------------
-------PPS--------------------------------------------------
------------------------------------------------------------
-----------------AKRPKLSS-----------------------------------
------PALSAS-ASDGND------------FGSLF-----------DLEHDLPDELISS
------------------------------------NEPSL-------------------
---------------------------------------------VNGG-DVN-------
---------------------------QLHTTLGGGPAGMG-----GP-GAGMGLGLGS-
----AGVQGTGQDAV--AKHKQLSELLRSGGP-------------PPPQPG---------
------H--PMSTPGGPAAMSQHLANMKASP-----GPG--------APQMMGQGQQHLS
PQ---QHLSPQQ--QASLM--------QQQN------AGMMA-G---MNR--GMM--GAQ
QKANNG---Q-------QPGMMANQV-NGS----------PRMGFV----NQGM------
-----------G-NNSNLLAETLQ--------------------------GPAGQAGMR-
------GQQP-GALNKMGMM--AS-SG--TFVGSYQG---QGNQGMGGAGLGPQIQNKGP
MANSL-AQF-GVDKKNSPMQ---GMAA---M-G---SPQT--QAGL---GGTPGAP--VG
GPAGM--VPG---AQGGLVGSGAHVSA--ASTAAVAPPTADPEKR-----KLIQQQLVLL
LHAHKCQRREQA-----------------NGEVRQCNLPH------CRTMKNVLNHMTHC
QA---GKSCQVAHCASSRQIISHWKNCTRHDCP------VCLPLKNA---GDKRNPQCES
LLA--GAAAGLGSSLGA-VPGGQPSAPNLNPTSQIDPSSIERAYQALGLPYQGNQI----
-------------QAQ---TSQTNM---PS-QGL---SGQAGMRPLNPM-G--P---NPM
GVNGGVGTAAQN--QQASLLQDTMMHLNVNNQG-LLN-DAS---G---VGSMPTAAPPSA
TGMRKSWHEDITQDLRNHLVHKL---VQAIFPTPDPAALKDRRMDNLVAYARKVEGDMYE
SANTRAEYYHLLAEKIYKIQKELEEKRRTRLQKQGL-----------------------G
LGPGGMG-Q------------PPTGLPP----NGPLPDPSMVRAAGP-NQL-NRMQGP--
---------------------GMNQFN-QMG-----M--PTMGQRSTPPLSMSA-PGN--
QLG-------M-VGPRMGQPN----------VNQ--LQNQYM-SQGQFPSS-GAG--V--
GAVQPGM-AQPG-----APGGMG---QTQMGTPPSLPVASPLAQPGSVGGPSGASTVGPL
GPQSVGSGGPNSAVGPPASSMT--PN---ANQQPN-AISHL------GAMRG------SS
P--SPAHSRSPT--PHQT-PPR---IP--------GSQ---------T-PQ---------
P-----HTPGAAQ-----LP-PPAAPQP-------------------------NQLGQGP
GSNKPL---------------------QQHMGAAGSTTPS-HPG-LAST-------AHAQ
LPRTPLSQKGSF-PPDSQAHTPASV-SSLDTSS-QQPQS--DTSTTNLD--SKMEIKQQD
---EEE-E-------SDAGSCSKG------GK----LSNLKT-EEKPVKCE---LKKEDC
-SDEGGKGAPMDTSSL----STTSGVKTEDRKP----DIKKEVKDEE-------GSTETT
PQAPAKKKIFKPEELRQALMPTLESLYRQDPESLPFRMPVDPQLLCIP-----------D
YFDIVKNPMDLSTIKRKLDTGQYQDPWQYVDDVWLMFNNAWLYNRKTSRVYKYCSKLAEV
FEQEIDPVMQSLGYCCGRKLEFSPQTLCCYGKQLCTIPRDAAYFSYQN------------
------------------RYHFCEKCFNEIQGETVSLGDDPTQPQT---------SINKD
QFEKKKNDTLDPELFVECMDCGRRMHQICVLHNDTIWPSGFVCDGCLKKTNKTRKENKYS
AKRLPQTKLGCYLETRVNDYLKRQSHPEAGEVFIRVVHVSDKVVEVKPGMKSRFV----D
SGEMSESFPYRTKALFAFEDIDGADVCFFGMHVQEYGSDCPQPNQRRVYISYLDSVHFFR
PRSLRTAVYHEILLGYLEYVKRLGYTTGHIWACPPSEGDDYIFHCHPADQKIPKPKRLQE
WYKKMLDKAVAERIVHDYKDIFKQATEDRLTSAKELPYFEGDFWPNVLEESIKELEQEEE
ERKREENSTSNESIDDTKGDSKNAKKKNNKKTSKNK-SSLSRANKKKPG-------MPNV
SNDLSQKLYATMEKHKEVFFVIRLIAGPMANALPPISDPDPLMACDLMDGRDAFLTLARD
KHLEFSSLRRSKWSTMCMLVELHNQSQDRFVYTCNECKHHVETRFHCTVCEDYDLCITCY
NAKGHDHKMEKLGLGLDDESSNQAAATTQSPGDSRRLSIQRCIQSLVHACQCRNANCSLP
SCQKMKRVVQHTKGCKRKTNGGCPICKQLIALCCYHAKHCQENKCPVPFCLNIKHKLRQQ
QLQHRLQQAQMLRRRMASMQR--QPTP--GSGP--GGN--GLPSPGPNNG-ATGPGTPTS
V-GTQPSTPQTPTQ--GNM-VLPQQQTVG---LGPMG----GQPQQVPQP------GGPH
P--------QHHM-HQFPLS------GPGGGGMMNVPQ---------------QMV-PSL
PQQ-----------------------SNVP----QLQQHPGALPPY-NPRPSGASPMH-S
LGKPG--LGP--------ATPPQQ----------------Q---PS--QGQGSMSI----
PG----QQGPPLAAVETALKIQRLAESQRQM--AQ----IRAMGPG----GMLPPHTHHP
NPQA--QMGMSH------M-GSQSMPPQGQG------VA--RTMIE------QQ------
----PGMM------------------------------------------GG-PQGQLPP
QVQ-QQLQQVQQ-GGGQM--P-------PNQQW-GSTGA-SMN--AQQ-RPQMLSHMNPQ
QQQVP--------------------PQ------QSQ------------------------
-----------------IS-QQQ----NRGMMQ----------------------GAAAA
----------ALAGAGGNLPQAALQELLRTLRSPSSPLQQQQVLNILRSNPTLMAAFIRQ
RAARYQGGNG-------PAQ---GGAG--RFPG-----P--GVGGPGANQLPNMDGQQQV
------GAQPGMNMGQ-G-APGGNM------ASMAQLQQL--------------------
--------------------------------------QQQRPMMPPNLQQQ-Q-MAAL-
------------------------------------------------------------
------------------QQQQQ-----------QQ-GTM---V-SQQG-QQFRELLLRR
------QMQQQ-------------------------------------------------
----------------------------QQQQQQQQQ-------QM--SQGQFQQ-----
--------------QGQQGFM-----Q-S-------------------------------
---------------QGQPGMPPSS----------QPQPGA-------QQQ-PGGPQG--
---AGPG------QGYQGASS--QVAAALQQRLQ--------------------------
---QQMHL----------------------------------------------------
----------------------------QQQQNAMG------------GMPGPDGGPG-G
GP-GGP---QLQPGPGGPGQPQQ-Q---PGVGGGP-LGQ-NQ--GMLHQNIHQR---LL-
--------------------------------------------------QQQ----HLT
---------GGSPAQHSSPLSP--------------QQQLAQS--PHLQGQAGLG-PTGS
LSSQVRSPQ--PSPRPQSQ--PPHSSPSPRM---------QPQ--PSPHRISPQTQTGSP
HPSHLSQH--H--SMAPPQPPQPQQ-------QP--PPG-ASIDPAQFTP-DQNSIMSQL
S---GMSGLHSGQGGQSDI-LGGNSSG------TGNTNQD-LGTNLNHG-LDL----M
>Boleophthalmus_pectinirostris_1
------------------------------------------------------------
-------------------------MADN-VLES-G------------------------
------------------------------------------------------------
-------PPS--------------------------------------------------
------------------------------------------------------------
-----------------AKRPKLSS-----------------------------------
------PALSLS-TSDGND------------FGSPS-----------DLEHDLPDELINS
------------------------------------SDLGI-------------------
---------------------------------------------TNGG-DSI-------
---------------------------QLHNSLGGHG-------------TGLG------
-------LAAGQETA--AK------LLRTGAS-------------AQQS-----------
------GAAPNSIGPG-TSMG-IGGV----------G----------VSSVGSQA-----
-----QQ-------QPGLM--------QQV--------NVAG-GMGAHNR-PTMM--GAQ
K--VHAV-QQ-------QQGLVGGHLMNGS----------PRMSYLG---PAGM------
-----------G-SNGNLLAETLQ-----------MQQ----GGQQM---GNVSQPGIR-
------QQQP-EALKKMNMM--TN-SA--PYSGPYDQ---SAGQGLAGGGLSSQLQAKAG
LPNSM-PAQ-CIDKKPV-GA---GMPG---M-V---SHQQ--SATV---GGVP-----LG
--PGV--TGA---LQVGL-GAGGSGP-------GVGAPTADPEKR-----KLIQQQLVLL
LHAHKCQRREQA-----------------NGEVRHCNLPH------CRTMKNVLNHMTHC
QA---GKSCQVAHCASSRQIISHWKNCTRHDCP------VCLPLKNA---GDKRSQQ--S
ALN--SAGVSLVNSLGPGVQAGQASSPNINPTSQIDPSSIERAYAALGLPYQGNQM----
-------------PQQ---IPQANM---PN-QGP---QSQPGIRPLNSM-G--G---NSP
GMNGGMGLQQSNPIQQASVLPN-MLQNSLIAQS-LMN-D-----GVGNLGSMPTAANPSS
TSITKPWHEDITQDLRNHLVHKL---VQAIFPTPDPAALKDRRMENLVAYARKVEGDMYE
SANTRAEYYHLLAEKIYKIQKELEEKRRTRLQKQGMMPGQPGM----------------P
QGPPNMG-H----------PPVAQGQSP----NGPHADHSMVRPPGP-NQIINRMQNPA-
---------------------AMNQFS-QMG-----M--QTMGQRSTPPLSHTP-PMN--
QMS-------M-PQIRMGQPN----------TTQ--LQNQYL-SSPQFPGS-SPG--L--
--GSAGL-SQSG-----VQMSM----QSQMSTTPSLPASSPVAQPTPP---------CPL
ASAGVNNAV-------PHPNLP-PLS---TPNQAN-ANPHC------AAMST------NS
P--SPAQSLTPQ--PHQT-PPM---LP--------GSQ---------T-PT---------
P-----HSPHTPQ-----MP-QTQQLQQVLQ----------------------STSEQGL
NADKTS--------Q------------PQLLGGMAPPTPSLQDS-LTAAAPTENALVSLQ
PPKTPLSPKAAQ-TTEDQESSTALDGINTESFS-QPPTT--D-DQGPNHEDAKLEVSKKE
---DPDKE-------EAETEDEDK------MDTDKGQPDLKT-EDKP---D---IKTEKT
-SGDECKDESMETTSS----VSSTGAESEDKKP----EIKKEPKQEEE-CSGSMANSSSP
ASAQSKKKVFKPEELRQALMPTLEALYRQDPESLPFRQPVDPQLLGIPVRIRTSNKTNLD
YFDIVKNPMDLSTIKRKLDTGQYQEPWQYVEDIWLMFNNAWLYNRKTSRVYKYCSKLAEV
FEMEIDPVMQGLGYCCGRKFEFSPQTLCCYGKQLCTIQRDAAYFSYQN------------
--------SSPKYGLLADRYHFCEKCFNEIQGESVSLGDDPSQPQT---------SINKD
QFQRKKNDTLDPELFVECMDCGRKMHQICVLHNETIWPTGFVCDECLKKVNKTRKENKYA
AKRLPQTKLGNFLETKVNDYLKRQNHPESGEVTIRVVHVSDKMVEVKPGMKSRFV----D
SGEMAESFPYRTKALFAFEEIDGAEVCFFGMHVQEYGSDCPPPNQRRVYISYLDSVHFFK
PRHLRTAVYYEILIGYLEYVKRMGYTTGHIWACPPSEGDDYIFHCHPADQKIPKPKRLQE
WYKKMLDKAVAERIVHDYKDIFKQATEDRLTSAKELPYFEGDFWPNVLEESIKELEQEEE
ERKREENSTSNETTDAATGDSKNAKKKNNKKTSKNK-SSLSREKKKKAGXXXXXXXXXSV
SNDLSQKLYATMEKHKEVFFVIRLIAGPTANSLPPITDPDPLMACDLMDGRDAFLTLARD
KHLEFSSLRRSKWSSMCMLVELHNQSQDRFVYTCNECKHHVETRFHCTVCEDYDLCISCY
HTKGHEHKMDKLGLGLDDDSNNQAAATTQNPGDSRRLSIQRCIQSLVHACQCRNANCSLP
SCQKMKRVVQHTKGCKRKTNGGCPICKQLIALCCYHAKHCQENKCPVPFCLNIKQKLRQQ
QLQHRLQQAQMLRRRMASMQRVGQPT---GGPP--GAP-LGLPSPG-NN--STAPSTPTS
G-GTQPPTPQTPTH--HM-----QQ-GVG-----SA---PGVQQPGGLAPQ-----GNIT
P-------QQHHVQHQFPQMS------GGSGGIINSPQHQN------------GAV-NSP
QQQ---------------------------------------LNTY-AGRPPGSSPMHQS
QGKPG--LGT--------ATPPQQ----------------KQQ-VGAVTGSIGQPQ----
NQ---PSSGPPPAAVEIAMKIQQVADAQRKM--A----LQRQAQAAT---SMMPSPGHHQ
QAQNQ-QMNMGNAS----V-PGMGAPPQNPAA----VAA--RAHMD-----PQR------
--AQAGMVG---GQM---------------------------------QQHF-QQGNMPT
QLQ---QQR----MTAPLQNP------SQQQVW---AGQ-GMA--PQ--RP-MMNQMGHP
SMMAV------------------QQQPM-----PQQ------------------------
--------------------PMPQQPMQQPLMNMAPQQ--------------QGTGGAIP
------------GAAGGNIPQGALQDLLRTLRSPSSPLQQQQVLNILRSNPQLMAAFIKQ
RASKYKGGPGGLPGLPN-------QPG-----------------GPVGNSIT-GGG-SQL
NMNAASGSQPGMHMGG-G----QNM------AAVAQLQQ---------------------
---------------------------------QQQQMHQPRPML-SNLQPQ-P-VGAK-
------------------------------------------------------------
-----------------------------GI-PGPG-PQI-----ANLNNPQFREMLMRR
------QLQQQQQQ-------------------------------QQQ-QQQQQQQ----
---QQQQQQQQQQ---------------QQQQQQQQQQHNQQ--QMGMNHSQFHQP--P-
---------------QPQGYM---------------------------------------
----------------NQPGM--------------QSHMGQNQVS---MQQ-STGPSG--
-------------QTYPNP-SQQQATAALQHRLQ--------------------------
---HQLQM----------------------------------------------------
-----------------------------QQQSGMG-----------------DGGPG-G
GPGGGPMGVPMGV-------PQQPQ----PPQSGL---PPSQ--ALLQQALHQR---LL-
--------------------------------------------------QQQQ---TLG
P--------GGSPAPHSGPMSPQQP-----------------SPHPHLQGQ-AL---PTS
LANQVRSPQ--PSPRPQSQ--PPHSSPSPRL---------QPQ--PSPHHISPQVQTGSP
HPSHLN-H--H-PGMGPPPQQQA---------NQ--HPQ-NSMDQ--FGI-DQNAMMSQL
N---SMAGLHG--TGA--------------------AGQDPLGQNMNHNPLDI----M
>Parus_major_0
------------------------------------------------------------
-------------------------MAEN-VVEP-G------------------------
------------------------------------------------------------
-------PPS--------------------------------------------------
------------------------------------------------------------
-----------------AKRPKLSS-----------------------------------
------PALSVS-ASDGTD------------FGSLF-----------DLEHDLPDELISS
------------------------------------TELGL-------------------
---------------------------------------------TNGG-DIN-------
---------------------------QLQTSL---------------------------
--------GLAQDAA--SKHKQLSELLRAGSS-------------PNLNMGVGG-----P
GQ----GMASQTQQSS-PGMG-MLNSMVKSP----MAQAGLTS---PSMAMGASGP----
-N---QGPSAQS--TAAMMPTVNSP-VNQPGMG--MNTGMNA-G---MNP--GML--AA-
---GNG------------QGMMQGQVMNGSIG--AGRG-RPNMPYP----NPGM------
-----------G-SAGNLLAETLQ-----------Q------GTPQM-----GGQAGLR-
------GPQP-GAMNKMGMM--SN-PS--PYGQPYSQ---NTGQQIGATGLGPPMQNKAG
LQNSL-PQF-PMDKKPVPGA---GMPN---M-G---QQQA--PQVQ--------------
-QAGM--GPA---ASQGM---------------GSGAPTADPEKR-----KLIQQQLVLL
LHAHKCQRREQA-----------------NGEVRQCNLPH------CRTMKNVLNHMTHC
QA---GKSCQVAHCASSRQIISHWKNCTRHDCP------VCLPLKNA---GDKRNQQ--S
LLG--GAAVGLANT-GS-VGVGQQTTPSINTTSQIDPSSIERAYAALGLTYQGNQM----
-------------QTQ---PQAQVK---NQ-QQG---QSPQGLRPMNPM-S--A---NPM
GVNGGVGV------QPPNLLPDSMLHSTMNSQNPMMS-ESA---NVASLGAMPT-AQPSN
TGIRKQWHEDITQDLRNHLVHKL---VQAIFPTPDPAALKDRRMENLVAYARKVEGDMYE
SANSRAEYYHLLAEKIYKIQKELEEKRRTRLQKQNMIPNAPGM-PQAPM----------N
QGP-NMG-Q------------PQPGMSA----NGPLPDPTLIRANVP-NQMMNRMQAQP-
---------------------GMNQFG-QMN-----MQLSPMGPRQTPPLQHPG-QLS--
QAGAMN---QMGFPSRMQQPG----------VGQPSGQNQFL-QQTQFPAS-SPG--M--
NAASMPM-TQPG-----NQTPVS---QAQMTS-ASCPVNSPAMAPGSQG-----------
------------------------------------SHIHC-PPLPQPPMHQ------NS
P--SPVPSRTPT--PHHT-PPG---LG--------SQQQQ-------AAAA----AATTA
PT------PAPQ------AM-PPGPQSQTMHPPQRQTPTPPQAQLP-PQV--QPPVPVTP
SAE-----------Q-----------QQQPLS---------QQS-TTASVPTPTAPLQPQ
HPTTPLSQ-PAV-SIDGQVSNPPST-SSTEVNSQQTVPE--QQQPPLQE--VKMEIKTDE
---GEP-E----------------------------QTEMQM-EEKP---E---VK-VEP
-VVEECKPDPME---------------QEEKKP----EMKTEVPEGEE-RPTTPATQSSP
AAGQSKKKIFKPEELRQALMPTLEALYRQDPESLPFRQPVDPQLLGIP-----------D
YFDIVKNPMDLSTIKRKLDTGQYQEPWQYVDDIWLMFNNAWLYNRKTSRVYKYCSKLAEV
FEQEIDPVMQSLGYCCGRKLEFSPQTLCCYGKQLCTIPRDATYYSYQN------------
------------------RYHFCEKCFNEIQGESVSLGDDPSQPQT---------TINKE
QFSKRKNDTLDPELFVECIECGRKMHQICVLHNEIIWPSGFVCDGCLKKTGRTRKENKFS
AKRLPATRLGTFLENRVNDFLRRQNHPEAGEVTVRVVHASDKTVEVKPGMKARFV----D
SGEMAESFPYRTKALFAFEEIDGVDLCFFGMHVQEYGSDCPPPNQRRVYISYLDSVHFFR
PKCLRTAVYHEILIGYLEYVKKLGYTTGHIWACPPSEGDDYIFHCHPPDQKIPKPKRLQE
WYKKMLDKSVSERIVHDYKDIFKQATEDRLTSAKELPYFEGDFWPNVLEESIKELEQEEE
ERKREEN-TSNESTDVSKGDSKNAKKKNNKKTSKNK-SSLSRGNKKKPG-------MPNV
SNDLSQKLYATMEKHKEVFFVIRLIAGPAANSLPPIIEPDPLIPCDLMDGRDAFLTLARD
KHLEFSSLRRAQWSTMCMLVELHTQSQDRFVYTCNECKHHVETRWHCTVCEDYDLCITCY
NTKNHDHKMEKLGLGLDDESNNQQTATTQSPGDSRRLSIQRCIQSLVHACQCRNANCSLP
SCQKMKRVVQHTKGCKRKTNGGCPICKQLIALCCYHAKHCQENKCPVPFCLNIKHKLRQQ
QLQHRLQQAQMLRRRMASMQRTGVAG---------QQQ--GLPSPT-----PATPTTPT-
--GQQPPTPQTPQP---QPPPQPVS-----------------------------------
------------------------------------------------------------
--------------------Q-------------PQPAPPNSMPPYTMPRTQPPSA--VS
QGKAGGQVTP--------PTPPQP----------------PQP-----------------
-----PVQGPPPAAVEMAMQIQRAAETQRQM--AQVQIFQRPI--------------QHQ
MPQ----M------------PPMGMNPPQIG-----RGP--GGHID--------------
----QGM---GPGGI-Q-------------------------------------------
----------------------------QQPPW---VQG-ALP-Q-AQ-LQPGMQR---P
SMMSV------------------AQPG------QPM------------------------
--------------------NMAPQPGMGQV------------------------PGTA-
------------QPKQPPLPQAALQNLLRTLRSPSSPMQQQQVLNILHSNPQLLAAFIKQ
RAAKYAGSQ-NPQGMAG-------QPGI-------------PQGQPGL------------
------QPQQAMQGQQGGVHPNPAM------QNMNPMQAG--------------------
---------------------------------------VQRPSMP----QQ-Q------
------------------------------------------------------------
-----------AQQ-Q--PQQAMA-----GM-NPQA-QQMNMNH-SGMA-PQFRDLLMRR
-----HQMM---------------------------------------------------
-------EQQRH------------------QQQQQQGAGPALGPGMA-NHNQFQQPQG--
------------------------------------------------------------
------------------------------------------------------------
-------------VGYP---------QQQQQRMQ--------------------------
---HHMQ-----------------------------------------------------
----------------------------QMQQGNMG------------QI----------
--------------------SQLPQ---A-------MSAETG--ATLQQAFQQR---LL-
--------------------------------------------------QQQ-------
---------MGSPAQ-PNPMSPQQH----------MLPNQAQS--PHLQGQ-QL---PSS
LTNQVRSPQPVPSPRPQSQ--PPHSSPSPRM---------QPQ--PSPHHVSP--QTSSP
H-----------PGLVA-------------------AQA-NPMDQGHFASPDQSAMLSQL
TSNPGMAGLHG--TSATELGLSS-------------ENSD-LNSNLSQSTLDI----H
>Poecilia_reticulata_1
------------------------------------------------------------
-------------------------MADN-VLES-G------------------------
------------------------------------------------------------
-------PPS--------------------------------------------------
------------------------------------------------------------
-----------------AKRPKLAS-----------------------------------
------PALSVS-TSDGND------------FGSFF-----------DLEHDLPDELISS
------------------------------------SDPGL-------------------
---------------------------------------------TNGG-DSG-------
---------------------------QFHTSLGGLG-----------------------
--------GGVQDAA--SKHKQLSELLRAGAP-------------TQPG-----------
------APASNSAPSA-ASMA-MMGGV--------GG----------PQGMHHQG-----
-Q---QQQQ--Q-PQPGLM--------QQV--------GMVP------NRATAMM--GVQ
K--GTAG-QQQ----HQHQGLIGGQVVNGS----------PRMGYPG---NTGM------
-----------G-GXSNILAETLQ-----------QQQ----GGPSL---GAGGQAGMR-
------PHQP-GALKQMNLM--AN-SG--SYGGPYSH---SAGQGLPGEGLGPQLQNKAG
LPSAMAAQF-NLDKKTPPGQ---GIPG---M-TA-QQQQQ--PGAV---GGVS-------
---AS--VGG---AQVGL-NAVGVGP-------GATPPTADPEKR-----KLIQQQLVLL
LHAHKCQRREQA-----------------NGEVRQCNLPH------CRTMKNVLNHMTHC
QA---GKSCQVAHCASSRQIISHWKNCTRHDCP------VCLPLKNA---GDKRNQQ--S
LLN--S--VSLVNSLGGAGPGGQSSAPSLNPTNQIDPSSIERAYAALGLTYQGNQMP-QQ
QQ----------QQQQ---PPQTAM---PN-QVL---HGQPGMRTLNPL-G--G---NSI
GVNGAVGVQSPN--QQSALLPDAMLH-SMNAQS-LMN-D-----AVGSLGSMPTATPPSA
AGMRKSWHEDITQDLRNHLVHKL---VQAIFPTPDPAALKDRRMENLVAYARKVEGDMYE
SANSRAEYYHLLAEKIYKIQKELEEKRRTRLQKQGMMPGQPCL-PTSGL----------P
QGPPGMG-QPP-G------PPGPPGQPP----NGPHPDPSMIRPAGP-NQMVNRMQNPP-
---------------------GMTQFA-QMG-----M--QNMGQRSTPPLPHNP-QMN--
QMG-------M-GATRMGQPG----------APQ--LQTQYL-PPGQFPGS-SPG--L--
GSGPVGM-NQPG-----SQAAVPS--QNQMSTPPSIPASSPAAQSASS-VPCSG---GSF
GPSNGNGPG-------PLPNLH-PPS-----TQPS-PFPHC------PSVRT------NS
P--SPARSLTPQ--PHQT-PPT---LP--------RSQ---------T-PQ---------
P-----QTPNTPQ-----VA-TPQHPQQHHQQXH-----QQQQQ--TSQMLHPAPSAPTA
NSEKPN--------QF----------PQQSIGGVASPEP--PAA-QIPSVPTLNDHVX-P
LPHTPPSPKTSL-TAEGQVSSPASITSSSGHNS-QLAPA--E-GLAQSQDNIKVKVEKEE
---EEEEEEDDDDDAGGDTEGNSK------GKMCKAHSEVKK-EEKX---E---VEDEKP
-PGEACKAEPMDTSXS-S--GSAVAASSEDKKP----EVKKEPKEEEQ-GSGSPATNSSS
ASSQSKKKIFKPEELRQALMPTLEALYRQDPESLPFRQPVDPPLLGIP-----------D
YFDIVKNPMDLSTIKRKLDTGQYEEPWQYIEDIWLMFNNAWLYNRKTSRVYKYCSKLAEV
FESEIDPVMQGLGYCCGRKYEFSPQTLCCYGKQLCTIQRDASYFSYQN------------
--------SSPKYGLLADRYHFCEKCFNEIQGDSVSLGDDPSQPQT---------SINKD
QFQKKKNDTLDPELLVECIDCGRKMHQICVLHNETIWPSGFVCDNCLKKANKTRKENKYA
AKRLPQTKLGNYLETRVNDYLKRQSHPESGEVTVRVVHVSDKVVEVKPGMKSRFV----D
NGEMAESFPYRMKALFAFEDIDGADVCFFGMHVQEYGSDCPPPNQRRVYISYLDSVHFFK
PRHLRTAVYHEILLGYLEYVRRLGYTTGHIWACPPSEGDDYIFHCHPPDQKIPKPKRLQE
WYKKMLDKAVAERIVHDYKDIFKQATEDRLTSAKELPYFEGDFWPNVLEESIKELEQEEE
ERKREESSTSNESTDATKGDSKNAKKKNNKKANKNK-SSLSRANKKKPG-------MPSV
SNDLSQKLYATMEKHKEVFFVIRLIAGPTANSLPPITDPDPLMACDLMDGRDAFLTLARD
KHLEFSSLRRSMWSSMCMLVELHNQSQDRFVYTCNECKHHVETRFHCTVCEDYDLCITCY
NTKGHEHKMDKLGLGLDDDSNNQAAAATQSPGDSRRLSIQRCIQSLVHACQCRNANCSLP
SCQKMKRVVQHTKGCKRKTNGGCPICKQLIALCCYHAKHCQENKCPVPFCLNIKQKLRQQ
QLQHRLQQAQMLRRRMATMQRVGQPA---GAPP--GGPMVGLPSPG-ANS-ATAPSTPTS
V-GTQPPNPHTPTQ---NMPPVPAQ-GMG-----PG---NGM--QQ--QQ------GAMP
T--------QHPL-NQFQQM---SGGAAAAGGMMNSPQQHQQ---------QQQML----
TQMP----------------QQSIPVGNPH-------------PPY-AARPPGSSPIHQS
QGKPL--MGS--------STPPQQ---PGGAVMPGNAAG-QQP-PGQP------------
-----PPSGPPPAAVEIALKIQQVADAQRRL--G----LQRQAAAAAAVTGMMPSHPHHQ
PGQPQ-QMAMGHGGPVGMV-GPQGMQPQNQ------TAV--RAHMD-----QQQG-----
--VMQGMMT-ASGHMQQ-Q---------------------------PPPQGN-----LPP
-------QR----MGAPLQNPQQ-----PQQQW---TGP-GIP--PQQ-RQAMMNQMSHQ
AMMAV------------------QQQQ------QQQ-------------QQQQQ------
-----------------QX-SHQTAQGHAAMMNIAQQQ---------Q------------
------------GSAGGNIPQAALQELLRTLRSPSSPLQQQQVLNILRSNPQLMAAFIKQ
RASKYKGG---PGGADGVPG---GGPG--------------PAGGPGGHAMP-GVN-PQV
NMNAASGSQPGMHMGG-QGGANVSM------VSMSQLQQVQQ------------------
-------------QLQQ----------QQHQQQQLQHQQQQRPML-SSL-----------
------------------------------------------------------------
-------------------QQQQA--VGRGM-QGQG-SQM-----GNINNLQVRELLMRR
------------------------------------------------------------
----QQLQQMQQ----------------QQQQQQQQ--------QMGMNHGQFQQPQPP-
---------------QGQGFM---------------------------------------
--------------------------G--------QGP--------------PGGPQG--
----------QQAQGYPGS-AQQQVTVALQQRLQ--------------------------
---LQ--L-QQ-------------------------------------------------
----------------------------QQQQNSMA------------ALQSGDAGPG-G
GGVA------QQP-------PQGPQ----PPQGGP-TPPSSQ--TLFQQTLPQR---LL-
------------------------------------------------QQQQQ----HLG
P--------GSSPAQHSNPMSPQQP-----------PQQMAPSPHPHLQGQ-AL---PTS
LANQVRSPQ--PSPRPQSQ--PPHSSPSPRM---------QPQ--PSPHHISPQVQTGSP
HPGHLNQH--H-PGMVVPPQQ-----------QQ--QQQ-NAMEQ--FGS-DQSAMLSQL
S---GMAGLHG--PA-------GA------------GGPDPMGQNMNHNSLDH----M
>Poecilia_reticulata_0
------------------------------------------------------------
-------------------------MAEN-VLDS-G------------------------
------------------------------------------------------------
-------PPS--------------------------------------------------
------------------------------------------------------------
-----------------AKRPKLSS-----------------------------------
------PALSAS-ASDGND------------FGTLL-----------DLEHDLPDELIIP
------------------------------------SEPVL-------------------
---------------------------------------------VNDG-DLN-------
---------------------------QLNSSLGRGPTG-------GT-AGGMGLGFGPG
PGGEPGGVGGGQDAV--AKHKQLSELLRT--T-------------TSSQQG---------
------HPGAMGGPGGPAVMGQHLANMKVSS-----GQG--------PQQMMGGQ-----
-Q---QHLS-QQ--QANMM--------QQ--------PGMMG------NR--GMM--GVQ
QKANNGQ-QQ-------QPGMMGSQVMNGS----------PRMGFG----NQGM------
-----------A-SSSNMLADTLQ-----------QQ-------------GAAGPGAMR-
------GQQH-GAMNKPGMM--GN-PG-GSFGAPY-----QGGQGLGAAGLGPQLQNKGP
MANNL-GQF-NVDKKTQPMQ---AMGA---M-------QS--QTAV---GGPTGAP--VG
GAPGM--VPS---AQAGLAGYNAQSSA--ASAAAGAPPTADPEKR-----KLIQQQLVLL
LHAHKCQRREQA-----------------NGEVRQCNLPH------CRTMKNVLNHMTHC
QA---GKSCQVAHCASSRQIISHWKNCTRHDCP------VCLPLKNA---GDKRNPQCES
LLS--AAGSGLGSSLGS-VPG-QPSTPNINPPSQIDPSSIERAYAALGLTYQGNQI----
-------------QGQ---TGPPNM---AS-------QGQAGMRPLNPM-S--V---NPI
GVNGGVGGPPQS--QQASLLQDTMMHLNVNNQS-LMN-DAV---G---VGSMPTAAPPSA
TGIKKGWHEDITQDLRNHLVHKL---VQAIFPTPDPAALKDRRMENLVAYARKVEGDMYE
SANSRAEYYHLLAEKIYKIQKELEEKRRTRLQKQGT------------------------
-AGSGMG-Q------------SPTGLPQ----NGPLSDPSMVRPPGP-TQI-NRMQNP--
---------------------GMNQFN-QMG-----M--PAMGQRSTPPLTLGA-SGN--
QLG-------M-VGPRVGQPN----------VNT--MPTQYL-SHGQFPGS-GPG--V--
GAPQPGL-AQPG-----AQGGMA---QAQMGTPPSLSVASPLAQPGSVGGPSGVPSVGPM
GPQSAGGGGPNASLGTPAPSVT-SSN---SNQQAN-SIPHL------GPMRG------SS
P--SPAHSRSPT--PHQT-PPR---LA--------GSQ---------T-PQ---------
P-----HTPNAPQ-----LAGPPLVLQQ-------------------------NQLSQGP
GSNKPL--------------------QQQHMGPSGSTTPS-HPG-LAPS----STPHAAQ
LPRTPLSQKGSF-PADSQAMTPASV-GSQDAAS-QQPPL--DASATKME--PKAEVKHED
E--EEE-E-------SDTGSCSKG------GK----LSNHKA-EEKPVKLE---PKKEEC
-SGDRGKGVPMDTSML------SVAMKTEEKKP----EVKKEVK-EEE------SSEAAA
PQAPVKKKIFKPEELRQALMPTLESLYRQDPESLPFRMPVDPKLLCIP-----------D
YFDIVKNPMDLSTIKRKLDTGQYQDPWQYVDDIWLMFNNAWLYNRKTSRVYKYCSKLAEV
FEQEIDPVMQGLGYCCGRKLEFSPQTLCCYGKQLCTIPRDAVYFSYQN------------
--------SSPKFGLVADRYHYCEKCFNEIQGETVSLGDDPTQPQT---------SINKD
QFEKKKNDTLDPELLVECMDCGRRMHQICVLHNETIWPAGFVCDGCLKKINKPRKENKYS
AKRLPQTKLGTFLESRVNDFLKRQAHPESGEVFIRIVHVSDKVVEVKPGMKSRFV----D
SGEMSESFPYRTKALFAFEDIDGVDVCFFGMHVQEYGSDCPQPNQRRVYISYLDSVHFFR
PRCLRTAVYHEILISYLEYVKRLGYTTGHIWACPPSEGDDYIFHCHPLDQKIPKPKRLQE
WYKKMLDKAVAERIVHDYKDIFKQATEDRLTSAKELPYFEGDFWPNVLEESIKELEQEEE
ERKKEESSTSNESIDDAKSDSKNAKKKNNKKTSKNK-SSLSRSNKKKPG-------MPNV
SNDLSQKLYATMEKHKEVFFVIRLIAGPMANALPPIVDPDPLMACDLMDGRDAFLTLARD
KHLEFSSLRRAKWSSMCMLVELHNQSQDRFVYTCNECKHHVETRFHCTVCEDYDLCITCY
NTKGHEHKMEKLGLGLDDESSNQAAATTQSPGDSRRLSIQRCIQSLVHACQCRNANCSLP
SCQKMKRVVQHTKGCKRKTNGGCPICKQLIALCCYHAKHCQENKCPVPFCLNIKHKLRQQ
QLQHRLQQAQMLRRRMASMQRVGQVPP--GGPP--GGN--GLPSPSGNNG-ATGPATPTS
V-GTQPPTPQTPTP--GSIPPLSQPQGVQ---MGGMV--TPGQ-----QPG-----GAMT
P--------QHHH-QQFQ-----------AEGMMMSPQQ--------------QMM-NQ-
QQQ----------------------APNV-----QQLQHPGGLPPY-NPRPPGPASLHQS
LGKPG--LGP--------ATPPQQ----------------QQ--TN--QGQGSMPV----
QS---QPQGPPLAAVETALKIQRLAETQSRM--AQAQAQIRGLGQG----GMIPQHPHHQ
NSPA--QMVMPH------I-GAQGMAPQTQG-----VVG--RTMLE-----SQQ------
----HGMVA-G------------------------------------------TQPQLTS
QIQ-QPLQ------------P-------TNQQWGGPRGP-TMN--PQT-RTAMMGSMPPQ
QQAAI------------------TQQ-------PPP------------------------
-----------------MN-PQQTQAGNRGLMQVL-----------------GVSEGAAG
APGLM------QGGGTGNLPQGAVQELLRTLRSPTSPQQQQQVLNILRSNPTLMAAFIRQ
RTARYQGSQGGPGG---PPA---GGPGGVRFPGSAGGLP--NVGGPGANQLGNLDGQQQV
NVSQ-----MGMNIAQ-GGAGGGNM------PTMAQLQQL--------------------
---------------------------QQLQQQQQQQQQQQRPML-----QQ-Q-MAAL-
------------------------------------------------------------
------------------QQQQQG-----AMQAGQQ-GNL-----ANMN-PQFRELLMRR
------QLQQQQLQ-------------------------------QQQ-LQQQQQQ----
---LQQQQQQLQ----------------QQQQLQQQ--------QMA-NHGPFQQ-----
------------QQQAQQSFM-----QPG-------------------------------
---------------QGQAGMPPSS----------QPQPAGGTVGV--QQQ-QQGPQG--
----GPG----Q-QGY--PMS--QVAAALQQRL---------------------------
---HQVQM----------------------------------------------------
------------------------------QQSTMG------------GHQGPDLS---G
GV-SGP---PPHPGQGASGPGQQ-Q-------GGVGVPQLSQ--GMVHQNFQQR---LL-
--------------------------------------------------QPS----HLG
---------GGSPAQHSSPMSP----------------QMAQS--PHIPGQGGLG-PAGS
LGSQVRSPQ--PSPRPQSQ--PPHSSPSPRMQP---SSQPQPQ--PSPHRISPQTQSGSP
HPGHLAQH--H-PSMALPQPPQVQQ--QAL-SQQQQPPG-GSVDPSQF-S-DQNSIMSQL
S---GMAGIHGGQGTQPDM-LGGNNNS------GSSNSQE-----LNHNLM-------
>Numida_meleagris_0
------------------------------------------------------------
-------------------------MAEN-VVEP-G------------------------
------------------------------------------------------------
-------PPS--------------------------------------------------
------------------------------------------------------------
-----------------AKRPKLSS-----------------------------------
------PALSVS-ASDGTD------------FGSLF-----------DLEHDLPDELISS
------------------------------------TELGL-------------------
---------------------------------------------TNGG-DIN-------
---------------------------QLQTSL---------------------------
--------GLAQDAA--SKHKQLSELLRAGSS-------------PNLNMGVGG-----P
GQ----GMAGQTPQNS-PGMG-MLNSMVKSP----MAQAGLTS---PSMAMGTSGP----
-N---QSPSAQS--TAGMLPTVNSP-VNQPGMG--MNTGMNA-G---MNP--GML--AA-
---GNG------------QGVMQGQVMNGSIG--AGRG-RPNMPYP----NPGM------
-----------G-TAGNLLAETLQ-----------Q------GSPQM-----GGQAGLR-
------GPQP-GAMNKMGMM--SN-PS--PYGQPYSQ---NTGQQIGATGLGPQMQNKTG
LQNSL-PQF-QMDKKPVPGT---GMPN---M-G---QQQA--PQVQ--------------
-QAGM--GPA---ASQGM---------------GSGAPTADPEKR-----KLIQQQLVLL
LHAHKCQRREQA-----------------NGEVRQCNLPH------CRTMKNVLNHMTHC
QA---GKSCQVAHCASSRQIISHWKNCTRHDCP------VCLPLKNA---GDKRNQQ--S
LLG--GAAVGLANT-GS-VGVGQQTTPSISTTSQIDPSSIERAYAALGLTYQGNQM----
-------------QTQ---SQAQVK---NQ-QQG---QSPQGLRPMNPM-S--A---NPM
GVNGGVGV------QTPSLLPDSMLHSTMNSQNSMMS-ESA---NVASLGAMPT-AQPSN
TGIRKQWHEDITQDLRNHLVHKL---VQAIFPTPDPAALKDRRMENLVAYARKVEGDMYE
SANSRAEYYHLLAEKIYKIQKELEEKRRTRLQKQNMIPSAPGM-PQAPV----------N
QGP-NMG-Q------------PQPGMST----NGPLTDPTLIRANVP-NQMMNRMQAQP-
---------------------GMNQFG-HMN-----MQLSPMGPRQTPPLQHPG-QLS--
QAGAMN---QMGFPSRMQQPG----------VGQPTGQNQFL-QQNPFPAS-SPG--M--
NAASMPM-TQTS-----NQTPVS---QAQMNS-SSCPVNSPAMAPGSQG-----------
------------------------------------SHIHC-PPLPQPPMHR------NS
P--SPVPSRTPT--PHHT-PPG---LG--------SQQQQ-------A-AA----AATTV
PT------PTPQ------AM-PPGPQSQTMHPPQRQTPTPPQAQLP-PQV--QPPVPVTP
SAE-----------Q-----------QQQPLS---------QQS-TTASVPTPTAPLQPQ
HPTTPLSQ-PAV-SIDGQVSNPPST-SSTEVNSQQTAAE--QQQPPLQE--VKMEIKTDE
---GEP-E----------------------------HTELQM-EEKS---E---VK-VEP
-AVEECKPDPME---------------QEEKKT----EVKTEMTEGEE-RPTTPATQTSP
AAGQSKKKIFKPEELRQALMPTLEALYRQDPESLPFRQPVDPQLLGIP-----------D
YFDIVKNPMDLSTIKRKLDTGQYQEPWQYVDDIWLMFNNAWLYNRKTSRVYKYCSKLAEV
FEQEIDPVMQSLGYCCGRKLEFSPQTLCCYGKQLCTIPRDATYYSYQN------------
------------------RYHFCEKCFNEIQGESVSLGDDPSQPQT---------TINKE
QFSKRKNDTLDPELFVECIECGRKMHQICVLHNEIIWPSGFVCDGCLKKTGRTRKENKFS
AKRLPATRLGTFLENRVNDFLKRQNHPEAGEVTVRVVHASDKTVEVKPGMKARFV----D
SGEMAESFPYRTKALFAFEEIDGVDLCFFGMHVQEYGSDCPPPNQRRVYISYLDSVHFFR
PKCLRTAVYHEILIGYLEYVKKLGYTTGHIWACPPSEGDDYIFHCHPPDQKIPKPKRLQE
WYKKMLDKSVSERIVHDYKDIFKQATEDRLTSAKELPYFEGDFWPNVLEESIKELEQEEE
ERKREEN-TSNESTDVSKGDSKNAKKKNNKKTSKNK-SSLSRGNKKKPG-------MPNV
SNDLSQKLYATMEKHKEVFFVIRLIAGPAANSLPPIVEPDPLIPCDLMDGRDAFLTLARD
KHLEFSSLRRAQWSTMCMLVELHTQSQDRFVYTCNECKHHVETRWHCTVCEDYDLCITCY
NTKNHDHKMEKLGLGLDDESNNQQTATTQSPGDSRRLSIQRCIQSLVHACQCRNANCSLP
SCQKMKRVVQHTKGCKRKTNGGCPICKQLIALCCYHAKHCQENKCPVPFCLNIKHKLRQQ
QLQHRLQQAQMLRRRMASMQRTGVVG---------QQQ--GLPSPT-----PATPTTPT-
--GQQPTTPQTPQP---QPPPQPAS-----------------------------------
------------------------------------------------------------
--------------------Q-------------PQPAPPNSMPPYSIPRTQPPSA--VS
QGKAGGQVTP--------PTPPQP----------------PQP-----------------
-----PVQGPPPAAVEMAMQIQRAAETQRQM--AQVQIFQRPI--------------QHQ
MPQ----M------------PPMGMNPPQIA-----RGP--GGHID--------------
----QGM---GPAGI-Q-------------------------------------------
----------------------------QQPPW---VQG-GLP-Q-AQ-LQPGMQR---P
SMMSV------------------AQPG------QPM------------------------
--------------------NMAPQPGMGQV------------------------PGTA-
------------QPKQPPLPQAALQNLLRTLRSPSSPMQQQQVLNILHSNPQLLAAFIKQ
RAAKYAGSQ-NPQGMPG-------QPGM-------------PQGQPGL------------
------QPQQAMQGQQGGVHPNAAM------QNMNPMQAG--------------------
---------------------------------------VQRPSMP---QQQ-Q------
------------------------------------------------------------
-----------PPQ-Q--PQQAMA-----GM-NPQA-QQMNMNH-SGMA-PQFRDLLMRR
-----HQIM---------------------------------------------------
-------EQQR--------------------QQQQQGVGPALGPGMA-NHNQFQQPQG--
------------------------------------------------------------
------------------------------------------------------------
-------------VGYP------QQQQQQQQRMQ--------------------------
---HHMQ-----------------------------------------------------
----------------------------QMQQGNMG------------QI----------
--------------------SQLPQ---A-------MSAETG--ASLQQAFQQR---LL-
--------------------------------------------------QQQ-------
---------MGSPAQ-PNPMSPQQH----------MLPNQAQS--PHLQGQ-QL---PSS
LTNQVRSPQPVPSPRPQSQ--PPHSSPSPRM---------QPQ--PSPHHVSP--QTSSP
H-----------PGLVA-------------------AQA-NPMDQGHFASPDQSAMLSQL
ASNPGMAGLHG--TSATELGLSS-------------ENSD-LNSNLSQSTLDI----H
>Equus_caballus_0
------------------------------------------------------------
-------------------------MAEN-VVEP-G------------------------
------------------------------------------------------------
-------PPS--------------------------------------------------
------------------------------------------------------------
-----------------AKRPKLSS-----------------------------------
------PALSAS-ASDGTD------------FGSLF-----------DLEHDLPDELITS
------------------------------------TELGL-------------------
---------------------------------------------TNGG-DIN-------
---------------------------QLQTSL---------------------------
--------GIVQDAA--SKHKQLSELLRSGSS-------------PNLNMGVGG-----P
GQ----GMASQAQQNS-PGLG-LINSMVKSP----MAQAGLTS---PNMGMGTSGP----
-N---QGPT-PS--GTGMM---NSP-VNQPAMG--MNTGMNA-G---MNP--GML--TA-
---GNG------------QGMMPNQVMNGSIG--AGRG-RPNMQYP----NPGM------
-----------G-NAGNLMTESLQ-----------Q------GSPQM-----GGQTGLR-
------GPQP----LKMGMM--NN-PN--PYGSPYTQ---NSGQQIGASGLGLQIQTKSV
LPNSL-SPF-AMDKKAVPGG---GMPN---M-G---QQQA--PQVQ--------------
-QPGL--VTP---VAQAM---------------GSGAHTADPEKR-----KLIQQQLVLL
LHAHKCQRREQA-----------------NGEVRQCNLPH------CRTMKNVLNHMTHC
QS---GKSCQVAHCASSRQIISHWKNCTRHDCP------VCLPLKNA---GDKRNQQ--S
ILT--GAPVGLGNT-GS-LGVGQQSTPSLSTVSQIDPSSIERAYAALGLPYQVNQM----
-------------PTQ---PQVQAKNQQNQ-QSG---QSPQGMRPMSNM-S--A---SPM
GVNGGVGV------QTSNLLSDSMLHSAINSQNPMMS-ENA---SVTSLGPMPTAAQPSS
TGIRKQWHEDITQDLRNHLVHKL---VQAIFPTPDPAALKDRRMENLVAYARKVEGDMYE
SANNRAEYYHLLAEKIYKIQKELEEKRRTRLQKQNMLPNAAGM-VPVSM----------N
PGP-NMG-Q------------PQPGMTS----NGPLPDPSMIRGSVP-NQMMPRITPQP-
---------------------GLNQFG-QMS-----MPQPPIGPRQTSPLQHHG-QLA--
QPGTLNP--PMGYGPRMQ---------------QPSSQSQFL-PQPQFS---TQG--M--
NVANMPL-APSG-----GQAPVS---QAQMSS-SSCPVNSPIMPPGSQG-----------
------------------------------------SHIHC-PPLPQPALHQ------NS
P--SPVPSRTPT--PHHT-PPS---IG--------AQQ---------P-PA----TAIPA
PV------PTPP------AM-PLGPQSQALHPPPRQTPTPPPTQLP-PQV--QPSLPAAS
SAD-----------QP----------QQQPLS---------QQS-TAASVPTPTAPLLPP
QPATPLSQ-PAV-SIEGQVSNPPST-SSTEVNS-QTIPE--KQ--PSQE--VKMEAKMEV
---DQP-E----------------------------PADTQP-EDIP---E---TK----
--AEDCKVEPTE---------------TEERGT----ELKTETKEEEA-QPSTSATQSSP
APGQSKKKIFKPEELRQALMPTLEALYRQDPESLPFRQPVDPQLLGIP-----------D
YFDIVKSPMDLSTIKRKLDTGQYQEPWQYVDDIWLMFNNAWLYNRKTSRVYKYCSKLSEV
FEQEIDPVMQSLGYCCGRKLEFSPQTLCCYGKQLCTIPRDATYYSYQN------------
------------------RYHFCEKCFNEIQGESVSLGDDPSQPQT---------TINKE
QFSKRKNDTLDPELFVECTECGRKMHQICVLHHEIIWPSGFVCDGCLKKTARTRKENKFS
AKRLPSTRLGTFLENRVNDFLRRQNHPESGEVTVRVVHASDKTVEVKPGMKARFV----D
SGEMAESFPYRTKALFAFEEIDGVDLCFFGMHVQEYGSDCPPPNQRRVYISYLDSVHFFR
PKCLRTAVYHEILIGYLEYVKKLGYTTGHIWACPPSEGDDYIFHCHPPDQKIPKPKRLQE
WYKKMLDKAMTDRIVHDYKDIFKQATEDRLTSAKELPYFEGDFWPNVLEESIKELEQEEE
ERKREEN-TSNESTDVTKGDSKNAKKKNNKKTSKNK-SSLSRGNKKKPG-------MPNV
SNDLSQKLYATMEKHKEVFFVIRLIAGPAANSLPPIVDPDPLIPCDLMDGRDAFLTLARD
KHLEFSSLRRAQWSTMCMLVELHTQSQDRFVYTCNECKHHVETRWHCTVCEDYDLCITCY
NTKNHDHKMEKLGLGLDDESNNQQAAATQSPGDSRRLSIQRCIQSLVHACQCRNANCSLP
SCQKMKRVVQHTKGCKRKTNGGCPICKQLIALCCYHAKHCQENKCPVPFCLNIKQKLRQQ
QLQHRLQQAQMLRRRMASMQRTGVVG---------QQQ--GLPSPT-----PATPTTPT-
--GQQPTTPQTPQP---QPP----S-----------------------------------
------------------------------------------------------------
--------------------Q-------------PQPTPPNSMPPY-LPRTQAAGP--VP
QGKAAGQVTP--------PTPPQT----------------AQP-----------------
-----PLPGPPPAAVEMAMQIQRAAETQRQM--AHVQIFQRPI--------------QHQ
MPQMT-PM------------APMGMNPPPMA-----RGP--SGHLE--------------
----PGM---GPTGM-Q-------------------------------------------
----------------------------QQPPW---AQG-GLP-QPQQ-LQSGMPR---P
AMMSV------------------AQHG------QPL------------------------
--------------------NMAPQPGLGQV-------------------------GVS-
------------PLKPGTVSQQALQNLLRTLRSPSSPLQQQQVLSILHANPQLLAAFIKQ
RAAKYANS--NPQALPG-------QPGM-------------PQGQPGL------------
------QP-PTMPGQQ-GVHSNPAM------QNMNPMQAG--------------------
---------------------------------------IQRASLP----QQ-Q------
------------------------------------------------------------
-----------PQQ-Q--LQPPMG-----GM-SPQA-QQMNMNH-NTMP-SQFRDILRRQ
------QMV---------------------------------------------------
-----------------------------VPQQQQQGAGPGIGPGMA-NHNQFQQPQG--
------------------------------------------------------------
------------------------------------------------------------
-------------VGYPP------QQQQQQQRMQ--------------------------
---HHMQ-----------------------------------------------------
----------------------------QMQQGNMG------------QM----------
--------------------GQLPQ---A-------LGAEAG--ASL-QAYQQR---LL-
--------------------------------------------------QQQ-------
---------MGSPAQ-PNPMSPQQH----------MLPNQAQS--PHLQGQ-QI---P-S
LSNQVRSPQPVPSPRPQSQ--PPHSSPSPRM---------QPQ--PSPHHVSP--QTSSP
H-----------PGLVA-------------------AQA-NPMEQGHFASPDQNSMLSQL
ASNPGMANLHG--ASATDLGLST-------------DNSD-LNPNLSQSTLDI----H
>Mus_musculus_o
------------------------------------------------------------
-------------------------MAEN-LLD--G------------------------
------------------------------------------------------------
-------PPN--------------------------------------------------
------------------------------------------------------------
-----------------PKRAKLSS-----------------------------------
------PGF--S-ANDNTD------------FGSLF-----------DLENDLPDELIPN
------------------------------------GELSL-------------------
---------------------------------------------LNSG-----------
------------------------------------------------------------
--------NLVPDAA--SKHKQLSELLRGGSG-------------SSINPGIGNVSASSP
VQQGL-GGQAQGQPNS-TNMA-SLGAMGKSP----LNQGDSSTPNLPKQAASTSGPTPPA
-S---QALNPQAQKQVGLV--TSSPATSQTGPGICMNANFNQ-----THP--GLL--NSN
S--GHSLMNQA------QQG--QAQVMNGSLG-AAGRGRGAGMPYP----APAMQ-----
-----------G-ATSSVLAETLT-----------Q------VSPQM-----AGHAGLN-
------TAQA-GGMTKMGMT--GT-TS--PFGQPFSQ---TGGQQMGATGVNPQLASKQS
MVNSL-PAF-PTDIKNTSVT---TVPN---M-S---QLQT--------------------
-SVGI--VPT---------------------QAIATGPTADPEKR-----KLIQQQLVLL
LHAHKCQRREQA-----------------NGEVRACSLPH------CRTMKNVLNHMTHC
QA---GKACQVAHCASSRQIISHWKNCTRHDCP------VCLPLKNA---SDKRNQQ--T
ILG--SPASGIQNTIGS-VGAGQQNATSLSNPNPIDPSSMQRAYAALGLPYM-NQP----
-------------QTQ---LQPQVPGQQPA-QP----PAHQQMRTLNAL-G--N---NPM
SIPAG-GITTDQ--QPPNLISESALPTSLGATNPLMN-DGSNSGNIGSLSTIPTAAPPSS
TGVRKGWHEHVTQDLRSHLVHKL---VQAIFPTPDPAALKDRRMENLVAYAKKVEGDMYE
SANSRDEYYHLLAEKIYKIQKELEEKRRSRLHKQGILGNQPAL-PASGA-----------
-QPPVIP-------------PAQSVRPP----NGPLPLP------------VNRMQVSQ-
---------------------GMNSFN-PMSLGNVQLPQAPMGPRAASPMNHSV-QMN--
SMASVPG-MAI-SPSRMPQPPNMMGTHANNIMAQAPTQNQFL-PQNQFPSS-SGA--M--
SVNSVGM-GQPA-----AQAGVS---QGQVPG-AALPNPLNMLAPQA-------------
------------------------------------SQLPC-PPVTQSPLHP------TP
PPASTAAGMPSL--QHPT-APG---MT--------PPQPAAP-----TQPS--------T
PV-SSGQTPTPTPG----SV-PSAAQTQ------------------------STPTVQAA
AQAQVT-------PQ-----------PQTPVQPPSVATP--QSS------QQQPTPVHTQ
PPGTPLSQAAA--SIDNRVPTPSSV-TSAETSS-QQPGP--D--VPMLE--MKTEVQTDD
---AEP-E-------PTESKGEPR------SEMM---------EEDLQGSS---QVKEET
-DTTEQKSEPME---------------VEEKKP----EVKVEAKEEEE-NSSNDTASQST
SPSQPRKKIFKPEELRQALMPTLEALYRQDPESLPFRQPVDPQLLGIP-----------D
YFDIVKNPMDLSTIKRKLDTGQYQEPWQYVDDVWLMFNNAWLYNRKTSRVYKFCSKLAEV
FEQEIDPVMQSLGYCCGRKYEFSPQTLCCYGKQLCTIPRDAAYYSYQN------------
------------------RYHFCEKCFTEIQGENVTLGDDPSQPQT---------TISKD
QFEKKKNDTLDPEPFVDCKECGRKMHQICVLHYDIIWPSGFVCDNCLKKTGRPRKENKFS
AKRLQTTRLGNHLEDRVNKFLRRQNHPEAGEVFVRVVASSDKTVEVKPGMKSRFV----D
SGEMSESFPYRTKALFAFEEIDGVDVCFFGMHVQEYGSDCPPPNTRRVYISYLDSIHFFR
PRCLRTAVYHEILIGYLEYVKKLGYVTGHIWACPPSEGDDYIFHCHPPDQKIPKPKRLQE
WYKKMLDKAFAERIINDYKDIFKQANEDRLTSAKELPYFEGDFWPNVLEESIKELEQEEE
ERKKEESTAASETPEGSQGDSKNAKKKNNKKTNKNK-SSISRANKKKPS-------MPNV
SNDLSQKLYATMEKHKEVFFVIHLHAGPVISTQPPIVDPDPLLSCDLMDGRDAFLTLARD
KHWEFSSLRRSKWSTLCMLVELHTQGQDRFVYTCNECKHHVETRWHCTVCEDYDLCINCY
NTKSHTHKMVKWGLGLDDEGSSQGEPQSKSPQESRRLSIQRCIQSLVHACQCRNANCSLP
SCQKMKRVVQHTKGCKRKTNGGCPVCKQLIALCCYHAKHCQENKCPVPFCLNIKHKLRQQ
QIQHRLQQAQLMRRRMATMNTRNVPQ-----------Q--SLPSPT-----SAPPGTPT-
---QQPSTPQTPQP-----PAQPQP-----------------------------------
-----------------------------------SPVNMS-------------------
---------------------------------------PAGFPN--VARTQP--PTIVS
AGKPT--NQV--------PAPP--------------------------------------
-----PPAQPPPAAVEAARQIEREAQQQQHL--YRANI-------NN---GMPPG-----
------RAGMGTPG----------------------------SQMT--------------
---PVGLNV-------P-R---------------------------PNQVSGPVMSSMPP
G------------------------------QW---QQA-PIP--QQQ-PMPGMPR---P
VMSMQ------------------AQAAV--------------------------------
--------------------AGPRMPN---------------------------------
------------VQPPRSISPSALQDLLRTLKSPSSPQQQQQVLNILKSNPQLMAAFIKQ
RTAKYVANQPGMQPQPGLQS----QPGM--------------------------------
------QPQPGMH-QQ------PSL------QNLNAMQAG--------------------
---------------------------------------VPRPGVPP--PQP-A-MGGL-
------------------------------------------------------------
------------------NPQGQA--LN-IMNPGHN-PNM-----TNMN-PQYREMVRRQ
------LLQHQ-------------------------------------------------
-------QQQQQ----------------QQQQQQQQQNSASLAGGMA-GHSQFQQPQGP-
------------------------------------------------------------
------------------------------------------------------------
-------------GGYA--------PAMQQQRMQ--------------------------
---QHLPI----------------------------------------------------
------------------------------QGSSMG------------QM----------
---AAP-------------MGQLGQ----MGQPG--LGADST--PNIQQALQQR---IL-
--------------------------------------------------QQQ----QMK
QQ-------IGSPGQ-PNPMSPQQH----------MLSGQPQA--SHLPGQ-QI---ATS
LSNQVRSPAPVQSPRPQSQ--PPHSSPSPRI---------QPQ--PSPHHVSP--QTGSP
H-----------PGLAV-------------------TMA-SSMDQGHLGNPEQSAMLPQL
NT-PNRSAL------SSELSLVG-------------DTTG--------DTLEKFVEGL
>Mus_musculus_0
------------------------------------------------------------
-------------------------MAEN-VVEP-G------------------------
------------------------------------------------------------
-------PPS--------------------------------------------------
------------------------------------------------------------
-----------------AKRPKLSS-----------------------------------
------PALSAS-ASDGTD------------FGSLF-----------DLEHDLPDELINS
------------------------------------TELGL-------------------
---------------------------------------------TNGG-DIS-------
---------------------------QLQTSL---------------------------
--------GIVQDAA--SKHKQLSELLRSGSS-------------PNLNMGVGG-----P
GQ----AMASQAQQNS-PGLS-LINSMVKSP----MAQTGLTS---PNMGIGSSGP----
-N---QGPT-QS--PAGMM---NSP-VNQPAMG--MNTGMNA-G---MNP--GML--AA-
---GNG------------QGIMPNQVMNGSIG--AGRG-RPNMQYP----NAGM------
-----------G-NAGSLLTEPLQ-----------Q------GSPQM-----GGQPGLR-
------GPQP----LKMGMM--NN-PS--PYGSPYTQ---NSGQQIGASGLGLQIQTKTV
LPNNL-SPF-AMDKKAVPGG---GMPS---M-G---QQPT--PSVQ--------------
-QPGL--VTP---VAAGM---------------GSGAHTADPEKR-----KLIQQQLVLL
LHAHKCQRREQA-----------------NGEVRQCNLPH------CRTMKNVLNHMTHC
QS---GKSCQVAHCASSRQIISHWKNCTRHDCP------VCLPLKNA---GDKRNQQ--S
ILT--GAPVGLGNP-SS-LGVGQQSTPSLSTVSQIDPSSIERAYAALGLPYQVNQI----
-------------PPQ---PQVQAKNQQSQ-PSG---QSPQGMRSVNNM-S--A---SPM
GVNGGVGV------QTPNLLSDSMLHSTINSQNPMMS-ENA---GVASLGPLPTAAQPSS
TGIRKQWHEDITQDLRNHLVHKL---VQAIFPTPDPAALKDRRMENLVAYARKVEGDMYE
SANNRAEYYHLLAEKIYKIQKELEEKRRTRLQKQNMLPNAPGM-GPVPM----------N
TGS-NMG-Q------------QPTGMTT----NGPVPDPSMIRGSVP-NHMMPRMTPQP-
---------------------GLNQFG-QMN-----MPQPPIGPRQPSPLQHHG-QLA--
QSGSLNP--PMGYGPRMQ---------------QASGQNQFL-SQTQFT---SQG--M--
NVTNMPL-APSS-----GQAPVS---QAQMSS-SSCPVNSPIMPPGSQG-----------
------------------------------------SHIHC-PTLPQQA-HQ------NS
P--SPVPSRTPT--PHHT-PPS---IG--------NQP---------P-PA----TAIPT
PV------PTPP------AI-PPGPQPPSLHPSSRQTPTPP-THLP-PQV--QPSLPAAP
SAD-----------QS----------QQQPRS---------QQS-TAVSVPTPTAPLLPP
QPSTPLSQ-PAV-SIEGQVSNPPST-SSTEVNS-QTIPE--KQ--PSQE--VKMESKMEV
---DKP-E----------------------------PADAQP-EDTK---E---AK----
--GEDVKVEPTE---------------MEERGP----ELKTDGKEEEE-QPSTSATQSSP
APGQSKKKIFKPEELRQALMPTLEALYRQDPESLPFRQPVDPQLLGIP-----------D
YFDIVKSPMDLSTIKRKLDTGQYQEPWQYIDDIWLMFNNAWLYNRKTSRVYKYCSKLSEV
FEQEIDPVMQSLGYCCGRKLEFSPQTLCCYGKQLCTIPRDATYYSYQN------------
------------------RYHFCEKCFNEIQGESVSLGDDPSQPQT---------TINKE
QFSKRKNDTLDPELFVECTECGRKMHQICVLHHEIIWPSGFVCDGCLKKTARTRKENKLS
AKRLPSTRLGTFLENRVNDFLRRQNHPESGEVTVRVVHASDKTVEVKPGMKARFV----D
SGEMAESFPYRTKALFAFEEIDGVDLCFFGMHVQEYGSDCPPPNQRRVYISYLDSVHFFR
PKCLRTAVYHEILIGYLEYVKKLGYTTGHIWACPPSEGDDYIFHCHPPDQKIPKPKRLQE
WYKKMLDKAVSERIVHDYKDILKQATEDRLTSAKELPYFEGDFWPNVLEESIKELEQEEE
ERKREEN-TSNESTDVTKGDSKNAKKKNNKKTSKNK-SSLSRGNKKKPG-------MPNV
SNDLSQKLYATMEKHKEVFFVIRLIACPAPNSLPPIVDPDPLIPCDLMDGRDAFLTLARD
KHLEFSSLRRAQWSTMCMLVELHTQSQDRFVYTCNECKHHVETRWHCTVCEDYDLCITCY
NTKNHDHKMEKLGLGLDDESNNQQAAATQSPGDSRRLSIQRCIQSLVHACQCRNANCSLP
SCQKMKRVVQHTKGCKRKTNGGCPICKQLIALCCYHAKHCQENKCPVPFCLNIKQKLRQQ
QLQHRLQQAQMLRRRMASMQRTGVAG---------QQQ--GLPSPT-----PATPTTPT-
--GQQPATPQTPQP---QPT----S-----------------------------------
------------------------------------------------------------
--------------------Q-------------PQPTPPNNMTPY-LPRTQTTGP--VS
QGKAPGQVTP--------PTPPQT----------------AQA-----------------
-----PLPGPPPAAVEMAMQIQRAAETQRQM--AHVQIFQRPI--------------QHQ
MPQMS-PM------------APMGMNPPPMA-----RGP--GGHLD--------------
----PGI---GPAGM-Q-------------------------------------------
----------------------------QQPPW---AQG-GMP-QPQQ-MQSGMPR---P
AMMSV------------------AQHG------QPL------------------------
--------------------NMAPQPGLGQV-------------------------GVS-
------------PLKPGTVSQQALQNLLRTLRSPSSPLQQQQVLSILHANPQLLAAFIKQ
RAAKYANP--NPQPLPG-------QPGM-------------TQGQPGL------------
------QP-PTMPGQQ-GVHSNPAL------QNMNPLQAG--------------------
---------------------------------------VQRAGLP----QQ-Q------
------------------------------------------------------------
-----------PQQ-Q--LQPPMG-----AM-SPQA-QQMNMNH-NTMP-SQFRDILRRQ
------MM----------------------------------------------------
---------------------------------QQQGAGPGIGPGMA---NQFQQPQG--
------------------------------------------------------------
------------------------------------------------------------
-------------IGYPP-------QQQQQQRMQ--------------------------
---HHMQ-----------------------------------------------------
----------------------------QMQQGNMG------------QM----------
--------------------GQLPQ---A-------LGAEAG--ASL-QAYQQR---LL-
--------------------------------------------------QQQ-------
---------MGSPAQ-PNPMSPQQH----------MLPNQAQS--PHLQGQ-QI---PNS
LSNQVRSPQPVPSPRPQSQ--PPHSSPSPRM---------QPQ--PSPHHVSP--QTSSP
H-----------PGLVA-------------------AQAANPMEQGHFASPDQNSMLSQL
ASNPGMANLHG--ASATDLGLSS-------------DNAD-LNSNLSQSTLDI----H
>Oryzias_latipes_1
------------------------------------------------------------
-------------------------MADN-VLES-G------------------------
------------------------------------------------------------
-------PPS--------------------------------------------------
------------------------------------------------------------
-----------------AKRPKLSS-----------------------------------
------PALSVS-ASDGND------------FGSLF-----------DLEHDLPDELINS
------------------------------------SDLGL-------------------
---------------------------------------------TNGG-DAS-------
---------------------------QLHTSLGGLG-------------VGIG------
--------GSGQDAA--AKHKQLSELLRAGAP-------------AQQG-----------
------GPTSSSAPSG-PSMA-MMGNINVSS----SG----------PQGMHPQG-----
-Q---QQ-------QPGLT--------QQV--------GMVG-GVQALSRAAALM--GAQ
N--GNTG-QQ-------HQGLMGAQVLNGS----------PRMGFLG---NAGM------
-----------G-TSGNLLTENLQ-----------QQQ----GGQSV---GGGVQPGMR-
------PQQP-GALNKMSMM--AN-AG--PYGGPYSQ---SAGQGLAGAGLGPQLQNKAV
LPSNVAPQF-SMDKKALPGQ---VMPG---M-AP-QQQQQ--PGGV---TGGP-----IG
-AAAA--VGG---PQVGL-AAVGAGP-------STTPPTADPEKR-----KLIQQQLVLL
LHAHKCQRREQA-----------------NGEVRQCNLPH------CRTMKNVLNHMTHC
QA---GKSCQVAHCASSRQIISHWKNCTRHDCP------VCLPLKNA---GDKRNQQ--S
LLN--SAAMGLVNALGSGVPVGQSSTPNLNPTNQIDPSSIERGYAALGLTYQGNQM----
-------------PQQ---LPQTNM---PN-QGL---QGQPGMRTLNTM-G--G---NPM
GVNGGVEVQTPN--QQPALLPDAIMHNNMTAQS-LMN-D-----SVGNLGSLPAAAPPSA
AGMRKSWHEDITQDLRSHLVHKL---VQAIFPTPDPAALKDRRMENLVAYARKVEGDMYE
SANSRAEYYHLLAEKIYKIQKELEEKRRTRLQKQGMMPGQPGI-APSGL----------P
QGPPSMG-Q----------PPMPPGQPL----NGPHTDPSMVRPTGP-NQMVNRMPHSA-
---------------------GMNQFG-QMG-----M--QTMSQRLTPPLPHNP-QMN--
QTT-------M-GVKRMGQPN----------ATQ--LQNQYL-PPGQFPSS-GPG--L--
GSGPVGM-NQPG-----TQTAVPS--QNQMSTPPSLPASSPAPQSASS-APGSGAPGGAL
GPTNSSSAG-------PLTSLP-PSS-----TQPS-SFPHC------PPVRT------SS
P--SPARSLTPQ--PHQT-PPM---LP--------RSQ---------T-PQ---------
P-----QTPSTPQ-----VP-PPQHSQQQQL-----------------------PSTQSA
TSEKAS--------QP----------LQQTHG--ASPAP--QAG-QSSTVPAQNAHVPLQ
RPQTPLSPKPSL-TADGHVSSPASVASANDPTS-QLAAV--E-GPALSLDNVKMEVKKEE
---EED-E-------GAEGQGDGK------GHIERGSSEVKA--------E---IKKEKP
-SGDGCKGEPMDTSSS-S---ESSAGASEDKKP----VVKKEPKEEEE---GSTTTNSSP
ATAQSKKKIFKPEELRQALMPTLEALYRQDPESLPFRQPVDPQLLGIPVRIRTSNKTNLD
YFDIVKNPMDLSTIKRKLDTGQYQEPWQYIEDVWLMFNNAWLYNRKTSRVYKYCSKLAEV
FETEIDPVMQGLGYCCGRKFEFSPQTLCCYGKQLCTIQRDAAYFSYQN------------
--------SSPKYGLLADRYHFCEKCFNEIQGESVSLGDDPSQPQT---------SINKD
QFQRKKNDTLDPELLVECIDCGRKMHQICVLHNETIWPSGFVCDNCLKRANKSRKENKYA
AKRLPQTKLGNFLETRVNDYLKRQNHLESGEVTIRVVHVSDKVVEVKPGMKSRFV----D
SGEMSESFPYRMKALFAFEDIDGADVCFFGMHVQEYGSDCPPPNQRRVYISYLDSVHFFK
PRHLRTAVYHEILLGYLEYVKRQGFTAGHIWACPPSEGDDYIFHCHPPDQKIPKPKRLQE
WYKKMLDKAVSERIIHDYKDIFKQATEDRLTSAKELPYFEGDFWPNVLEESIKELEQEEE
ERKREENSTSSESTDPSKGDSKNAKKKNNKKTSKNK-SSLSRANKKKPG-------MPSV
SNDLSQKLYATMEKHKEVFFVIRLIAGPTANSLPPITDPDPLMACDLMDGRDAFLTLARD
KHLEFSSLRRSKWSSMCMLVELHNQSQDRFVYTCNECKRHVETRFHCTVCEDYDLCITCY
NIKGHEHKMDKLGLGLDDDGNNQAAAAAQNPGDSRRLSIQRCIQSLVHACQCRNANCSLP
SCQKMKRVVQHTKGCKRKTNGGCPICKQLIALCCYHAKHCQENKCPVPFCLNIKQKLRQQ
HLQHRLQQAQMLRRRMATMQRAGQPA---GAMP--GGPVVGLPSPG-N---VTAPNTPTS
G-GTQPPTPQTPTQ---TMPAVQQQ-GLG-----PG---SGA--QQ-PQP------GGMA
P--------QHPL-HQFQQM----GGGGGGGGVMSSPQHQQ------------QML-PQV
PQQQQQQQQQQQQQQQQQQQQQPGSGTNP-------GQHPNNMQSY-ANRPPGSSPVHQS
QGKPV--LGS--------ATPPQQQ--PGGVMPPG-----QQA-SNQPPGQPPM------
-----PPSGPPAAAVEIALKIQQVAESQRKM--A----LQRHAAGA----GLM---PHHQ
QAPGQ-QMNMGHLGAVGMV-GPQGMPPQIQT-----AAA--RAHMD-----QQQA-----
--APPGMMASAGGHM-Q-Q---------------------------APQQGNLQQIQLGP
QA----QQR----MGAPLQNPQQ-----QQQQW---AGQ-GMS--PQQ-RQAMMTQMGHS
AMMPT------------------QQQP---------------------------------
--------------------PHQPTPGHAALMNMAQQQ---------QGAVGGVTGGVVP
GAAGV----P--GAAGGNIPQGALQELLRTLRSPSSPLQQQQVLNILRSNPQLMAAFIKQ
RAAKYKGGQGGPGGPGGVP------------------------GGPVGN-IA-GGS-QQG
SMNPVGAGQQGMHMGG-QGGTNVNM------SPMAQLQQVQQ------------------
-------------QQQQ----------QLQQLQQQQLQQQQRPML-SGLQQQ-Q-VAALQ
------------------------------------------------------------
----------QQQQ-Q--QQQQQG--VGRGM-PGQG-PQM-----GNLNGAQFRELLMRK
------QLQQQQQQ-------------------------------QQQLQQQQLQQQQQQ
QQLQQQQQQQQQ----------------QQHQQQQQ--------HMGVNHSQFQQPQPP-
---------------QGQGFI---------------------------------------
----------------GQQGMQPPAVG--------QGPPGGPP-----LQQ-PGGQPG--
----------QQAPSYPGSVAQQQATVALQQRLQ--------------------------
---HQHHL-QM-------------------------------------------------
----------------------------QQQQNAM----------------GGDVGPG-G
GSISGP----QQA-------PQVPQ----PTQIGP-PPSTAQ--ARLQQTLHQR---MF-
---------------------------------------------HQQQQQQQ----HLG
P--------GGSPAQHTNPMSPQQ------------PQQVNQSPHPHLQGQ-GM---STS
LANQVRSPQ--PSPRPQSQ--PPHSSPSPRM---------QPH--PSPLHISPQMQTGSP
HPNHLNQH--H-PGMMAPQQPQP---------PA--AQQ-NAMEP--FGS-DE--MLSQL
S---SMAGLHG--PG-------G-------------SGQDPMGPNIGHSSLDH----M
>Oryzias_latipes_0
------------------------------------------------------------
-------------------------MAEN-VLDS-G------------------------
------------------------------------------------------------
-------PPS--------------------------------------------------
------------------------------------------------------------
-----------------AKRPKLSS-----------------------------------
------PALSVS-ASDGND------------FGSLF-----------DLEHDLPDELISS
------------------------------------HEPGL-------------------
---------------------------------------------VNGG-DLN-------
---------------------------QLHTSLGGGAQGLGPAGGNGG-AGGIGVGLGP-
-----VGAGGGQDAV--AKHKQLSELLRSGAP-------------SSNQQG---------
------HQGAMGSPGGPTAMGQHLANMKASP-----GQA--------PQQMMSQG-----
-Q---QHLSPQQ--QANMM--------QQQQNA---AAGMMS-N---MNR--AMM--GAQ
QKANNV--QQ-------QQGMMGNQVINGS----------PRMGFG----NQGM------
-----------P-GSSNLLAETLQ-----------QQ-------------GAGGQAAMR-
------GQQP-AAMNKMGMM--GN-PG-GPFGGPYGG---QSNQALGAAGLGPQLQNKGP
MANSL-AQF-NVDKKSQPMQ---GMGA---M-G---IQAP--QTGVVLPGGPSGA---VG
GAQGM--GPG---APAGLVGPGAQASA--ASAAAGAPPTADPEKR-----KLIQQQLVLL
LHAHKCQRREQA-----------------NGEVRQCNLPH------CRTMKNVLNHMTHC
QA---GKSCQVAHCASSRQIISHWKNCTRHDCP------VCLPLKNA---GDKRNPQ--S
LLG--AAGAGLGSSLGA-VPGAQPSTPNLNPTSQIDPSSIERAYAALGLTYQGNQI----
-------------QTQ---SSQPN-------------QGPAGMRPLNPI-G--A---NPM
GVNGGVGTPPQS---QAALLQDTIMHLNVNSQS-LMN-DAG---G---VGSMPTAAPPSA
TGIRKGWHEDITQDLRNHLVHKL---VQAIFPTPDPAALKDRRMENLVAYARKVEGDMYE
SANSRAEYYHLLAEKIYKIQKELEEKRRTRMQKQVL-----------------------G
IGPAGMG-Q------------PPGGLPP----NGPLPDPSMVRPPGP-GQMVNRLQGP--
---------------------GMNQFN-QMG-----M--QPLSQRSTPPLPMGA-PGN--
QMG-------I-VGPRVGQPN----------INQ--MQNQYL-TQGQFPGS-GPG--V--
GAGQPGM-APPG-----GPGGMA---QPSMGTPPSLSVPSPLPQPGSVGGPGGVSGVGPM
GPHSVGGGGPN----ASASSVT-SSN---ANQQPN-SIPHL------GAMRV------SS
P--SPAHSRSPT--PHQT-PPR---LA--------GSQ---------T-PQ---------
P-----HTPGAPQ-----LA-PPLSLPQ-------------------------NQLGQGP
GSNKPL--------Q-----------QQQHMGPAGSTTPS-HPG-LASS----STPHGGQ
LPRTPLSQKGSF-SAENQALTPASV-SSLDTSS-QQPQS--DTSTTNLE--PKMEVKHQD
---EDE-E-------SDVGSCSKG------GK----LSNHKT-EEKPIKSE---FKKEDC
-SGEGGKGAPPDASAT-------SAVKMEDRKP----AVKVEVKEEEE------SSDGVT
PQTPAKKKIFKPEELRQSLMPTLESLYRQDPESLPFRMPVDPQLLCIP-----------D
YFDIVKNPMDLSTIKRKLDTGQYQDPWQYVDDIWLMFNNAWLYNRKTSRVYKYCSKLAEV
FEQEIDPVMQSLSYCCGRKLEFSPQTLCCYGKQLCTIPRDGVYFSYQN------------
------------------RYHFCEKCFNEIQGDSVSLGDDPTQPQA---------SINKD
QFEKKKNDTLDPELFVECLDCGRRMHQICVLHNETIWPSGFVCDACLKKSNKSRKENKYS
AKRLPQTKLGCYLETRVNDFLKRQSHPESGEVFIRVVHVSDKVVEVKPGMKSRFV----D
SGEMSESFPYRTKALFAFEDIDGADVCFFGMHVQEYGSDCPQPNQRRVYISYLDSVHFFR
PRSLRTAVYHEILIGYLEYVKKLGYTTGHIWACPPSEGDDYIFHCHPMDQKIPKPKRLQE
WYKKMLDKAVAERIVHDYKDIFKQATEDRLTSAKELPYFEGDFWPNVLEESIKELEQEEE
ERKREENSTSNESIDDTKGDSKNAKKKNNKKTSKNK-SSLSRANKKKPG-------MPNV
SNDLSQKLYATMEKHKEVFFVIRLIAAPMANSLPPISDPDPLMACDLMDGRDAFLTLARD
KHLEFSSLRRAKWSSMCMLVELHNQSQDRFVYTCNECKHHVETRFHCTVCEDYDLCITCY
NTKGHEHKMEKLGLGLDDESSSQAAAATQSPEYSRRLSIQRCIQSLVHACQCRNANCSLP
SCQKMKRVVQHTKGCKRKTNGGCPICKQLIALCCYHAKHCQENKCPVPFCLNIKHKLRQQ
QLQHRLQQAQMLRRRMASMQRVGQPPP--GAVP--GGN--GLPSPGGSNGPPTGPATPTS
A-GTQPPTPQTPGQ--NNMPMMPQQQGAG---MSGMG--TPGQ-----QPAQ---MGAIP
P--------QHHL-NQFP---------SGGGGMMNCPQQ--------------QMV-PQL
QQH----------------------PPNV-------QQHSGGLPPY-NPRPSGVSPLHQT
LGKPN--LGG--------ATPPQQL-------------------PG--QGQGSIPV----
QG---QQQGPPLAAVETALKIQRLAETQRQQ--AQ----IRGMGAG----GIMS--PHHQ
NNQG--QMGMPP------I-GAQVMPPQGQG-----VVG--RSVMD-----AQQ------
----QGMMP-G---M---------------------------------QQGG-PQSQLPP
QVQ-QLQQV----GCGQ---A-------GNQQW-GPMGS-NMT--PQP-RPGLMGHM--Q
QQPAG--------------------PQ------QQP------------------------
-----------------IN-QQQPPSGNRGMMQIM-----------------GVGG----
------------DPASGNLPQAALQELLRTLRSPSSPMQQQQVLNILRSNPTLMAAFIRQ
RAARYQGGQGGPGG---PQQ---GAPGGVRFPGAAGGLP----GSPGANQLSTLDGQQQ-
-VNQ--TGQPGM-MAQ-GGVSEGNM------PTMAQLQQLQQLQQLQQQQLQQQLQQQQQ
QQQQQQQQQQQQHQQQQQ-QQQQQQQ-QQQQQQQQQQQQQQRPMMPGNLQQQ-M-AAQL-
------------------------------------------------------------
--------------------QQQG---------GMQ-GNM-----ANMN-PQFREMLMRR
------------------------------------------------------------
---------------------------------QLQ--------QMG-NHAQFQQ-----
------------QQQGQQSFM---------------------------------------
---------------QGQPGIPPSS----------QPQSAAGAVGMQQQLQ-QGVAQG--
----GAGPLSQQ-QGY----S--HVAAAIQQRIQ--------------------------
---HQMQL-QQ-------------------------------------------------
----------------------------QQQQSQMG------------GHQGQEGGPN-G
GA-GGQ---SLQPGQGPP--GQQ-Q------GGAPQLPQSSQ--GMLPQNIHQR---LI-
--------------------------------------------------QQP----HLG
---------GGSPAQHSSPMSP--------------QQQLAHSPHPHLQGQGGLG-PAGS
LSSQVRSPQ--PSPRPQSQ--PPHSSPSPRMQP----S--QTH--PSPHRISPQTQTGSP
HPGHMNQH--H-PSMAPP-PPQSQQ--QA-------AGG-GSAENSQFGS-EQN-MMSQL
S---GMAGMQG---GPSDL-LGVNNS-------TNNNNQE-MGPNMNHNLM-------
>Charadrius_vociferus_0
------------------------------------------------------------
-------------------------MAEN-VVEP-G------------------------
------------------------------------------------------------
-------PPS--------------------------------------------------
------------------------------------------------------------
-----------------AKRPKLSS-----------------------------------
------PALSAS-ASDGTD------------FGSLF-----------DLEHDLPDELISS
------------------------------------TELGL-------------------
---------------------------------------------TNGG-DIN-------
---------------------------QLQTSL---------------------------
--------GLAQDAA--SKHKQLSELLRAGSS-------------PNLNMGVGG-----P
GQ----GMASQTQQNS-PGMG-MLNSMVKSP----MAQAGLTS---PNMAMGASGP----
-N---QGPSAQS--TA----XVNSP-VNQPGMG--MNTGMNA-G---MNP--GML--AA-
---GNG------------QGMMQGQVMNGSIG--AGRG-RPNMPYP----NPGM------
-----------G-SAGNLLAETLQ-----------Q------GSPQM-----GGQAGLR-
------GPQP-GAMNKMGMM--SN-PS--PYGQPYSQ---NTGQQIGASGLGPQMQNKAG
LQNSL-PQF-PMDKKP----------------G---QQQA--PQVQ--------------
-QAGM--GPA---ASQGM---------------GSGAPTADPEKR-----KLIQQQLVLL
LHAHKCQRREQA-----------------NGEVRQCNLPH------CRTMKNVLNHMTHC
QA---GKSCQVAHCASSRQIISHWKNCTRHDCP------VCLPLKNA---GDKRNQQ--S
LLG--GAAVGLANT-GS-VGVGQQTTPSINTTSQIDPSSIERAYAALGLTYQGNQM----
-------------QTQ---PQPQVK---NQ-QQG---QSPQGLRPMNPM-S--A---NPM
GVNGGVGV------QTSNLLPDSMLHSTMNSQNPMMS-ESA---NVASLGAMPT-AQPSN
TGIRKQWHEDITQDLRNHLVHKL---VQAIFPTPDPAALKDRRMENLVAYARKVEGDMYE
SANSRAEYYHLLAEKIYKIQKELEEKRRTRLQKQNMIPNAPGM-PQAPM----------N
QGP-NMG-Q------------PQPGMSA----NGPLPDPTLIRANVP-NQMMNRMQAQP-
---------------------GMNQFG-QMN-----MQLSPMGPRQTPPLQHPG-QLS--
QAGAMN---QMGFPSRMQQPG----------VGQPSGQNQFL-QQTQFPAS-SPG--M--
NAASMPM-TQPG-----NQTPVS---QAQMTS-TSCPVNSPAMAPGSQG-----------
------------------------------------SHIHC-PPLPQPPMHR------NS
P--SPVPSRTPT--PHHT-PPG---LG--------SQQQQ-------AAAA----AATAA
PT------PTPQ------AM-PPGPQSQTMHPPQRQTPTPPQAQLP-PQV--QPPVPVTP
SAE-----------Q-----------QQQPLS---------QQS-TTASVPTPTAPLQPQ
HPTTPLSQ-PAV-SIDGQVSNPPST-SSTEVNSQQTVPE--QQQPALQE--VKMDIKTDE
---GEP-E----------------------------QTELQM-DEKS---E---VK-VEP
-VVEECKPDPME---------------QEEKKS----EVKTEVPEGEE-RPTTPATQSSP
AAGQSKKKIFKPEELRQALMPTLEALYRQDPESLPFRQPVDPQLLGIP-----------D
YFDIVKNPMDLSTIKRKLDTGQYQEPWQYVDDIWLMFNNAWLYNRKTSRVYKYCSKLAEV
FEQEIDPVMQSLGYCCGRKLEFSPQTLCCYGKQLCTIPRDATYYSYQN------------
------------------RYHFCEKCFNEIQGESVSLGDDPSQPQT---------TINKE
QFSKRKNDTLDPELFVECIECGRKMHQICVLHNEIIWPSGFVCDGCLKKTGRTRKENKFS
AKRLPATRLGTFLENRVNDFLRRQNHPEAGEVTVRVVHASDKTVEVKPGMKARFV----D
SGEMAESFPYRTKALFAFEEIDGVDLCFFGMHVQEYGSDCPPPNQRRVYISYLDSVHFFR
PKCLRTAVYHEILIGYLEYVKKLGYTTGHIWACPPSEGDDYIFHCHPPDQKIPKPKRLQE
WYKKMLDKSVSERIVHDYKDIFKQATEDRLTSAKELPYFEGDFWPNVLEESIKELEQEEE
ERKREEN-TSNESTDVSKGDSKNAKKKNNKKTSKNK-SSLSRGNKKKPG-------MPNV
SNDLSQKLYATMEKHKEVFFVIRLIAGPAANSLPPIVEPDPLIPCDLMDGRDAFLTLARD
KHLEFSSLRRAQWSTMCMLVELHTQSQDRFVYTCNECKHHVETRWHCTVCEDYDLCITCY
NTKNHDHKMEKLGLGLDDESNNQQTATTQSPGDSRRLSIQRCIQSLVHACQCRNANCSLP
SCQKMKRVVQHTKGCKRKTNGGCPICKQLIALCCYHAKHCQENKCPVPFCLNIKHKLRQQ
QLQHRLQQAQMLRRRMASMQRTGVVG---------QQQ--GLPSPT-----PATPTTPT-
--GQQPPTPQTPQP---QPPPQPAS-----------------------------------
------------------------------------------------------------
--------------------Q-------------PQPAPPNSMPPYTMPRTQPPSA--VS
QGKAGGQVTP--------PTPPQP----------------PQP-----------------
-----PVQGPPPAAVEMAMQIQRAAETQRQM--AQVQIFQRPI--------------QHQ
MPQ----M------------PPMGMNPPQIG-----RGP--GGHID--------------
----QGM---GPAGM-Q-------------------------------------------
----------------------------QQPPW---VQG-GLP-Q-AQ-LQPGMQR---P
SMMSV------------------AQPG------QPM------------------------
--------------------NMAPQPGMGQV------------------------PGAA-
------------QPKQPPLPQAALQNLLRTLRSPSSPMQQQQVLNILHSNPQLLAAFIKQ
RAAKYAGSQ-NPQGMAG-------QPGI-------------PQGQPGL------------
------QPQQAMQGQQGGVHPNPAM------QNMNPMQAG--------------------
---------------------------------------VQRPSMP----QQ-Q------
------------------------------------------------------------
-----------PQQ-Q--PQQAMA-----GM-NPQA-QQMNMNH-SGMA-PQFRDLLMRR
-----HQMI---------------------------------------------------
-------EQQRH-----------------QQQQQQQGAGPALGPGMA-NHNQFQQPQG--
------------------------------------------------------------
------------------------------------------------------------
-------------VGYPQ----QQQQQQQQQRMQ--------------------------
---HHMQ-----------------------------------------------------
----------------------------QMQQGNMG------------QI----------
--------------------SQLPQ---A-------MSAETG--ASLQQAFQQR---LL-
--------------------------------------------------QQQ-------
---------MGSPAQ-PNPMSPQQH----------MLPNQAQS--PHLQGQ-QL---PSS
LTNQVRSPQPVPSPRPQSQ--PPHSSPSPRM---------QPQ--PSPHHVSP--QTSSP
H-----------PGLVA-------------------AQA-NPMDQGHFASPDQSAMLSQL
ASNPGMAGLHG--TSATELGLSS-------------ENSD-LNSNLSQSTLDI----H
>Phascolarctos_cinereus_0
------------------------------------------------------------
-------------------------MAEN-VVEP-G------------------------
------------------------------------------------------------
-------PPA--------------------------------------------------
------------------------------------------------------------
-----------------PKRPKLAS-----------------------------------
------PALSVA-ASDGTD------------FGSLF-----------DLEHDLPDELINS
------------------------------------SELGL-------------------
---------------------------------------------TNGG-DIS-------
---------------------------QIQTSI---------------------------
--------SITQDAA--SKHKQLSELLRAGSS-------------PNLNMAVGG-----P
GP----GMATQGQQNS-PGMG-ILNSMVKSP----MAQASLTS---PNMGVGASGP----
-N---QGPSAQS--AAGMIPGVNSP-VNQPGLG--MNTGMGA-G---MNP--GML--AA-
---GNG------------QGMMPSQVMNGSIG--AGRG-RPNMPYP----NQGM------
-----------G-NAGSLLAEPLQ-----------Q------GSPQM-----GGQTGLR-
------GPQPGGALSKMGMM--NN-PS--PYGPPYSQ---NSAQQIGASGLGPQMQNKAG
IPNSL-PQF-PIDKKPVPGA---GMPN---M-G---QQQA--PQVQ--------------
-PPGM--VPS---APQGM---------------GSGPPTADPEKR-----KLIQQQLVLL
LHAHKCQRREQA-----------------NGEVRQCNLPH------CRTMKNVLNHMTHC
QA---GKSCQVAHCASSRQIISHWKNCTRHDCP------VCLPLKNA---GDKRNQQ--S
ILT--GASVGIGNA-GS-VGVGQQTAPSLNPPSQIDPSSIERAYAALGLTYQGNQM----
-------------QTQ---PQAPGK---NQ-QPG---QPAQGMRPMNAL-S--A---SPM
GVNGGVGV------QPSSLLSDPMMHSAMNSQNPMIN-ESA---GAANLGALPAASQPAS
AGIRKQWHEDITQDLRNHLVHKL---VQAIFPTPDPAALKDRRMENLVAYARKVEGDMYE
SANSRAEYYHLLAEKIYKIQKELEEKRRTRLQKQNLMPTGPGL-PPPSM----------N
QGP-NLGPP------------PPPAMAA----NGPLPDPTMIRANVP-NQMMTRMPPQA-
---------------------GMNQFG-QMN-----MQLPSIGPRQTPPLQHPG-QLA--
QAGPMNQ--SLAFASRMQQPG----------VGQPSSQNQFL-QQNQFSAS-SQG--L--
NAANVPM-AQPS-----SQASVS---QAQMSS-SSCPGNSPAMTPGSQG-----------
------------------------------------THIHC-PPLPQPSLHR------NS
P--SPVPSRTPT--PHHT-PPG---MG--------SQQ---------P-PA----PGASA
PA------PTPP------AM-TSGPQPPALHPTPRQSPTPPQAQLP-PQV--QPPVPAVP
SVE-----------PP----------PQQPLS---------QQS-ATASVPTPTAPLPPQ
QPTTPLSQ-PAV-SIEGQVSSPPST-SSTEVNS-QAAPE--QQ--PLQD--SKIGPKMEE
---DPS-E----------------------------PGDTQP-EDKP---E---VR-AAA
-VAEDSKLEAMD---------------TEEKPR----EVKTEPKEEEE-QPSTPATQSSP
APGQSKKKIFKPEELRQALMPTLEALYRQDPESLPFRQPVDPQLLGIP-----------D
YFDIVKSPMDLSTIKRKLDTGQYQEPWQYVDDIWLMFNNAWLYNRKTSRVYKYCSKLAEV
FEQEIDPVMQSLGYCCGRKLEFSPQTLCCYGKQLCTIPRDATYYSYQN------------
------------------RYHFCEKCFNEIQGESVSLGDDPSQPQT---------TINKE
QFSKRKNDTLDPELFVECIECGRKMHQICVLHNEVIWPSGFVCDGCLKKTGRTRKENKFS
AKRLPSTRLGTFLENRVNDFLRRQNHPESGEVTVRVVHASDKTVEVKPGMKARFV----D
SGEMAESFPYRTKALFAFEEIDGVDLCFFGMHVQEYGSDCPPPNQRRVYISYLDSVHFFR
PKCFRTAVYHEILIGYLEYVKKLGYTTGHIWACPPSEGDDYIFHCHPPDQKIPKPKRLQE
WYKKMLDKSVSERIVHDYKDIFKQATEDRLTSAKELPYFEGDFWPNVLEESIKELEQEEE
ERKREEN-TSSESADVTKGDSKSAKKKNNKKTSKNK-SSLGRGSKKKPG-------MPSV
SNDLSQKLYATMEKHKEVFFVIRLIAGPAANSLPPIAEPDPLIPCDLMDGRDAFLTLARD
KHLEFSSLRRAQWSTMCMLVELHTQSQDRFVYTCNECKHHVETRWHCTVCEDYDLCITCY
NTKNHEHKMEKLGLGLDDESGGQQAAATQSPGDSRRLSIQRCIQSLVHACQCRNANCSLP
SCQKMKRVVQHTKGCKRKTNGGCPICKQLIALCCYHAKHCQENKCPVPFCLNIKHKLRQQ
QLQHRLQQAQMLRRRMASMQRAGLAG---------QQQ--GLPSPA-----PAAPAS---
---QQPPAPPTPQP---QAP----------------------------------------
------------------------------------------------------------
------------------------------------PAPPNAAPPYGPPRAPPPGA--AS
QGKGAGRATP--------PAPPQT----------------SQP-----------------
-----PAQGPPPAAVEMAMQIQRAAETQRQM--AHVQIFQRPV--------------QHQ
MPPMA-QM------------APVGVNPPPMA-----RGPGSGGHVD--------------
----QGL---GPAGM-Q-------------------------------------------
----------------------------QQPPW---AQS-GLP-QPQQ-FQPGVQR---P
AVMSG------------------SQPG------QPV------------------------
--------------------NVATQPGLGQV------------------------PAVA-
------------PAKQGSLPQAALQNLLRTLRSPSSPMQQQQVLNILHANPQLLAAFIKQ
RAAKYVTQ--NPQG----------------------------------------------
--------QPAVPGQQ-GVHPNPAV------QTMNPMQAG--------------------
---------------------------------------VQRAGLPPP-----Q------
------------------------------------------------------------
-----------PQP-QPQPPPAMG-----GV-SPQA-QQMNMNH-GGMS-AQFRELLMRR
---QQQQLL---------------------------------------------------
-------DQQR----------------------QQQQQQQGVGPAMG-GHSQFPQPQG--
------------------------------------------------------------
------------------------------------------------------------
-------------LGYP-------QPQQQQQRMQ--------------------------
---HHMQ-----------------------------------------------------
----------------------------QMQPGGMG------------QM----------
--------------------SQLPQ---A-------LGAEPA--ASLQQAYQQR---LL-
--------------------------------------------------QQQ-------
---------MGSPAP-PNPMSPQQH----------MLPSQAQX--PHLQGQ-QI---PPS
LTGQVRSPQPVPSPRPQSQ--PPHSSPSPRM---------QPQ--PSPHHVSP--QTSSP
H-----------PGLVA-------------------AQA-NAMEQGHFASPDQSAMLSQL
AGNPGMAGLHG--AGATDLGLSA-------------DSSD-LNSNLSQSTLDI----H
>Notechis_scutatus_0
------------------------------------------------------------
-------------------------MAEN-VVES-G------------------------
------------------------------------------------------------
-------PPS--------------------------------------------------
------------------------------------------------------------
-----------------AKRPKLSS-----------------------------------
------PALSVS-ASDGTD------------FGSLF-----------DLEHDLPDELISS
------------------------------------TELGL-------------------
---------------------------------------------TNGG-DIN-------
---------------------------QLQTSL---------------------------
--------GMAQDAA--SKHKQLSELLRAGSS-------------PNLNMGVAG-----P
AQ----NMASQPQQNN-PGMG-ILNSMVKSP----MAQAALTS---PNLGMGTGGP----
-N---QGPSTQS--TAGMMPTVNSP-VNQPGMG--MNAGMNA-G---MNP--GML--SA-
---GNG------------QGMMQGQVMNGSIG--AGRG-RSNMSYP----NPGM------
-----------G-NAGTLIAETLQ-----------Q------GSPQM-----GGQASLR-
------GPQP-GAMNKMGMM--NN-PS--PYVPPYSQ---NTGQPIGASGLGPQMQSKPV
LPNSL-SQF-PMDKKPVPAP---VMPN---MCQ---QQQT--PSVQ--------------
-QASM--VST---A---M---------------GSGAPTADPEKR-----KLIQQQLVLL
LHAHKCQRREQA-----------------NGEVRQCNLPH------CRTMKNVLNHMTHC
QA---GKSCQVAHCASSRQIISHWKNCTRHDCP------VCLPLKNA---GDKRNQQ--S
LLG--GAAVGIGNS-GS-VGVGQQTTPNINATNQIDPSSIERAYAALGLTYQGNQM----
-------------PTQ---TQAQVK---SQ-QQG---QSPQGLRPMNPT-S--A---NPM
GVNGGVGV------QAQNLLPDAMLHSAVNSQNPMLN-ENA---NVAGLGTMPTATHPSG
IGIRKPWHEDITQDLRNHLVHKL---VQAIFPTPDPAALKDRRMANLVSYARKVEGDMYE
SANSRAEYYHLLAEKIYKIQKELEEKRRTRLQRQNMIPNAPVM-PPAPM----------S
QGP--MG-Q------------PQPGMTA----NGPLPDPNMIRSNVP-NQMVNRMQTPP-
---------------------GMNQFG-PIT-----MSMPSVGPRQTPPLPHPG-QLN--
QTGNIN---QIGFSPRMQPQG----------VGQSSGQSQFV-PQNQFPAL-SPG--M--
NPASTPM-TQPA-----NQTPAS---QAQMTN-SSCPVTSPAVAPGSQG-----------
------------------------------------GHIHC-PPIPQSALHR------NS
P--SPVPSRTPT--PHHT-PPG---LV--------SQQQQQQQ---QP-PAPQQATIASA
PA------AVSQ------IP-PSGSQSQTMHPSQRQTPTPPQPQLT-PQL--QPPVSVTS
SAE-----------QQL---------PQQPLS---------QQS-TTASVPTPTATLQTQ
HPTTPLSQ-PGA-NIDGQVSNPPST-SSADVNIQQAAPEQQQQQQTLPE--SKKEVKMEE
---EDS-E----------------------------HTDHQI-DEKP---E---IK-VEP
-LADECKSEPMQ---------------QEEKKP----EMKQEVKEEEE-RPSTPGTQSSP
ASGQSKRKIFKPEELRQALMPTLEALYRQDPESLPFRQPVDPQLLGIP-----------D
YFDIVRNPMDLSTIKRKLDTGQYQEPWQYVDDIWLMFNNAWLYNRKTSRVYKYCSKLAEV
FEQEIDPVMQSLGYCCGRKLEFSPQTLCCYGKQLCTIPRDATYYSYQN------------
------------------RYHFCEKCFNEIQGESVSLGDDPSQPQT---------TINKD
QFSKRKNDTLDPEQFVECIECGRKMHQICVLHNEIIWPSGFVCDGCLKKSGRTRRENKFS
ARRLPTTRLGTFLENRVNEFLRRQNHPESGEVIVRVVHTSEKTVEVKPGMKARFV----D
SGEMAEQFPYRTKALFAFEEIDGVDLCFFGMHVQEYGSDCPQPNQRRVYISYLDSVHFFR
PKCLRTAVYHEILIGYLEYVKKLGYTTGHIWACPPSEGDDYIFHCHPPDQKIPKPKRLQE
WYKKMLDKSVSERIVHDYKDIFKQATEDRLTSAKELPYFEGDFWPNVLEESIKELEQEEE
ERKREEN-TSNESTDVSKGDSKNAKKKNNKKTSKNK-SSLSRGNKKKPG-------MPNV
SNDLSQKLYATMEKHKEVFFVIRLIAGPQANSLPPIIEPDPLVPCDLMDGRDAFLTLARD
KHLEFSSLRRAMWSTMCMLVELHTQSQDRFVYTCNECKHHVETRWHCTVCEDYDLCITCY
NTKNHEHKMEKLGLGIDDESNNQQTATTQSPGDSRRLSIQRCIQSLVHACQCRNANCSLP
SCQKMKRVVQHTKGCKRKTNGGCPICKQLIALCCYHAKHCQENKCPVPFCLNIKHKLRQQ
QLQHRLQQAQMLRRRMASMQRTGIVG---------QQQ--GLPSPT-----PATPTTPT-
--GQQPPTPQTPQP---QPPPQPAS-----------------------------------
------------------------------------------------------------
--------------------Q-------------PQSAPPNNMPPYSIARTQPPGA--VS
QGKAGGQVTP--------PTTPQT----------------VQP-----------------
-----PIQGPPAAAVEIAMQIQRVADHQRQM--AHVPIFQRPI--------------QHQ
MPQMN-PI------------QPMSVTPPQMA-----RGP--GGHID--------------
----QGM---GSTGI-Q-------------------------------------------
----------------------------QQPAW---AQG-GLP-QPQQ-LQPGMQR---P
TMMSM------------------AQSG------QPM------------------------
--------------------NMSPQPGMGQV------------------------PGAA-
------------SSKPGSLPQAALQNLLRTLRSPSSPMQQQQVLNILHSNPQLLAAFIKQ
RAAKYAGNP-NPQGMPG-------QPGM-------------PQGQPGLQQ-------QQ-
------QQQQVMQGQQ-GVHSNPAM------QNMNPMQAG--------------------
---------------------------------------VQRASMP----QQ-S------
------------------------------------------------------------
-----------PPQ-QPPPQQTMG-----GM-NPQA-QPMNMNH-SGIS-PQFRDLLLRR
------QMI---------------------------------------------------
-------EQQRQQ--------------QQQQQQQQQGTGPNLGPGIA-NHNQFQQPQG--
------------------------------------------------------------
------------------------------------------------------------
-------------VGY-------QQQQQQQQRMQ--------------------------
---HHMQ-----------------------------------------------------
----------------------------QLQQGNMG------------QM----------
--------------------SQLPQ---A-------MSADTG--SNLQQAYQQR---LL-
--------------------------------------------------QQQ-------
---------IGSPAQ-PNPMSPQQH----------MLPNQAQS--PHLQGQ-QI---PSS
LTNQVRSPQPVPSPRPQSQ--PPHSSPSPRM---------QPQ--PSPHHVSP--QTSSP
H-----------PGLVA-------------------AQA-NPMDQGHFASSDQSAMLSQL
ASNPGMAGLHG--AGATELGLSS-------------DNSD-LNSNLSQSTLDI----R
>Anas_platyrhynchos_0
------------------------------------------------------------
-------------------------MAEN-VVEP-G------------------------
------------------------------------------------------------
-------PPS--------------------------------------------------
------------------------------------------------------------
-----------------AKRPKLSS-----------------------------------
------PALSVS-ASDGTD------------FGSLF-----------DLEHDLPDELISS
------------------------------------TELGL-------------------
---------------------------------------------SNGG-DIN-------
---------------------------QLQTSL---------------------------
--------GLAQDAA--SKHKQLSELLRAGSS-------------PNLNMGVGG-----P
GQ----GMAAQTQQNS-PGMG-MLNSMVKSP----MAQAGLTS---PSMAMAQSGP----
-N---QGPSAQS--AAGMMPTVNSP-VNQPGMG--MNTGMNA-G---MNP--GML--AA-
---GNG------------QGMMQGQVMNGSIG--AGRG-RPNMPYP----NPGM------
-----------A-SAGNLLAETLQ-----------Q------GSPQM-----GGQAALR-
------GPQP-GAMNKMGMM--SN-PS--PYGQPYSQ---NTGQQIGASSLGPQMQNKAG
LQNSL-PQF-PMDKKPVPGA---GMPN---M-G---QQQA--PQVQ--------------
-QAGM--GPA---ASQGM---------------GSGAPTADPEKR-----KLIQQQLVLL
LHAHKCQRREQA-----------------NGEVRQCNLPH------CRTMKNVLNHMTHC
QA---GKSCQVAHCASSRQIISHWKNCTRHDCP------VCLPLKNA---GDKRNQQ--S
LLG--GAAVGLANT-GS-VGVGQQTTPSISTTSQIDPSSIERAYAALGLTYQGNQM----
-------------QTQ---AQAQVK---NQ-QQG---QQPQGLRPMNPI-S--A---NPM
GVNGGVGV------QTPSLLPDSMLHSTMNSQNSMMS-ESA---NVASLGPMPT-AQPSN
TGIRKQWHEDITQDLRNHLVHKL---VQAIFPTPDPAALKDRRMENLVAYARKVEGDMYE
SANSRAEYYHLLAEKIYKIQKELEEKRRTRLQKQNMIPNAPGM-PQAPM----------N
QGP-NMG-Q------------PQPGMSA----NGPLPDPTLIRANVP-NQMMNRMQAQP-
---------------------GMNQFG-QMN-----MQLSPMGPRQTPPLQHPG-QLS--
QAGAMN---QMGFPSRMQQPG----------VGQPSGQNQFL-QQNPFPAA-SPG--M--
NAASMPM-AQPG-----NQTPVS---QAQMTS-SSCPVNSPAMAPGSQG-----------
------------------------------------SHIHC-PPLPQPPMHR------NS
P--SPVPSRTPT--PHHT-PPG---LG--------SQQQQ-------A-AA----AATTA
PT------PTPQ------AM-PPGPQSQTMHPAQRQTPTPPQAQLP-PQV--QPPVPVTP
SAE-----------Q-----------QQQPLS---------QQS-TTASVPTPTAPLQPQ
HPTTPLSQ-PAV-SIDGQVSNPPST-SSTEVNSQQTAPE--QQQPPLQE--VKMDIKTDE
---GEP-E----------------------------QTELQM-EEKS---E---VK-VEP
-VVEECKPDPME---------------QEEKKT----EVKTEIPEGEE-RPTTPATQSSP
AAGQSKKKIFKPEELRQALMPTLEALYRQDPESLPFRQPVDPQLLGIP-----------D
YFDIVKNPMDLSTIKRKLDTGQYQEPWQYVDDIWLMFNNAWLYNRKTSRVYKYCSKLAEV
FEQEIDPVMQSLGYCCGRKLEFSPQTLCCYGKQLCTIPRDATYYSYQN------------
------------------RYHFCEKCFNEIQGESVSLGDDPSQPQT---------TINKE
QFSKRKNDTLDPELFVECIECGRKMHQICVLHNEIIWPSGFVCDGCLKKTGRTRKENKFS
AKRLPATRLGTFLENRVNDFLRRQNHPEAGEVTVRVVHASDKTVEVKPGMKARFV----D
NGEMAESFPYRTKALFAFEEIDGVDLCFFGMHVQEYGSDCPPPNQRRVYISYLDSVHFFR
PKCLRTAVYHEILIGYLEYVKKLGYTTGHIWACPPSEGDDYIFHCHPPDQKIPKPKRLQE
WYKKMLDKSVSERIVHDYKDIFKQATEDRLTSAKELPYFEGDFWPNVLEESIKELEQEEE
ERKREEN-TSNESTDVSKGDSKNAKKKNNKKTSKNK-SSLSRGNKKKPG-------MPNV
SNDLSQKLYATMEKHKEVFFVIRLIAGPAANSLPAIVEPDPLIPCDLMDGRDAFLTLARD
KHLEFSSLRRAQWSTMCMLVELHTQSQDRFVYTCNECKHHVETRWHCTVCEDYDLCITCY
NTKNHDHKMEKLGLGLDDESNNQQTATTQSPGDSRRLSIQRCIQSLVHACQCRNANCSLP
SCQKMKRVVQHTKGCKRKTNGGCPICKQLIALCCYHAKHCQENKCPVPFCLNIKHKLRQQ
QLQHRLQQAQMLRRRMASMQRTGVVG---------QQQ--GLPSPT-----PATPTTPT-
--GQQPPTPQTPQP---QPPPQPAS-----------------------------------
------------------------------------------------------------
--------------------Q-------------PQPAPPNSMPPYSMPRTQPPSA--VS
QGKAGGQVTP--------PTPPQP----------------PQP-----------------
-----PVQGPPPAAVEMAMQIQRAAETQRQM--AQVQIFQRPI--------------QHQ
MPQ----M------------PPMGMNPPQIA-----RGP--GGHID--------------
----QGM---GPAGI-Q-------------------------------------------
----------------------------QQPPW---VQG-GLP-Q-AQ-LQPGMQR---P
SMMSV------------------AQPG------QPM------------------------
--------------------NMAPQPGMGQV------------------------PGAA-
------------QPKQPPLPQAALQNLLRTLRSPSSPMQQQQVLNILHSNPQLLAAFIKQ
RAAKYAGSQ-NPQGMPG-------QPGM-------------PQGQPGL------------
------QPQQAMQGQQAGVHPNPAM------QNMNPMQAG--------------------
---------------------------------------VQRPSMP----QQ-Q------
------------------------------------------------------------
-----------PQQ-Q--PQQAMA-----GM-NPQA-QQMNMNH-SGMA-PQFRDLLMRR
-----HQMI---------------------------------------------------
-------EQQR--------------------QQQQQGAGPALGPGMA-NHNQFQQPQG--
------------------------------------------------------------
------------------------------------------------------------
-------------VGYPQ----QQQQQQQQQRMQ--------------------------
---HHMQ-----------------------------------------------------
----------------------------QMQQGNMG------------QI----------
--------------------SQLPQ---A-------MSAETG--ASLQQAFQQR---LL-
--------------------------------------------------QQQ-------
---------MGSPAQ-PNPMSPQQH----------MLPTQAQS--PHLQGQ-QL---PSS
LTNQVRSPQPVPSPRPQSQ--PPHSSPSPRM---------QPQ--PSPHHVSP--QTSSP
H-----------PGLVA-------------------AQA-NPMDQGHFASPDQSAMLSQL
ASNPGMAGLHG--TSATELGLSS-------------ENSD-LNSNLSQSTLDI----H
>Geospiza_fortis_0
------------------------------------------------------------
-------------------------MAEN-VVEP-G------------------------
------------------------------------------------------------
-------PPS--------------------------------------------------
------------------------------------------------------------
-----------------AKRPKLSS-----------------------------------
------PALSVS-ASDGTD------------FGSLF-----------DLEHDLPDELISS
------------------------------------TELGL-------------------
---------------------------------------------TNGG-DIN-------
---------------------------QLQTSL---------------------------
--------GLAQDAA--SKHKQLSELLRAGSS-------------PNLNMGVGG-----P
GQ----GMASQAQQNS-PGMG-MLNSMVKSP----MAQAGLTS---PNMAMGASGP----
-N---QGPSAQP--TAAMMPTVNSP-VNQPGMG--MNTGMNA-G---MNP--GML--AA-
---GNG------------QGMMQGQVMNGSIG--AGRG-RPNMPYP----NPGM------
-----------G-T-GNLLAETLQ-----------Q------GTPQM-----GGQAGLR-
------GPQP-GAMNKMGMM--SN-PS--PYGQPYSQ---NTGQQIGASGLGPQMQNKAG
LQNSL-PQF-PMDKKPXXXX---XXXXXEYV-G---QQQA--PQVQ--------------
-QAGM--GPA---ASQGM---------------GSGAPTADPEKR-----KLIQQQLVLL
LHAHKCQRREQA-----------------NGEVRQCNLPH------CRTMKNVLNHMTHC
QA---GKSCQVAHCASSRQIISHWKNCTRHDCP------VCLPLKNA---GDKRNQQ--S
LLG--GAAVGLANT-GS-VGVGQQTTPSINTTSQIDPSSIERAYAALGLTYQGNQM----
-------------QTQ---PQAQVK---NQ-QQG---QSPQSLRPMNPM-S--A---NPM
GVNGGVGV------QPPNLLPDSMLHSTMNSQNPMMS-EST---NVASLGAMPT-AQPSN
TGIRKQWHEDITQDLRNHLVHKL---VQAIFPTPDPAALKDRRMENLVAYARKVEGDMYE
SANSRAEYYHLLAEKIYKIQKELEEKRRTRLQKQNMIPNAPGM-PQAPM----------N
QGP-NMG-Q------------PQPGMSA----NGPLPDPTLIRANVP-NQMMNRMQAQP-
---------------------GMNQFG-QMN-----MQLSPMGPRQTPPLQHPG-QLS--
QAGAMS---QMGFPSRMQQPG----------VGQPSGQNQFL-QQTQFPAS-SPG--M--
NTASMPM-TQPG-----NQTPVS---QAQMTS-ASCPVNSPAMAPGSQG-----------
------------------------------------SHIHC-PPLPQPPMHQ------NS
P--SPVPSRTPT--PHHT-PPG---LG--------SQQQQ-------AAAA----AATAA
PT------PAPQ------AM-PPGPQSQTMHPPQRQTPTPPQAQLP-PQV--QPPVPVTP
SAE-----------Q-----------QQQPLS---------QQS-TTASVPTPTAPLQPQ
HPTTPLSQ-PAV-SIDGQVSNPPST-SSTEVNSQQTVPE--QQQPPLQE--VKMEIKTDE
---GEP-E----------------------------QTEMQM-EEKS---E---AK-VEP
-VVEECKPDPME---------------QEEKKP----EIKTEVPEGEE-RPTTPATQSSP
AAGQSKKKIFKPEELRQALMPTLEALYRQDPESLPFRQPVDPQLLGIP-----------D
YFDIVKNPMDLSTIKRKLDTGQYQEPWQYVDDIWLMFNNAWLYNRKTSRVYKYCSKLAEV
FEQEIDPVMQSLGYCCGRKLEFSPQTLCCYGKQLCTIPRDATYYSYQN------------
------------------RYHFCEKCFNEIQGESVSLGDDPSQPQT---------TINKE
QFSKRKNDTLDPELFVECIECGRKMHQICVLHNEIIWPSGFVCDGCLKKTGRTRKENKFS
AKRLPATRLGTFLESRVNDFLRRQNHPEAGEVTVRVVHASDKTVEVKPGMKARFV----D
SGEMAESFPYRTKALFAFEEIDGVDLCFFGMHVQEYGSDCPPPNQRRVYISYLDSVHFFR
PKCLRTAVYHEILIGYLEYVKKLGYTTGHIWACPPSEGDDYIFHCHPPDQKIPKPKRLQE
WYKKMLDKSVSERIVHDYKDIFKQATEDRLTSAKELPYFEGDFWPNVLEESIKELEQEEE
ERKREEN-TSNESTDVSKGDSKNAKKKNNKKTSKNK-SSLSRGNKKKPG-------MPNV
SNDLSQKLYATMEKHKEVFFVIRLIAGPAANSLPPIIEPDPLIPCDLMDGRDAFLTLARD
KHLEFSSLRRAQWSTMCMLVELHTQSQDRFVYTCNECKHHVETRWHCTVCEDYDLCITCY
NTKNHDHKMEKLGLGLDDESNNQQTATTQSPGDSRRLSIQRCIQSLVHACQCRNANCSLP
SCQKMKRVVQHTKGCKRKTNGGCPICKQLIALCCYHAKHCQENKCPVPFCLNIKHKLRQQ
QLQHRLQQAQMLRRRMASMQRTGVAG---------QQQ--GLPSPT-----PATPTTPT-
--GQQPPTPQTPQP---QPPPQPVS-----------------------------------
------------------------------------------------------------
--------------------Q-------------PQPAPPNSMPPYTMPRTQPPGA--VS
QGKAGGQVTP--------PTPPQP----------------PQP-----------------
-----PVQGPPPAAVEMAMQIQRAAETQRQM--AQVQIFQRPI--------------QHQ
MPQ----M------------PPMGMNPPQIG-----RGP--GGHID--------------
----QGM---GPAGI-Q-------------------------------------------
----------------------------QQPPW---VQG-ALP-Q-AQ-LQPGMQR---P
SMMSV------------------AQPG------QPM------------------------
--------------------NMAPQPGMGQV------------------------PGTA-
------------QPKQ-PLPQAALQNLLRTLRSPSSPMQQQQVLNILHSNPQLLAAFIKQ
RAAKYAGSQ-NPQAMAG-------QPGL-------------PQGQPGL------------
------QPQQDMQGQQGGGHPNPAM------QNMNPMQAG--------------------
---------------------------------------VQRPSMP----QQ-Q------
------------------------------------------------------------
-----------PQQ-Q--PQQAMA-----GV-----------------------------
-------MM---------------------------------------------------
-------EQQRH-----------------QQQQQQQGAGPALGPGMA-NHNQFQQPQG--
------------------------------------------------------------
------------------------------------------------------------
-------------VGYP---------QQQQQRMQ--------------------------
---HHMQ-----------------------------------------------------
----------------------------QMQQGNMG------------QI----------
--------------------SQLPQ---A-------MSAETG--ASLQQAFQQR---LL-
--------------------------------------------------QQQ-------
---------MGSPAQ-PNPMSPQQH----------MLPNQAQS--PHLQGQ-QL---PSS
LTNQVRSPQPVPSPRPQSQ--PPHSSPSPRM---------QPQ--PSPHHVSP--QTSSP
H-----------PGLVA-------------------AQA-NPMDQGHFASPDQSAMLSQL
ASNAGMAGLHG--TSATELGLSS-------------ENSD-LNSNLSQSTLDI----H
>Astyanax_mexicanus_1
------------------------------------------------------------
-------------------------MADN-VLDS-G------------------------
------------------------------------------------------------
-------PPS--------------------------------------------------
------------------------------------------------------------
-----------------AKRPKLSS-----------------------------------
------PALSVS-ASDGND------------FGSLF-----------DLEHDLPDELINS
------------------------------------SDVGL-------------------
---------------------------------------------PNGGVDLG-------
---------------------------QLPSGLSSGGQ------------STMG------
--------GPLQDAA--AKHKQLSELLCSGAP-------------AAHS-----------
--------AAAGSPGNPASLG-LMGGLSGSP-----G----------PQGLGHPA-----
-S---QQ-------QAGMM---------QA--------GMVA-G---MNR--GMM--GGQ
K--GNGQ----------TQGMMGGQVMNGA----------PRMGYPGA--NVGM------
-----------A-GNGGVMPDPLQ-----------QQ--------QM------GQATLR-
------AQQP-GAMNKMNMMPGAG-SG--PYVAGYGQ---CGGQ-----SLPPPHQNKAA
LPNSL-AQF-GMDKKPQPGQ---NIPG---L-PG--------SGVV---GGVS-------
-------------------GPGG----------AVAPPTADPEKR-----KLIQQQLVLL
LHAHKCQRREQA-----------------NGEVRQCNLPH------CRTMKNVLNHMTHC
QA---GKSCQVAHCASSRQIISHWKNCTRHDCP------VCLPLKNA---GDKRNQQ--S
LLG--GAGMALGGSLASSVPGGAPAAPSLNPPGQIDPSSIERAYAALGLTYQGTQT----
-------------SGQ---NPLPPT---PTPPGV---TGQTGMRPINSV-A--G---NPM
GVNGGVGVQSQN--QQSSLLPDNLLHRN-NAHG-LMS-EGA---GVGAMSSIPVAAPPSA
GGMRKNWHEDITQDLRNHLVHKL---VQAIFPTPDPAALKDRRMENLVAYARKVEGDMYE
SANSRAEYYHLLAEKIYKIQKELEEKRRTRLQKQGMM-----------------------
--------------------------------DGPLPEPSLVRQTGP-NQMVNRMQNPA-
---------------------GMNQFG-QMG-----M--QGMTQRGTPPLPIGT-NLN--
QMS-------MQGAPRMAQPN----------MTP--LQNQFMQSQNQFPGA-VSG--P--
VQGSMGL-NQPP-----PQASLP-----QMSTPPLLPVSSPAVQTPPT-VP------GPL
GPSST----------LPSSAQP-PNSHTHCPQVPN-THTHA------PPLQQ------ST
P--SPARSLTPN--PHQT-PPQ---LP--------RSL---------T-PQ---------
P-----HTPNSAG-----MA-APAPQQQQQQPPQQQ-QQPPQQQ---------PPQQQ--
-PDKAN--------QL--------QHPTQAHGGGASGGP--QLG-LASSVPSQNALGLNA
HPQSPLSQKSSL-AADGQVSTPASV-GFPEP---PLPAA--D-GPSLAE--IKTEVKQPE
---EEE-E-----EEDHEAESKPT------ITETTKQEEVKT-EEKP---E---IKKEEP
-SADECKAEPMETSVG---------STGEDKKP----EMKTEPKEEED----KTAANSST
PSTQSKKKIFKPEEVRQALMPTLEALYRQDPESLPFRQPVDPQLLGIP-----------D
YFDIVKNPMDLSTIKRKLDTGQYQEPWQYVDDVWLMFNNAWLYNRKTSRVYKYCSKLAEV
FEQEIDPVMQTLGYCCGRKLEFSPQTLCCYGKQLCTIPRDAAYFSYQN------------
--------SSPKYGLLANRYHFCEKCFNEIQGENVSLGDDPTQPQT---------SINKD
QFQKKRNDTLDPELFVECNDCCRKMHQICVLHNETIWPSGFVCDGCLKKANKTRKENKYA
AKRLPQTKLGCFLETRVNDYLKRQAHPESGEVTIRVVHVSDKMVEVKPGMKSRFV----D
SGEMAESFPYRTKAMFAFEDIDGVDVCFFGMHVQEYGSDCPPPNQRRVYISYLDSVHFFQ
PRQLRTGVYHEILIGYIEYVKKLGFTTGHIWACPPSEGDDYIFHCHPLEQKIPKPKRLQE
WYKKMLDKAVAERIVHDYKDIFKQATEDRLTSAKELPYFEGDFWPNVLEESIKELEQEEE
ERKREENSTSSESVDATTGDSKNAKKKNNKKTSKNK-SSLSRANKKKPG-------MPNV
SNDLSQKLYATMEKHKEVFFVIRLIAGPTANSLPPIVDPDPLMACDLMDGRDAFLTLARD
KHLEFSSLRRAKWSSMCMLVELHNQSQDRFVYTCNECKHHVETRFHCTVCEDYDLCITCY
NTKGHEHKMEKLGLGLDDESSNQAAAATQNPGDSRRLSIQRCIQSLVHACQCRNANCSLP
SCQKMKRVVQHTKGCKRKTNGGCPICKQLIALCCYHAKHCQENKCPVPFCLNIKHKLRQQ
QLQHRLQQAQMLRRRVATMQRAGQPPC-GGGPP------VGLPSPG-SNG-ATGRSTPTS
M-GTQPGTPQTPTQ--QSLTPLSSS-GMG-----PL---PGASPQQQQQP------SNLP
S--------QHPVHQQFQQMP-------GAPGMMTSPQP--------------QMV-SQQ
PS--------------------------------GQSPHPN-MPQY-VPRHPGSSPHSQS
QGKPG--LGP--------TTPPQQP-------------------SN--PGAAPVPQQ-PQ
QQ---PPSGPPPAAVEIAMKIQQVADAQRKM--AKAQLLQRQASQA----GMMPQHPHHQ
QPQG--QMGMSHPG-VGMV-GGPGLPPQAQA-----SVA--RAQME-----QQQQQ--QQ
QQGPQGMMV-GTGPM-Q-QQ--------------------------PAPQAN-VQGQLPP
QVQ-LQQR-----ANAQLQ-P-------PQQQW---AGQ-GMP--PQ--RPPIMGQPGMV
AM---------------------QQQM------PQQ---------------TQQ------
--------------------QQQQMPNRNVLMNMVQ---------------AGLQGGAA-
------------GGAAGGLPQGALQDLLRTLRSPSSPQQQQQVLNILRSNPQLMAAFIKQ
RVHKYKGGAGGPAGPQG-------GPG--------------TMSG------------QPV
GVNTG-GPQPGMHMGQ-G----MNIQ-----SQLAQLQQ---------------------
------------------------------QQQQQQMQQQQRPLL----QQQ-Q-VAAL-
------------------------------------------------------------
-------------Q-Q--QQQQQQ-----GM-PGQGPPNM-----ASFT-PQFRELLMRR
------------------------------------------------------------
----QQQQQLQL----------------QQQQQQQQ--------QMG-NHAAYQQ-----
----------------QQNYM---------------------------------------
----------------GQQGNM-------------QVPPGG-------QAP-PGAQPGQ-
---------PQQ-QGYPGNPAQQQAAAVLQQRLQ--------------------------
---HQHHL-QM-------------------------------------------------
----------------------------QQQQQQNV------------GLQGPDGGPG-A
---GGP----------------QTQ----PTQGGP-QPSSSP--ALLQQALHQR---ML-
-------------------------------------------------QQHQ----HLG
---------GASPAQQNNPMSP--------------QQPMSQS--PHLQAQQQL---PTS
LSNQVRSPQ--PSPRPQSQ--PPHSSPSPRTQ--------QPQ--PSPHHISPQTQTGSP
HPSHLQQH--L-PGMAPPPPPPPPP-----------QQQ-NAMDPGGFGT-DQNSMLPQL
G---SMPGLHT--PGANDM-LPP-------------SGQD-HGVNM--NPLDI----M
>Astyanax_mexicanus_0
------------------------------------------------------------
-------------------------MAEN-VLDS-G------------------------
------------------------------------------------------------
-------PPS--------------------------------------------------
------------------------------------------------------------
-----------------AKRPKLSS-----------------------------------
------PALSAS-ASDGND------------FGSLL-----------DLEHDLPDELISS
------------------------------------SELGL-------------------
---------------------------------------------ANGG-DLG-------
---------------------------QLHTSLGGGGMG----------VGMLG------
-----GVGPTGQDAA--AKHKQLSELLRSGAP-------------PVAA-----------
-------QQQGGGPAG-ASVG-LLGSMKASQ-----G----------PLGMAPQG-----
-Q---QHLSP-Q--QASLM--------QQQQM-----AGMVG-G---MNR--AML--GPQ
K--GNGQ-QQPGGPTAQQQGMMAGQMMNGA----------PRMGYP----NPGM------
-----------G-SNSNLLAETLQ-----------QQ-------------ATGGQGGLR-
------AQQP-GVMNKMGMM-TAG-AG--PYGGPYSQ---NAGQNLGGAGLAPQLMNKPG
MPNNM-AQF-NLDKKPQPMP---GMPA---M-G---SQQS--PAGG---SG-------VG
GAAGM--VPN---AQGGL-GTASA---------AGVPPTADPEKR-----KLIQQQLVLL
LHAHKCQRREQA-----------------NGEVRQCNLPH------CRTMKNVLNHMTHC
QA---GKSCQVAHCASSRQIISHWKNCTRHDCP------VCLPLKNA---GDKRNQQCES
LLG--SASVGLGTALGT--TPGPHSAPNLNTPGQIDPSSIERAYAALGLTYQGNQA----
-------------PSQ---PAQQT------------------PRALNAM-G--G---NPM
GVNGAVGAQSQN--QQSSLLQDTMLHLNMNSQN-LMN-DSS---GVGNVGSMPVATPAAG
PGMRKSWHEDITQDLRNHLVHKL---VQAIFPTPDPAALKDRRMENLVAYARKVEGDMYE
SANSRAEYYHLLAEKIYKIQKELEEKRRTRLQKQSMIPTQPGM-PPTGM----------Q
QGPTGIG-Q----------SGLLTGLPP----NGPLPDPSMVRPTGP-NQMVNRMQNPA-
---------------------GMNPFN-Q-------M--QTMGQRSTPPLPHGA-PLN--
QMG-------M-GPARMTPPN----------VPQ--MQNQYM-PPSQFPGS-SPM--M--
GTGSVGM-AQPG-----TPGGMAQ--QGPMSNPPSLPVGSPLAQPGSAGGVGSGASVGSL
GSNGVVG-------------MP-PSS---MPSQSM-NLPHC------PPVRQ------SS
P--SPARSRTPT--PHLTPPPS---LP--------GSQ---------T-PQ---------
P-----HTPSLP------VA-PGASQQQ---------------------------LSQPA
NSEKAM--------QL--------Q-QQQPLGGPPSAAP--------------SSVVASQ
HPPTPLSQKGSL-PVDGQAATPASV-SSADASS-QQAPS--D-NTATFE--PKMEVKEEE
---EEE-E-------DESMKGGRT------GK----KGDIKT-EEKP---E---IKKEEA
-LTEESKSTVMETST----------AAGEDKKP----EVKTEPKEEDA-GAGSA---GSK
SETPSKKKIFKPEELRQALMPTLESLYRQDPESLPFRQPVDPSLLGIP-----------D
YFDIVKNPMDLSTIKRKLDTGQYQEPWQYVDDIWLMFNNAWLYNRKTSRVYKYCSKLAEV
FEQEIDPVMQSLGYCCGRKLEFSPQTLCCYGKQLCTIPRDAAYFSYQN------------
--------SSPKYGLLADRYHFCEKCFNEIQGESVSLGDDPSQPQT---------SITKE
QFEKKKNDTLDPELFVECLDCGRKMHQICVLHHETIWPSGFVCNGCLKKANKTRKENKYA
AKRLPPTKLGIYLENRVNDYVKRQNHPEAGEVTIRVVHVSDKVVEVKPGMKARFV----D
TGEMAESFPYRSKALFAFEDIDGADVCFFGMHVQEYGSDCPPPNQRRVYISYLDSVHFFQ
PRCMRTTVYHEILIGYLEYAKKLGFTTGHIWACPPSEGDDYIFHCHPTDQRIPKPKRLQE
WYKKMLDKAVAERIVHDYKDIFKQATEDRLTSAKELPYFEGDFWPNVLEESIKELEQEEE
ERKREENNTSSESVDATKGDSKNAKKKNNKKTSKNK-SSLSRANKKKPG-------MPNV
SNDLSQKLYATMEKHKEVFFVIRLSAGPNSNALPPIIDPDPLMACDLMDGRDAFLTLARD
KHLEFSSLRRSRWSSMCMLVELHNQSQDRFVYTCNECKHHVETRFHCTVCEDYDLCITCY
NTKGHEHKMDKLGLGLDDESNNQAAASMQSPGDSRRLSIQRCIQSLVHACQCRNANCSLP
SCQKMKRVVQHTKGCKRKTNGGCPICKQLIALCCYHAKHCQENKCPVPFCLNIKQKLRQQ
QLQHRVQQAQMLRRRVASMNRAGQLQI--G-----GNG--GLPSPG-NNG-TAGPGTPTP
--NSQPPTPQTPTQ--QCQPLVPQP-GVS-----GG-------SQQL---------AGMG
---------QH---HQFQQMP-------TGGGMMNSPQQ--------------QMV-QQQ
QPQ-----------------------PSQ-----QQLQHPNSLPPY-VQRPQGSSPLSQS
VGKPG--MGP--------NSLPQQP-------------------TN--PGQTNFP-----
PQ---QPPGPPPAALEMALKIQRVAESQRQM--AKQKSLHMNQGP-----GMMPPHAM-Q
GPQTQNQMSMNHPG-AGMV-GAQGMPPQAQT-----AVA--RAQME-----QQQ------
----QGIV--GAS-M-Q-------------------------------QQGG-PQNQLPP
QVQ-LPQQT--PQGGAQLQPP-------QPQQW---GSP-GMP--HQQ-RPGMMGQMGHP
GMVPA------------------QQMQ------QVS-------------QQQQQ------
-----------------LP-PQQQQQGHPGVMGMM-----------------AGPGGAAG
-----------AGPGTGGLSQSALQDLLRTLRSPSSPLQQQQVLNILRSNPQLMATFIKQ
RAPKYIGRGG-PGGGGP-------GPA--------------------V-----MDG-QQ-
-VNAG-VAPPGMHMGQ-G----PGMGQGPGLGQMNPLQQ---------------------
-------------------------------QQQQQQQVAQRSMMGVNIQQQ-QQLAALQ
------------------------------------------------------------
----------QQQQ-Q--QQQQQG-----VM-PGQG-ANM-----SNIS-PQFRELM-RK
------HLQ---------------------------------------------------
-----------Q----------------QQQQQQQQQ-------QM--NHSQFQHPQAQ-
---------------QQHGYL---------------------------------------
----------------GQPGMPPQQPG--------QPQAGG------LQQQ-QGGPQP--
---------GMQ-QNYSGPVS--HVAATLQQRVQ--------------------------
--QQQLQM-QH-------------------------------------------------
----------------------------QQQQNAMG------------GLPVGDGGPV-G
---GGS----LQ--------QQQLQ----PPQGSS---QPSQ--AMLQQAMHQR---LL-
------------------------------------------------QQQQQ----HRG
---------GGSPAQHNNPMSP--------------QQQMSQS--PHLQGQ-QL---PTS
LSNQVRSPQ--PSPRPQSQ--PPNSSPSPRL---------QPQ--PSPHRISPQTQTGSP
HPSHLPQH--H-TGMVPPPHPQQPQ------QPP--QQQ-QAVDQSPFGA-DQNAMLSQL
G---GMGALHG--QGTSDM-LAG-------------NNQD-MGTNINHNSLDI----M
>Fundulus_heteroclitus_1
------------------------------------------------------------
-------------------------MADN-VLES-G------------------------
------------------------------------------------------------
-------PPS--------------------------------------------------
------------------------------------------------------------
-----------------AKRPKLAS-----------------------------------
------PALSVS-TSDGND------------FGSFF-----------DLEHDLPDELISS
------------------------------------SDPGL-------------------
---------------------------------------------TNGG-DPS-------
---------------------------PFHSSFG--------------------------
--------GGVQDAA--AKHKQLSELLRAGAP-------------TQPG-----------
------PPASNSAPSG-PSMA-MMGGV--------CG----------PQGMHHQG-----
-Q---QQQQ--Q--QPGLM--------QQV--------GMVP------NRATAMM--AAQ
K--NTTG-QQQ----HQHQGLIGGQVVNGS----------PRMGYPG---NTGM------
-----------G-SNSNILAETLQ----------QQQQ----GGPGM---AAGGQAGMR-
------QLQP-GALKQMNLM--GN-AG--SYGGPYSH---SAGQGLPGEGLAPQLQNKTG
LPNSMAAQF-NMDKKTPPGQ---GIPG---M-TA-QQQQQ--PSAV---GSVS-------
---AS--VGG---PQVGL-NAV-----------GATPPTADPEKR-----KLIQQQLVLL
LHAHKCQRREQA-----------------NGEVRQCNLPH------CRTMKNVLNHMTHC
QA---GKSCQVAHCASSRQIISHWKNCTRHDCP------VCLPLKNA---GDKRNQQ--S
LVN--SAAVSLANSLGGAGPGGQSSTPSLNPPNQIDPSSIERAYAALGLTYQGNQMP---
-Q----------QQQQ---PPQAAM---PN-QGL---QGQPGMRTLNSM-G--G---NSV
GVNGSVGVQPPN--PQSALLPDAILH-NMNAQS-LMN-D-----AVGNLGSMPTATPPSA
AGMRKSWHEDITQDLRNHLVHKL---VQAIFPTPDPAALKDRRMENLVAYARKVEGDMYE
SANSRAEYYHLLAEKIYKIQKELEEKRRTRLQKQGMMPGQSCL-PSSGL----------P
QGPPGMG-Q----------VPVPPGQPP----NGPHADPSMIRPAGP-NQMLNRMQNPA-
---------------------GMTQFA-QMG-----M--QAMSQRSTPPLSLNP-QMN--
QMG-------M-GPTRMGQPS----------ATQ--LQNQYL-PPGQFPGS-SPG--L--
SSGPGGM-NQPG-----AQAAVPS--QNQMSTPPSIPASSPAAQSGSS-VPCPG---GSF
GP-NGSAPG-------PLSNLH-PPS-----SQPS-SFPHC------TPVRT------NS
P--SPARSLTPQ--PHQT-PPT---LP--------RSQ---------T-PQ---------
P-----HTPNTPQ-----VA-TPQHAQQQQQQHQ-----QQHQQQQSSHMPQPAPSGPTA
NSEKAN--------QF----------PQQPLGGVPSPEP--PAA-QPSLVPTQSDHAP-Q
LPHTPASPKPSL-TAEGQVSSPASITSSSDHNS-QLAPA--D-GLVSSQEDVKVKVEKEE
---EDEEE-----DVGGDTGGHSK------GKTCKTQSEVKN-EDKP---E---IEDEKP
-SGDACKPEPMDTSSSYS--GSSSAASSEDKKP----EVKKEPKEEDE-GSGSSATNSSS
ASSQSKKKIFKPEELRQALMPTLEALYRQDPESLPFRQPVDPPLLGIP-----------D
YFDIVKNPMDLSTIKRKLDTGQYEEPWQYIEDIWLMFNNAWLYNRKTSRVYKYCSKLAEV
FESEIDPVMQGLGYCCGRKYEFSPQTLCCYGKQLCTIQRDASYFSYQN------------
--------SSPKYGLLADRYHFCEKCFNEIQGDSVSLGDDPSQPQT---------SINKD
QFQKKKNDTLDPELLVECTDCGRKMHQICVLHNDTIWPSGFVCDNCLKMANKTRKENKYA
AKRLPQTKLGNYLEMRVNDYLKRQSHPESGEVTVRVVHVSDKVVEVKPGMKSRFV----D
NGEMAESFPYRMKALFAFEDIDGADVCFFGMHVQEYGSDCPPPNQRRVYISYLDSVHFFR
PRYLRTAVYHEILLGYLEYVKRLGYTAGHIWACPPSEGDDYIFHCHPPDQKIPKPKRLQE
WYKRMLDKAVTERIIHDYKDIFKQATEDRLTSAKELPYFEGDFWPNVLEESIKELEQEEE
ERKREENSTSNESTDATKGDSKNAKKKNNKKANKNK-SSLSRANKKKPG-------MPSV
SNDLSQKLYATMEKHKEVFFVIRLIAGPTANSLPPITDPDPLMACDLMDGRDAFLTLARD
KHLEFSSLRRSKWSSMCMLVELHNQSQDRFVYTCNECKHHVETRFHCTVCEDYDLCITCY
NTKGHEHKMDKLGLGLDDDSNNQAAAATQSPGDSRRLSIQRCIQSLVHACQCRNANCSLP
SCQKMKRVVQHTKGCKRKTNGGCPICKQLIALCCYHAKHCQENKCPVPFCLNIKQKLRQQ
QLQHRLQQAQMLRRRMATMQRVGQPA---GGPP--GGPMVGLPSPG-NNS-TTAPSTPTS
V-GTQPPTPHTPTQ---NMPSVPPQ-GAG-----PG---NGVQQQQ--QQ------GGMP
S--------QHPL-NQFQPM---GGGAGGAGGAMHSPQHQQ------------QML-PQM
QQQQ----------------QQGGPGTNPH-------------PQY-ASRPPGSSPIHQS
QGKPL--LGS--------STPPQQ---PGGAVMPGNMGG-QQP-PGQPTGQPPLQ-----
QQ---PTSGPPPAAVEIALKIQQVADAQRKM--A----LQRQAAAAT---GMMQSHPHHQ
PGQAQ-QMAMGHAGPVGMA-GPQGMPQQNQ------AAP--RAHMD-----QQQG-----
--ALQGMMA-GGGHM-Q-Q---------------------------PPQQGN-----LPP
QVQ-LQQQR----MGAPLQNP-------QQQPW---AGP-GIP--PQQ-RQAMMNQMSHQ
AMMQQ------------------QQQQ------QQQ--------------QQQQ------
-----------------QA-SHQPGQGHAAMMNIVHQQQ--------Q------------
------------GSAGGNIPQAALQELLRTLRSPSSPLQQQQVLNILRSNPQLMAAFIKQ
RASKYKGG------PEAVPG---GGPG--------------PAGGPV----A-GVN-PQV
NMNAAGAGQPGMHMGS-QGGANVNM------ASMT--QQVQQ------------------
-------------QQLQ------------QQLQQQQLQHQQRPML-SGLQ----------
------------------------------------------------------------
-------------------QQQQG--VGRGM-PAQG-PQV-----GNLNSLQVRE-FMRR
------QLQ---------------------------------------------------
------QQQQLQ----------------QQQQQQQQ--------QMGINHGQFQQPQPP-
---------------QGQAFM---------------------------------------
----------------GQPGMQPPAVG--------QGP--------------PGGPQG--
----------QQAQGYPGSV-QQQATAALQQRLQ--------------------------
---HQ--L-QM-------------------------------------------------
----------------------------QQQQNSMA------------ALQGSDAGPG-G
GGV--P----QQQ-------PQGPQ----PPQGGA-NPPSSQ--ALFQQSLQQR---LL-
-------------------------------------------------SQQQ----HLG
P--------GGSPAQHSNPMSPQQ------------PQQMAQSPHPHLQGQ-AL---QTS
LANQVRSPQ--PSPRPQSQ--PPHSSPSPRM---------QPQ--PSPHHISPQVQTGSP
HPSHLNQH--H-PGMVVQQQQQQQ---PTS-QQQ--QQQ-NVMEQ--FGS-EQSAMLSQL
S---GMAGLHG--PG-------G-------------SGPDAMGQNMNHNSLDH----M
>Fundulus_heteroclitus_0
------------------------------------------------------------
-------------------------MAEN-VLDS-G------------------------
------------------------------------------------------------
-------PPS--------------------------------------------------
------------------------------------------------------------
-----------------AKRPKLSS-----------------------------------
------PALSAS-ASDGND------------FG-FI-----------DLEHALPDELILP
------------------------------------SEPVL-------------------
---------------------------------------------VNDG-DLN-------
---------------------------QLSSSLQRGPGGLGAAGGNGT-AGGMGLGFGPG
PGGDTGVVGGGQDAV--AKHKQLSELLRT--T-------------TSSQQG---------
------HQGAMGSPGGPTGMGQHLANMKASS-----GQG--------PQQMMGQ------
-Q---QHLSTQQ--QANMM--------QQQQ------TGMMG------NR--GMI--GVQ
QKANNG--QQ-------QSGMIGNQVMNGS----------PRMGFG----NQGM------
-----------A-GSGNMLADTLQ-----------QQ-------------GAGGQGALR-
------GQQH-GAMNKPGMM--GN-PG-ASFGGPYGG---QGSQGLGAAGLGPQLQNKGP
MANSL-AQF-NVDKKNQPMQ---GMGA---M--------P--QTGV---GGPTGAP--VG
GAPGM--VPS---AQAGLAGYNAQASA--GSAAAGAPPTADPEKR-----KLIQQQLVLL
LHAHKCQRREQA-----------------NGEVRHCNLPH------CRTMKNVLNHMTHC
QA---GKSCQVAHCASSRQIISHWKNCTRHDCP------VCLPLKNA---GDKRNPQCES
LLS--VASSGLGSSLGS-LPGSQPSTPNINPPSQIDPSSIERAYAALGLTYQGNQI----
-------------QSQ---PGQPNM---SG-------QGQAGMRPLNPM-G--V---NPM
GVNGGVGASPQS--QQASLLQDTMMHLNVNSQS-LMN-DAV---G---VGSMPTAAPPSA
TGIRKGWHEDITQDLRNHLVHKL---VQAIFPTPDPAALKDRRMENLVAYARKVEGDMYE
SANSRAEYYHLLAEKIYKIQKELEEKRRTRLQKQSQ-----------------------A
IGP-GMG-Q------------PPTGLPQ----NGPLPDPSMVRPPGP-NQMVNRMQGP--
---------------------GMNQFN-QMG-----M--PSMGQRSTPPLPI----GN--
QLG-------M-VGPRVPQPN----------VNP--LQNQYL-SHGQFPGS-APG--V--
GAPQPGM-GQPG-----AQGGMA---QTQMGTPPSLSVASPLGQPGSVSGPNGVPSVGPM
GPQSVGGGGPNSSVGTPASSVT-SSN---PNQQAN-SIPHL------GPMRG------SS
P--SPAHSRSPT--PHQT-PPR---LA--------GSQ---------T-PQ---------
P-----HTPGAPQ-----LA-PPLSLQQ-------------------------NPLSQGP
GSNKPL--------------------QQQHMGPSGSTTPS-HPG-LSSS----STPHAGQ
LPRTPLSQKGSF-AADSQAMTPASV-SSLDASS-QQPQS--NTSATNLE--LKMEAKHQD
---EEE-E-------SDPGSCSKG------GK----LSNHKT-EEKLVKSE---VKKEEC
-SGDGGKGVPMDTSTP------PSAVKTEDKKP----EVKKEVKEEEE------GSEAAV
PQAPVKKKIFKPEELRQALMPTLESLYRQDPESLPFRMPVDPQLLCIP-----------D
YFDIVKNPMDLSTIKRKLDTGQYQDPWQYVDDIWLMFNNAWLYNRKTSRVYKFCSKLAEV
FEQEIDLVMQGLGYCCGKKLEFSPQTLCCYGKQLCTIPRDAVYFSYQN------------
--------SSPTFGLLADRYHYCEKCFNEIQGETVSLGDDPTQPQTLCFNY---RSINKD
QFEKKKNDTLDPELLVECTDCGRRMHQICVLHNETIWPSGFVCDGCLKKTNKTRKENKYC
AKRLPQTKLGSFLETRVNDFLKRQANPESGEVFIRVVHVSDKVVEVKPGMKSRFV----D
SGEMSESFPYRTKALFAFEDIDGVDVCFFGMHVQEYGSDCPQPNQRRVYISYLDSVHFFR
PRALRTAVYHEILISYLEYVKKLGYTIGHIWACPPSEGDDYIFHCHPLDQKIPKPKRLQE
WYKKMLDKAVAERIVHDYKDIFKQATEDRLTSANELPYFEGDFWPNVLEESIKELEQEEE
ERKREENSTSNESIDDTKSDSKNAKKKNNKKTSKNK-SSLSRSNKKKPG-------MPNV
SNDLSQKLYATMEKHKEVFFVIRLIAGPMANALPPIVDPDPLMACDLMDGRDAFLTLARD
KHLEFSSLRRAKWSSMCMLVELHNQSQDRFVYTCNECKHHVETRFHCTVCEDYDLCITCY
NTKGHEHKMEKLGLGLDDESSNQAAATTQSPGDSRRLSIQRCIQSLVHACQCRNANCSLP
SCQKMKRVVQHTKGCKRKTNGGCPICKQLIALCCYHAKHCQENKCPVPFCLNIKHKLRQQ
QLQHRLQQAQMLRRRMASMQRVGQPPS--GAPP--GGN--SLPSPCGNNG-ATGPATPTS
V-GTQPPTPQTPTP--GNMPALPQPP------MGGIV--SPGQ-----QQG-----GTIP
P--------QHHL-HHFQ-----------ADGMMLSPPQ--------------QLV-SQL
QQQ----------------------TSNVQ----QQQQHAGGLPPY-NPRPPGPSPLHQS
LGKPG--LGP--------ATPPQQ----------------QQQ-TN--QGQGSMPV----
QG---QQQGPPLAAVETALKIQRLAETQSRM--AQAQAQIRGLGQG----GMMPQHHHHQ
NSQA--QMVMPH------I-GAQGMPPQAQG-----VVG--RTILE-----TQQ------
----HGLMA-G---M---------------------------------QQSG-AQSQLPP
QVQ-QQLQQ-------------------TNQQW-GPRGP-PMN--PQT-RTGMVGSMAPQ
QQPPM--------------------AQ------QQP------------------------
-----------------MN-QQQPQGGNRGLMQVL-----------------GISEGAAA
-PGPI-----QGGGGPGNLPQGAVQDLLRTLRSPTSPLQQQQVLNILRSNPTLMAAFIRQ
RTARYQGAQGGPGGAGGPQT---GGPGGVRFPGSAGGLP--NVGGPGGNQLGNLDGQQQL
NVNQ-----TGMNMAQ-GGAGGGNV------PTMAQLQQLQQ------------------
------------------------QQ-QQQQQQQQQQQQQQRPMLPGNLQQQ-Q-MAAL-
------------------------------------------------------------
------------------QQQQQG-----AMQGGQQ-GNM-----ANMN-PQFRELLMRK
------HLQQQQLQQQQQQLQQQQQQQLQQQQLQQQLQQQQQQQLQQQ-LQQQQQQ----
---QQQQQQQQQQQQQQQQQQQLQQQQLQQQQQQQQ--------QMA-NHGQFQQ-----
------------QGQAQPSFM-----QPG-------------------------------
---------------QGQAGMPPSS----------QPQPTGGAVGVP---Q-QGGPQG--
----GPGQLGQQ-QGY--PMS--QVTAALQQKFQ--------------------------
---HHMQM----------------------------------------------------
------------------------------QQNAMG------------GHQGPDIS-G-G
GS-GGP---PLQPGQGGSGAGQQ-QGGVGVAGGGPALSQLAQ----VHQNLHQR---VM-
--------------------------------------------------HQA----HVG
---------GGSPGQHSSPMSP----------------QMAQS--PHIQGQGGLG-PAGS
LGSQVRSPQ--PSPRPQSQ--PPRSSPSPRMQP---SS--QPQ--PSPHRISPQTQTGSP
HPGHLAQH--H-PGMALPQPSQVQQ--GAM-SQQQQPPG-SSVDPSQFSS-DQNSIMSQL
S---GMAGLHGGQGSQSDI-LGGNNNG--------NNSQE-LGTNINHNLM-------
>Heterocephalus_glaber_0
------------------------------------------------------------
-------------------------MAEN-VVEP-G------------------------
------------------------------------------------------------
-------PPS--------------------------------------------------
------------------------------------------------------------
-----------------AKRPKLSS-----------------------------------
------PALSAS-ASDGTD------------FGSLF-----------DLEHDLPDELINS
------------------------------------TELGL-------------------
---------------------------------------------TNGG-DIS-------
---------------------------QLQTSL---------------------------
--------GMVQDAA--SKHKQLSELLRSGSS-------------PNLNMGVGG-----P
GQ----VMASQAQQNS-PGLG-LINSMVKSP----MAQAGLTS---PSMGMGTSGP----
-N---QGPT-QS--TTGMM---SSP-VNQPAMG--MSPGMNA-G---INP--GML--AA-
---GNG------------QGLMPGQVMNGSIG--AGRG-RPNMQYS----NPSM------
-----------G-NAGNLLTEPLQ-----------Q------GSPQM-----GGQTGLR-
------GPQP----LKMGIM--NN-PN--PYGSPYAQ---NSGQQIGASGLGLQIQAKPA
LPNSL-SPF-PMDKKVVPGG---GMPN---M-G---QQPA--PQVQ--------------
-QPGL--VTP---VTQGM---------------GSGAHTADPEKR-----KLIQQQLVLL
LHAHKCQRREQA-----------------NGEVRQCNLPH------CRTMKNVLNHMTHC
QS---GKSCQVAHCASSRQIISHWKNCTRHDCP------VCLPLKNA---GDKRNQQ--S
ILT--GAPVGLGNP-SS-LGVGQQSTPSLSTVSQIDPSSIERAYAALGLTYSGNQM----
-------------QPQ---PQVQAKNQQNQ-QSG---QSPQGIRPMNSM-S--A---SPM
GVNGGVGV------QTPNLLSDSMLHSAINSQSPMMN-ENA---SVASLGPMPTAAQPSS
TGIRKQWHEDITQDLRNHLVHKL---VQAIFPTPDPAALKDRRMENLVAYARKVEGDMYE
SANNRAEYYHLLAEKIYKIQKELEEKRRTRLQKQNMMPNAAGM-VPVSM----------N
PGP-NMG-Q------------PQPGIAS----NGPLPDPAMIRGSVP-NQIMPRITPQP-
---------------------GLNQFG-PMS-----MPQPPIGPRQTSPLQHHG-QLA--
QPGALNP--PMGYGPRMQ---------------QPSSQSQFL-SQTQFP---SQG--M--
NVTNMPL-APSS-----GQASVS---QAQMSS-SSCPVNSPVMPPGSQG-----------
------------------------------------SHIHC-PPLPQQALHQ------NS
P--SPVPSRTPT--PHHT-PPS---IG--------AQQ---------P-PT----TAIPA
PV------PTPP------AI-PPRPQSQGLHPPSSQTPTPPTTQLP-PQV--QPPLPAAP
SAD-----------QA----------QQQPRS---------QQS-TAASIPTPTAPLLPP
QPTTPLSQ-PTV-SIEGQVSNPPST-SSTEVNS-QTIPE--KQ--PSQE--VKMDIKMEV
---DHP-E----------------------------TADAQP-EDIQ---E---AK----
--AEECKVEPTE---------------TEERST----ELKPEIKEEED-QPSTSATQSSP
APGQSKKKIFKPEELRQALMPTLEALYRQDPESLPFRQPVDPQLLGIP-----------D
YFDIVKSPMDLSTIKRKLDTGQYQEPWQYVDDIWLMFNNAWLYNRKTSRVYKYCSKLSEV
FEQEIDPVMQSLGYCCGRKLEFSPQTLCCYGKQLCTIPRDATYYSYQN------------
------------------RYHFCEKCFNEIQGESVSLGDDPSQPQT---------TINKE
QFSKRKNDTLDPELFVECTECGRKMHQICVLHHEIIWPAGFICDGCLKKTARTRKENKFS
AKRLPSTRLGTFLENRVNDFLRRQNHPESGEVTVRVVHASDKTVEVKPGMKARFV----D
SGEMAESFPYRTKALFAFEEIDGVDLCFFGMHVQEYGSDCPPPNQRRVYISYLDSVHFFR
PKCLRTAVYHEILIGYLEYVKKLGYTTGHIWACPPSEGDDYIFHCHPPDQKIPKPKRLQE
WYKKMLDKAVSERIVHDYKDIFKQATEDRLTSAKELPYFEGDFWPNVLEESIKELEQEEE
ERKREEN-TSNESTDVTKGDSKNAKKKNNKKTSKNK-SSLSRGNKKKPG-------MPNV
SNDLSQKLYATMEKHKEVFFVIRLIAGPAANSLPPIVDPDPLIPCDLMDGRDAFLTLARD
KHLEFSSLRRAQWSTMCMLVELHTQSQDRFVYTCNECKHHVETRWHCTVCEDYDLCITCY
NTKNHDHKMEKLGLGLDDESNNQQAAATQSPGDSRRLSIQRCIQSLVHACQCRNANCSLP
SCQKMKRVVQHTKGCKRKTNGGCPICKQLIALCCYHAKHCQENKCPVPFCLNIKQKLRQQ
QLQHRLQQAQMLRRRMASMQRTGVVG---------QQQ--GLPSPT-----PATPTTPT-
--GQQPATPQTPQP---QPT----S-----------------------------------
------------------------------------------------------------
--------------------Q-------------PQPTPPNSMPPY-LPRTQTAGP--VS
QGKAAGQVTP--------PTPPQT----------------AQP-----------------
-----SLPGPPPAAVEMAMQIQRAAETQRQM--AQVQIFQRPI--------------QHQ
MPQMT-PM------------APMGMNPPPMT-----RGP--SGHLE--------------
----PGM---GPTAM-Q-------------------------------------------
----------------------------QQPPW---AQG-GLP-QPQQ-LQSGMPR---P
TMMSV------------------SQHG------QPL------------------------
--------------------NIAPQPGLGQV-------------------------GVS-
------------PLKPGTVSQQALQNLLRTLRSPSSPLQQQQVLSILHANPQLLAAFIKQ
RAAKYANS--NPQPLTG-------QPGM-------------AQGQPGL------------
------QP-PAMPGQQ-GVHSSPGM------QNMNPMQAG--------------------
---------------------------------------VQRAGLA----QQ-Q------
------------------------------------------------------------
-----------PQQ-P--LQPPMG-----GM-SPQA-QPMNMNH-GSMS-SQFRDMLRQQ
------QMM---------------------------------------------------
------------------------------RQQQQQGAGPGIGPGMA-NHNQFQQPQG--
------------------------------------------------------------
------------------------------------------------------------
-------------VSYPP-------QQQQQQRMQ--------------------------
---HHMQ-----------------------------------------------------
----------------------------QIQQGNMG------------QM----------
--------------------GQLPP---A-------LGAEAG--ASL-QAYQQR---LL-
--------------------------------------------------QQQ-------
---------MGSPGQ-PNPMSPQQH----------MLPNQAQS--PHLQGQ-QI---PNS
LSNQVRSPQPVPSPRPQSQ--PPHSSPSPRM---------QPQ--PSPHHVSP--QTSSP
H-----------PGLVA-------------------AQAANPMEQGHFASPDQNPMLSQL
ASHPGMANLHG--ASATDLGLST-------------DNSD-LNSNLSQSTLDI----H
>Neolamprologus_brichardi_0
------------------------------------------------------------
-------------------------MADN-VLES-G------------------------
------------------------------------------------------------
-------PPS--------------------------------------------------
------------------------------------------------------------
-----------------AKRPKLSS-----------------------------------
------PALSVS-ASDGND------------FGSLF-----------ELEHDLPDELISS
------------------------------------SELGL-------------------
---------------------------------------------TNGG-DAS-------
---------------------------QLHSSLGGVG-----------------------
--------GGGQDAA--AKHQQLSELLRAVAA-------------PQQG-----------
------GPTSNSTPSG-ASMG-MMGGVSVAP----GG----------PQGMPPQS-----
-Q---PQ-------QAGLM--------QQV--------GMVG-A---HNRAAAMV--GAQ
K--GNGG-QQP------QQGLMGGQVVNGS----------PRMGYPS---SAGM------
-----------G-NNSNLLPDGLQ----------HQQQ----GGQQM---GAGSQAGMR-
------PQQP-GALNKMNMM--AN-AG--PYGGPYGQ---TAGQGMPGAGLGPQLQNKAG
LPSNMAAQF-SMEKKTPAGQ---GMSG---M-TT-PQQQQ--PGPV---GGVS-----VS
GAAAA--VGG---VQVGL-NAVGAGP-------GATPPTADPEKR-----KLIQQQLVLL
LHAHKCQRREQA-----------------NGEVRQCNLPH------CRTMKNVLNHMTHC
QL---GKSCQVAHCASSRQIISHWKNCTRHDCP------VCLPLKNA---GDKRNQQ--P
LGN--SAGVGLVNSLGSGVPGGQSNAPNLNPPNQIDPSSIERAYAALGLTYQGNQM----
-------------PQQ---PSQASV---PN-QGL---QGQPGIRTVNSM-G--G---NSM
GVNGGVGVQTSN--QHSSLLPDAMLHNCMNAQS-LMN-D-----GVGSLGSLPTATSPSA
GGMRKSWHEDITQDLRNHLVHKL---VQAIFPTPDPAALKDRRMDNLVAYARKVEGDMYE
SANSRAEYYHLLAEKIYKIQKELEEKRRTRLQKQGIMPGQPGI-PSAGL----------P
QGPPGMG-Q----------PPMPPGQPP----NGPHVDPSMVRPAGP-NQMVNRMQNPA-
---------------------GMNQFG-QIG----GM--QSMGQRSTPPL---A-PLN--
QMG-------M-GTTRMSQPN----------ATP--LQNQYL-PPGQFPGS-SPG--L--
GPGAVGM-NQSG-----TQNAVH---ANQMSTPPSHPASSPAPQSAPS-VPGSGAPVGSM
GSVNAGGTG-------SLPNLP-PSS-----NQSN-AFPHC------PPMRT------NS
P--SPARSLTPQ--PHQT-PPR---LP--------GCQ---------T-PQ---------
P-----QTPSTPQ-----LP-HPQHPQQQQQQQQ-----ASQPQ----------PSVHTM
NSEKAN--------HL----------QQQTLGDTASSGP--QTN-QTSSVLNQNAHVPSQ
QPQTPLSAKPSL-TADGQVCSPASVTSSTDPTS-QLASA--N-GPAPSQEDVKMEVKKQE
---EDD-E-------GADAQGDGK------GKMGKGQADVKM-EEKP---E---IKKEKP
-SGDGCKGEPMDTSSS-C--VSSSVATSEDKKP----EVKK-----EE-GSGSAATNSSP
ANTQSKKKIFKPEELRQALMPTLESLYRQDPESLPFRQPVDPQLLGIP-----------D
YFDIVKNPMDLSTIKRKLDTGQYQEPWQYIEDIWLMFNNAWLYNRKTSRVYKYCSKLAEV
FESEIDPVMQGLGYCCGRKFEFSPQTLCCYGKQLCTIQRDAAYFSYQN------------
--------SSPKYGLLADRYHFCEKCFNEIQGESVSLGDDPSQPQT---------SINKD
QFQRKKNDTLDPELLVECIDCGRKMHQICVLHNETIWPSGFVCDSCLKKANKTRKENKYA
AKRLPQTKLGNFLETRVNDYIKRQNHPESGEVTIRVVHVSDKVVEVKPGMKSRFV----D
NGEMAESFPYRMKALFAFEDIDGADVCFFGMHVQEYGSDCPPPNQRRVYISYLDSVHFFK
PRHLRTAVYHEILLGYLEYVKRLGFTTGHIWACPPSEGDDYIFHCHPLDQKIPKPKRLQE
WYKKMLDKAVSERVVHDYKDIFKQATEDRLTSAKELPYFEGDFWPNVLEESIKELEQEEE
ERKREENSTSNESTDAIKGDSKNAKKKNNKKTSKNK-SSLSRANKKKPG-------MPNV
SNDLSQKLYATMEKHKEVFFVIRLIAGPTANSLPPITDPDPLMACDLMDGRDAFLTLARD
KHLEFSSLRRSKWSSMCMLVELHNQSQDRFVYTCNECKHHVETRFHCTVCEDYDLCITCY
NTKGHEHKMEKLGLGLDDDSSNQAAAATQSPGDSRRLSIQRCIQSLVHACQCRNANCSLP
SCQKMKRVVQHTKGCKRKTNGGCPICKQLIALCCYHAKHCQENKCPVPFCLNIKQKLRQQ
QLQHRLQQAQMLRRRMATMQRVTQPA---GGPP--GGSAVGLPSPG-NNV-TTAPSTPTS
G-GTQPPTPQTPTQ---SMPPVSQQ-GMG-----PG---PGV--QQ--QP------GGMP
P--------QLALHHQFPQIP----GGGGGGGIMNSPQHQQ-------------------
QQQQ----------------PPSGAVTNPQ----QLQQHHNSLPQF-SSRPPGSTPVHQS
QGKPV--LGS--------ATPPQQQQQPGGAVMTGNIGS-QQP-PNQPPSQPSLP-----
QQ---QPSGPPPAAVEIAMKIQQVADAQRKM--A----LQRQAAQAAG--KLMPSHSQHQ
QGQGQ-QMGMGHPGSVGMV-GPQGMPPQTQVA---VTAA--RVHMD-----QQQG-----
--APTGMMVGTSGPM-Q-Q---------------------------PPQQGNIPQGQLPP
QVQ-LQQQR----MGAPLQNPQQ-----QQTQW---TAQ-GMP--SHQ-RQAMMNQVGHT
GMMAA------------------QQQQ------QQ-------------------------
---------------------HQQAQGHAALMNMVQQQ---------QGAGGGVTGGGVP
GATGI----QGVGAAGGNFPQAALQELLRMLRSPSSPPQQQQVLNILRSNPQLMAAFIKQ
RASKYKGGQGGPGGPGGVP----GGPG--------------PTGGPVGNVIG-GGA-PQV
NLNAAGVSQPGMHMGG-QGGANVNI------ATMAQLQQV--------------------
--------------------------------QQLQQQQQQRPML-SGLQQQ-Q-VAAL-
------------------------------------------------------------
-------------Q-Q--QQQQQG--VGRGI-QGQG-PQM-----GNISNPQLRDLFMRR
------HL----------------------------------------------------
-----------------------------QQQQQQQ--------QMGINHGQFQQPQPP-
---------------QGQGFM---------------------------------------
----------------GQPGMQPPTVG--------QGPPGGPPLG---PQQ-PGGPPG--
----------QQGQGYPGSVAQQQ---ALQQRLQ--------------------------
---QQHHL-QMQ------------------------------------------------
---------------------------QQQQQHTMA------------GLPGGDAGPG-G
EGVGGP----QQP-------PQVPQ----SAQSGP-QP--SQ--AL--QVLHQR---LL-
--------------------------------------------------QQR----HMG
P--------AGSPAQHSNPMSPQQ------------PQQIAQSPHPHLQGQ-PL---PTS
LANQVRSPQ--PSPRPQSQ--PPHSSPSPRM---------QPQ--PSPHHISPQLQTGSP
HSSHLNQH--H-PGMVVPSQQQQQ---PTT--QQ--QQQ-NTMEQ--FGS-DQSAMLSQL
S---GMAGLHG--PG-------G-------------NSQDPLSQNMNHNPLNI----M
>Neolamprologus_brichardi_1
------------------------------------------------------------
-------------------------MAEN-VLDS-G------------------------
------------------------------------------------------------
-------PPS--------------------------------------------------
------------------------------------------------------------
-----------------AKRPKLSS-----------------------------------
------PALSAS-ASDGND------------FGSLF-----------ELEHDLPDELISS
------------------------------------NEPGL-------------------
---------------------------------------------VNGG-DPN-------
---------------------------QLHTTLGGGPALLGPGGGGGG-AGGLGLGLGH-
---GPGGVGGGQDAV--AKHKQLSELLRAGAT-------------PSTQPG---------
------HQGAMGSPGGPAAMGQHLANMKASP-----GQG--------PQQMMGQG-----
-----QHLSPQQ--QANMM--------QQQS--------AAG-G---MIR--TMM--GAQ
QKGSNG--QQ-------QPGMIGNQVINGS----------PRMGFG----NQGM------
-----------V-GGSNLLAETLQ-----------QP-------------GAGGQAGIR-
------GQQP-GAMNKMGMM--GN-PG-GPFGGPYGS---QGNQGLGGAGLGPQLQNKGS
MANSM-AQF-NVDKKNQPMQ---GMGA---M-G---TQQS--QTGV---GGPTGAP--VG
GAPGM--VPG---AQA----VGTQVSA--ASAAAGAPPTADPEKR-----KLIQQQLVLL
LHAHKCQRREQA-----------------NGEVWQCNLPH------CRTMKNVLNHMTHC
QA---GKSCQVAHCASSRQIISHWKNCTRHDCP------VCLPLKNA---GDKRNTQ--S
LLA--GAATGLGSSLGT-IPGSQPSAPNLNQPSQIDPSSIERAYAALGLTYQGNQI----
-------------QAQ---TSQPNM---PN-QGL---QGQAGVRPLNPM-A--V------
------------------------------------------------------------
---------------RTFSFQND---VQAIFPTPDPAALKDRRMENLVAYARKVEGDMYE
SANSRAEYYHLLAEKIYKIQKELEEKRRTRLQKQGV-----------------------N
IGPAGMG-Q------------PPTGLPP----NGPLTDPVMVRPAGP-NQM-NRTQGP--
---------------------DY-------------------------------------
----------V-VCSRCNAFN----------PKQ--VQIDDT-INMRYRGR---------
--------------------------MTQMGTPPPLSVASPLAQPGSAGTPSGVPPVGPM
GPQSVGGGGPNSAVGAPASSMT-PSN---TNQQPN-SNPHL------GAMRG------SS
P--SPAHSRSPT--PHQT-PPR---LA--------GSQ---------T-PQ---------
P-----HTPNASH-----LV-PPPAPQQ-------------------------NQLGQGP
GSNKPL--------------------QQQHMGPAGSTTPS-HPG-MASS----STPHGSQ
LPRTPLSQKGSF-PADSQAPTPASV-SSLDTSS-QQPAS--DTSATNVD--TKMEVKHQD
---EED-E-------SDAGSCSKG------GK----LGNLKM-EEKPVKSE---LKKEEC
-SGEGGKGVPMETSTT----TQGSGVKTEDRKPEVKKEVKKEVKDEEE------NSEAVV
SQAPVKKKIFKPEELRQALMPTLESLYRQDPESLPFRMPVDPQLLCIP-----------D
YFDIVKNPMDLSTIKRKLDTGQYQEPWQYVEDIWLMFNNAWLYNRKTSRVYKYCSKLAEV
FEQEIDPVMQSLGYCCGRKLEFSPQTLCCYGKQLCTIPRDAAYFSYQN------------
------------------RYHYCEKCFNEIQGETVSLGDDPTQPQT---------SISKD
QFEKKKNDTLDPELFVECMDCGRKMHQICVLHNETIWPEGFVCDGCLKKSNKARKENKYS
AKRLPQTKLGVFLEQRVNDFLKRQAHPESGEVFIRVVHVSDKVVEVKPGMKSRFV----D
SGEMSESFPYRTKALFAFEDIDGADVCFFGMHVQEYGSDCPQPNQRRVYISYLDSVHFFR
PRCLRTAVYHEILIGYLEYVKKLGYTTGHIWACPPSEGDDYIFHCHPADQKIPKPKRLQE
WYKKMLDKAVAERIVHDYKDIFKQATEDRLTSAKELPYFEGDFWPNVLEESIKELEQEEE
ERKREENSTSNESVDDTKGDSKNAKKKNNKKTSKNK-SSLSRANKKKPG-------MPNV
SNDLSQKLYATMEKHKEVFFVIRLIAGPMANALPPIADPDPLMACDLMDGRDAFLTLARD
KHLEFSSLRRSMWSSTCMLVELHNQSQDRFVYTCNECKHHVETRFHCTVCEDYDLCITCY
NTKGHEHKMEKLGLGLDDESSNQSAAATQSPGDSRRLSIQRCIQSLVHACQCRNANCSLP
SCQKMKRVVQHTKGCKRKTNGGCPICKQLIALCCYHAKHCQENKCPVPFCLNIKHKLRQQ
QLQHRLQQAQMLRRRMASMQRVGQPAA--GGAP--GGN--GQPSPGANNG-ATGPGTPTS
--GTQPPTPQTPTQ--GNMSAPSQQQGVG---MGGMG--TPGE----QQQG-----GGIP
P--------QHHL-HQFPSA--------GGGGMMNSPQQ--------------QMV-PQL
QQQ----------------------PPNLQQLQQQQQQHPGSLPPY-NPRPAGVPPLHQP
LGKPG--MGP--------ATPPQQ----------------QPP-PN--QGQGSMGV----
QG---QQQGPPLAAVETALKIQRLAETQRQM--AHAQAHMRGLGQG----GMIPPHPHHQ
NNQA--QMRMPH------I-GAQGMPLQAQG-----VDG--RTMLD-----PQQ------
----PGTLA-G---M---------------------------------QQGG-PPSQLPP
QVQ-QQVQP-----GGQLQ-P-------TNQQW-GAGGP-TMN--QQQ-RPNMMGHMTPQ
QQTAV------------------PQPQ------QQM------------------------
-----------------LN-QQQPQPGNRGLMQAI--------------------GGAGG
VPASL-------VAGSGNLPQAALQDLLRALRSPSSVLQQQQVLNILRSNPTLMAAFIRQ
RAARYQGAQGGPGGAGGPPQ---GGPGGVRFQGAAGGLP--GVGAPGANQLANMDGQQQV
NVNQ--AGQPGMNIPQ-GGAGGRNM------PTMAQLQQL--------------------
---------------------------------------QQRPMLPGNLQQQQQ-MATL-
------------------------------------------------------------
--QQQQ----QQQQ-Q--QQQPQG-----AMQPGQQ-GNM-----ANMT-PQFREMFLRR
------------------------------------------------------------
-----------------------------LQQQQQQ--------QMG-NHGQFQQPQGL-
-Q---------QQQQGQQSFM-----QPG-------------------------------
---------------QGQPGITPSS----------QPQPGG-GVGV--PQQ-QGPPPG--
----GPGQLG-Q-QGY--QMS--QVAAVLQHRLM--------------------------
---------QQ-------------------------------------------------
----------------------------QQQQNQMG------------GLQGQD------
---GGP---PLQPGQGGSGPGQQPQ---SGAGGGPPMPQTSQ--AMLAQNIQQR---LL-
-----------------------------------------------QQQQQQ----HLG
---------GGSPAHHSSPMSP--------------QQQMAQSPHHHLQGQGGLG-PAGS
LSSQVRSPQ--PSPRPQSQ--PPRSSPSPRMQP---SS--QPQ--PSPHRISPQTQSGSP
HPGHLSQH--Y-SNMAPPQPPQPQQ--Q--------QPG-SSVDPSQYNS-DQNSIMSQL
S---GMTGMHGGQGGQSDM-LGGNNNSGGS---NNNNNQE-LGTNINHNLM-------
>Oreochromis_niloticus_1
------------------------------------------------------------
-------------------------MADN-VLES-G------------------------
------------------------------------------------------------
-------PPS--------------------------------------------------
------------------------------------------------------------
-----------------AKRPKLSS-----------------------------------
------PALSVS-ASDGND------------FGSLF-----------ELEHDLPDELINS
------------------------------------SELGL-------------------
---------------------------------------------TNGG-DAS-------
---------------------------QLHSSLGGVG-------------VGGG------
--------GGGQDAA--AKHQQLSELLRAGAA-------------PQQG-----------
------GPTSNSTPSG-ASMG-MMGGVGVAP----GG----------PQGMPPQS-----
-Q---PQ-------QAGLM--------QQV--------GMVG-A---HNRAAAMV--GAQ
K--GNGG-QQP------QQGLMGGQVVNGS----------PRMGYPG---SAGM------
-----------G-NNSNLLPDGLQ----------HQQQ----GGQQM---GAGSQAGMR-
------PQQP-GALNKMNMM--AN-AG--PYGGPYGQ---TAGQGMPGAGLGPQLQNKAG
LPSNMAAQF-SMEKKTPAGQ---GMPG---M-TTSQQQQQ--PGPV---GGVS-----VS
GAAAA--VGG---VQVGL-NAVGAGP-------GATPPTADPEKR-----KLIQQQLVLL
LHAHKCQRREQA-----------------NGEVRQCNLPH------CRTMKNVLNHMTHC
QL---GKSCQVAHCASSRQIISHWKNCTRHDCP------VCLPLKNA---GDKRNQQ--P
LGN--SAGVGLVNSLGSGVPGGQSNAPNLNPPNQIDPSSIERAYAALGLTYQGNQM----
-------------PQQ---SSQTSV---PN-QGL---QGQPGIRTVNSM-G--G---NSM
GVNGGVGVQTSN--QHSSLLPDAMLHNCMSAQS-LMN-D-----GVGNLGSLPTATSPSA
AGMRKSWHEDITQDLRNHLVHKL---VQAIFPTPDPAALKDRRMDNLVAYARKVEGDMYE
SANSRAEYYHLLAEKIYKIQKELEEKRRTRLQKQGIMPGQPGI-PSAGL----------P
QGPPGMG-Q----------PAMPPGQPP----NGPHVDPSMVRPAGP-NQMVNRMQNPA-
---------------------GMNQFG-QMG----GM--QSMGQRSTPPL---A-PLN--
QMG-------M-GTTRMSQPN----------ATP--LQNQYL-PPGQFPGS-SPG--LGP
GAGAVGM-NQSG-----TQNAVH---ANQMSTPPSHPASSPAPQSAPS-VPGSGAPVGSM
GSVNAGGTG-------SLPNLP-PSS-----NQSN-TFPHC------PPMRT------NS
P--SPARSLTPQ--PHQT-PPR---LP--------GCQ---------T-PQ---------
P-----QTPSTPQ-----LP-HPQHPQQQQQQAS-----QQQPQ----------PSVHTM
NSEKAN--------HL----------PQQTLGDTASSGP--QTN-QTSSVLNQNAHVPSQ
QPQTPLSAKPSL-TADGQVCSPASVSSSTDPTS-QLASA--N-GPAPSQEDVKMEVKKQE
---EDD-E-------GADAQGDGK------GKMGKGQADVKM-EEKP---E---IKKEKP
-SGDGCKGEPMDTSSS-C--VSSSVATSEDKKP----EVKK-----EE-GSGSAATNSSP
ANTQSKKKIFKPEELRQALMPTLESLYRQDPESLPFRQPVDPQLLGIP-----------D
YFDIVKNPMDLSTIKRKLDTGQYQEPWQYIEDIWLMFNNAWLYNRKTSRVYKYCSKLAEV
FESEIDPVMQGLGYCCGRKFEFSPQTLCCYGKQLCTIQRDAAYFSYQN------------
--------SSPKYGLLADRYHFCEKCFNEIQGESVSLGDDPSQPQA---------SINKD
QFQRKKNDTLDPELLVECIDCGRKMHQICVLHNETIWPSGFVCDSCLKKANKTRKENKYA
AKRLPQTKLGNFLETRVNDYIKRQNHPESGEVTIRVVHVSDKVVEVKPGMKSRFV----D
NGEMADSFPYRMKALFAFEDVDGADVCFFGMHVQEYGSDCPPPNQRRVYISYLDSVHFFK
PRHLRTAVYHEILLGYLEYVKRLGFTTGHIWACPPSEGDDYIFHCHPPDQKIPKPKRLQE
WYKKMLDKAVSERVVHDYKDIFKQATEDRLTSAKELPYFEGDFWPNVLEESIKELEQEEE
ERKREENSTSNESTDATKGDSKNAKKKNNKKTSKNK-SSLSRANKKKPG-------MPNV
SNDLSQKLYATMEKHKEVFFVIRLIAGPTANSLPPITDPDPLMACDLMDGRDAFLTLARD
KHLEFSSLRRSKWSSMCMLVELHNQSQDRFVYTCNECKHHVETRFHCTVCEDYDLCITCY
NTKGHEHKMEKLGLGLDDDSSNQAAAATQSPGDSRRLSIQRCIQSLVHACQCRNANCSLP
SCQKMKRVVQHTKGCKRKTNGGCPICKQLIALCCYHAKHCQENKCPVPFCLNIKHKLRQQ
QLQHRLQQAQMLRRRMATMQRVTQPA---GGPP--GGSAVGLPSPG-NNV-TTAPSTPTS
G-GTQPPTPQTPTQ---SMPPVPQQ-GMG-----PG---PGV--QQ--QP------GGMP
P--------QLALHHQFQQIP-GGGGGGGGGGIMNSPQHQQQ-----------QML-PQV
QQQQ----------------QPSGAVTNPQ----QLQQHHNSLPQY-SSRPPGSSPVHQS
QGKPV--LGS--------ATPPQQQQQPGGAVMAGNIGS-QQP-PNQPPSQPSLP-----
QQ---QPSGPPPAAVEIAMKIQQVADAQRKM--A----LQRQAAQAAG--KLMPSHSQHQ
QGQGQ-QMGMGHPGSVGMV-GPQSMPPQTQVA---VTAA--RAHMD-----QQQG-----
--APTGMMVGTSGPM-Q-Q---------------------------PSQQGNISQGQLPP
QVQ-LQQQR----MGAPLQNPQQ-----QQTQW---TAQ-GIP--PHQ-RQAMMNQMGHT
GMMAA---------------------Q------QQ-------------------------
---------------------HQQAQGHAALMNMVQQQ---------QGTGGGVTGGGVP
GATGV----PGVSAAGGNFPQAALQELLRMLRSPSSPPQQQQVLNILRSNPQLMAAFIKQ
RASKYKGGQGGPGGPGGVP----GGPG--------------PTGGPVGNVIG-GGA-SQM
NLNAAGVSQSGIHMGG-QGGANVNI------ATMAQLQQV--------------------
--------------------------------QQLQQQQQQRPML-SGLQQQ-Q-VAAL-
------------------------------------------------------------
---------------Q--QQQQQG--VGRGI-QGQG-PQM-----GNLSNPQLRELFMRR
------HLQ---------------------------------------------------
----------------------------QQQQQQQQ--------QMGINHGQFQQPQPP-
---------------QGQGFM---------------------------------------
----------------GQPGMQPPTVG--------QGPPGGLPLG---PQQ-PGGPPG--
----------QQGQGYPGSVAQQQATAALQQRLQ--------------------------
---QQHHL-QM-------------------------------------------------
---------------------------QQQQQHTMA------------GLPGGDAGPG-G
EGVGGP----QQP-------PQVPQ----SAQSGP-QP--SQ--AL--QVLHQR---LL-
--------------------------------------------------QQR----HLG
P--------GGSPAQHSNPMSPQQ------------PQQIAQSPHPHLQGQ-PL---PTS
LANQVRSPQ--PSPRPQSQ--PPHSSPSPRM---------QPQ--PSPHHISPQLQTGSP
HSSHLNQH--H-PGMVVPSQQQQQ---PTT--QQ--QQQ-NTMEQ--FGS-DQSAMLSQL
S---GMAGLHG--PG-------G-------------NSQDPLSQNMNHNPLNI----M
>Oreochromis_niloticus_0
------------------------------------------------------------
-------------------------MAEN-VLDS-G------------------------
------------------------------------------------------------
-------PPS--------------------------------------------------
------------------------------------------------------------
-----------------AKRPKLSS-----------------------------------
------PALSAS-ASDGND------------FGSLF-----------ELEHDLPDELISS
------------------------------------NEPGL-------------------
---------------------------------------------VNGG-DPN-------
---------------------------QLHTTLGGGPALLGPGGGGGG-AGGLGLGLGH-
---GPGGVGGGQDAV--AKHKQLSELLRAGAT-------------PSTQPG---------
------HQGAMGSPGGPAAMGQHLANMKASP-----GQG--------PQQMMGQG-----
-----QHLSSQQ--QANMM--------QQQS--------AAG-G---MIR--TMM--GAQ
QKGSNG--QQ-------QPGMIGNQVMNGS----------PRMGFG----NQGM------
-----------A-GGSNLLAETLQ-----------QP-------------GAGGQAGIR-
------GQQP-GAMNKMGMM--GN-PG-GPFGGPYGS---QGNQGLGGTGLGPQLQNKGP
MANSM-AQF-NVDKKNQPMQ---GMSA---M-G---TQQS--QTGV---GGPTGAP--VG
GAPGM--VPG---AQAGLVGPGTQVSA--ASAAAGAPPTADPEKR-----KLIQQQLVLL
LHAHKCQRREQA-----------------NGEVWQCNLPH------CRTMKNVLNHMTHC
QA---GKSCQVAHCASSRQIISHWKNCTRHDCP------VCLPLKNA---GDKRNTQCES
LLA--GAATGLGSSLGT-VPGSQPSAPNLNQPSQIDPSSIERAYAALGLTYQGNQI----
-------------QAQ---TSQPNM---PN-QGL---QGQAGVRPLNPL-G--V---NPM
GVNGGVGASPQS--QQASLLQDTMMHLNMNSQG-L-N-DAG---G---VGSMPTAAPPSA
TGMRKNWHEDITQDLRNHLVHKL---VQAIFPTPDPAALKDRRMENLVAYARKVEGDMYE
SANSRAEYYHLLAEKIYKIQKELEEKRRTRLQKQGV-----------------------N
IGSAGMG-Q------------PPTGLPP----NGPLTDPAMVRPAGP-NQM-NRMQSP--
---------------------GMNQFN-QMG-----I--QSMGQRSTPPLPLGA-SGN--
QMG-------M-VGPRVGQPN----------VNQ--LPAPYM-SQGQFPGS-GPG--V--
GAVQSGM-TPPG-----GPGGMV---QTQMGTPPPLSVASPLAQLGSAGTPSGVPAVGPM
GPQSVGGGGPNSAVGAPASSMT-PSN---TNQQPN-SNPHL------GAMRG------SS
P--SPAHSRSPT--PHQT-PPR---LA--------GSQ---------T-PQ---------
P-----HTPNASH-----LV-PPPTPQQ-------------------------NQLGQGP
GSNKPL--------------------QQQHMGPAGSTTPS-HPG-MASS----STPHGSQ
LPRTPLSQKGSF-PADSQAPTPASV-SSLDTSS-QQPAS--DTSANNVD--MKMEVKHQD
---EED-E-------SDAGSCSKG------GK----LGNLKM-EEKPVKSE---LKKEEC
-SGEGGKGVPMETSTT----TQVSGVKTEDRKPEIKKEVKKEVKDEEE------TSEAVV
SQAPVKKKIFKPEELRQALMPTLESLYRQDPESLPFRMPVDPQLLCIP-----------D
YFDIVKNPMDLSTIKRKLDTGQYQEPWQYVEDIWLMFNNAWLYNRKTSRVYKYCSKLAEV
FEQEIDPVMQSLGYCCGRKLEFSPQTLCCYGKQLCTIPRDAAYFSYQN------------
--------SSPKFGLLANRYHYCEKCFNEIQGETVSLGDDPTQPQT---------SINKD
QFEKKKNDTLDPELFVECMDCGRKMHQICVLHNETIWPEGFVCDGCLKKSNKTRKENKYS
AKRLPQTKLGVFLEQRVNDFLKRQANPESGEVFIRVVHVSDKVVEVKPGMKSRFV----D
SGEMSESFPYRTKALFAFEDIDGADVCFFGMHVQEYGSDCPQPNQRRVYISYLDSVHFFR
PRSLRTAVYHEILIGYLEYVKKLGYTTGHIWACPPSEGDDYIFHCHPADQKIPKPKRLQE
WYKKMLDKAVAERIVHDYKDIFKQATEDRLTSAKELPYFEGDFWPNVLEESIKELEQEEE
ERKREENSTSNESVDDTKGDSKNAKKKNNKKTSKNK-SSLSRANKKKPG-------MPNV
SNDLSQKLYATMEKHKEVFFVIRLIAGPMANALPPIADPDPLMACDLMDGRDAFLTLARD
KHLEFSSLRRSMWSSMCMLVELHNQSQDRFVYTCNECKHHVETRFHCTVCEDYDLCITCY
NTKGHEHKMEKLGLGLDDESSNQSAAATQSPGDSRRLSIQRCIQSLVHACQCRNANCSLP
SCQKMKRVVQHTKGCKRKTNGGCPICKQLIALCCYHAKHCQENKCPVPFCLNIKHKLRQQ
QLQHRLQQAQMLRRRMASMQRVGQPAA--GGAP--GGN--GQPSPGANNG-ATGPGTPTS
--GTQPPTPQTPTQ--GNMSAPSQQQGVG---MGGMG--TPGE----QQQG-----GGIP
P--------QHHL-HQFPSA--------GGGGMMNSPQQ--------------QMV-PQL
QQQ----------------------PPNLQQL-QQQQQHPGSLPPY-NPRPAGVPPLHQP
LGKPG--MGP--------ATPPLQ----------------QPP-PN--QGQGSMGV----
QG---QQQGPPLAAVETALKIQRLAETQRQM--AHAQAHMRGLGQG----GMIPPHPHHQ
NNQA--QMRMPH------I-G-------AQG-----VDG--RTMLD-----PQQ------
----PGTLT-G---M---------------------------------QQGG-PSSQLPP
QVQ-QQVQP-----GGQLQ-P-------TNQQW-GAGGP-TMN--QQQ-RQNMMGHMTP-
-QPAV------------------PQPQ------QQM------------------------
-----------------LN-QQQPQPGNRGLMQAI--------------------GGAGG
VPASL-------AAGSGNLPQAALQDLLRALRSPSSISQQQQVLNILRSNPTLMAAFIRQ
RAARYQGAQGGPGGAGGPPQ---GGPGGVRFQGAAGGLP--GVGAPGANQLANMDGQQQV
NVNQ--AGPPGMNIPQ-GGAGGGNM------PTMAQLQQL--------------------
---------------------------------------QQRPMLPGNLQQQQQ-MATL-
------------------------------------------------------------
LQQQQQ----QQQQ-Q--QQQQQG-----GMQPGQQ-GNM-----ANMT-PQFREMFLRR
------------------------------------------------------------
-----------------------------L--QQQQ--------QMG-NHGQFQQPQGL-
-Q---------QQQQGQQSFM-----QPG-------------------------------
---------------QGQPGITPSS----------QPQPGG-GVGV--PQQ-QGGPPG--
----GPGQLG-Q-QGY--QMS--QVAAVLQHRVM--------------------------
---------QQ-------------------------------------------------
----------------------------QQQQNQMG------------GLQGQDVGPS-G
GP-GGP---PLQPGQGGSGPGQQPQ---SGAGGGPPMPQTSQ--AMLAQNIQQR---LL-
-----------------------------------------------QQQQQQ----HLG
---------GGSPAHHSSPMSP--------------QQQMAQSPHHHLQGQGGLG-PAGS
LSSQVRSPQ--PSPRPQSQ--PPRSSPSPRMQP---SS--QPQ--PSPHRISPQTQSGSP
HPGHLSQH--Y-SNMAPPQPPQPQQ--Q--------QPG-SSVDPSQYNS-DQNSIMSQL
S---GMTGMHGGQGGQSDM-LGGNNNSGGNNNNNNNNNQE-LGTNINHNLM-------
>Esox_lucius_1
------------------------------------------------------------
-------------------------MAEN-VLDS-G------------------------
------------------------------------------------------------
-------PPS--------------------------------------------------
------------------------------------------------------------
-----------------AKRPKLSS-----------------------------------
------PALSVS-ASDGND------------FGSLF-----------DLEHDLPDELINS
------------------------------------SELGL-------------------
---------------------------------------------VNGG-DLS-------
---------------------------QLHTSLGGGG-------------GGMGMG----
-----PGGGGGQDAV--AKHKQLSELLRSGAP-------------PASSQQ---------
------GQGTVGSPGG-ASMG-HLGNMKVSP-----G----------PQSMGQ-------
-Q---QHLSPQQ--QASMM--------QQQ-------AGMVG-A---MNR--GMM--GAQ
K--GNGQ----------QQAMMGGQVMNGS----------PRMGFS----NQGM------
-----------G-GNSNLLAETLQ-----------QQ-------------GPGGQAGLR-
------VQQP-GALNKMGMM--GN-PG--PYGGPYGGQ--QAGQGLGGAGLGPQLQNKGS
MPNNL-AQF-SMDKKSQPMQ---GMAA---M-A---SQQS--AAGV---GGGAG----PG
GTPGM--VPN---AQGGL-GSAVSAAA--AAAAVGAPPTADPEKR-----KLIQQQLVLL
LHAHKCQRREQA-----------------NGEVRQCNLPH------CRTMKNVLNHMTHC
QA---GKSCQVAHCASSRQIISHWKNCTRHDCP------VCLPLKNA---GDKRNQQ--S
LLG--GPGVGLGSSLGS-VPGAQPSAPSLNPPSQMDPSSIERAYAALGLTYQGTQI----
-------------QSQ---SNQAAL---PS-QGL---QGQPGMRPLNPM-G--G---NPM
GVNGGVGVPPQN--QQASLLQDTMLHLNMTSQS-LMN-DAG---GAGNMGSMPTATPPSA
PGMRKSWHEDITQDLRNHLVHKL---VQAIFPTPDPAALKDRRMENLVAYARKVEGDMYE
SANSRAEYYHLLAEKIYKIQKELEEKRRTRLQKQ--------------------------
--------------------------------DGPLPDPS--RPLGP-NQMVNRMQNPA-
---------------------VMNQFN-QMG-----M--QSMGQRSTPPLPLT--PVN--
QMG-------M-GNPRMGQAN----------VG----QNQYL-PQGQFPGS-GPGPVL--
GTVQSGM-TEPGMNQQNNQGGMG---QTPMPTSSPLPVNSPLAGPGSVGGGCGVPSVGPM
GPQSVGGG--------PSSNLP-LSN---NPQQSN-SIPHL------SAMRQ------SS
P--SPARSRTPT--PHQT-PPR---LA--------GSQ---------T-PQ---------
P-----HTPNPPQ-----LV-PPAPQQQL------------------------GPGSQGP
GSNKPM---------------------QQGMGAGSTTPS--HPG-HPSTTPNPHGSQHPR
TPRTPMSQKGGFQSQDSQALTPASV-SSVDTAS-QQASQS-D-TSASVD--PKVEVKQQP
---DEE-D-------DGDGDCSKG------GK----LSNVKT-ESKPIKIE--GVKKEEC
GGGDGGKCVPMETSSS-TGVKGEDRVKTEDRKP----EVK-EPKEEEK-GSDSP---GTP
SGAQSKKKIFKPEELRQALMPTLESLYRQDPESLPFRQPVDPQLLGIP-----------D
YFDIVKTPMDLSTIKRKLDTGQYQEPWQYVDDIWVMLNNAWLYNRKTSRVYKYCSKLAEV
FEAEIDPVMVSLGYCCGRKLEFSPQTLCCYGKQLCTIPRDAAYFSYQN------------
------------------RYHFCEKCFNEIQGDNVSLGDDPSQPQT---------SIGKD
QFEKKKNDTLDPELLVECMDCGRKMHQICVLHNDTIWPSGFTCDGCLKKLNKTRRENKYA
AKRLPQTKLGCYLETRVNDYLKRQSHPESGDVTIRVVHVSDKVVEVKPGMKSRFV----D
TGEMCESFPYRTKALFAFEDIDGADVCFFGMHVQEYGSDCPPPNQRRVYISYLDSVHFFQ
PRSLRTGVYHEILIGYLEYVKKLGYTTGHIWACPPSEGDDYIFHCHPVDQKIPKPKRLQE
WYRKMLDKAAAERIVHDYKDIFKQATEDRLTSAKELPYFEGDFWPNVLEESIKELEQEEE
ERKREENSTSNESIDATKGDSKNAKKKNNKKTSKNK-SSMSRANKKKPG-------LPNV
SNDLSQKLYASMEKHKEVFFVIRLIAAPMSNTLGPIADPDSLMACDLMDGRDAFLTLARD
KHLEFSSLRRSKWSSMCMLVELHNQSQDRFVYTCNECKGHVETRYHCTVCEDYDLCITCY
NTKGHIHKMEKLGLGLDDESNNAAASSIANPGDSRRLSIQRCIQSLVHACQCRNANCSLP
SCQKMKRVVQHTKGCKRKTNGGCPICKQLIALCCYHAKHCQENKCPVPFCLNIKHKLRQQ
QLQHRLQQAQMLRRRMASMQRVGQPPP--G--P-GGNG--GLPSPG-NNG-TTGPSTPV-
--GTQPPTPQTPNQ--GNMPPGPQQ-GMG-----QG---PPGQQQQIQ------------
---------QHQMHHQFQQQMQQQQQQQGGGGMMNSPQQQQ------------QMV-QQQ
LQ------------------QQQGQSPNV-----QQMQHQGGLPPY-TPRPPGASPLHQS
LGKPG--LGP--------ATPPQQQ-------------------AN--PGQASMAQ----
GQ---QQQGPPPAAVEIALKIQRVAETQRQM--AQAQILQRQQAAQGG--GMMSPHPHHQ
NPQAQ-MQGMTHPG-AGMV-GPQGMNPQGPG-----GAG--RTLME-----QQ-------
----QAMVV-GPGGL-Q-------------------------------QQGG-PQSQLPP
QVQ-LQQQS-------QLQNP-------NQQQW---GGAGGMT--PQQ-RQGMMGQMGHL
TPQQQQQLA--QQQRQLVQQQQQQQQQ------QQQ-------------QQQQQ------
----------------QQG-QPQQQAGQGGLMGLM-----------------GGPGAVAG
AA--------AAMAGTGNLPQAALQDLLRTLRSPSSPGQQQQVLNILRSNPLLMAAFIKQ
RAARYQGGPGVPGSPGV-------GPAGVRFQGAPGGTG-VGPGGPGGTQVV-MDG-QQV
NLNPG-VAQAGMNIGQ-GGG---NM------ATMAQIQQLQQ---------QQQQQQQQQ
QQQQQQQQQQQQQQQQQQ-QQQQQQQ-QQQQQQQQQQQQQQRPLLPGTLQQQ-QQMAAL-
------------------------------------------------------------
-------------------QQQQG-----GI-PGQG-TPM-----SSMN-PQFRELLMRR
------HLL---------------------------------------------------
---QQQQQQQQQ----------------QQQQQQQQ--------QMS-NNSQFQQPQTP-
QQ---------QQGPGQQGFM-----Q---------------------------------
---------------QAQPG----QPG--------QPQPGGGG----PPQQ-GGGPQGP-
--QPGPGP-GQQGQGYP------QVAAALQQRLQ--------------------------
---HQMQM-QM-------------------------------------------------
----------------------------QQQQQQQQQIQQQQIQQQQIQQQQQDGG----
---SGP--GQLQQGPQGP-GPQGPQ----QGQGGPSQAQSSH--AMLQQALHQR---RL-
--------------------------------------------------QQQ----HLG
---------GGSPAQHTSPMSP--------------QQQMAQSPHPHLQSQ-ALG--GQS
LSSQVRSPQ--PSPRPQSQ--PPHSSPSPRM---------QPQ--PSPHRISPQTQTGSP
HPGHLSQH--H-PGMGAPQNPQL--------SQQ--QQA-NSGDPGTFGS-DPSAMMSQI
S---GMGGLHG--PGQSEM-LSN-------------NNQD-LGTNINHNSLDI----M
>Esox_lucius_0
------------------------------------------------------------
-------------------------MADN-VLDS-G------------------------
------------------------------------------------------------
-------PPS--------------------------------------------------
------------------------------------------------------------
-----------------AKRPKLSS-----------------------------------
------PALSVS-ASDGND------------FGSLF-----------DLEHDLPDELINS
------------------------------------SELGL-------------------
---------------------------------------------VNGG-DLS-------
---------------------------QLHTSL---------------------------
--------GGGQDAA--AKHKQLSELLRAGAQ-------------PPTG-----------
------QQGANNSPGG--TMG-LLGSMNTSP-----G----------AQGMGPQG-----
-----QHSSP-Q--QAGMM--------QQA--------GMVG-G---LNR--TMI--GAQ
K--GNGQ-QQG----PSPQGMMGGQVMNGS----------PRIGYPG---NQGM------
-----------G-NNSNLLAETLQ-----------Q------GGQQM---GTGGQAGMR-
------PQQP-GALNKMNMM--VN-AG--PCGGPYGP---PAGQGLGGAGLGPQLQNKAG
MAGSL-AQF-NVDKKAPPVQGVHGMAG---M-A---SQQA---SAV---GSVS-----VG
GALG---GAG---AQAGL-GA------------VQAPPTADPEKR-----KLIQQQLVLL
LHAHKCQRREQT-----------------KGEVRQCNLPH------CRTMKNVLNHMTHC
QA---GKSCQVAHCASSRQIISHWKNCTRHDCP------VCLPLKNA---GDKRNQQ--S
LLS--SAGVGLGNSLGA-VPGGQPSTPNLNPPSQIDPSSIERAYAALGLTYQGNQM----
-------------PQQ---PPQSN-------PGM---QGQPGIRLLKAM-G--G---NPM
GMNGGVGVQPSN---QSNLLPDGMLHNNVNAQS-LMN-DGG---GLGNLGSMPTATPPSV
AGMRKNWHEDITQDLRNHLVHKL---VQAIFPTPDPAALKDRRMENLVAYARKVEGDMYE
SANSRAEYYHLLAEKIYKIQKELEEKRRTRLQKQGMMPTQPGM-PPSGL----------P
QGPPGMG-PPGMGPPGMGPSPLGPGQPT----NGPHADPSMVRPTGP-NQMVTRMQNPA-
---------------------GMNQFG-QMG-----M--QSLGQRATPPLPLGA-PLN--
QLG-------I-GPTRMGQSN----------VAQ--HQNQYL-PPGPFPGS-SPG--L--
GPGPVSM-SQPG-----PQGGMTQ--QAQMPTPPSLQVSSPAAPSGSVAGP--GATQGPV
GPGSVGGG--------LPSSL--PQP---NSSQTN-LHPHC------PPVRQ------NS
P--SPSRSLTPT--PHQT-PPG---LP--------RSQ---------T-PQ---------
P-----QTPNPPQ-----VA-PP-PTQQLAS---------------------RQPTGPGI
HSEKTN--------QL----------QQPTEGGGASGGP--QTG-PAQSVLTQNAHAPPQ
LPQTPLSQKSSL-TADGQASTPASV-SSVDPGS-QLTPS--D-VHAPTE--TKMEAKRLD
---DED-Q-------GEGKDGKAS------GKMGKGQADIQS-EEKP---E---IKMEKP
-SGDGCKGEPMDTS------LTTPKTEDRDRKP----EVKIEPKEEEE-GSGALGTQSSP
ASAQNKRKIFKPEELRQTLMPTLEALYRQDPESLPFRQPVDPQLLGIP-----------D
YFDIVKNPIDLSTIKRKLDTGQYQEPWQYVDDIWLMFNNAWLYNRKTSRVYKYCSKLAEV
FEAEIDPVMQGLGYCCGRKLEFSPQTLCCYGKQLCTIPRDAAYFSYQN------------
------------------RYHFCEKCFNEIQSECVSLGDDPSQPQT---------SISKD
QFQRKKNDTLDPELLVECTDCGRKMHQICVLHNDTIWPAGFVCDNCLKKANKTRKENKYA
AKRLPQTKLGSFLEGRVNDYLRRQNHPESGDVTIRVVHVSDKVVEVKPGMKSRFV----D
TGEMSESFPYRTKALFAFEDIDGSDVCFFGMHVQEYGSDSPPPNQRRVYISYLDSVHFFQ
PRHLRTGVYHEILIGYLEYVKKLGFTTGHIWACPPSEGDDYIFHCHPVDQKIPKPKRLQE
WYKKMLDKAVAERIVHDYKDVFKQATEDRLTSAKELPYFEGDFWPNVLEESIKELEQEEE
ERKREENSTTGESMDATKGDSKNAKKKNSKKTSKNKSSSLSRANKKKPG-------MPNV
SNDLSQKLYATMEKHKEVFFVIRLIAAPTANSLPPITDPDPLMACDLMDGRDAFLTLARD
KHLEFSSLRRAKWSSMCMLVELHNQSQDRFVYTCNECKNHVETRFHCTVCEDYDLCITCY
NAKGHEHKMEKLGLGLDDESNSAAAAATQSPGDSRRLSIQRCIQSLVHACQCRNANCSLP
SCQKMKRVVQHTKGCKRKTNGGCPICKQLIALCCYHAKHCQENKCPVPFCLNIKHKLRQQ
QLQHRLQQAQMLRRRMASMQRVGQPP------P--G----GLPSPG-NNG-TTAPSTPTS
G-GTQPLTPQTPTQ--PNVPAGPQP-GMA-----AGGGGPQQQPQQQ-------------
--------QQHQLHHQFQQIP-------GGGGMINSPQQP-------------PIV-PQV
QQH-----------------Q--SPASKPQ----QLQQHANSLPPY-ASRPPGSSPHPQS
QGKPG--LGP--------ATPPQQH-------------------PN--PGQTTMPQ----
QQQQAPLSGPPPAAVEIAMKIQQVADAQRKM--A----LQRQAAQAA---GMMPPHPHHQ
QPPG--PMGLAHPG-VGMV-GAQGLSPQAQA-----AAA--RAHME-----QQQ------
--GPPGMMV-GHGPV-Q-Q---------------------------QPQQPN-PQGQLPT
QVQ---QQR----VGPPLQSP--------PQQW---AGP-GMT--PQQ-RQAMMGQMGHP
GMVAA------------------QQQQ------QQQ-------------QQQMQ------
--------------------QRQQ------------------------------------
------------QVQQQQLQQQQQHQQQQQHQQQHQHQQQHQQQQQLQQQQQLQQQ----
---------------------------------------------------------QQQ
QLQQQ-QQQQLQQQQQ-Q----QLQ------QQQQQLQQQQQ------------------
-------------LQQQQ----QLQQ-QQQLQQQQQLQQQQRPML-SSLQQQ-Q-VAAL-
------------------------------------------------------------
-------------------QQQQG-----GM-PGQQAPNM-----ANIN-PQFRELFMRR
------HLQ---------------------------------------------------
------QQQQQQ----------------QQQQQQQQ--------QMG-NHAQFQQPQPP-
---------------QQQGYM---------------------------------------
----------------GQPGIASQQPG--------QGQSVV-------PQQ-PGGQPG--
-----------Q-QGYPSTVAQQQ-AVVLQQRLQ--------------------------
---HQHHL-QM-------------------------------------------------
---------------------------QQQHQNSMA------------GLQGSEGGTG-S
GA-GGP--------------P-QPQ----PPQGAP-QPPSSQ--TLLQQALHQR---LL-
--------------------------------------------------QQQ----HLA
---------GGSPGQHSSPMSP--------------QQQMAPS--PHLQGA-AL---SAS
LGNQVRSPQ--PSPRPQSQ--PPRSSPSPRM---------QPL--PSPHHISPQTQTGSP
HPGQLAQH--H-PGMVVPSQQTP-------------QQQ-NSMDQ--FGS-DQSAMLSQL
S---GMGGLHG--PGGPDM-LSG-------------NSQD-LGQNMNHNTLDI----M
>Nothoprocta_perdicaria_0
------------------------------------------------------------
-------------------------MAEN-VVEP-G------------------------
------------------------------------------------------------
-------PPS--------------------------------------------------
------------------------------------------------------------
-----------------AKRPKLSS-----------------------------------
------PALSVS-ASDGTD------------FGSLF-----------DLEHDLPDELISS
------------------------------------TELGL-------------------
---------------------------------------------TNGG-DIN-------
---------------------------QLQTSL---------------------------
--------GMAQDAA--SKHKQLSELLRAGSS-------------PNLNMGVGG-----P
GQ----GMASQTQQNS-PGMG-MLNSMVKSP----MAQAGLTS---PNMAMGASGP----
-N---QGPSAQS--TAGMMPTVNSP-VNQPGMG--MNTGMNA-G---MNP--GML--AA-
---GNG------------QGIMQGQVMNGSIG--AGRG-RPNMPYP----NPGM------
-----------S-NAGNLLAETLQ-----------Q------GSPQM-----GGQPGLR-
------GPQP-GAMNKMGMM--SN-PS--PYGQPYSQ---NTGQQMGASGLGPQMQNKAG
LQNSL-PQF-PMEKKPVPGA---GIPN---M-G---QQQA--PQVQ--------------
-QAGM--GPA---ASQGM---------------GSGAPTADPEKR-----KLIQQQLVLL
LHAHKCQRREQA-----------------NGEVRQCNLPH------CRTMKNVLNHMTHC
QA---GKSCQVAHCASSRQIISHWKNCTRHDCP------VCLPLKNA---GDKRNQQ--S
LLG--GAAVGLANT-GS-VGVGQQTTPSINTTSQIDPSSIERAYAALGLTYQGNQM----
-------------QTQ---SQAQVK---NQ-QQG---QSPQGLRPMNPM-S--A---NPM
GVNGGVGV------QTPNLLPDSMLHSTMNSQNAMMS-ESA---SVASLGAMPT-AQPSN
TGIRKQWHEDITQDLRNHLVHKL---VQAIFPTPDPAALKDRRMENLVAYARKVEGDMYE
SANSRAEYYHLLAEKIYKIQKELEEKRRTRLQKQNMIPNAPGM-PQAPM----------N
QGP-SMG-Q------------PQPGMSA----NGPLPDPTLIRANVP-NQMMNRMQTQP-
---------------------GMNQFG-QMN-----MQLSSMGPRQTPPLQHPG-QLS--
QPGAMN---QMGFPSRMQQPG----------VGQPSSQNQFL-QQNQFPAS-SPG--M--
NAASMPM-TQPG-----NQTPVS---QAQMTS-SSCPVNSPAMAPGSQG-----------
------------------------------------SHIHC-PPLPQPPMHR------NS
P--SPVPSRTPT--PHHT-PPS---LG--------SQQQQQQAAA-AA-AA----AAPTA
PT------AAPQ------AL-PQGPQSQTMHPPPRQTPTPPQAPLP-PQV--QPPVPVTP
SAEQQ---------Q-----------QQQPLS---------QQS-TTASVPTPTAPLQPQ
HPTTPLSQ-PAV-SIDGQVSNPPST-SSTEVNSQQTALE--QQQPPLQE--VKMEIKAEE
---GEP-E----------------------------QTELQM-EEKS---E---GK-VEP
-AVEECKPDPME---------------QEEKKP----EVKTEMPEGEE-RPATPATQSSP
AAGQSKKKIFKPEELRQALMPTLEALYRQDPESLPFRQPVDPQLLGIP-----------D
YFDIVKNPMDLSTIKRKLDTGQYQEPWQYVDDIWLMFNNAWLYNRKTSRVYKYCSKLAEV
FEQEIDPVMQSLGYCCGRKLEFSPQTLCCYGKQLCTIPRDATYYSYQN------------
------------------RYHFCEKCFNEIQGESVSLGDDPSQPQT---------TINKE
QFSKRKNDTLDPELFVECIECGRKMHQICVLHNEIIWPSGFVCDGCLKKTGRTRKENKFS
AKRLPATRLGTFLENRVNDFLRRQNHPEAGEVTVRVVHASDKTVEVKPGMKARFV----D
SGEMAESFPYRTKALFAFEEIDGVDLCFFGMHVQEYGSDCPPPNQRRVYISYLDSVHFFR
PKCLRTAVYHEILIGYLEYVKKLGYTTGHIWACPPSEGDDYIFHCHPPDQKIPKPKRLQE
WYKKMLDKSVSERIVHDYKDIFKQATEDRLTSAKELPYFEGDFWPNVLEESIKELEQEEE
ERKREEN-TSNESTDVSKGDSKNAKKKNNKKTSKNK-SSLSRGNKKKPG-------MPNV
SNDLSQKLYATMEKHKEVFFVIRLIAGPAANSLPPIVEPDPLIPCDLMDGRDAFLTLARD
KHLEFSSLRRAQWSTMCMLVELHTQSQDRFVYTCNECKHHVETRWHCTVCEDYDLCITCY
NTKNHDHKMEKLGLGLDDESNNQQTATTQSPGDSRRLSIQRCIQSLVHACQCRNANCSLP
SCQKMKRVVQHTKGCKRKTNGGCPICKQLIALCCYHAKHCQENKCPVPFCLNIKHKLRQQ
QLQHRLQQAQMLRRRMASMQRTGVVG---------QQQ--GLPSPT-----PATPTTPT-
--GQQPTTPQTPQP---QPPPQPVP-----------------------------------
------------------------------------------------------------
--------------------P-------------PQPAPPNNMAPYAMQRTQPPGA--VS
QGKAGGQVTP--------PTPPQP----------------PQP-----------------
-----PVQGPPPAAVEMAMQIQRAAETQRQM--AQVQIFQRPI--------------QHQ
MPQ----M------------PPMGMNPPQIA-----RGP--GGHID--------------
----QGM---GPAGM-Q-------------------------------------------
----------------------------QQPPW---VQG-GLP-QPQQ-LQPGMQR---P
SMMSV------------------AQPG------QPM------------------------
--------------------NMAPQPGMGQV------------------------PGAA-
------------QPKQPPLPQAALQNLLRTLRSPSSPMQQQQVLNILHSNPQLLAAFIKQ
RAAKYAGSQ-NAQGMPA-------QGGM-------------AQGQPGL------------
------QAQQAMQGQQGGVHANAAM------QNMSPMQAG--------------------
---------------------------------------VQRPSLP----PQ-Q------
------------------------------------------------------------
-----------PPQ-Q--PPQAMA-----AM-NPQA-QQMNMNH-SGMA-PQFRDLLMRR
-----HQMM---------------------------------------------------
-------EQQRH----------------QQQQQQQQGAGPALGPAMA-NHNQFQQPQG--
------------------------------------------------------------
------------------------------------------------------------
-------------VGYP------QQQQQQQQRMQ--------------------------
---HHMQ-----------------------------------------------------
----------------------------QLQQGGMG------------QM----------
--------------------GQLPQ---A-------MSAEAG--ASLQQAFQQR---LL-
--------------------------------------------------QQQ-------
---------MGSPAQ-PNPMSPQQH----------MLPGQAQS--PHLQGQ-QL---PAA
LSNQVRSPQPVPSPRPQSQ--PPHSSPSPRM---------QPQ--PSPHHVSP--QTSSP
H-----------PGLVA-------------------AQA-NAMDQGHFASPDQSAMLSQL
ASNPGMAALHG--TSATELGLSS-------------DNSD-LNSNLSQSTLDI----H
>Dipodomys_ordii_0
------------------------------------------------------------
-------------------------MAEN-VVEP-G------------------------
------------------------------------------------------------
-------PPS--------------------------------------------------
------------------------------------------------------------
-----------------AKRPKLSS-----------------------------------
------PALSAS-ASDGTD------------FGSLF-----------DLEHDLPDELINS
------------------------------------TELGL-------------------
---------------------------------------------TNGG-DIS-------
---------------------------QIQTSL---------------------------
--------GIVQDAA--SKHKQLSELLRSGSS-------------PNLNMGVGG-----P
GQ----VMASQAQQNS-PGLG-LINSMVKSP----MAQPGLTS---PNMGMGTSGP----
-N---QGPT-QS--TTGIM---NSP-VNQPAMG--MNTGMNA-G---MNP--GML--AA-
---GNG------------QGIMPNQVMNGSIG--AGRG-RPNMQYP----NPGM------
-----------G-NTGSLLTEPLQ-----------Q------GSPQM-----GGQAGLR-
------GPQP----LKMGMM--SN-PN--PYSSPYSQ---NSGQQLGASGLGLQIQTKTV
LPNSL-SPF-AMDKKAVPGG---GMPN---M-G---QQPA--PQGQ--------------
-QPGL--VTP---VTQGM---------------GSGAHTADPEKR-----KLIQQQLVLL
LHAHKCQRREQA-----------------NGEVRQCNLPH------CRTMKNVLNHMTHC
QS---GKSC-----------------------------------------------Q--A
ILT--GAPVGLGNP-SS-LGVGQQSTPSLSTVSQIDPSSIERAYAALGLPYQVNQM----
-------------PPQ---PQVQTKNQQNP-QSG---QSPQGMRPMSNM-----------
-----------------------MVEFSIPS-----------------------------
--------------------------VQAIFPTPDPAALKDRRMENLVAYARKVEGDMYE
SANNRAEYYHLLAEKIYKIQKELEEKRRTRLQKQSMLPNAS-M-VPVSM----------N
PGP-NMG-Q------------PQPGMTS----NGPLPDPNMIRGSVP-NQMMPRITPQP-
---------------------GLNQFS-QMN-----IPQPPIGPRQTSPLQHHG-QMA--
QPGALNA--PMGYGPRMQ---------------QPSSQSQFL-SQTQFP---PQG--M--
NVTNMPL-APSN-----GQAPVS---QAQMSS-SSCPVNSPIMPPGSQG-----------
------------------------------------SHIHC-PPLPQQALHQ------NS
P--SPVPSRTPT--PHHT-PPS---IG--------AQQ---------P-PA----TAIPA
PV------PTPP------TL-PPGPQSQALHPPSRQTPTPP-TQLP-PQV--QPSLPAAP
SAD-----------QP----------QQQPRS---------QQS-IAASVPTPTAPLLPP
QPATPLSQ-PAI-SIEGQVSNPPST-SSTEVNS-QNIPE--KQ--SSQE--VKTEVKMEV
---DQP-Q----------------------------SADAPP-EDIP---E---AK----
--PEDCKVEPSE---------------PEERGT----ELKSEIKEEED-QPNTSATQSSP
APGQSKKKIFKPEELRQALMPTLEALYRQDPESLPFRQPVDPQLLGIP-----------D
YFDIVKSPMDLSTIKRKLDTGQYQEPWQYVDDIWLMFNNAWLYNRKTSRVYKYCSKLSEV
FDQEIDPVMQSLGYCCGKKLEFSPQTLCCYGKQLCTIPRDATYYSYQN------------
---------------------------------------------S---------TINKE
QFSKRKNDTLDPELFVECTECGRKMHQICVLHHEIIWPAG-----------------SFV
FLGLPSTRLGTFLENRVNDFLRRQNHPESGEVTVRVVHASDKTVEVKPGMKARFV----D
SGEMAESFPYRTKALFAFEEIDGVDLCFFGMHVQEYGSDCPPPNQRRVYISYLDSVHFFR
PKCLRTAVYHEILIGYLEYVKKLGYTTGHIWACPPSEGDDYIFHCHPPDQKIPKPKRLQE
WYKKMLDKAVSERIVHDYKDILKQATEDRLTSAKELPYFEGDFWPNVLEESIKELEQEEE
ERKREEN-TSNESTDVTKGDSKNAKKKNNKKTSKNK-SSLSRGNKKKPG-------MPNV
SNDLSQKLYATMEKHKEVFFVIRLIAGPAANSLPPIVDPDPLIPCDLMDGRDAFLTLARD
KHLEFSSLRRAQWSTMCMLVELHTQSQDRFVYTCNECKHHVETRWHCTVCEDYDLCITCY
NTKNHDHKMEKLGLGLDDESNNQQAAATQSPGDSRRLSIQRCIQSLVHACQCRNANCSLP
SCQKMKRVVQHTKGCKRKTNGGCPICKQLIALCCYHAKHCQENKCPVPFCLNIKQKLRQQ
QLQHRLQQAQMLRRRMASMQRTGVAG---------QQQ--GLPSPT-----PATPTTPT-
--GQQPATPQTPQP---QPP----A-----------------------------------
------------------------------------------------------------
--------------------Q-------------PQPTPPSSMPPY-LPRTQAAGP--VS
QGKAAGQVTP--------PTPPQT----------------AQP-----------------
-----PLPGPPPAAVEMAMQIQRAAETQRQM--AHVQIFQRPI--------------QHQ
MPQMT-PM------------ASMGMNPPPMA-----RGP--SGHME--------------
----PGM---GPTAM-Q-------------------------------------------
----------------------------QQPPW---VQG-GLP-QPQQ-LQSGMPR---P
AMMSV------------------AQHG------QPL------------------------
--------------------NMAPQPGLGQV-------------------------GVS-
------------PLKPGTVSQQALQNLLRTLRSPSSPLQQQQVLSILHANPQLLAAFIKQ
RAAKYANS--NPQPLPG-------QPGM-------------PQGQPGL------------
------QP-PTMPSQQ-GVHSNPAL------QNMNPMQAG--------------------
---------------------------------------VQRAGLP----PQ-Q------
------------------------------------------------------------
-----------PQP-Q--LQPPMG-----GM-SPQA-QQMNMNH-NTMP-PQFRDILRRQ
------QMM---------------------------------------------------
---------------------------------QQQGAGPGIGPGMA-NHNQFQQPQG--
------------------------------------------------------------
------------------------------------------------------------
-------------VGYPP------QQQQQQQRMQ--------------------------
---HHMQ-----------------------------------------------------
----------------------------QMQQGNMG------------QM----------
--------------------GQLPQ---G-------LGAEAG--ASL-QAYQQR---LL-
--------------------------------------------------QQQ-------
---------MGSPAQ-PNPMSPQQH----------MLPNQAQS--PHLQGQ-QI---PNS
LSNQVRSPQPVPSPRPQSQ--PPHSSPSPRM---------QPQ--PSPHHVSP--QTSSP
H-----------PGLVA-------------------AQAANPMEQGHFTSPDQNSMLSQL
ASNPGMANLHG--ASATDLGLST-------------DNSD-LNSNLSQSTLDI----H
>Phyllostomus_discolor_0
------------------------------------------------------------
-------------------------MAEN-VVEP-G------------------------
------------------------------------------------------------
-------PPS--------------------------------------------------
------------------------------------------------------------
-----------------AKRPKLSS-----------------------------------
------PALSAS-ASDGTD------------FGSLF-----------DLEHDLPDELINS
------------------------------------SDLGL-------------------
---------------------------------------------TNGG-DIS-------
---------------------------QLQTSL---------------------------
--------GIVQDAA--SKHKQLSELLRSGSS-------------PNLNMGVGG-----P
GQ----GMASQAQQNS-PGLG-LINSMVKSP----I----------PNMGMGTSGP----
-N---QGPT-PS--ATGMM---NSP-VNQPAMG--MNTGMNA-G---MNP--GML--TA-
---GNG------------QGMMPNQVMNGSIG--AGRG-RPNMQYP----NPGM------
-----------G-NAGNLMSEPLQ-----------Q------GSPQM-----GGQAGLR-
------GPQP----LKMGMM--NN-PN--PYGSPYTQ---NSGQQIGASGLGLQIPTKSV
LPNSL-SPF-AMDKKAVPGG---GMPS---M-G---QQQA--PQVQ--------------
-QSGL--VTP---VAQGM---------------GSGAHTADPEKR-----KLIQQQLVLL
LHAHKCQRREQA-----------------NGEVRQCNLPH------CRTMKNVLNHMTHC
QS---GKSCQVAHCASSRQIISHWKNCTRHDCP------VCLPLKNA---GDKRNQQ--S
ILT--GTPVGLGNT-SS-LGVGQQSTPSLSTVSQIDPSSIERAYAALGLPYQVNQM----
-------------PTQ---PQVQAKNQQNQ-QSG---QSPQGMRSMSNI-N--A---SPM
GVNGGVGV------QTSNLLPDSMLHSAINSQNPMMS-ENA---SVASLGPMPTAAQPSN
TGIRKQWHEDITQDLRNHLVHKL---VQAIFPTPDPAALKDRRMENLVAYARKVEGDMYE
SANNRAEYYHLLAEKIYKIQKELEEKRRTRLQKQNNLSNAAGM-VPVAM----------N
PGP-TMG-Q------------PQPGMTS----NGPLLDPSLVRGSVPTNQMMPRITPQP-
---------------------GLSQFP-QMN-----MPQPPIGPRQTSPLQHHG-QLA--
QPGALNP--PLGYGPRVQ---------------QPSSQSQFL-PQTPFS---TQG--M--
SVTNMPL-PPPG-----GQAPVS---QAQMSS-SSCPVNSPIMPPGSQG-----------
------------------------------------SHIHC-PPLPQPALHQ------NS
P--SPVPSRTPT--PHHT-PPS---IG--------APQ---------P-PA----TAIPA
PV------PTPP------AM-PPGPQSQALHPPPRQTPTPPPTQLP-PQV--QPSLAAAA
SAD-----------QP----------QQQPLS---------QQS-TSASAPTPTAPLPPP
QPATPLSQ-PAV-SIEGQVSNPPST-SSTEVNS-QAISE--KQ--PSQE--VKVETKMEV
---DQP-E----------------------------PADSQP-EDIP---E---TK----
--VEDCKVEPTE---------------TEERST----ELKTEAKEEED-QPSTSVTQSSP
APGQSKKKIFKPEELRQALMPTLEALYRQDPESLPFRQPVDPQLLGIP-----------D
YFDIVKSPMDLSTIKRKLDTGQYQEPWQYVDDIWLMFNNAWLYNRKTSRVYKYCSKLSEV
FEQEIDPVMQSLGYCCGRKLEFSPQTLCCYGKQLCTIPRDATYYSYQN------------
------------------RYHFCEKCFNEIQGESVSLGDDPSQPQT---------TINKE
QFSKRKNDTLDPELFVECTECGRKMHQICVLHHEMIWPLGFICDGCLKKTARTRKENKFS
AKRLPSTRLGTFLENRVNDFLRRQNHPESGEVTVRVVHASDKTVEVKPGMKARFV----D
SGEMAESFPYRTKALFAFEEIDGVDLCFFGMHVQEYGSDCPPPNQRRVYISYLDSVHFFR
PKCLRTAVYYEILIGYLEYVKKLGYTTGHIWACPPSEGDDYIFHCHPPDQKIPKPKRLQE
WYKKMLDKSVSERIVHDYKDIFKQATEDRLTSAKELPYFEGDFWPNVLEESIKELEQEEE
ERKREEN-TSNESTDVTKGDSKNAKKKNNKKTSKNK-SSLSRGNKKKPG-------MPNV
SNDLSQKLYATMEKHKEVFFVIRLIAGPAANSLPPIVDPDPLIPCDLMDGRDAFLTLARD
KHLEFSSLRRAQWSTMCMLVELHTQSQDRFVYTCNECKHHVETRWHCTVCEDYDLCITCY
NTKNHDHKMEKLGLGLDDESNNQQAAATQSPGDSRRLSIQRCIQSLVHACQCRNANCSLP
SCQKMKRVVQHTKGCKRKTNGGCPICKQLIALCCYHAKHCQENKCPVPFCLNIKQKLRQQ
QLQHRLQQAQMLRRRMASMQRTGVVG---------QQQ--GLPSPT-----PATPTTPT-
--SQQPTTPQTPQP---QPP----S-----------------------------------
------------------------------------------------------------
--------------------Q-------------PQPTPPNSMPPY-LPRTQAAGP--VS
QGKAPGQVTP--------PTPPQT----------------AQP-----------------
-----PLPGPPPAAVEMAMQIQRAAETQRQM--AHVQIFQRPI--------------QHQ
MP----PM------------APMGMNPPPMA-----RGP--SGHLE--------------
----PGM---GPTGM-Q-------------------------------------------
----------------------------QQPPW---AQG-ALS-QPQQ-LQPGMPR---P
AMMSV------------------AQHG------QPL------------------------
--------------------NMAPQPGLGQV-------------------------GVS-
------------PLKPGTVSQQALQNLLRTLRSPSSPLQQQQVLSILHANPQLLAAFIKQ
RAAKYANS--NPQPLPG-------QPGM-------------PQGQPGL------------
------QP-PAMPGQQ-GVHSNPAM------QNMNPMQAG--------------------
---------------------------------------VQRAGLP----QQ-Q------
------------------------------------------------------------
-----------PQQ-Q--LQPPMG-----GM-SPQA-QQMNMNH-NTMP-SQFRDILRRQ
------QMM---------------------------------------------------
-------------------------------QQQQQGAGPGIGPGMA-NHNQFQQPQG--
------------------------------------------------------------
------------------------------------------------------------
-------------VGYPP------QQQQQQQRMQ--------------------------
---HHMQ-----------------------------------------------------
----------------------------QMQQGNMG------------QM----------
--------------------GQLPQ---A-------LGAEAG--ASL-QAYQQR---LL-
--------------------------------------------------QQQ-------
---------MGSPAQ-PNPMSPQQH----------MLPNQAQS--PHLQGQ-QI---PSS
LSNQVRSPQPVPSPRPQSQ--PPHSSPSPRM---------QPQ--PSPHHVSP--QTSSP
H-----------PGLVA-------------------AQA-NPMEQGHFASPDQNPMLSQL
TSNPGMANLHG--ASATDLGLST-------------DNSD-LNSNLSQSTLDI----H
>Paramormyrops_kingsleyae_0
------------------------------------------------------------
-------------------------MAEN-VLDS-G------------------------
------------------------------------------------------------
-------PPS--------------------------------------------------
------------------------------------------------------------
-----------------AKRPKLSS-----------------------------------
------PALSVS-ASDGND------------FKSLF-----------DLEHDLPDELIAS
------------------------------------ADLGL-------------------
---------------------------------------------VNGG-DVG-------
---------------------------QLHVGLPGG------------------------
--------AGGQDAA--AKHKQLSELLRTGGP-------------PASAQQ---------
------QQAAGGSPSS-AAMG-LLSSTKASQ-----A----------MPGMGVQQ-----
-Q---QHVQA-Q--QATMM--------QQQ--------GM-------LNR--GMM--GPQ
K--GNGQ-PSAPTP-SQQQVMMGGQVMNGS----------PRMSYS----NPGM------
-----------GSNNSSLLAETLQ-----------QQQQQLQQQQQL---GAGAQTGMR-
-----GTQQP-AAMNKMGMM--GN-PG--TYSASYGQ---SAGQGLGGAGLGPQMQNKPP
LPNSL-AQF-PLDKKIQPVQ---GLPN---M-V---SPQP--TSMV---SGGAGNV--A-
-AGGM--VSG---SQGTL-GSAAPGA---AAVAAAAPPTADPEKR-----KLIQQQLVLL
LHAHKCQRREQA-----------------NGEVRQCNLPH------CRTMKNVLNHMTLC
QA---GKACQVAHCASSRQIISHWKNCTRHDCP------VCLPLKNA---GDKRNQQSES
MLG--STSVGLGSSLGT-VSGGQSSTPSLSAPSQIDPSSIERAYAALGLTYQGAQM----
-------------PGQ---QPQGQM------------SGQAGIRSLGTV-G--G---SPI
GMNGGVGVQPQS--QLPGLLPDALLHSSMGPQS-LTN-DSS---TVSNLGSMPATAPPSS
TGMRKSWQEDITQDLRNHLVHKL---VQAIFPTPDPAALKDRRMENLVAYARKVEGDMYE
SANSRAEYYHLLAEKIYKIQKELEEKRRTRLQKQGVMPAQAGL-PPPSL----------G
PPP-SLG------------PSPPSGLPP----SSPLSDPSL-RPTVP-TQMPNRMQSPP-
---------------------GMAQFS-QMG-----M--QTLGQKPTPPIQMGS-PINQP
QMG-------M-GAPRMGQSN----------VAP--LQNQYL-PPGQFPSS-GPV--L--
GTGPVGM-AQPV-----TQGGGVQ--QGQMRSPSSLPVSSPAAPPGSEGGATIGSSLGSL
TPGSVGGRS--------------PST---GPLQPN-SLPHC------PAIHQS-----SS
P--SPARSRTPT--PHPA-------TP--------GLL---------T-PQ---------
P-----QTPTPPM-----LG-LPAQQMQ--------------------------QLGAAL
SLDKPM--------QL----------QQQ-----PSMSP--QVG-LGSSGPAQNAPLAPQ
HPRTPLSQKPSL-MADGQVSTPASV-SSVDMAA-SHSGTSQD-TAGALD--PRVDLKQQD
---EED---------GGPGGLMAG------GGLGGKQVDIKA--------E---KLEEEP
-MGDGVKTEPMDTSLG---------SASEDRKP----EVKTEAKEEDE-ASGATGTLSSP
ASTQNRKKIFKPEELRQALMPTLEALYRQDPESLPFRQPVDPQLLGIP-----------D
YFDIVKNPIDLSTIKRKLDTGQYQEPWQYVDDVWLMFNNAWLYNRKTSRVYKYCSKLAEV
FDQEIDPVMQSLGYCCGRKLEFSPQTLCCYGKQLCTIPRDAAYFSYQN------------
--------SSPQYGILADRYHFCEKCFNEIQGESVSLGDDPSQPQT---------SIGKE
QFEKKKNDTLDPELLLECIDCGRKMHQICVLHNDTIWPSGFVCDGCLKKANKTRKENKYS
AKRLPQTKLGNFLEARVNEYLRRQAHPESGDVTIRVVHVSDKVVEVKPGMKARFV----D
SGEMAESFPYRTKALFAFEDIDGADVCFFGMHVQEYGSDCPPPNQRRVYISYLDSVHFFQ
PRCLRTAVYHEILIGYLEYVKKLGYTTGHIWACPPSEGDDYIFHCHPADQKIPKPKRLQE
WYRKMLDKAVAERIVHDYKDIFKQATEDRLTSAKELPYFEGDFWPNVLEESIKELEQEEE
ERKREENSTSSESIDATKGDSKNAKKKNNKKTSKNK-SSLSRANKKKPG-------MPSV
SNDLSQKLYATMEKHKEVFFVIRLIAGPTANSLPPIVDPDPLMACDLMDGRDAFLTLARD
KHWEFSSLRRAKWSSMCMLVELHNQGQDRFVYTCNECKHHVETRFHCTVCEDYDLCITCY
NSKGHEHKMEKLGLGLDDESGGQAASATQSPGDSRRLSIQRCIQSLVHACQCRNANCSLP
[truncated: 173,432 more chars]
