# Supplementary material for: Directional divergence of Ep300 duplicates in teleosts and its implications
Source: BMC Evol Biol. 2020 Oct 31;20:140. doi: 10.1186/s12862-020-01712-6 (PMC7603692; doi:10.1186/s12862-020-01712-6)
Supplement: Supplementary file 8 — Additional file 8: Multiple alignment of EP300 sequences and original tree files. [file 12862_2020_1712_MOESM8_ESM.zip › 8 Alignments and tree files/Ep300_final.newick]

((Scleropages_formosus_0:0.109351,Paramormyrops_kingsleyae_0:0.128135)1.00:0.0429536,(((Scleropages_formosus_1:0.0881412,Paramormyrops_kingsleyae_1:0.0926263)1.00:0.0475242,(((((((((Austrofundulus_limnaeus_0:0.00626556,Austrofundulus_limnaeus_2:0.257744)1.00:0.0646593,Nothobranchius_furzeri_1:0.0648951)1.00:0.0276143,(Poecilia_reticulata_1:0.0411723,Fundulus_heteroclitus_1:0.0392965)1.00:0.0457077)1.00:0.013433,Oryzias_latipes_1:0.0872389)1.00:0.0153279,((((Haplochromis_burtoni_1:0.00238795,Maylandia_zebra_1:0.00198195)1.00:0.00294653,Neolamprologus_brichardi_0:0.00435304)1.00:0.00570189,Oreochromis_niloticus_1:0.00653828)1.00:0.0641456,Amphiprion_ocellaris_0:0.0315923)0.90:0.00437572)0.94:0.00584841,(Hippocampus_comes_1:0.095375,(Cynoglossus_semilaevis_1:0.0811501,Takifugu_rubripes_1:0.117012)0.99:0.0102007)1.00:0.00758669)1.00:0.0206707,Boleophthalmus_pectinirostris_1:0.17458)1.00:0.062228,((Oncorhynchus_kisutch_2:0.0329903,Oncorhynchus_kisutch_3:0.0120998)1.00:0.0227611,Esox_lucius_0:0.0836661)1.00:0.0297154)1.00:0.0227456,(((Ictalurus_punctatus_1:0.15241,Astyanax_mexicanus_1:0.0693007)1.00:0.0513567,((((Cyprinus_carpio_0:0.0172771,Carassius_auratus_3:0.0216268)1.00:0.00689335,Sinocyclocheilus_anshuiensis_2:0.0134102)1.00:0.00998415,(Carassius_auratus_2:0.0291336,Sinocyclocheilus_anshuiensis_1:0.0112491)1.00:0.00805729)1.00:0.0160437,Danio_rerio_1:0.0363762)1.00:0.0797995)1.00:0.0588936,Denticeps_clupeoides_0:0.104589)1.00:0.0230922)1.00:0.0287926)1.00:0.0180326,((((((((((Austrofundulus_limnaeus_1:0.0588082,Nothobranchius_furzeri_0:0.0508844)1.00:0.0146846,(Poecilia_reticulata_0:0.0557699,Fundulus_heteroclitus_0:0.035385)1.00:0.0349486)1.00:0.0134138,Oryzias_latipes_0:0.0801844)1.00:0.0103617,((((Haplochromis_burtoni_0:0.000695031,Maylandia_zebra_0:0.00240187)1.00:0.00337722,Neolamprologus_brichardi_1:0.0167136)1.00:0.00618937,Oreochromis_niloticus_0:0.0088747)1.00:0.056998,Amphiprion_ocellaris_1:0.0270198)0.71:0.00394854)1.00:0.00385208,Gouania_willdenowi_0:0.072598)1.00:0.00678241,Hippocampus_comes_0:0.0832058)0.71:0.00270457,(Cynoglossus_semilaevis_0:0.0920343,Takifugu_rubripes_0:0.0571776)1.00:0.00968618)1.00:0.0157639,Boleophthalmus_pectinirostris_0:0.0771203)1.00:0.0799622,((Oncorhynchus_kisutch_0:0.0384977,Oncorhynchus_kisutch_1:0.0241245)1.00:0.0132805,Esox_lucius_1:0.0307881)1.00:0.0682532)1.00:0.0535225,(((Ictalurus_punctatus_0:0.0909552,Astyanax_mexicanus_0:0.0640726)1.00:0.0320624,((((Cyprinus_carpio_1:0.109514,Carassius_auratus_1:0.0257482)1.00:0.00767107,Sinocyclocheilus_anshuiensis_0:0.022024)1.00:0.0172518,Carassius_auratus_0:0.0391049)1.00:0.0231695,Danio_rerio_0:0.0687707)1.00:0.0703915)1.00:0.0374262,Denticeps_clupeoides_1:0.187261)1.00:0.0370692)1.00:0.0268719)1.00:0.0190322,(Lepisosteus_oculatus_0:0.143774,(Erpetoichthys_calabaricus_0:0.129466,(((Gallus_gallus_o:0.0432988,Mus_musculus_o:0.0655355)1.00:0.124937,Danio_rerio_o:0.222223)1.00:0.179418,(((((Alligator_mississippiensis_0:0.00268103,Crocodylus_porosus_0:0.00514672)1.00:0.0172643,(((((((((Corvus_brachyrhynchos_0:0.00435597,(((Ficedula_albicollis_0:0.00175823,Sturnus_vulgaris_0:0.00325083)1.00:0.00295866,(Geospiza_fortis_0:0.00397851,Zonotrichia_albicollis_0:0.00348585)1.00:0.00342506)0.99:0.000953424,Parus_major_0:0.00387576)0.99:0.000693828)1.00:0.00144285,(Corapipo_altera_0:0.00354221,Empidonax_traillii_0:0.00398941)1.00:0.00312397)1.00:0.00391099,Picoides_pubescens_0:0.00899218)1.00:0.00145304,Athene_cunicularia_0:0.00820756)0.75:0.000741651,((Nipponia_nippon_0:0.00533175,Columba_livia_0:0.00569564)0.99:0.00134864,Aptenodytes_forsteri_0:0.00426612)0.71:0.000770933)0.93:0.000737561,(Charadrius_vociferus_0:0.00320929,Calidris_pugnax_0:0.00491291)0.95:0.00110359)1.00:0.00344075,((Gallus_gallus_0:0.00272396,Numida_meleagris_0:0.00388919)1.00:0.01158,Anas_platyrhynchos_0:0.00758318)1.00:0.00288566)1.00:0.00379306,Dromaius_novaehollandiae_0:0.00697433)0.51:0.00395693,Nothoprocta_perdicaria_0:0.0222238)1.00:0.0145308)1.00:0.00594389,Chrysemys_picta_bellii_0:0.0169608)1.00:0.00461272,(Pogona_vitticeps_0:0.0286234,Notechis_scutatus_0:0.0414378)1.00:0.0531656)1.00:0.0189324,(Ornithorhynchus_anatinus_0:0.0404976,((((Vombatus_ursinus_0:0.011406,Phascolarctos_cinereus_0:0.0288029)1.00:0.0107811,Sarcophilus_harrisii_0:0.0244436)1.00:0.00686215,Monodelphis_domestica_0:0.0342726)1.00:0.0533297,((((((((Bos_taurus_0:0.016936,Lipotes_vexillifer_0:0.0143845)1.00:0.00588813,Sus_scrofa_0:0.013843)1.00:0.00403265,(Canis_lupus_familiaris_0:0.00757943,Felis_catus_0:0.00541423)1.00:0.00451515)0.86:0.000705555,(Equus_caballus_0:0.00933484,Ceratotherium_simum_simum_0:0.00642358)0.97:0.000805026)0.73:0.000756103,(Rousettus_aegyptiacus_0:0.0261051,Phyllostomus_discolor_0:0.0205711)1.00:0.00470427)1.00:0.00179724,((Sorex_araneus_0:0.03686,Erinaceus_europaeus_0:0.0239512)1.00:0.00562587,Condylura_cristata_0:0.0223398)1.00:0.00399418)1.00:0.00430279,(((Tupaia_chinensis_0:0.0164741,Oryctolagus_cuniculus_0:0.0243002)1.00:0.00216454,(Macaca_fascicularis_0:0.0130045,Microcebus_murinus_0:0.0134913)1.00:0.0021523):0,(((Cavia_porcellus_0:0.0179822,Heterocephalus_glaber_0:0.016336)1.00:0.0175334,((Mus_musculus_0:0.024163,Microtus_ochrogaster_0:0.0191478)1.00:0.016449,Dipodomys_ordii_0:0.0284246)0.96:0.00322583)1.00:0.00197652,Marmota_flaviventris_0:0.0101362)1.00:0.00308822)1.00:0.00369644)1.00:0.00342835,(Chrysochloris_asiatica_0:0.0225646,(Loxodonta_africana_0:0.0177444,Elephantulus_edwardii_0:0.0552786)0.93:0.00310879)1.00:0.00685648)1.00:0.0693693)1.00:0.0126733)1.00:0.0180736)1.00:0.109462)1.00:0.0819391)1.00:0.102871)1.00:0.0379836);
