# Supplementary material for: Directional divergence of Ep300 duplicates in teleosts and its implications
Source: BMC Evol Biol. 2020 Oct 31;20:140. doi: 10.1186/s12862-020-01712-6 (PMC7603692; doi:10.1186/s12862-020-01712-6)
Supplement: Supplementary file 8 — Additional file 8: Multiple alignment of EP300 sequences and original tree files. [file 12862_2020_1712_MOESM8_ESM.zip › 8 Alignments and tree files/Ep300_trimmed.afa]

>Loxodonta_africana_0
MAENVVEPGPPSAKRPKLSSPALSASASDSTDFGSLFDLEHDLPDELINSTELGLTNGGE
ISQLQTSL-GMVQDAASKHKQLSELLRSGSSPNLNMGVGGPGQGMASQPQQNSPGLGLIN
SMVKSPMAQAGLTSPNMGISTSGPNQGPT-QSATGMMNSPVNQPAMGMNTGMNAGMNPGM
LAA--GSG-QGMMPNQVMNGSIGAGRGRPNMQYPNPGMGNAGSLLTEPLQQGSPQMGGQA
GLRGPQP---LKMGMMSNPTPYGSPYTQNSGQQIGASGLGLQIQTKTVLPNTLSPFAVDK
KAVPGGGMPNMGQQQAPQVQQPALVTPVAQGMGSGAHTADPEKRKLIQQQLVLLLHAHKC
QRREQANGEVKQCNLPHCRTMKNVLNHMTHCQSGKSCQVAHCASSRQIISHWKNCTRHDC
PVCLPLKNAGDKRHQQSILTGAAVGLANA-GSLGVGQQSAPSLSTVSQIDPSSIERAYAA
LGLPYQVTQMPAQAQVQAKSQQSGQSPQGMRPVSNMSASPMGVNGGVGV----QTPSLLP
DSMLHSAINSQNPMMNENASVAPLGPMPTAAQPSSTGIRKQWHEDITQDLRNHLVHKLVQ
AIFPTPDPAALKDRRMENLVAYARKVEGDMYESANNRAEYYHLLAEKIYKIQKELEEKRR
TRLQKQSMLPNAAGMVPVSMNPGPNMGQPQPGMTSNGPLPDPTMIRGSVPNQMMPRITPQ
PGLNQFGQMSMAQPPIGPRQTSPLQHHGQLAQPAALNPMGYGPRMQ-----QPSSQSQFL
PQTPFS--AQGMNVSNMPLGQSSGQAPVSQAQMSS-SSCPVNSPIMPPGSQG------SH
IHCPTLPQPALHQNSPSPVPSRTPTPHHTPPSIGAQQPPPAPV--PTPP-AMPPGPQSQA
LHPPPRQPTPPTTQLPPQVQPSLPAAPSAD---QAQQQPLS-------QQSTAASVPTPT
APLLPPQPATPLSQ-PAVSVDGQASNPPSTSSTEVNSQTIPEKQ--PSQEVKMEAKMEVD
QPE-----------PADTQPEDIPETK-----TEDCKVEPTE----TDERGTELKTEMKE
EEDQPSTSATQSSPAPGQSKKKIFKPEELRQALMPTLEALYRQDPESLPFRQPVDPQLLG
IPDYFDIVKSPMDLSTIKRKLDTGQYQEPWQYVDDIWLMFNNAWLYNRKTSRVYKYCSKL
SEVFEQEIDPVMQSLGYCCGRKLEFSPQTLCCYGKQLCTIPRDATYYSYQNRYHFCEKCF
NEIQGESVSLGDDPSQPQTTINKEQFSKRKNDTLDPELFVECTECGRKMHQICVLHHEVI
WPTGFVCDGCLKKTGRTRKENKFSAKRLPSTRLGTFLENRVNDFLRRQNHPESGEVTVRV
VHASDKTVEVKPGMKARFVDSGEMAESFPYRTKALFAFEEIDGVDLCFFGMHVQEYGSDC
PPPNQRRVYISYLDSVHFFRPKCLRTAVYHEILIGYLEYVKKLGYTTGHIWACPPSEGDD
YIFHCHPPDQKIPKPKRLQEWYKKMLDKAVSERIVHDYKDIFKQATEDRLTSAKELPYFE
GDFWPNVLEESIKELEQEEEERKREEN-TSNESTDVTKGDSKNAKKKNNKKTSKNKSSLS
RGNKKKPGMPNVSNDLSQKLYATMEKHKEVFFVIRLIAGPAANSLPPIVDPDPLIPCDLM
DGRDAFLTLARDKHLEFSSLRRAQWSTMCMLVELHTQSQDRFVYTCNECKHHVETRWHCT
VCEDYDLCITCYNTKNHDHKMEKLGLGLDDESSNQQAAATQSPGDSRRLSIQRCIQSLVH
ACQCRNANCSLPSCQKMKRVVQHTKGCKRKTNGGCPICKQLIALCCYHAKHCQENKCPVP
FCLNIKQKLRQQQLQHRLQQAQMLRRRMASMQRTGVVGQQQGLPSPTPATPTTPTGQQPA
TPQTPQPQPT----S----QPQPTPPNSMPPYLPRTQTAGPVSQGKAAVTPPTPPQTAQP
PLPGPPPAAVEMAMQIQRAAETQRQMAHVQXFQRPI----QHQMTQ---M-----APMGI
NPPPMARGPGGHLEPGM-GPTGIQ------QQTPWAQGGLPPQQLQSGMPRPAMMSVAQH
GQPLNMAPQPGLGQV-GVSPLKPGTVSQQALQNLLRTLRSPSSPLQQQQVLSILHANPQL
LAAFIKQRAAKYANS-NPPPLPGQPGMPQSQPGLQP-PTMPGQQGVHSNPAMQNMNPMQA
GVQRAGLPQQQPPQQLQPPMGGMSPQAQQLNHNAMPSQFRDILRRQQMM-----QQQQQQ
GAGPGIGPGMANHSQFQQPQGVGYPPQQQQQQQQRMQHHMQQMQQGSMGQMGQLPPALGA
EPGASL-QAYQQRLLQQQMGSPAQPNPMSPQQHMLPNQAQSPHLQGQQIPSSLSNQVRSP
QPVPSPRPQSQPPHSSPSPRMQPQPSPHHVSPQTSSPHPGLVAAQANPMEQGHFASPDQN
SMLSQLSSPGMANLHGASATDLGLSTENSDLNSNLSQSTLDIH
>Alligator_mississippiensis_0
MAENVVEPGPSSAKRPKLSSPALSVSASDGTDFGSLFDLEHDLPDELINSTELGLTNGGD
INQLQTSL-GMAQDAASKHKQLSELLRAGSSPNLNMGVGGPGQGMASQTQQNSPGMGILN
SMVKSPMAQAGLTSPNMAMGTSGPNQGPSAQSTAGMMNSPVNQPGIGMNTGMNAGMNPGM
LAA--GNG-QGMMQGQVINGSIGAGRGRPNMPYPNPGIGNAGNLLAETLQQGSPQMGGQT
GLRGPQPGAMNKMGMMSNPSPYGSPYSQNTGQQIGASGLGPQMQNKAGLPNSLPQFTMDK
KPVPGAGMPNMGQQQAPQVQPAGMVPAAPQAMGSGAPTADPEKRKLIQQQLVLLLHAHKC
QRREQANGEVRQCNLPHCRTMKNVLNHMTHCQAGKSCQVAHCASSRQIISHWKNCTRHDC
PVCLPLKNAGDKRNQQSLLGGATVGLANT-GTVGVGQQTTSSINTTSQIDPSSIERAYAA
LGLTYQGNQMQTQSQAQVKNQQQGQSPQGLRPMNPMSANPMGVNGGVGV----QTPNLLP
DSMLHSTMNSQNPIMSESASVASLGAMPTAAQPSNTGIRKQWHEDITQDLRNHLVHKLVQ
AIFPTPDPAALKDRRMENLVAYARKVEGDMYESANSRAEYYHLLAEKIYKIQKELEEKRR
TRLQKQSMIPNAPGMPQAPMNQGPNMGQPQPGMSANGPLPDPTMIRASVPNPMMNRMQTQ
PGMNQFSQMNMPLSTMGPRQTPPLQHPGQLSQAGAMNQMGFPSRMQQPGVGQPSSQSQFL
QQTQFPASSPGMNATSMPMTQPGNQPPVSQAQMTS-SSCPVNSPAMAPGSQG------SH
IHCPPLPQPPLHRNSPSPVPSRTPTPHHTPPGLGSQPAAAAPT--PTPQ-AMPPGPPSQT
MHPPQRQPTPPQVQLPPQVQPPVPVTPSAE-----QQQPLS-------QQSTTASVPTPT
APLQPTHPTTPLSQ-PAVSVDGQVSNPPSTSSTEVNSQNAPEQQQPPLQEVKMEMKMDEE
EPE-----------QTDLQGEEKPEIK-VEPVVEECKPDPME----QEEKKAEVKSEMKD
EEERPSTPATQSSPAAGQSKRKIFKPEELRQALMPTLEALYRQDPESLPFRQPVDPQLLG
IPDYFDIVKNPMDLSTIKRKLDTGQYQEPWQYVDDIWLMFNNAWLYNRKTSRVYKYCSKL
AEVFEQEIDPVMQSLGYCCGRKLEFSPQTLCCYGKQLCTIPRDATYYSYQNRYHFCEKCF
NEIQGESVSLGDDPSQPQTTINKEQFSKRKNDTLDPELFVECIECGRKMHQICVLHNEII
WPSGFVCDGCLKKTGRTRKENKFSAKRLPATRLGTFLENRVNDFLRRQNHPEAGEVTVRV
VHASDKTVEVKPGMKARFVDSGEMAESFPYRTKALFAFEEIDGVDLCFFGMHVQEYGSDC
PPPNQRRVYISYLDSVHFFRPKCLRTAVYHEILIGYLEYVKKLGYTTGHIWACPPSEGDD
YIFHCHPPDQKIPKPKRLQEWYKKMLDKSVSERIVHDYKDIFKQATEDRLTSAKELPYFE
GDFWPNVLEESIKELEQEEEERKREEN-TSNESTDVSKGDSKNAKKKNNKKTSKNKSSLS
RGNKKKPGMPNVSNDLSQKLYATMEKHKEVFFVIRLIAGPAANSLPPIVEPDPLIPCDLM
DGRDAFLTLARDKHLEFSSLRRAQWSTMCMLVELHTQSQDRFVYTCNECKHHVETRWHCT
VCEDYDLCITCYNTKNHDHKMEKLGLGLDDESNNQQTATTQSPGDSRRLSIQRCIQSLVH
ACQCRNANCSLPSCQKMKRVVQHTKGCKRKTNGGCPICKQLIALCCYHAKHCQENKCPVP
FCLNIKHKLRQQQLQHRLQQAQMLRRRMASMQRTGVVGQQQGLPSPTPATPTTPTGQQPP
TPQTPQPQPPPQPAT----QPQPAPPNNMPPYIPRNQPPGAVSQGKAGGTPPTPPQTAQP
PVQGPPPAAVEMAMQIQRAAETQRQMAHVQIFQRPI----QHPMPQMNPM-----PPMGM
NPPQMTRGPGGHIDQAM-GPAGIQ------QQPPWAQGGLPPQQLQPGMQRPSMMSVAQP
GQPMNMAPQPGMGQVPGTAQPKQGSLPQAALQNLLRTLRSPSSPMQQQQVLNILHSNPQL
LAAFIKQRAAKYAGSQNPQGMPGQPGMPPGQPGLQPQQAMQGQQGVHPNPTMQNMNPMQA
GVQRPTMPQQPQQQQPQQAMGGMNPQTQPMNHSGMNPQFRDLLMRRQMIQQRHQQQQQQQ
GAGPGLGPGMANHNQFQQPQGVGYP----QQQQQRMQHHMQQMQQGNMGQMSQLPQAMSA
ETGASLQQAFQQRLLQQQMGSPAQPNPMSPQQHMLPSQAQSPHLQGQQIPSSLTNQVRSP
QPVPSPRPQSQPPHSSPSPRMQPQPSPHHVSPQTSSPHPGLVAAQGNPMDQGHFASPDQS
AMLSQLASPGMAGLHGTSATELGLSSDNSDLNSNLSQSTLDIH
>Corvus_brachyrhynchos_0
MAENVVEPGPPSAKRPKLSSPALSVSASDGTDFGSLFDLEHDLPDELISSTELGLTNGGD
INQLQTSL-GLAQDAASKHKQLSELLRAGSSPNLNMGVGGPGQGMASQTQQNSPGMGMLN
SMVKSPMAQAGLTSPNMAMGASGPNQGPSAQSTAAMMNSPVNQPGMGMNTGMNAGMNPGM
LAA--GNG-QGMMQGQVMNGSIGAGRGRPNMPYPNPGMGSAGNLLAETLQQGTPQMGGQA
GLRGPQPGAMNKMGMMSNPSPYGQPYSQNTGQQIGTSGLGPQMQNKAGLQNSLPQFPMDK
KPVPGAGMANMGQQQAPQVQQAGMGPTASQGMGSGAPTADPEKRKLIQQQLVLLLHAHKC
QRREQANGEVRQCNLPHCRTMKNVLNHMTHCQAGKSCQVAHCASSRQIISHWKNCTRHDC
PVCLPLKNAGDKRNQQSLLGGAAVGLANT-GSVGVGQQTTPSINTTSQIDPSSIERAYAA
LGLTYQGNQMQTQPQAQVKNQQQGQSPQGLRPMNPMSANPMGVNGGVGV----QPPNLLP
DSMLHSTMNSQNPMMSESANVASLGAMPT-AQPPNTGIRKQWHEDITQDLRNHLVHKLVQ
AIFPTPDPAALKDRRMENLVAYARKVEGDMYESANSRAEYYHLLAEKIYKIQKELEEKRR
TRLQKQNMIPNAPGMPQAPMNQGPNMGQPQPGMSANGPLPDPTLIRANVPNQMMNRMQAQ
PGMNQFGQMNMQLSPMGPRQTPPLQHPGQLSQAGAMNQMGFPSRMQQPGVGQPSGQNQFL
QQTQFPASSPGMNTASMAMTQPGNQTPVSQAQMTS-ASCPVNSPAMAPGSQG------SH
IHCPPLPQPPMHRNSPSPVPSRTPTPHHTPPGLGSQQAAAGPP--PPPQ-AMPPGPQSQT
MHPPQRQPTPPQAQLPPQVQPPVPVTPSAE---Q-QQQPLS-------QQSTTASVPTPT
APLQPQHPTTPLSQ-PAVSIDGQVSNPPSTSSTEVNSQTVPEQQQPPLQEVKMEIKTDEG
EPE-----------QTEMQMEEKPEVK-VEPVVEECKPDPME----QEEKKPEMKTEVPE
GEERPTTPATQSSPAAGQSKKKIFKPEELRQALMPTLEALYRQDPESLPFRQPVDPQLLG
IPDYFDIVKNPMDLSTIKRKLDTGQYQEPWQYVDDIWLMFNNAWLYNRKTSRVYKYCSKL
AEVFEQEIDPVMQSLGYCCGRKLEFSPQTLCCYGKQLCTIPRDATYYSYQNRYHFCEKCF
NEIQGESVSLGDDPSQPQTTINKEQFSKRKNDTLDPELFVECIECGRKMHQICVLHNEII
WPSGFVCDGCLKKTGRTRKENKFSAKRLPATRLGTFLENRVNDFLRRQNHPEAGEVTVRV
VHASDKTVEVKPGMKARFVDSGEMAESFPYRTKALFAFEEIDGVDLCFFGMHVQEYGSDC
PPPNQRRVYISYLDSVHFFRPKCLRTAVYHEILIGYLEYVKKLGYTTGHIWACPPSEGDD
YIFHCHPPDQKIPKPKRLQEWYKKMLDKSVSERIVHDYKDIFKQATEDRLTSAKELPYFE
GDFWPNVLEESIKELEQEEEERKREEN-TSNESTDVSKGDSKNAKKKNNKKTSKNKSSLS
RGNKKKPGMPNVSNDLSQKLYATMEKHKEVFFVIRLIAGPAANSLPPIIEPDPLIPCDLM
DGRDAFLTLARDKHLEFSSLRRAQWSTMCMLVELHTQSQDRFVYTCNECKHHVETRWHCT
VCEDYDLCITCYNTKNHDHKMEKLGLGLDDESNNQQTTTTQSPGDSRRLSIQRCIQSLVH
ACQCRNANCSLPSCQKMKRVVQHTKGCKRKTNGGCPICKQLIALCCYHAKHCQENKCPVP
FCLNIKHKLRQQQLQHRLQQAQMLRRRMASMQRTGVAGQQQGLPSPTPATPTTPTGQQPP
TPQTPQPQPPPQPVS----QPQPAPPNSMPPYMPRTQPPSAVSQGKAGVTPPTPPQPPQP
PVQGPPPAAVEMAMQIQRAAETQRQMAQVQIFQRPI----QHQMPQ---M-----PPMGM
N------------------PAGIQ------QQPPWVQGALP-AQLQPGMQRPSMMSVAQP
GQPMNMAPQPGMGQVPGTAQPKQPPLPQAALQNLLRTLRSPSSPMQQQQVLNILHSNPQL
LAAFIKQRAAKYAGSQNPQGMAGQPGIPQGQPGLQPQQAMQGQQGVHPNPAMQNMNAMQA
GVQRPSMPQQQPQQQPQQAMAGMNPQAQQMNHSGMAPQFRDLLMRRQMMQQRH--QQQQQ
GAGPALGPGMANHNQFQQPQGVGYP----QQQQQRMQHHMQQMQQGNMGQISQLPQAMSA
ETGASLQQAFQQRLLQQQMGSPAQPNPMSPQQHMLPNQAQSPHLQGQQLPSSLTNQVRSP
QPVPSPRPQSQPPHSSPSPRMQPQPSPHHVSPQTSSPHPGLVAAQANPMDQGHFASPDQS
AMLSQLASPGMAGLHGTSATELGLSSENSDLNSNLSQSTLDIH
>Scleropages_formosus_0
MAENVPDSGPSSAKRPKLSSPALSVSASDGNDFGSLFDLEHDLPDELISSSELSLANGGD
LSQLHSGLGGGGQDAAAKHKQLSELLRSGGPPATAQ-------QPTLAGSPSGGSIGLLG
SMKGSP-G-------TPGMGQQQ-QQHVSP-QHAGMM----QQQQ-----GMVSSMNRAM
MGSQKVSGQQAMMPGQVMNGS-------PRMAYSNPPMGSNSNLLAETLLQQQQQLGPQS
GMRSQQPGATNKMSMIGNPGPYGGPYGQSASQGLGGAGLGPQLQNKTALPNSLAQFPQDK
KIQPVQGISSMATPQSSAVVAGGIVSGTQGSLAATTPTADPEKRKLIQQQLVLLLHAHKC
QRREQANGEVRQCNLPHCRTMKNVLNHMTHCQAGKSCQVAHCASSRQIISHWKNCTRHDC
PVCLPLKNAGDKRSQQTLLGTTAVGLGGSLGAVQGGQPTAPSINPPSQIDPSSIERAYAA
LGLTYQGTQIQPQPPQPQLPTSGMQSQPTLRPLGTMGGNPMGVNGGVGVQSTSQQPNLLQ
DPMLHTNINSQS-LMNDSSTIGNLGSMPTATPPSSTGVRKSWHEDITQDLRNHLVHKLVQ
AIFPTPDPAALKDRRMENLVAYARKVEGDMYESANSRPEYYHLLAEKIYKIQKELEEKRR
TRLQKQGMMPT------SALTQGPGMGQPPSAIPPNGPHSDPAL-RAPVPSQMANRMINP
SGMTQFNQIGM--QSLGQKPAPGVQLGLPMNQLG----M-GPARMGQPNVTQ--LQNQYL
TPSQFPGSGPVHGSGPVGMTQPMTQGSIAQAQISTPPSLPVSSPAAPPGSGGMASQPNSH
PHC-----PPVRQSSPSPARSRTPTPHPTPPGVLGAQTPQ-P-HTPNPPQLALPTPQTQQ
QL-----------------VPPVGQSMSLDKST-------------LPQSGLAPSGPTPS
AQLALQHPRTPLSQKSSLAPDGQASTPASTGSADVGSQLASSD-APIPSDLRPEVKQQEE
EDAEVEGLAAAGGGQSDVKTEEKPEVKKEESKDDGYKAEPMEASVVSEDCKAEVKTEVKE
EDGVLGSTGTHSTQANAQSKRKIFKPEELRQTLMPTLEALYRQDPESLPFRQPVDPQLLG
IPDYFDIVKNPMDLSTIKRKLDTGQYQEPWQYVDDIWLMFNNAWLYNRKTSRVYKYCSKL
AEVFEQEIDPVMRTLGYCCGRKLEFSPQTLCCYGKQLCTIPRDAAYFSYQNRYHFCEKCF
NEIQGESVSLGDDPSQPQTSISKDQFEKKKNDMLDPELFVECIDCGRKMHQICVLHNETI
WPSGFVCDGCLKKANKSRKENKYAAKRLPQTKLGSFLETRVNDFLRRQDHPESGEVTIRV
VHVSDKVVEVKPGMKARFVDSGEMADSFPYRTKALFAFEDIDGADVCFFGMHVQEYGSDC
PPPNQRRVYISYLDSVHFFQPRCLRTAVYHEILIGYLEYVKKLGFTTGHIWACPPSEGDD
YIFHCHPADQKIPKPKRLQEWYKKMLDKAVAERIVHDYKDIFKQATEDRLTSAKELPYFE
GDFWPNVLEESIKELEQEEEERKREENNTSSESIDASKGDSKNAKKKNNKKTSKNKSSLS
RANKKKPGMPSVSNDLSQKLYATMEKHKEVFFVIRLIAGPTANSLPPILELDPLMACDLM
DGRDAFLTLARDKHWEFSSLRRAKWSSMCMLVELHNQSQDRFVYTCNECKHHVETRWHCT
VCEDYDLCISCYNTKGHEHKMEKLGLGLDDESNSQAGAATQSPGDSRRLSIQRCIQSLVH
ACQCRNANCSLPSCQKMKRVVQHTKGCKRKTNGGCPICKQLIALCCYHAKHCQENKCPVP
FCLNIKHKLRQQQLQHRLQQAHLLRRRVASMQRTGQPAAGGGLPSPGTTAPSTPTGTQPP
TPQTPTQSLPPVPQASPQHQQHPPQGNGLHQYGPRPPSSSPTYLGKPSLFPAAPPQQ---
PPSGPPPAAVEIAMKIQRVAETQRQMAHPQMLQRQAGMMPHHQPPPPQGMGMSHMGAQGL
PPQATA-AACTHLEQGMVGPG-LQQSQMPQQQQGWGGPGMQPQPRPGMMGQPGMAGSQQQ
QQQV------SRGGVGGPAPTGGGNLPQAALQELLRTLRSPTSPMQQQQVLNILRLHPQL
MAAFIKQRAAKYQGASS------APGAPLAG---VPSAGMQVGQG----GGVPSMAP---
--------QQQ------QQQ------------PNISNQFREILLRRQLQQQQQQQQQQQQ
--------QMGNHTQFQQPQPQVYQGKVAAALQQRLQHQHHQQQQNAMAALPQQQP-QPP
QSQALFQQALHQRILQQQGGSPAQSSPMSPQQPQQQQQPMAPLLQGPAL-TSLSSQVRSP
Q--PSPRPQSQPPHSSPSPRMQPQPSPHHISPQTGSPHPGLTVQQQNSMDPGTFGA-DPS
AMLSQLT--GMGGLHGAGGSDL-MSGSSEELRPNMNHSTLGMM
>Scleropages_formosus_1
MADNVLDSGPPSAKRPKLSSPAL--SASDGNDFGSPFDLEHDLPDELINSTELSLPNGGD
LGQQHTTLGLSGQDAAAKHKQLSELLRSGAPPVLPSP------QQGAAGSPIGGSMGLLG
SMNVSP-G-------STGMAGQQ--QHQSP-QQAAMM----HQA-----PGMGGGMIRSM
MGAQKGNGQQGMMGGQVMNGS-------PRMNYSNPGMGSNNNLLAETLQQGSQQLVSQA
AQRGQQPGALNKMGMMGSPGPYGSPYGQPAGQGLGGAGLGQQLQNKAGLPNSLAQFNLDK
KTPPMQGITGMGSQQPSAGVASSMMPTAPGGLSAPPPTADPEKRKLIQQQLVLLLHAHKC
QRREQANGEVRQCNLPHCRTMKNVLNHMTHCQAGKSCQVAHCASSRQIISHWKNCTRHDC
PVCLPLKNAGDKRSQQSLLGTAGMGLRSSLGAVPGGQPSSPSLNPTNQIDPSSIERAYAA
LGLTYQGAQVPPQPPQPQLSGQGLQSQPGMRPQSAMAGNAMGVNGGVGVQSTNQQPSLLQ
DGMLHSSMNSQS-LMNDGSAVGAMGSMPTATPPSAASIRKSWHEDITQDLRNHLVHKLVQ
AIFPTPDPAALKDRRMENLVAYARKVEGDMYESANSRGEYYHLLAEKIYKIQKELEEKRR
TRLQKQGMIPTQPGIPPSGIPQGPSMGQMPPGQTLNGPHSDSSMVRSPVPSQMVNRMQNP
TGINQFNQLGM--QSLGQRSTPPLQLGSAINQMG----M-GVPRMGQPSIGQ--LQNQYL
PTGQCSGTGPGLGAGTVGMPQ--------QTQMSTPPPLPVSSPLPQPGSVNAGSQPNSH
PHC-----PPLRQNSPSPARSLTPTPHHTPPGLAGSQTPQ-P-QTPTPPQLAPPAQQQQQ
L------------------AQSMGPGVGLDKPTQL-QQQLGGVTSGVPQSGLASSVSTPT
APLPPQLPRTPLSQRSSLTADGQVSTPASVSSADASSQLATSD-------TKMEVKQQDE
EEEEEVSDGKVSGKHADGKPEEKPELKKEESAGERCKVEPMEMLGTAEDRKLDVKVDPKE
EEEGLGTTGTLSSTPSVQSKKKIFKAEELRQALMPTLEALYRQDPESLPFRQPVDPQLLG
IPDYFDIVKNPMDLSTIKRKLDTGQYQEPWQYVDDVWLMFNNAWLYNRKTSRVYKYCSKL
AEVFEQEIDPVMQGLGYCCGRKLEFSPQTLCCYGKQLCTIPRDAAYFSYQNRYHFCEKCF
NEIQGESVSLGDDPSQPQTSISKEQFERKKNDTLDPELFVECTDCGRKMHQICVLHNETI
WPTGFVCDRCLKKSNKTRKENKYAAKRLPQTKLGSFLEIRVNEFLRRQNHPESGEVTIRV
VHVSDKVVEVKPGMKARFVDSGEMAESFPYRSKALFAFEDIDGADVCFFGMHVQEYGSDC
PPPNQRRVYISYLDSVHFFQPRHMRTAVYHEILIGYLEYVKKLGFTTGHIWACPPSEGDD
YIFHCHPPDQKIPKPKRLQEWYKKMLDKAVSERIVHDYKDIFKQATEDRLTSAKELPYFE
GDFWPNVLEESIKELEQEEEERKREENSTSSESIDATKGDSKNAKKKNSKKTSKNKSSLS
RANKKKPGMPNVSNDLSQKLYATMEKHKEVFFVIRLIAGPTANSLPPLADPDPLMACDLM
DGRDAFLTLARDKHLEFSSLRRSKWSSMCMLVELHNQSQDRFVYTCNECKHHVETRWHCT
VCEDYDLCITCYNTKGHEHKMEKLGLGLDDESNSQTSAATQSPSDSRRLSIQRCIQSLVH
ACQCRNANCALPSCQKMKRVVQHTKGCKRKTNGGCPICKQLIALCCYHAKHCQENKCPVP
FCLNIKHKVRNQQMQHRVQQAQMVRRRMASMQRTGQPTGGGGLHSPGTTAPSTP--TQPP
TPQTPTQILPPVTPTSPQQQQQVQHTNSLPSYTPRHHGSSPQSQGKPGLSPATPPQQQPP
PSSGPPPAAVEIAMKIQRVAETQRKMAHVHILQRQAGMMTHHQPPQPQQMGMAHVGAQGL
PPQAQAAVARAHLEQGMMPAG-MQQSQLQQAQQQWGSPAM-PQQRPAMMGQPVMMAPQQQ
VPQPPSQQQPGRGGVGGTTAAGSSNLPQAALQELLRTLRSPSSPLQQQQVLSILRSSPQL
MAAFIKQRASRYKGGAGPG--VGAQG-GMGA---AAPPGMHMGQS----MGMPAMAQLQQ
QQQRQIPGQQQ-QQQQQQQQAGLQSQGPNM--GNINPQFRELLMRRHLQQQQQQQQQQQQ
--------QMGNHAQFQPPQPQGYPG---AMLQQRLQHQHHQQQQNAM--L-QQPQTQPP
SSQTMLTQTLHQRILQQQGGSPAQSGPMSP----QQQMAPSPHLQGPPMASSLSGQVRSP
Q--PSPRPQSQPPRSSPSPRTQPQPSPHHISPQTGSPHPGMVVQQQPPMDPTPFGA-DPN
AMLSQLS--GMGSLHVTAPADL-LAGNSQD----INHSPLNMM
>Crocodylus_porosus_0
MAENVVEPGPSSAKRPKLSSPALSVSASDGTDFGSLFDLEHDLPDELINSTELGLTNGGD
INQLQTSL-GMAQDAASKHKQLSELLRAGSSPNINMGVGGPGQGMASQTQQNSPGMGILN
SMVKSPMAQAGLTSPNMAMGTSGANQGPSAQSTAGMMNSPVNQPGIGMNTGMNAGMNPGM
LAP--GNG-QGMMQGQVINGSIGAGRGRPNMSYPNPGMGNAGNLLAETLQQGSPQMGGQT
GLRGPQPGAMNKMGMMSNPSPYGSPYSQNTGQQIGASGLGPQMQNKAGLPNSLPQFTMDK
KPVPGAGMPNMGQQQAPQVQPTGMVSAAPQAMGSGAPTADPEKRKLIQQQLVLLLHAHKC
QRREQANGEVRQCNLPHCRTMKNVLNHMTHCQAGKSCQVAHCASSRQIISHWKNCTRHDC
PVCLPLKNAGDKRNQQSLLGGATVGLANT-GTVGVGQQTTSSINTTSQIDPSSIERAYAA
LGLTYQGNQMQTQSQAQVKNQQQGQSPQGLRPMNPMSANPMGVNGGVGV----QTPNLLP
DSMLHSTMNSQNPIMSESASVASLGAMPTAAQPSNTGIRKPWHEDITQDLRNHLVHKLVQ
AIFPTPDPAALKDRRMENLVAYARKVEGDMYESANSRAEYYHLLAEKIYKIQKELEEKRR
TRLQKQNMIPNAPGMPQAPMNQGPNMGQPQPGMSANGPLPDPTMIRASVPNQMMNRMQTQ
PGMNQFSQMNMPLSTMGPRQTPPLQHPGQLSQAGAMNQMGFPSRMQQPGVGQPSSQSQFL
QQTQFPASSPGMNATSMPMTQPGNQPPVSQAQMTS-SSCPVNSPAMAPGSQG------SH
IHCPPLPQPPLHRNSPSPVPSRTPTPHHTPPGLGSQPAAAAPT--PTPQ-AMPPGPPSQT
MHPPQRQPTPPQVQLPPQVQPPVPVTPSAE-----QQQPLS-------QQSTTASVPTPT
APLQPQHPTTPLSQ-PAVSVDGQVSNPPSTSSTEVNSQNAPEQQQPPLQEVKMEIKMDEE
EPE-----------QTDLQGEEKPEIK-VEPVVEECKPDPME----QEEKKAEVKSEMKD
EEERPSTPATQSSPAAGQSKRKIFKPEELRQALMPTLEALYRQDPESLPFRQPVDPQLLG
IPDYFDIVKNPMDLSTIKRKLDTGQYQEPWQYVDDIWLMFNNAWLYNRKTSRVYKYCSKL
AEVFEQEIDPVMQSLGYCCGRKLEFSPQTLCCYGKQLCTIPRDATYYSYQNRYHFCEKCF
NEIQGESVSLGDDPSQPQTTINKEQFSKRKNDTLDPELFVECIECGRKMHQICVLHNEII
WPSGFVCDGCLKKTGRTRKENKFSAKRLPATRLGTFLENRVNDFLRRQNHPEAGEVTVRV
VHASDKTVEVKPGMKARFVDSGEMAESFPYRTKALFAFEEIDGVDLCFFGMHVQEYGSDC
PPPNQRRVYISYLDSVHFFRPKCLRTAVYHEILIGYLEYVKKLGYTTGHIWACPPSEGDD
YIFHCHPPDQKIPKPKRLQEWYKKMLDKSVSERIVHDYKDIFKQATEDRLTSAKELPYFE
GDFWPNVLEESIKELEQEEEERKREEN-TSNESTDVSKGDSKNAKKKNNKKTSKNKSSLS
RGNKKKPGMPNVSNDLSQKLYATMEKHKEVFFVIRLIAGPAANSLPPIVEPDPLIPCDLM
DGRDAFLTLARDKHLEFSSLRRAQWSTMCMLVELHTQSQDRFVYTCNECKHHVETRWHCT
VCEDYDLCITCYNTKNHDHKMEKLGLGLDDESNNQQTATTQSPGDSRRLSIQRCIQSLVH
ACQCRNANCSLPSCQKMKRVVQHTKGCKRKTNGGCPICKQLIALCCYHAKHCQENKCPVP
FCLNIKHKLRQQQLQHRLQQAQMLRRRMASMQRTGVVGQQQGLPSPTPATPTTPTGQQPP
TPQTPQPQPPPQPAT----QPQPAPPNNMPPYIPRNQPPGAVSQGKAGGTPPTPPQTAQP
PVQGPPPAAVEMAMQIQRAAETQRQMAHVQIFQRPI----QHPMPQMNPM-----PPIGM
SPPQMTRGPGGHIDQAM-GPAGIQ------QQPPWAQGGLPPQQLQPGMQRPSMMSVAQA
GQPMNMAPQPGMGQVPGTAPPKQGSLPQAALQNLLRTLRSPSSPMQQQQVLNILHSNPQL
LAAFIKQRAAKYAGSQNPQGMPGQPGMPPGQPGLQPQQAMQGQQGVHPNSAMQNMNPMQA
GVQRPTMPQQPQQQQPQQAMGGMNPQTQPMNHSGMNPQFRDLLMRRQMIQQRH-QQQQQQ
GAGPGLGPGMANHNQFQQPQGVGYP-QQQQQQQQRMQHHMQQMQQGNMGQMSQLPQAMSA
ETGASLQQAFQQRLLQQQMGSPAQPNPMSPQQHMLPSQAQSPHLQGQQIPSSLTNQVRSP
QPVPSPRPQSQPPHSSPSPRMQPQPSPHHVSPQTSSPHPGLVAAQGNPMDQGHFASPDQS
AMLSQLASPGMAGLHGTSATELGLSSDNSDLNSNLSQSTLDIH
>Austrofundulus_limnaeus_0
MADNVLESGPPSAKRPKLSSPALSLSASDGNDFGSLFDLEHDLPDELISSSDHGLTNGGD
ASQFHTSLGASGQXAAAKHKQLSELLRAGAPAHPG--------APTSNSAPSGTSMGLMS
GIS----A-------PQGMHPQG-QQQ-----QPGLM----PQA------GMIGSLSRAM
MSAQKGPPQQGLMGAQVMNGS-------PRMGYSNAGLGNSSNILAETLKQGGQPMGGQV
GMRPQHPGXLNQM-MMANTGPYGGLYSQSAGQGVPGEGLGPQLQNKPG-PNVPTQFSMDK
KGPPAQSMPVM-QQRQSGAVGAAAVGGPQVGLGSTPPTADPEKRKLIQQQLVLLLHAHKC
QRREQANGEVRQCNLPHCRTMKNVLNHMTHCQAGKSCQVAHCASSRQIISHWKNCTRHDC
PVCLPLKNAGDKRNQQTLVNSAAVSLVNSLGGGPGAQSSTPNLNPPSQIDPSSIERAYAA
LGLTYQGNQVQQQAPQTNMPNQGLQGQTGMRTLNPMGGNSMGVNGAVGVQHPNQQSTLLP
DAMLHNSMNAQS-LMND---VGNLGSMPAATPPSAAEMRKPWHKDITQDLRNHLVHKLVQ
AIFPTPDPAALKDRRMENLVAYARKVEGDMYESASSRAEYYHLLAEKIYKIQKELEEKRR
KRLQNQDMMPGKPGIPPSGLPQGPCMGQMPPGQSLNGPHADLSMIRPAGPTQMVKRXPNP
TGMNQFNQMGL--QLMGQRSTPPLPPNPQMNQIC----M-GGPRMGQPNATQ--LQNQYH
PPGQFPVSCSALGSGPVSVNQLDSQPAVPQNQMSTPSSLPASSPAAQSTSS-VGTQPNSF
PLC-----PPVRTNSPSPACSSTPQPHQTPPTGTRSQTPQ-P-QTPTTPLMPPPQHPQQQ
QQQQQ----ASEQQ-------PSGQMVNSDKTNQPPQQTLGGGASPGPQVGQSSSIPARN
VHAPLQLPQTPHSPKPSLTADGQVSSPPSIGSTDPGSQLTPAD-GPAPSQVKMETEKEEE
EDEGADAQGDGKGKQPEVKTEEKPEVKKEKSSGDGCKSEPMDTSSSGEDKKPEVKKEPKE
EEEGSGSSVTNSSSVSTQSKKKIFKPEELRQALMPTLESLYRQDPESLPFRQPVDPQLLG
IPDYFDIVKNPMDLSTIKRKLDTGQYEEPWQYIEDIWLMFNNAWLYNRKTSRVYKYCSKL
AEVFEAEIDPVMQGLGYCCGRKFEFSPQTLCCYGKQLCTIQRDAAYFSYQNRYHFCEKCF
NEIQGENVSLGDDPSQPQASINKDQFQKKKNDTLDPELLVECIDCGRKMHQICVLHHETI
WPSGFVCDNCLKTANKMRKENKYAAKRLPQTKLGNFLETRVNDYLKRQSHPESGEVTIRV
VHVSDKVVEVKPGMKSRFVDSGEMAESFPYKMKALFAFEDIDGADVCFFGMHVQEYGSDC
PPPNQRRVYISYLDSVHFFKPRHLRTAVYHEILLGYLEYVRRIGFTTGHIWACPPSEGDD
YIFHCHPLDQKIPKPKRLQEWYKKMLDKAVAERIVHDYKDIFKQATEDRLTSAKELPYFE
GDFWPNVLEESIKELEQEEEERKREENSTSNESTDAAKGDSKNAKKKNNKKTSKNKSSLS
RANKKKPGMPSVSNDLSQKLYATMEKHKEVFFVIRLIAGPTANSLPPITDSDPLMACDLM
DGRDAFLTLARDKHLEFSSLRRSKWSSMCMLVELHNQSQDRFVYTCNECKHHVETRFHCT
VCEDYDLCITCYNTKGHEHKMDKLGLGLDDDSNNQAAAATQSPGDSRRLSIQRCIQSLVH
ACQCRNANCSLPSCQKMKRVVQHTKGCKRKTNGGCPICKQLIALCCYHAKHCQENKCPVP
FCLNIKQKLRQQQLQHRLQQAQMLRRRMATMQRGGQPAGGPGLPSPGTTAPNTPTGTQAP
MPQTPTQTMAPVTPQSPQHQQLQQHPNSLPPYASRPPGSSPQSQGKPVLXPATPAQHQQA
PPSGPPPAAVEIALKIQQVADAQRKHA----LQGPAGLMPHQQLGQGQQVTMGHVGPQGI
PPQSQ-AAARAHMESGMMSGGHMQRGHLPQQQQQWAGQGVPPQQRQAVMNQPA----QQQ
Q------PAQGHAALGGPVVAAGGNIPQSALQELLRTLRSPSSPHQQHQVLAILRSSPQL
MAAFIKQRASKYKAGQGPTGPEGGTG-PTGGPVGLGQPGIHVGAQGG--VNMASMSQLQQ
-QQ-----QQQ-----------LQRQGPQM--GNLNPQFRELLMRRQL--------QQPQ
--------QMGNHSQFQQPQPPGFAGQATAALQQRLQ-----MQQSTMAAHPQGPQ-TPP
SSQAIFQQTLPQRLLQQQGGSPAQSNPMSPQQ--PQQVAQSPHLQGQVLSTSL---VRSP
Q--PSPRPQSQPPHSSPSPRMQPQPSPHHISPQTGSPHPGMIXQQQNTMEP--FGS-DQN
AMLSQLS--GMAGLHGPG-------GNSQDLGQNINHNSLDHM
>Austrofundulus_limnaeus_1
MAENVLDSGPPSAKRPKLSSPALSASASD--DYGSLFELEHDLPDELIIPSEPGLVNGGD
LNQLHTSLGGGGQDAVAKHKQLSELLRTGPTTSSQQG------HRGTMGNPGGAAMGHLA
NMKASS-GQG-----PQQMMSPG-QQHLSPQQQASIM----QQQ-----SGMMG--NRAM
IGVQQNNGQPGMMGNQVMNGS-------PRMAFGNQGIAGGSNLLGDTLQQ-----GGQV
GARGQQHGAMNKPGMMGNPGSFGGSYGGQGNQGLGVAGLGPQLQNKGPMANSLAQFNVDK
KNQPMQGMGAMGTQQSQTGVAPGMVPSAPAGLTGAPPTADPEKRKLIQQQLVLLLHAHKC
QRREQANGEVRQCNLPHCRTMKNVLNHMTHCQAGKSCQVAHCASSRQIISHWKNCTRHDC
PVCLPLKNAGDKRNPQSLLGTAGTGLGSSLGTVPGSQQSAPSLNPPSQIDPSSIERAYAA
LGLTYQGNQIQSQTTQPNMPN---QGQAGMRPLNPIGVNPMGVNGGVGATHQNQQASLLQ
DTMMHLNVSNQS-LLNDAGG---VGSMPTAAPPSATGKKKLWHEDITQDLRNHLVHKLVQ
AIFPTPDPAALKDRRMENLVAYARKVEGDMYESASSRAEYYHLLAEKIYKIQKELEEKRR
TRMQRQGL------------SLGPGMGQPPSGLPSNGPLPDPSMVRPPGPNQMANRMQGP
-GMNQFNQMGM--QSMAQRSTPPLPMGTPPNQIG----M-VGPRVGQPNVSQ--LQNQYL
SHGQFPGSGPGVGAAQTGMVLSGAQGGMTQTQMGTPP-LPVASPLAQPGSGSMGQQANSI
PLL-----GAMRGSSPSPAHSRSPTPHQTPPRLAGSQTPQ-P-HTPNAP-LAPPLALQQ-
--------------------NHLGQGPGSNKPL--QQQHMGPSASTTPHPGLTSS----S
TLPAGQMPRTPLSQKGSYPAESQAQTPASVSSLDTSSQQPQSNASAANLEPKVEVKHQDE
EEEGDADSCSKGGKLSNHKTEEKCEVKKEECYGEGGKGVPMDTSVKTEDRKPEVKKEVKE
EEE-----SSEAAAPQASLKKKIFKPEELRQALMPTLESLYRQDPESLPFRMPVDPQLLC
IPDYFDIVKNPMDLSTIKRKLDTGQYQDPWQYVDDIWLMFNNAWLYNRKTSRVYKFCSKL
AEVFEQEIDPVMQSLGYCCGRKLEFSPQTLCCYGKQLCTIPRDAVYFSYQNRYHYCEKCF
NEIQGETVSLGDDPTQPQTSINKDQFEKKKNDTLDPELFVECSDCGRRMHQICVLHHETI
WPSGFRCDGCLKKANKARKENKYSAKRLPQTKLGCFLETRVNDFLKRQAHPEAGEVFIRV
VHVSDKVVEVKPGMKSRFVDSGEMSESFPYRTKALFAFEDIDGVDVCFFGMHVQEYGSDC
PQPNQR------------------------------------------------------
------------------------------------------------------------
------------------------------------------------------------
------------------------------------------------------------
------------------------------------------------------------
------------------------------------------------------------
------------------------------------------------------------
------------------------------------------------------------
------------------------------------------------------------
------------------------------------------------------------
------------------------------------------------------------
------------------------------------------------------------
------------------------------------------------------------
------------------------------------------------------------
------------------------------------------------------------
------------------------------------------------------------
------------------------------------------------------------
-------------------------------------------
>Austrofundulus_limnaeus_2
MKSRFVDSGPPSKKKPGMPNPLMACDLMDGRDFSSLRELHNQSQDRFVYTEKLGLTNGGP
ICQLQHRL----QQAQMLRRRMASMQRVGQPPGGNNGATGPATPTSAGTQPPTPQTPTQG
NMSALSVGMAGIGSPGQQQTGSVPPQHHLHQSGVGVMGSPQQQMVPPQQQAPNVQQLPGA
LPP--YNHPPGASPPYQSLGKPGLGPATPPQQQQNQGQG----PLTPGQQQGPPPAAVET
ALQQAQRRCLGQGGMMPPHAHHQNSQAQMGLHHIGPQGLPPQAQ---GVGRTL--LDSQL
QGGPQSQLPPV-QLQQ----SGGLLQPTNQQWGAGGGAINPQQMSMAQQQPAVAQQQQPM
NPQQAAPGAAGAGNLPQLRTLRSPSSPLQQQQVLRSNPTLMAAFIRQRAARYQGGPAGPP
PVRFPSVSAGLPGNQHTNVE--------AQQQVSVSQLAQPGLSVAQGGGGNMAAMAQLQ
QQLQQQQQQQQPQAPQTNMPNQGLQGQTGMRTLNPMGGNSMGVNGAVGVQHPNQQSTLLP
DAMLHNSMNAQS-LMND---VGNLGSMPAATPPSAAEMRKPWHKDITQDLRNHLVHKLVQ
AIFPTPDPAALKDRRMENLVAYARKVEGDMYESASSRAEYYHLLAEKIYKIQKELEEKRR
KRLQNQDMMPGKPGIPPSGLPQGPCMGQMPPGQSLNGPHADLSMIRPAGPTQMVKRTPNP
TGMNQFNQMGL--QLMGQRSTPPLPPNPQMNQIC----M-GGPRMGQPNATQ--LQNQYH
PPGQFPVSCSALGSGPVSVNQLDSQPAVPQNQMSTPSSLPASSPAAQSTSSVVGTQPNSF
PLC-----PPVRTNSPSPACSSTPQPHQTPPTGTRSQTPQ-P-QTPTTPLMPPPQHPHQQ
QQQQQ-----------ASEQQPSGQMVNSDKTNQPPQQTLGGGASPGPQVGQSSSIPARN
VHAPLQLPQTPHSPKPSLTADGQVSSPPSIGSTDPGSQLTPAD-GPAPSQVKMETEKEEE
EDEGADAQGDGKGKQPEVKTEEKPEVKKEKSSGDGCKSEPMDTSSSGEDKKPEVKKEPKE
EEEGSGSSVTNSSSVSTQSKKKIFKPEELRQALMPTLESLYRQDPESLPFRQPVDPQLLG
IPDYFDIVKNPMDLSTIKRKLDTGQYEEPWQYIEDIWLMFNNAWLYNRKTSRVYKYCSKL
AEVFEAEIDPVMQGLGYCCGRKFEFSPQTLCCYGKQLCTIQRDAAYFSYQNRYHFCEKCF
NEIQGENVSLGDDPSQPQASINKDQFQKKKNDTLDPELLVECIDCGRKMHQICVLHHETI
WPSGFVCDNCLKTANKMRKENKYAAKRLPQTKLGNFLETRVNDYLKRQSHPESGEVTIRV
VHVSDKVVEVKPGMKSRFVDSGEMAESFPYKMKALFAFEDIDGADVCFFGMHVQEYGSDC
PPPNQRRVYISYLDSVHFFKPRHLRTAVYHEILLGYLEYVRRIGFTTGHIWACPPSEGDD
YIFHCHPLDQKIPKPKRLQEWYKKMLDKAVAERIVHDYKDIFKQATEDRLTSAKELPYFE
GDFWPNVLEESIKELEQEEEERKREENSTSNESTDAAKGDSKNAKKKNNKKTSKNKSSLS
RANKKKPGMPSVSNDLSQKLYATMEKHKEVFFVIRLIAGPTANSLPPITDSDPLMACDLM
DGRDAFLTLARE------------------------------------------------
------------------------------------------------------------
------------------------------------------------------------
------------------------------------------------------------
------------------------------------------------------------
------------------------------------------------------I-----
------------------------------------------------------------
------------------------------------------------------------
--------------------------------------------G---------------
------------------------------------------------------------
------------------------------------------------------------
------------------------------------------------------------
------------------------------------------------------------
-------------------------------------------
>Gouania_willdenowi_0
MAENVLDSGPPSAKRPKLSSPALSASASDGNDFGSLFDLEHDLPDELISSSEPGLVNGGD
LNQLHTTLGGGGQDAVAKHKQLSELLRSGATTSAQQG------HQGAMGGSGGAAMGHMA
NMKASP-GQG-----PQQMIGQGQPHHLSPQQQASMM----QHQNA--AAGMMGSMNRAM
MGAQQNNGQAAMIGNQVMNGS-------PRMGFANQGMAGNSNLLAETLQQ-----GGQA
GMRGQQPGAMNKMGMMGSPVPFGGAYGSQGNQSLGGAGLGPQLQNKGPMANNLTPFSVDK
KNQPMQGMAAMGTQQTQTGVAPGMVPGAQAGLAGAPPTADPEKRKLIQQQLVLLLHAHKC
QRREQANGEVRQCNLPHCRTMKNVLNHMTHCQAGKSCQVAHCASSRQIISHWKNCTRHDC
PVCLPLKNAGDKRNPQSLLGGAGAGLGSSLGAVSGGQPSTPNLNPPSQIDPSSIERAYAA
LGLTYQGNQIQAQTPQPNIPN-----QASMRPLNPMGVNSMGVNGGVSAPPQNQQSSLLQ
DTMMHLNVSSQG-LMSDAAGV--VGSMPTAAPPSSAGMRKSWHEDITQDLRNHLVHKLVQ
AIFPTPDPAALKDRRMENLVAYARKVEGDMYESANSRAEYYHLLAEKIYKIQKELEEKRR
TRLQKQGL------------GIGPSMVQPPTGLPPNGPLPDPSMVRPPGPNQIVNRMQGP
-GINQFNQISM--QPMGQRSTPPLPMGPSSNQMG----M-VGPRVGQPNTNQ--MQNQYL
SQGAFPGSGPAVGG-QPGMQQPGPQGGMGQTQMATPPSLSAASPLAQQGPTSMGQQPNSL
PHL-----GAMRGNSPSPAHSRSPTPHQTPPRIPGSQTPQ-P-HTPSAPQLAPPPAPQH-
--------------------NQLGQGPGSNKSL--QHQSIGQAGSTTPHPGLTAS----S
TPHGGQLPRTPLSQKGSFPADSQALTPASVSSLDTSSHQPQSNASTANADIKVEVKQQEE
EEESDSGSGSKGGKLSNLKAEEKPEMIKEECSGDGGKGVPMDTSVKSEDRKPEVKKEVKE
EEE-----SSETAAQQAQAKKKIFKPEELRQALMPTLESLYRQDPESLPFRMPVDPQLLG
IPDYFDIVKNPMDLSTIKRKLDTGQYQDPWQYVDDIWLMFNNAWLYNRKTSRVYKYCSKL
AEVFEQEIDPVMHSLGYCCGRKLEFSPQTLCCYGKQLCTIPRDAAYFSYQNRYHFCEKCF
NEIQGETVSLGDDPTQPQTSINKEQFEKKKNDMLDPELLVECLDCGRRMHQICVLHHDTI
WPSGFVCDGCLKKSNKTRKENKYCAKRLPQTKLGYFLETRVNDFLKRQGNQEAGEVCIRV
VHVSDKVVEVKPGMKSRFVDSGEMSESFPYRTKALFAFEDIDGVDVCFFGMHVQEYGSDC
PQPNQRRVYISYLDSVHFFRPRALRTAVYHEILIGYLEYVKKLGYTTGHIWACPPSEGDD
YIFHCHPADQKIPKPKRLQEWYKKMLDKAVAERIVHDYKDIFKQATEDRLTSAKELPYFE
GDFWPNVLEESIKELEQEEEERKREENSTSNESIDDSKGDSKNAKKKNNKKTSKNKSSLS
RANKKKPGMPNVSNDLSQKLYATMEKHKEVFFVIRLIAAPMANALPPISDGDSLMACDLM
DGRDAFLTIARDKHLEFSSLRRSMWSSMCMLVELHNQSQDRFVYTCNECKHHVETRFHCT
VCEDYDLCITCYNTKGHEHKMEKLGLGLDDESSNQAAATTQSPGDSRRLSIQRCIQSLVH
ACQCRNANCSLPSCQKMKRVVQHTKGCKRKTNGGCPICKQLIALCCYHAKHCQENKCPVP
FCLNIKHKLRQQQLQHRLQQAQMLRRRMASMQREGQ--GGAGLPSPVA-GPGSLTGTQPS
TPQTPTQNMSALSQQSPQH-QQQQHPGGLPPYNPRPPGASPQSLGKPGLGPATPPQQQQQ
QQQGPPLAAVETALKIQRLAETQRQMAQAQAQIR--GMMPHHQNNQA-QMGMPHIGAQAM
PPQAQGVVGRTMLDQGMLG---M-QSQLPQPNPQWGGPALNPQQRQGMMGHQQQPGVPQQ
QQQQQQQPRPGSRGLGGAAAAGSANLPQAALQELLRTLRSPSSPLQQQQVLKILRSNPTL
MAAFIRQRAARYQGGQGPGAPGGGPGGGVGVTGASAQPGMTLAQSRAGGGNMANMAQLQQ
LQQRPMMPQQQQQQQQQQQQGAMAGQQNNM--ANMSPQFKELLMRRHL-----QQQQQQQ
--------QLSNHGQFQQ---QGYSNQVAAALQQRLQHQMQQQQQNPMAGLGQQPQGISQ
TTQSMLHQNIHQRLRQQQGASPAQSSPMSP----QQQMAQSPHLQGQGLAGSLSSQVRSP
Q--PSPRPQSQPPHSSPSPRMQPQPSPHRISPQTGSPHPSMAPQAGSSVDPSQFGS-DQN
SIMSQLS--GM---HGGAQSDL-LGGNNQELGTNMNHNLM---
>Athene_cunicularia_0
MAENVVEPGPPSAKRPKLSSPALSVSASDGTDFGSLFDLEHDLPDELISSTELGLTNGGD
ISQLQTSL-GLAQDAASKHKQLSELLRAGSSPNLNMGVGGPGQGMASQTQQNSPGMGMLN
SMVKSPMAQAGLTSPNMAMGASGPNQGPSAQSTAGMMNSPVNQPGMGMNTGMNAGMNPGM
LAA--GNG-QGLMQGQVMNGSIGAGRGRPNMPYPNPGMGSAGNLLAETLQQGSPQMGGQA
GLRGPQPGAMNKMGMMNNPSPYGQPYSQNTGQQIGASGLGPQMQNKAGLQNSLPQFPMDK
KPVPGAGMPNMGQQQAPQVQQAGMGPAASQGMGSGAPTADPEKRKLIQQQLVLLLHAHKC
QRREQANGEVRQCNLPHCRTMKNVLNHMTHCQAGKSCQVAHCASSRQIISHWKNCTRHDC
PVCLPLKNAGDKRNQQSLLGGAAVGLANT-GSVGVGQQTTPSINTTSQIDPSSIERAYAA
LGLTYQGNQMPTQPQTQVKNQQQGQSPQGLRPMNPMSANPMGVNGGVGV----QTPNLLP
DSMLHSTMNSQNPMMSESANVASLGAMPT-AQPSNTGIRKQWHEDITQDLRNHLVHKLVQ
AIFPTPDPAALKDRRMENLVAYARKVEGDMYESANSRAEYYHLLAEKIYKIQKELEEKRR
TRLQKQNMIPNAPGMPQAPMNQGPNMGQPQPGMSANGPLPDPTLIRANVPNQMMNRMQAQ
PGMNQFGQMNMQLSPMGPRQTPPLQHPGQLSQTGAMNQMGFPSRMQQPGVGQPSGQNQFL
QQTQFPASSPGMNTASMPMTQPGNQTPVSQAQMTS-ASCPVNSPAMAPGSQG------SH
IHCPPLPQPPMHRNSPSPVPSRTPTPHHTPPGLGSQQAAAAST--PTPQ-AMPPGPQSQT
MHPPQRQPTPPQAQLPPQVQPPVPATPSSE---Q-QQQPLS-------QQSTTASVPTPT
APLQPQHPTTPLSQ-PAVSIDGQVSNPPSTSSTEVNSQAVPEQQQPPLQEVKMDIKTDEG
EPE-----------QTEMQMDEKPEVK-AEPVVEECKPDQME----QEEKKCEVKAEVPE
GEERPTTPATQSSPAAGQSKKKIFKPEELRQALMPTLEALYRQDPESLPFRQPVDPQLLG
IPDYFDIVKNPMDLSTIKRKLDTGQYQEPWQYVDDIWLMFNNAWLYNRKTSRVYKYCSKL
AEVFEQEIDPVMQSLGYCCGRKLEFSPQTLCCYGKQLCTIPRDATYYSYQNRYHFCEKCF
NEIQGESVSLGDDPSQPQTTINKEQFSKRKNDTLDPELFVECTECGRKMHQICVLHNEII
WPSGFVCDGCLKKTGRSRKENKFSAKRLPATRLGTFLENRVNDFLRRQNHPEAGEVTVRV
VHASDKTVEVKPGMKARFVDSGEMAESFPYRTKALFAFEEIDGVDLCFFGMHVQEYGSDC
PPPNQRRVYISYLDSVHFFRPKCLRTAVYHEILIGYLEYVKKLGYTTGHIWACPPSEGDD
YIFHCHPPDQKIPKPKRLQEWYKKMLDKSVSERIVHDYKDIFKQATEDRLTSAKELPYFE
GDFWPNVLEESIKELEQEEEERKREEN-TSNESTDVSKGDSKNAKKKNNKKTSKNKSSLS
RGNKKKPGMPNVSNDLSQKLYATMEKHKEVFFVIRLIAGPAANSLPPIVEPDPLIPCDLM
DGRDAFLTLARDKHLEFSSLRRAQWSTMCMLVELHTQSQDRFVYTCNECKHHVETRWHCT
VCEDYDLCITCYNTKNHDHKMEKLGLGLDDESNNQQTATTQSPGDSRRLSIQRCIQSLVH
ACQCRNANCSLPSCQKMKRVVQHTKGCKRKTNGGCPICKQLIALCCYHAKHCQENKCPVP
FCLNIKHKLRQQQLQHRLQQAQMLRRRMASMQRTGVVGQQQGLPSPTPATPTTPTGQQPP
TPQTPQPQPPPQPAS----QPQPAPPNSMPPYMPRTQPPSAVSQGKAGVTPPTPPQPPQP
PVQGPPPAAVEMAMQIQRAAETQRQMAQVQIFQRPI----QHQMPQ---M-----PPMGM
NPPQIGRGPGGHIDQGM-GPAGIQ------QQPPWVQGALP-AQLQPGMQRPSMMSVAQP
GQPMNMAPQPGMGQVPGAAQPKQPPLPQAALQNLLRTLRSPSSPMQQQQVLNILHSNPQL
LAAFIKQRAAKYAGSQNPQGMTGQPGIPQGQPGLQPQQAMQGQQGVHPNPAMQNMNPMQA
GVQRPSMPQQQPQQQPQQAMAGMNPQAQQMNHSGMAPQFRDLLMRRQMIQQRHQQQQQQQ
GAGPALGPGMANHNQFQQPQGVGYPQQQQQQQQQRMQHHMQQMQQGNMGQISQLPQAMSA
ETGASLQQAFQQRLLQQQMGSPAQPNPMSPQQHMLPSQAQSPHLQGQQLPSSLTNQVRSP
QPVPSPRPQSQPPHSSPSPRMQPQPSPHHVSPQTSSPHPGLVAAQANPMDQGHFASPDQS
AMLSQLASPGMAGLHGTSATELGLSSENSDLNSNLSQSTLDIH
>Haplochromis_burtoni_1
MADNVLESGPPSAKRPKLSSPALSVSASDGNDFGSLFELEHDLPDELISSSELGLTNGGD
ASQLHSSLGGGGQDAAAKHQQLSELLRAVAAPQQG--------GPTSNSTPSGASMGMMG
GVSVAPGG-------PQGMPPQS-QPQ-----QTGLM----QQV------AMVGAHNRAM
VGAQKGNGQQGLMGGQVVNGS-------PRMGYPSAGMGSNSNILPDGLQQGGQQMGSQA
GMRPQQPGALNKMNMMANAGPYGGPYGQTAGQGMPGAGLGPQLQNKAGLPSNMAQFSMEK
KTPAGQGMSGMTQQQQPGPVAAAAVGGVQVGLGATPPTADPEKRKLIQQQLVLLLHAHKC
QRREQANGEVRQCNLPHCRTMKNVLNHMTHCQLGKSCQVAHCASSRQIISHWKNCTRHDC
PVCLPLKNAGDKRNQQPLGNSAGVGLVNSLGSVPGGQSNAPNLNPPNQIDPSSIERAYAA
LGLTYQGNQMPQQPSQASVPNQGLQGQPGIRTVNSMGGNSMGVNGGVGVQTSNQHSSLLP
DAMLHNCMNAQS-LMND--GVGSLGSLPTATSPSAGGMRKSWHEDITQDLRNHLVHKLVQ
AIFPTPDPAALKDRRMDNLVAYARKVEGDMYESANSRAEYYHLLAEKIYKIQKELEEKRR
TRLQKQGIMPGQPGIPSAGLPQGPGMGQMPPGQPPNGPHVDPSMVRPPGPNQMVNRMQNP
AGMNQFGQIGM--QSMGQRSTPPL---APLNQMG----M-GTTRMSQPNATP--LQNQYL
PPGQFPGSSPGLGAGAVGMNQSGTQNAVHANQMSTPPSHPASSPAPQSAPS-MGNQSNAF
PHC-----PPMRTNSPSPARSLTPQPHQTPPRLPGCQTPQ-P-QTPSTPQLPHPQHPQQQ
QQQ------APQPQ-------PSVHTMNSEKANHLQQQTLGDMASSGPQTNQTSSVLNQN
AHVPSQQPQTPLSAKPSLTADGQVCSPASVSSTDPTSQLASAN-GPAPSQVKMEVKKQEE
DDEGADAQGDGKGKQADVKMEEKPEIKKEKPSGDGCKGEPMDTSVKSEDKKPEVKK----
-EEGSGSAATNSSPANTQSKKKIFKPEELRQALMPTLESLYRQDPESLPFRQPVDPQLLG
IPDYFDIVKNPMDLSTIKRKLDTGQYQEPWQYIEDIWLMFNNAWLYNRKTSRVYKYCSKL
AEVFESEIDPVMQGLGYCCGRKFEFSPQTLCCYGKQLCTIQRDAAYFSYQNRYHFCEKCF
NEIQGESVSLGDDPSQPQTSINKDQFQRKKNDTLDPELLVECIDCGRKMHQICVLHNETI
WPSGFVCDSCLKKANKTRKENKYAAKRLPQTKLGNFLETRVNDYIKRQNHPESGEVTIRV
VHVSDKVVEVKPGMKSRFVDNGEMAESFPYRMKALFAFEDVDGADVCFFGMHVQEYGSDC
PPPNQRRVYISYLDSVHFFKPRHLRTAVYHEILLGYLEYVKRLGFTTGHIWACPPSEGDD
YIFHCHPLDQKIPKPKRLQEWYKKMLDKAVSERVVHDYKDIFKQATEDRLTSAKELPYFE
GDFWPNVLEESIKELEQEEEERKREENSTSNESTDAIKGDSKNAKKKNNKKTSKNKSSLS
RANKKKPGMPNVSNDLSQKLYATMEKHKEVFFVIRLIAGPTANSLPPITDPDPLMACDLM
DGRDAFLTLARDKHLEFSSLRRSKWSSMCMLVELHNQSQDRFVYTCNECKHHVETRFHCT
VCEDYDLCITCYNTKGHEHKMEKLGLGLDDDSSNQAAAATQSPGDSRRLSIQRCIQSLVH
ACQCRNANCSLPSCQKMKRVVQHTKGCKRKTNGGCPICKQLIALCCYHAKHCQENKCPVP
FCLNIKQKLRQQQLQHRLQQAQMLRRRMATMQRVTQPAGGSGLPSPGTTAPSTPTGTQPP
TPQTPTQSMPPVPQQSPQHQQLQQHHNSLPQFSSRPPGSSPQSQGKPVLGSATPPQQQQP
QPSGPPPAAVEIAMKIQQVADAQRKMA----LQRQAKLMPQHQQGQGQQMGMGHVGAQGM
PPQTQVTAARAHMDTGMMTSGPMQHGQLPQQQTQWTAQGMPPHQRQAMMNQTGMMAA--Q
QQQ--HQQAQGHAAL--GVGAAGGNFPQAALQELLRMLRSPSSPPQQQQVLNILRSNPQL
MAAFIKQRASKYKGGQGPGGPGAGPG-PTGGPVGVSQPGMHMGGQGGANVNIATMAQLQQ
VQQRPML-QQQ---QQQQQQGGIQGQGPQM--GNISPQLRELFMRRHL-----QQQQQQQ
--------QMGNHGQFQQPQPQGYPGQ---ALQQRLQQQHHQQQQHTMAGLPQVPQ-QP-
-SQAL--QVLHQRLLQQRGGSPAQSNPMSPQQ--PQQIAQSPHLQGQPLPTSLANQVRSP
Q--PSPRPQSQPPHSSPSPRMQPQPSPHHISPQTGSPHPGMVVQQQNTMEQ--FGS-DQS
AMLSQLS--GMAGLHGPG-------GNSQDLSQNMNHNPLNIM
>Haplochromis_burtoni_0
MAENVLDSGPPSAKRPKLSSPALSASASDGNDFGSLFELEHDLPDELISSNEQGLVNGGD
PNQLHTTLGGGGQDAVAKHKQLSELLRAGATPSTQPG------HQGAMGSPGGAAMGHLA
NMKASP-GQG-----PQQMMGQG--QHLSPQQQANMM----QQQS------AAGGMIRTM
MGAQQSNGQPGMIGNQVINGS-------PRMGFSNQGMVGGSNLLAETLQQ-----GGQA
GIRGQQPGAMNKMGMMGNPGPFGGPYGSQGNQGLGGAGLGPQLQNKGSMANSMAQFNVDK
KNPPMQGMGAMGTQQSQTGVAPGMVPGAQA--AGAPPTADPEKRKLIQQQLVLLLHAHKC
QRREQANGEVWQCNLPHCRTMKNVLNHMTHCQAGKSCQVAHCASSRQIISHWKNCTRHDC
PVCLPLKNAGDKRNTQSLLAGAATGLGSSLGTIPGSQPSAPNLNQPSQIDPSSIERAYAA
LGLTYQGNQIQAQTSQPNMPNQGLQGQAGVRPLNPMGVNPMGVNGGVGASPQSQQASLLQ
DTMMHLNMNNQG-L-NDAGG---VGSMPTAAPPSATGMRKSWHEDITQDLRNHLVHKLVQ
AIFPTPDPAALKDRRMENLVAYARKVEGDMYESANSRAEYYHLLAEKIYKIQKELEEKRR
TRLQKQGV------------NIGPGMGQPPTGLPPNGPLTDPVMVRPAGPNQM-NRTQGP
-GMNQFNQMGI--QSMGQRSTPPLPLGPSGNQMG----M-VGPRVGQPNVNQ--LPAPYM
SQGQFPGSGPGVGA-QSGMTPPGGPGGMVQTQMGTPPPLSVASPLAQPGSAGMGQQPNSN
PHL-----GPMRGSSPSPAHSRSPTPHQTPPRLAGSQTPQ-P-HTPNASHLVPPPAPQQ-
--------------------NQLGQGPGSNKPL--QQQHMGPAGSTTPHPGMASS----S
TPHGSQLPRTPLSQKGSFPADSQAPTPASVSSLDTSSQQPASNTSATNVDIKMEVKHQDE
EDESDAGSCSKGGKLGNLKMEEKPEFKKEECSGEGGKGVPMETSVKMEDRKPEVKKEVKD
EEE-----SSEAVVSQAPVKKKIFKPEELRQALMPTLESLYRQDPESLPFRMPVDPQLLC
IPDYFDIVKNPMDLSTIKRKLDTGQYQEPWQYVEDIWLMFNNAWLYNRKTSRVYKYCSKL
AEVFEQEIDPVMQSLGYCCGRKLEFSPQTLCCYGKQLCTIPRDAAYFSYQNRYHYCEKCF
NEIQGETVSLGDDPTQPQTSISKDQFEKKKNDTLDPELFVECMDCGRKMHQICVLHNETI
WPEGFVCDGCLKKSNKARKENKYSAKRLPQTKLGVFLEQRVNDFLKRQAHPESGEVFIRV
VHVSDKVVEVKPGMKSRFVDSGEMSESFPYRTKALFAFEDIDGADVCFFGMHVQEYGSDC
PQPNQRRVYISYLDSVHFFRPRCLRTAVYHEILIGYLEYVKKLGYTTGHIWACPPSEGDD
YIFHCHPADQKIPKPKRLQEWYKKMLDKAVAERIVHDYKDIFKQATEDRLTSAKELPYFE
GDFWPNVLEESIKELEQEEEERKREENSTSNESVDDTKGDSKNAKKKNNKKTSKNKSSLS
RANKKKPGMPNVSNDLSQKLYATMEKHKEVFFVIRLIAGPMANALPPIADPDPLMACDLM
DGRDAFLTLARDKHLEFSSLRRSMWSSTCMLVELHNQSQDRFVYTCNECKHHVETRFHCT
VCEDYDLCITCYNTKGHEHKMEKLGLGLDDESSNQSAAATQSPGDSRRLSIQRCIQSLVH
ACQCRNANCSLPSCQKMKRVVQHTKGCKRKTNGGCPICKQLIALCCYHAKHCQENKCPVP
FCLNIKHKLRQQQLQHRLQQAQMLRRRMASMQRVGQPAGGNGQPSPGATGPGTPTGTQPP
TPQTPTQNMSAPSQQSPQQ-QQQQHPGSLPPYNPRPAGVPPQPLGKPGMGPATPPQQQPP
QQQGPPLAAVETALKIQRLAETQRQMAHAQAHMRGLGMIPHHQNNQA-QMRMPHIGAQGM
PLQAQGVDGRTMLDPGTLG---M-PSQLPQTNQQWGGPTMNQQQRPNMMGHQQQPAVPQP
QQQMQQQPQPGNRGLGGAGVAGSGNLPQAALQDLLRALRSPSSVLQQQQVLNILRSNPTL
MAAFIRQRAARYQGAQGPGGAGGGPGGGVGAPGAAGQPGMNIPQGGAGGGNMPTMAQLQQ
LQQRPMLPQQQQQQQQQQPQGAMPGQQGNM--ANMTPQFREMFLRR-------LQQQQQQ
--------QMGNHGQFQQPQGQGY--QVAAVLQHRLM----QQQQNQMGGLGQQPQSMPQ
TSQAMLAQNIQQRLLQQQGGSPAHSSPMSP----QQQMAQSHHLQGQGLAGSLSSQVRSP
Q--PSPRPQSQPPRSSPSPRMQPQPSPHRISPQSGSPHSNMAPQPGSSVDPSQYNS-DQN
SIMSQLS--GMTGMHGGGQSDM-LGGNNQELGTNINHNLM---
>Elephantulus_edwardii_0
MAENVVEPGPPSAKRPKLSSPALSASASDGTDFGSLLDLEHDLPDELINSTELGLTNGGD
ISQLQTSL-GMVQDAASKHKQLSELLRSGSSPNLNMGVGGPGQGMASQPQQNSPGLGLIN
SMVKSPMAQAGLTSPSMGMGTSGPNQGPM-QSTAGMMNSPVNQPAMGMNTGMNAGMNPGM
LAT--GNG-QGMMPNQVMNGSIGSGRGRPTMQYQNPGMGNAGNLLTEPLQQGSPQMGGQA
GLRGPQP---LKMGMMSNPNPYGSPYTQNSGQQIGASGLGLQIQTKPVLPNNLSPFAMDK
KAVPGGGMPNMGQQPAPQVQQPGLVAPVAQGMASGAHTADPEKRKLIQQQLVLLLHAHKC
QRREQANGEVKQCNLPHCRTMKNVLNHMTHCQSGKSCQVAHCASSRQIISHWKNCTRHDC
PVCLPLKNAGDKRHQQSILTGAAVGLGNT-GSLGVGQQSTPSLSTVSQIDPSSIERAYAA
LGLPYQVNQVPPQPQVQPKNQQSGQSPQGMRTMSNMSASPMGVNGGVGV----QTPNLLP
DSMLHSAINSQNSMMNDNTSVASLGPMPTAAQPSSTGIRKPWHEDITQDLRNHLVHKLVQ
AIFPTPDPAALKDRRMENLVAYARKVEGDMYESANSRAEYYHLLAEKIYKIQKELEEKRR
TRLQKQSMMPNAAGMVPVSMNPGPNMGQPQPGMTSNGPLSDPAMIRGTVPNQMMPRITPQ
PGLSQFGQMNMGQPSIGPRQTSPLQHHGQLGQPGTLNPMGYGPRMQ-----QPSSQNQFL
PPTTFS--TQGMNVSNMPLGQSSGQAPVSQAQMSS-SSCPVNSPIMPPGSQG------SH
IHCPSLPQPPLHQNSPSPVPSRTPTPHHTPPSIGAPQAPPAPV--PTPP-AMQPGPPSQT
LHPPPRQPTPPATQLPPQVQPSIPAAPPAE---PPQQQPLS-------QQSTAASVPTPT
APLLPPQPTTPLD-----------------------------------------------
------------------------------------------------------------
---------------------RIFKPEELRQALMPTLEALYRQDPESLPFRQPVDPQLLG
IPDYFDIVKSPMDLSTIKRKLDTGQYQEPWQYVDDIWLMFNNAWLYNRKTSRVYKYCSKL
SEVFEQEIDPVMQSLGYCCGXQLEFSPQTLCCYGKQLCTIPRDATYYSYQNRYHFCEKCF
NEIQGESVSLGDDPSQPQTTINKEQFSKRKNDTLDPELFVECTECGRKMHQICVLHHEVI
WPTGFICDGCLKKTGRTRKENKFSAKRLPSTRLGSFLETRVNEFLKRQNHPESGEVTVRV
VHASDKTVEVKPGMKARYLDSAEM-------------------------GLSVTVCGCDR
VP----------------------------------------------------------
---------SRLGQPAHLS-----------------------------------------
------------------------------------------------------------
---------PVASAEMLQSRVRTTGSVLQVFFVIRLIAGPAANSLPPIVDPDPLIPCDLM
DGRDAFLTLARDKHLEFSSLRRAQWSTMCMLVELHTQSQDRFVYTCNECKHHVETRWHCT
VCEDYDLCITCYNTKNHNHKMEKLGLGLDDESNNQQAAATQSPGDSRRLSIQRCIQSLVH
ACQCRNANCSLPSCQKMKRVVQHTKGCKRKTNGGCPICKQLIALCCYHAKHCQENKCPVP
FCLNIKQKLRQQQLQHRLQQAQMLRRRMASMQRTGVGGQQQGLPSPTPATPTTPTGQQPT
TPQTPQPQPP----S----QPQPTPPNSMPPYLPRTQSAGPVSQGKAPVTPPTPPQTAQP
PLPGPPPAAVEMAMQIQRAAETQRQMAHVQIFQRPM----QHPMPQMTPV-----APMGM
NPPPMARGPGGHLESGM-GPTGIQ------QQPPWAQGGMPPQQLQSGMPRPAMMSVAQH
GQPLNMAPQPGLGQV-GV------------------------------------------
MAAFIKQRAAKYTNS-NPQPLPGQPGMPQGQPGLQP-PTMPGQQGVHSSPAMPNMNPMQP
GVQRAGLPPQQPPQQLQPPMGGMSPQAQQMNHNTMPSQFRDILRRQQMM----QQQQQQQ
GAGPGIGPGMANHNQFQQPQGVGYPP-QQQQQQQRMQHHMQQMQQGNMGQMGQLPPALGA
DAGASL-QAYQQRLLQQQMGSPAQPNPMSPQQHMLPNHAQSPHLQGQQIPSSLSNQVRSP
QPVPSPRPQSQPPHSSPSPRMQPQPSPHHVSPQTSSPHPGLVAAQANPLEQGHFASPDQN
SMLAQLASPGMANLHGASATDLGLSTDSSDLNSNLSQSTLDIH
>Chrysochloris_asiatica_0
MAENVVEPGPPSAKRPKLSSPALSASASDGTDFGSLFDLEHDLPDELINSTELGLTNGGD
ISQLQTSL-GMVQDAASKHKQLSELLRSGSSPNLNMGVGGPGQGMASQPQQNSPGLGLIN
SMVKSPMAQAGLTSPNMGMGTSGPNQGPT-QSTTGMMNSPVNQPAMGMNTGMNAGMNPGM
LAA--GNG-QGMMPNQVMNGSIGAGRGRPNMQYPNPGMGNAGNLLTEPLQQGSPQMGGQA
GLRGPQP---LKMGMMSNPNPYGSPYSQNSGQQIGAGGLGLQIQTKTVLPNNLSPFAMDK
KAVPGGGMPNMGQQQAPQVQQPGLVTPVAQGMGSGAHTADPEKRKLIQQQLVLLLHAHKC
QRREQANGEMRPCNLPHCRTMKNVLNHMTHCQSGKSCQVAHCASSRQIISHWKNCTRHDC
PVCLPLKNAGDKRNQQSILTGAAVGLGNA-GSLGVGQQSTPSLSTVSQIDPSSIERAYAA
LGLPYQVNQMPAQPQVQAKNQQSGQSPQGMRTMSNMSASPMGVNGGVGV----QTPNLLP
DSMLHPAINSQNPMMNENASVTSLGPMPTATQPSSTGIRKQWHEDITQDLRNHLVHKLVQ
AIFPTPDPAALKDRRMENLVAYARKVEGDMYESANNRAEYYHLLAEKIYKIQKELEEKRR
TRLQKQSMLPNAAGMVPVSMNPGPNMGQPQPGMSSNGPLPDPAMIRGSVPNQMMPRITPQ
PGLNQFGQMSMAQPPIGPRQTSPLQHHGQLGQPGALNPMGYGPRMQ-----QPSGQSQFL
PQTTFS--AQGMNVTNMPLGQPSGQAPVSQAQMSS-SSCPVNSPIMPPGSQG------SH
IHCPPLSQPTLHQNSPSPVPSRTPTPHHTPPSIGAQQPPPAPV--PTPP-AMPPVPQPQA
LHPPPRQPTPPTTQLPPQVQPSLPAAPSAD---QPQQQPLS-------QQSTAASASTPT
GSLQPLQPTTPLSQ-PAVSIEGQVSNPPSTGSTEVNSQTIPEKQ--PSQEV----KMAVD
QSE-----------PADAQPEAVPETK-----TEERKVEPAE----TEERGAEIKTDAKE
EEDQPSTSATQSSPAPGQSKKKIFKPEELRQALMPTLEALYRQDPESLPFRQPVDPQLLG
IPDYFDIVKSPMDLSTIKRKLDTGQYQEPWQYVDDIWLMFNNAWLYNRKTSRVYKYCSKL
SEVFEQEIDPVMQSLGYCCGRKLEFSPQTLCCYGKQLCTIPRDATYYSYQNRYHFCEKCF
NEIQGESVSLGDDPSQPQTTINKEQFSKRKNDTLDPELFVECTECGRKMHQICVLHHEVI
WPTGFICDGCLKKTGRTRKENKFSAKRLPSTRLGTFLENRVNDFLRRQNHPESGEVTVRV
VHASDKTVEVKPGMKARFVDSGEMAESFPYRTKALFAFEEIDGVDLCFFGMHVQEYGSDC
PPPNQRRVYISYLDSVHFFRPKCLRTAVYHEILIGYLEYVKKLGYTTGHIWACPPSEGDD
YIFHCHPPDQKIPKPKRLQEWYKKMLDKAVSERIVHDYKDIFKQATEDRLTSAKELPYFE
GDFWPNVLEESIKELEQEEEERKREEN-TSNESTDVTKGDSKNAKKKNNKKTSKNKSSLS
RGNKKKPGMPNVSNDLSQKLYATMEKHKEVFFVIRLIAGPAANSLPPIVDPDPLIPCDLM
DGRDAFLTLARDKHLEFSSLRRAQWSTMCMLVELHTQSQDRFVYTCNECKHHVETRWHCT
VCEDYDLCITCYNTKNHDHKMEKLGLGLDDESSNQQAAATQSPGDSRRLSIQRCIQSLVH
ACQCRNANCSLPSCQKMKRVVQHTKGCKRKTNGGCPICKQLIALCCYHAKHCQENKCPVP
FCLNIKQKLRQQQLQHRLQQAQMLRRRMASMQRTGVVGQQQGLPSPTPATPTTPTGQQPT
TPQTPQPQPP----T----QPQPTPPNSMPPYLPRTQAAGPVSQGKAAVTPPALPQTAQP
PLAGPPPAAVEMAMQIQRAAETQRQMAQVQIFQRPI----QHQMPQMTPM-----ASMPM
NPPPMTRGPSGHLEPGM-GPTGIQ------QQPPWAQGGLPPQQLQSGIPRPAMMSVSQH
GQPLNMAPQPGLGQV-GVSPLKPGTVSQQALQNLLRTLRSPSSPLQQQQVLSILHANPQL
LAAFIKQRAAKYANS-NPQPLPGQPGMPQGQPGLQP-PTMPGQQGVHSNPAMQNMNPMQA
GVQRAGLPQQQPQQQLQPPMGGMSPQAQQMNHNTMPSQFRDILRRQQMM----QQQQQQQ
GAGPGIGPGMANHSQFQQPQGVGYP--QQQQQQQRMQHHMQQMQQGNMGQMGQLPQALGA
EAGASL-QAYQQRLLQQQMGSPAQPNPMSPQQHMLPNQAQSPHLQGQQIPSSLSNQVRSP
QPVPSPRPQSQPPHSSPSPRMQPQPSPHHVSPQTSSPHPGLVAAQANPMEQGHFASPDQN
SMLSQLASPGMANLHGASASDLGLGPENSDLNPSLSQSTLDIH
>Bos_taurus_0
MAENVVEPGPPSAKRPKLSSPALSASASDGTDFGSLFDLEHDLPDELINSTELGLTNGGD
ISQLQTSL-GIVQDAASKHKQLSELLRSGSSPNLNMGVGGPGQGMASQAQQNSPGLGLIN
SMVKSPMAQAGLTSPNMGMGTSGPNQGPT-PSATGVMSSPVSQPAMGMNTGMNAGMSPGM
LTA--GNG-QGMMPNQVMNGSIGAGRGRPNMQYPNPGMGSAGNLMTEPLQQGSPQMGGQT
GLRGPQP---LKMGMMNNPNPYGSPYTQNSGQQMGASGLGLQIPTKSVLPNSLSPFAMDK
KAVPGGGMPNMGQQQAPQVQQPGMVAPVAQGMGSGAHTADPEKRKLIQQQLVLLLHAHKC
QRREQANGEVRQCNLPHCRTMKNVLNHMTHCQSGKSCQVAHCASSRQIISHWKNCTRHDC
PVCLPLKNAGDKRNQQSILTGAPVGLGST-SSLGVGQQSTPSLSTVSQIDPSSIERAYAA
LGLPYQVNQMPTQPQVQAKNQQSGQSPQGMRPMSNMSASPMGVNGGVGV----QPSNLLS
DSMLHSAINSQNPMMSDNGSVASLGPMPTAAQPSSTGIRKQWHEDITQDLRNHLVHKLVQ
AIFPTPDPAALKDRRMENLVAYARKVEGDMYESANNRAEYYHLLAEKIYKIQKELEEKRR
TRLQKQNMLPSAASMVPV-MNTGPNMGQPQPGMTSNGPLPDPSMIRGSVPNQMMPRVTPQ
PGLNQFGQMSMPQPPIGPRQNSPLQHHVQLAQTGTLNPMGYGPRMQ-----QPSSQSQFL
PQTQFS--TQGMNVTNMPLAPSGGQAPVSQAQMSS-SSCPVNSPIMPPGSQG------SH
IHCPPLPQPALHQNSPSPVPSRTPTPHHTPPSIGAQQPPAAPV--PTPP-AMPPGPQSQV
LHPPPRQPTPPPTQLPPQVQPSLPAAPSVD---QAQQQPLS-------QQSTAASVPTPT
APLLPPQPATPLSQ-PAVSLEGQVSNPPSTSSTEVNSQAIPEKQ--PSQEARMEPKMEVE
APE-----------PAETQPEDVPETK-----AEDCKVEPTE----TEERGTELKTETKE
EEDQPSTSATQSSPAPGQSKKKIFKPEELRQALMSTLEALYRQDPESLPFRQPVDPQLLG
IPDYFDIVKSPMDLSTIKRKLDTGQYQEPWQYVDDIWLMFNNAWLYNRKTSRVYKYCSKL
SEVFEQEIDPVMQSLGYCCGRKLEFSPQTLCCYGKQLCTIPRDATYYSYQNRYHFCEKCF
NEIQGESVSLGDDPSQPQTTINKEQFSKRKNDTLDPELFVECTECGRKMHQICVLHHEII
WPSGFVCDGCLKKTARTRKENKFSAKRLPSTRLGTFLENRVNEFLRRQNHPESGEVTVRV
VHASDKTVEVKPGMKARFVDSGEMAESFPYRTKALFAFEEIDGVDLCFFGMHVQEYGSDC
PPPNQRRVYISYLDSVHFFRPKCLRTAVYHEILIGYLEYVKKLGYTTGHIWACPPSEGDD
YIFHCHPPDQKIPKPKRLQEWYKKMLDKAVSERIVHDYKDILKQATEDRLTSAKELPYFE
GDFWPNVLEESIKELEQEEEERKREEN-TSNESTDVTKGDSKNAKKKNNKKTSKNKSSLS
RGNKKKPGMPNVSNDLSQKLYATMEKHKEVFFVIRLIAGPAANSLPPIVDPDPLIPCDLM
DGRDAFLTLARDKHLEFSSLRRAQWSTMCMLVELHTQSQDRFVYTCNECKHHVETRWHCT
VCEDYDLCITCYNTKNHDHKMEKLGLGLDDESNNQQAAATQSPGDSRRLSIQRCIQSLVH
ACQCRNANCSLPSCQKMKRVVQHTKGCKRKTNGGCPICKQLIALCCYHAKHCQENKCPVP
FCLNIKQKLRQQQLQHRLQQAQMLRRRMASMQRTGVVGQQQGLPSPTPATPTTPTGQQPT
TPQTPQPPPP----S----QPQPTPPNNMPPYLPRTQAAGPVSQGKAAVTPPTPPQTAQP
PLPGPPPAAVEVAMQIQRAAETQRQMAHVQIFQRPI----QHQMPQMTPM-----APMGM
NPPPMARGPGGHLEPGM-GPTGMQ------QQPPWAQGGLPPQQLQSGMPRPAMMSVSQH
GQPLNMPPQPGLGQV-GVSPLKPGTVSQQALQNLLRTLRSPSSPLQQQQVLSILHANPQL
LAAFIKQRAAKYANS-NPQPLP-------GQPGLQP-PAMPGQQGVHSSPAMQNLNPMQA
GVPRAGLPQQTQQQQLPPPMGGMSPQAQQMNHSTMPSQFRDILRRQQMM------QQQQQ
GAGPGMGPGLANHNQFQPPQGVGYPA-PQQQPPPRMQHHMQQIPQGSMGQMGQLPQALGA
EAGASL-QAYQQRLLQQQMGSPAQPNPMSPQQHMLPSQAQSPHLQGQQIP-SLSNQVRSP
QPVPSPRPQSQPPHSSPSPRMQPQPSPHHVSPQTSSPHPGLVAAQGNPMEQGHFASPDQN
SMLSQLASPGMANLHGASATDLGLGTDNSDLNSNLSQSTLDIH
>Pogona_vitticeps_0
MAENVVESGPPSAKRPKLSSPALSVSASDGTDLGSLFDLEHDLPDELISSADLALTNGGD
INQLPMSI-GMAQDAASKHKQLSELLRAGSSPNLNMGVGGPSQGMTAQPQQNNPGMGILN
S-----MAQAGLTSPSLGMGTSGPNQGPSTQSAAGMMNSPVTQPGMGMNAGINAGMNPGM
LAA--GNG-QGIMQGQVMNGSIGAGRGRSNMSYPNPGMSSAGNLLAETLQQGSPQMGGQA
GLRGPQPGTINKMGMMNNPSPYVQPYSQNAGQPIGASGLGPQMQNKPVLPNSLPQFPMDK
KPVPGPVMPNMGQQQTPPVQQAGMVSTAPQGMGSGAPTADPEKRKLIQQQLVLLLHAHKC
QRREQANGEVRQCNLPHCRTMKNVLNHMTHCQAGKSCQVAHCASSRQIISHWKNCTRHDC
PVCLPLKNAGDKRNQQSLLGGAAVGLGNP-GSVGVGQQATPNINATNQIDPSSIERAYAA
LGLTYQGNQMQTQTQAQVKSQQQGQPAQGLRPMNPTNANPMGVNGGVGV----QAQNLLP
ESMLHSAMNSQNPMMNETANVASLGAMPTAAHPSGMGIRKPWHEDITQDLRNHLVHKLVQ
AIFPTPDPAALKDRRMANLVSYARKVEGDMYESANSRAEYYHLLAEKIYKIQKELEEKRR
TRLQRQNMIPNAPGMPPAPMNQGP-MGQPQPGMTTNGPLPDPNMIRSSVPNQMVNRMQTP
PGMNQFGP--MQMPSVGPRQTPPLQHPGQLSQTGAMSQMGFSPRMQQQGVGQPSNQSQFL
QQNQFPALSPGINPAGTPMTQPGSQIPTSQAQMTS-SSCPVTSPAVAPGSQG------SH
IPCPPLPQSTLHRNSPSPVPSRTPTPHHTPPGLVSQQPPAAPT--PVAQ-GMPPGPQSQT
MHPPQRQPTPPQGQLTPQVQPPVSVTPSAE---QQPQQPLS-------QQSATASVPTPT
AALQPQHPATPLSQ-PGANIDGQVSNPPSTSSADVNSQAAPEQQQQPVPEIKMEFKLEEE
ESE-----------QTDLQMEEKPEVK-VESLPEDCKSEPTE----QEEKKPEMKQEMKE
EEERPSTPGTQSSPASGQSKRKIFKPEELRQALMPTLEALYRQDPESLPFRQPVDPQLLG
IPDYFDIVKNPMDLSTIKRKLDTGQYQEPWQYVDDIWLMFNNAWLYNRKTSRVYKYCSKL
AEVFEQEIDPVMQSLGYCCGRKLEFSPQTLCCYGKQLCTIPRDATYYSYQNRYHFCEKCF
NEIQGESVSLGDDPSQPQTTINKDQFSKRKNDTLDPEQFVECIECGRKMHQICVLHNEII
WPSGFVCDGCLKKTGRTRRENKFSARRLPTTRLGTFLENRVNDFLRRQNHPEAGEVIVRV
VHTSEKTVEVKPGMKARFVDSGEMAEQFPYRTKALFAFEEIDGVDLCFFGMHVQEYGSDC
PQPNQRRVYISYLDSVHFFRPKCLRTAVYHEILIGYLEYVKKLGYTTGHIWACPPSEGDD
YIFHCHPPDQKIPKPKRLQEWYKKMLDKSVSERIVHDYKDIFKQATEDRLTSAKELPYFE
GDFWPNVLEESIKELEQEEEERKREEN-TSNESTDVSKGDSKNAKKKNNKKTSKNKSSLS
RGNKKKPGMPNVSNDLSQKLYATMEKHKEVFFVIRLIAGPQANSLPPIIEPDPLIPCDLM
DGRDAFLTLARDKHLEFSSLRRAMWSTMCMLVELHTQSQDRFVYTCNECKHHVETRWHCK
VCEDYDLCITCYNTKNHEHRMEKLGLGIDDESNNQQTATTQSPGDSRRLSIQRCIQSLVH
ACQCRNANCSLPSCQKMKRVVQHTKGCKRKTNGGCPICKQLIALCCYHAKHCQENKCPVP
FCLNIKHKLRQQQLQHRLQQAQMLRRRMASMQRTGIVGQQQGLPSPTPATPTTPTGQQPP
TPQTPQPQPPPQPVS----QPQPAAPNNISPFISRIQPPGAVSQGKAGVTPPTTPQTAQP
PIQGPPAAAVEIAMQIQRVADHQRQMAHVPIFQRPI----QHQMPQMNPI-----QPMSV
TPPQMARGPGGHIDQGM-GPTGIQ------QQPAWAQGGLPPQQLQPGMQRPPMMSMAQP
GQPMNMSPQPGMGQVPGAAQSKQSSLPQVALQNLLRTLRSPSSPMQQQQVLNILHSNPQL
LAAFIKQRAAKYAGNQNPQGMPGQPGMPQGQPGLQQQQAMPGQQGVHPNPAMQNMNPMQA
GVQRPSIPQQSPPQQPQQAMSGMNPQAQQMNHSGMSPQFRDLLMRRQMMQQR---QQQQQ
GAGPALGPGMANHNQFQQPQGVGYP----QQQQQRMQHHMQQMQQGNMGQMSQLPQAMSA
DTGSSLQQAFQQRLLQQQMGSPAQPNPMSPQQHMLPNQAQSPHLQGQQIPSSLTNQVRSP
QPVPSPRPQSQPPHSSPSPRMQPQPSPHHVSPQTSSPHPGLVAAQANPMDQGHFASPDQN
AMLSQLANPGMAGLHGASATELGLGSDNSDLNSNLSQSTLDIH
>Ictalurus_punctatus_1
MADNVLDSGPSSAKRPKLSSPALSGSASDTNDFSSLFDLEHDLPDELISSSDLALPNGGV
EVCQTSSL-GPIQDTVAKHKQLSELLCSASQ-----------------------------
------------------------QQQ-----QAGMM----ASA----------GFNRPM
MAAQKGNVTQGIMGGQAMNGV-------PRMGYVNPGMN-----MADTLQQ-------QQ
QLRAQQPGAVNKMNMMAGAGPFMPPYSHSGAQ----SSLAPSLQNKA--PQNLSQFSVDQ
KAQPGQSVPGL---------------------AVAPPVADPEKRKLIQQQLVLLLHAHKC
QRREQSNGELSHCSLPHCRTMKNVLNHMTHCQAGKTCQVAHCASSRQIISHWKNCTRHDC
PVCLPLKNAGDKRNQQSLLGGASVAVGGSVGGAPCAPPSGPNLNSAGQIDPSSIERAYAA
LGLSYTGQTG--Q----------------ITPSTATGVNQVGVNG--GVQAQTQQSNHLP
DALLHRSISTHS-LMSDGGGAGPMSSVPLATPPSA-GMRKNWHEDITQDLRNHLVHKLVQ
AIFPTPDPAALKDRRMENLVAYARKVEGDMYESANSRAEYYHLLAEKIYKIQKELEEKRK
TRLQKQST------------------------HTENGPLADPSLLRPTGPNQMVNRMPNP
AGMNQFSQMGA--QPQ------------HMNQLG----MQGVPRMTQPNMVQ--LQNQF-
NQNQFPLA----GSGPV--------------QMSTPPPL-LNSPAVQTPPTS----PTSQ
LQT-----PPIHQTTPSPAARLTPTPRQTPPPLPGNQTPQ-P-QTPNSAIMAPPTPQQL-
-----------------------------DRANQM--QPQGGGAS------EALSVPSQD
VN---TQPQCSPYQKPSVMTDGPTSTPASVGSIGPEM-----N-SATEPDLKMEVKKQEE
EEEEEEEEEEETMKQEEAKAEEKPEIKKEEPEAESCKAEPMEASETGEDKKPEIKCEPKE
EKE-----ATNDSSTNTESKKKIFKPEEMREVLMPTLEALYKQDPESLPFRQPVDPQLLG
IPDYFDIVKTPMDLSTIKRKLDTGQYQEPWQYVDDIWLMFNNAWLYNRKTSRVYKYCSKL
AEVFEQEIDPVMQGLGFCCGRKLEFSPQTLCCYGKQLCTIPRDAAYFSYQNRYHFCEKCF
NEIQGENVSLSDDPTQPQTAINKDQFEKKKNDTLDPELFVECSDCARKMHQICVLHNETI
WPLGFVCDGCLKASNKTRKENKYAAKRLPQTKLGNFLETRVNEFLKRQTHPETGDVTIRV
VHVSDKMVEVKPGMKSRFVDSGEMAESFPYRTKALFAFEDISGVDVCFFGMHVQEYGSDC
PPPNQRRVYISYLDSVHFFQPRHLRTGVYHEILVGYLEYVKKLGFTTGHIWACPPSEGDD
YIFHCHPPDQKIPKPKRLQEWYKKMLDKAVAERIVHDYKDIFKQATEDRLTSAKELPYFE
GDFWPNVLEESIKELEQEEEERKREENSTSNESVDATEGDSKNAKKKNNKKTNKNKSSMS
RANKKKPGVPNVSNDLSQKLYATMEKHKEVFFVIRLLAGPSVNSLPAIIDPAPLMACDLM
DGRDAFLTLARDKHLEFSSLRRAKWSSMCMLVELHNQSQDRFVYTCNECKHHVETRFHCT
VCEDYDLCITCYKTKGHEHKMEKLGLGLDDESSNQTTAATQNPGDSRRLSIQRCIQSLVH
ACQCRNANCSLPSCQKMKRVVQHTKGCKRKTNGGCPICKQLIALCCYHAKHCQENKCPVP
FCLNIKQKLRQQQLQHRLQQAQMLRRRMATMQRTGQPPG--GLPSPGATGRSTPTGTQPP
TPQTPTQSLAPVPQPSPQP-GQSPHPSGLAQYGLRPPG----STGKPGLSPASPSSL---
QQSGPPAAAVEIAKKIQQVADAQRNMAKAHLLQRPVGMIQHHQQPQA-QIGMTHVGGTGL
PPHAQATVSRGQIEQGMMGPGPMQQGQLPQAQQQWTGQGIPPQQRPPVMNQATM---QQQ
MQQSQQQQMPNHNALGGAAGMAGGSLPQGTVQEFMQALRSPSSPQQQQQVLNILRSNPQL
MAAFIKQRVYKYKNGPGPAGAPGGPGAAMSS---GLQPTMNMGQ--------AQLAQLQQ
-PQRPLL-QQQ---QQQQQQQGIPGQVPNV--ANMNPQFRELLLRRQQQLQLQQQQQQQQ
--------SGGNHTAFTQQQGQGYPGQAAAALQQRLQHQHR-QQQQQNAGL--QMQ-QSS
SSPAMLQQAIHQRLLQKQGTSPAQNNPMSP----QQQMSQSPHLQGQPLPNSLSNQVRSP
Q--PSPRPQSQPPHSSPSPRMQ----------QTASPHPGMAPLQQNAMDPG------GN
SMLPHLS--GMVGLHPAGGKDI-RPPSGQDLGVNM--NPLDM-
>Ictalurus_punctatus_0
MAENVLESGPPSAKRPKLSSPALSASASDGNDFSSLFDLEHDLPDELISSSDLAVANGGD
LGQLHTSLGTAGQDAAAKHKQLSELLRSGAPPVAA--------QQQQGGSPAGASMGLIG
SMKASP-G-------PQNMMPQG-QQHLSP-QQANLL----QQQQM---AGMMGGINRTM
LVPQKGSGQQGMMGGQMMNGT-------PRMGYPNPGMGSNSNLLAETLQQ-----GGQS
GLRAPQPGVLNKMGMMGGAGTYGGPYNPNAGQSLSGGGLAPQLMNKPGLTNSLAQFNMDK
KPQPMSSMPSMASQQSTAGSAAGIVPNAQGGLAGVPPTADPEKRKLIQQQLVLLLHAHKC
QRREQANGEIRQCNLPHCRTMKNVLNHMTHCQAGKSCQVAHCASSRQIISHWKNCTRHDC
PVCLPLKNAGDKRNQQSLLSTANVGLGTALGTASGGPHSAPNLNTPGQIDPSSIERAYAA
LGLTYQSNQVSSQPAQQT-----------PRPLNNMGSNPMGVNGAVGVQPQSQPSNLLQ
DPMLHVNMNAQN-LLSDGSSVGNMGSLPVATPAAGPGMRKNWHEDITQDLRNHLVHKLVQ
AIFPTPDPAALKDRRMENLVAYARKVEGDMYESANSRAEYYHLLAEKIYKIQKELEEKRR
MRLQKQGMM---PGMLPAGMQQGPGMGQPPPGLPPDGPLSDPSMVRPTGPNQMVNRMQNP
AGMNPFNQ--I--QPMGQRSTPPLPLSTPLNQMP----M-GPSRMATPNVAQ--MQNQYL
PSGQFQGSSPMHGTGPVGMAQPGPQGGMAHAPIPTPPLLPASSPLAQPASVGLGSQSISL
SHC-----PAVRQSSPSPARSRTPTPHLTPPSLPGSQTPQ-P-HTPSLPHLNLGAGQQQ-
----------------------LPQPANTDKAMQL-QQPVGGAPS-TP-----------N
AALASQHPPTPLSQKGSLPVDGQAATPASVSSAEASSQQAPSD-VTGILEPKTEHEDEEE
EAEESSMMGGRTGKKGDIKAEEMPEIKKEEPSSDGCKSIPMETSAAGEDKKPELKTEPKE
GDIGLGTP---GTPAGTPNKKKLFKPEELRQALMPTLECLYRQDPESLPFRQPVDPSLLG
IPDYFDIVKNPMDLSTIKRKLDTGQYQEPWQYVDDICLMFNNAWLYNRKTSRVYKYCSKL
AEVFEQEIDPVMQSLGYCCGRKREFSPQTLCCYGKQLCTIPRDAAYFSYQNRYHFCEKCF
NEIQGESVSLGDDPSQPQTSINKDQFEKKKNDTLDPELFVECMDCGRKMHQICVLHNDTI
WPIGFVCNECLKKSNKNRKENKYSAKRLPQTKLGNYLETRVNEFLKRQNHPESGDVTIRV
VHVSEKVVEVKPGMKSRFVDSGEMPESFPYKSKALFAFEDIDGADVCFFGMHVQEYSSDC
PHPNQRRVYISYLDSVHFFQPRCLRTAVYHEILIGYLEYVKKLGFTTGHIWACPPSEGDD
YIFHCHPADQKIPKPKRLQEWYKKMLDKAVAERIVHDYKDIFKQATEDRLTSAKELPYFE
GDFWPNVLEESIKELEQEEEERKREENSTSCESVDATKGDSKNAKKKNNKKTSKNKSSLS
RANKKKPGMPNVSNDLSQKLYATMEKHKEVFFVIRLIAGPISNALPPIMDPDPLMACDLM
DGRDAFLTLARDKHLEFSSLRRSKWSSMCMLVELHNQSQDRFVYTCNECKHHVETRFHCT
VCEDYDLCITCYNTKGHEHKMEKLGLGLDDESNSQAATSMQSPGDSRRLSIQRCIQSLVH
ACQCRNANCSLPSCQKMKRVVQHTKGCKRKTNGGCPICKQLIALCCYHAKHCQENKCPVP
FCLNIKQKLRQQQLQHRVQQAQMLRRRVASMQRTGQPLGNEGLPSPSTTGPGTPTSTPSP
ALQPPTQCPTPVPQPSPQQQQQLQHPNSLPPYVQRPPGSSPQSMGKPGMGPASLPQQQQ-
QPSGPPPAALEMALKIQRVAETQRQMAKQKSLQMNQGMMALHQSPQAQPMGLNHVGPQGL
QTQTQSTVARAQMEQCVVGAG-IQQNQLPQPQQQWGTPSIPPQQRPGMLSQAGMVAGQQP
PQMVQQLPQQGQPRVGVASGIGSGGLLQSALQDLLGALRSPSSPLQQQQVLKILRSNPQL
MATFVKQRVPKYLGRG-PGAGGAGPA-------TGTQPGMHMGQG----TGMPPTNPLQQ
-QQRSLMGQQQ-----QQQHGVMPGQGSNM--TSMSPQFKEFM-RKHL--------QQQQ
--------QMGNLGQFQHPQSQNYSGQVAAALQQRLQ----QQQQNAMSGLQQQLQ-QPQ
PSQAIIQQALHQRLLQQQGGSPAQNNPMSP----QQPMSQSPHLQGHQLSTSLSNQVRSP
Q--PSPRPQSLPPNSSPSPRMQPQPSPHRISPQTGSPHTGMVAQQANALDQAPFGS-DQN
AMLSQLG--GMGPLHGQGANDM-MAGSNQDMGT--NHSSLNLM
>Gallus_gallus_0
MAENVVEPGPPSAKRPKLSSPALSVSASDGTDFGSLFDLEHDLPDELISSTELGLTNGGD
INQLQTSL-GLAQDAASKHKQLSELLRAGSSPNLNMGVGGPGQSMAGQTPQNSPGMGMLN
SMVKSPMAQAGLTSPSMAMGTSGPNQGPSAQSTAGMMNSPVNQPGMGMNTGMNAGMNPGM
LAA--GNG-QGVMQGQVMNGSIGAGRGRPNMPYPNPGMGTAGNLLAETLQQGSPQMGGQA
GLRGPQPGAMNKMGMMSNPSPYGQPYSQNTGQQIGASGLGPQMQNKTGLQNSLPQFQMDK
KPVPGTGMPNMGQQQAPQVQQAGMGPAASQGMGSGAPTADPEKRKLIQQQLVLLLHAHKC
QRREQANGEVRQCNLPHCRTMKNVLNHMTHCQAGKSCQVAHCASSRQIISHWKNCTRHDC
PVCLPLKNAGDKRNQQSLLGGAAVGLANT-GSVGVGQQTTPSISTTSQIDPSSIERAYAA
LGLTYQGNQMQTQSQAQVKNQQQGQSPQGLRPMNPMSANPMGVNGGVGV----QTPSLLP
DSMLHSTMNSQNSMMSESANVASLGAMPT-AQPSNTGIRKQWHEDITQDLRNHLVHKLVQ
AIFPTPDPAALKDRRMENLVAYARKVEGDMYESANSRAEYYHLLAEKIYKIQKELEEKRR
TRLQKQNMIPSAPGMPQAPVNQGPNMGQPQPGMSANGPITDPTLIRANVPNQMMNRMQAQ
PGMNQFGHMNMQLSPMGPRQTPPLQHPGQLSQAGAMNQMGFPSRMQQPGVGQPSGQNQFL
QQNPFPASSPGMNAASMPMTQTSNQTPVSQAQMNS-SSCPVNSPAMAPGSQG------SH
IHCPPLPQPPMHRNSPSPVPSRTPTPHHTPPGLGSQQAAAVPT--PTPQ-TVPPGPQSQT
MHPPQRQPTPPQAQLPPQVQPPVPVTPSAE---Q-QQQPLS-------QQSTTASVPTPT
APLQPQHPTTPLSQ-PAVSIDGQVSNPPSTSSTEVNSQTAAEQQQPPLQEVKMEIKTDEG
EPE-----------QTELQMEEKSEVK-VEPAVEECKPDPME----QEEKKTEVKTEMTE
GEERPTTPATQSSPAAGQSKKKIFKPEELRQALMPTLEALYRQDPESLPFRQPVDPQLLG
IPDYFDIVKNPMDLSTIKRKLDTGQYQEPWQYVDDIWLMFNNAWLYNRKTSRVYKYCSKL
AEVFEQEIDPVMQSLGYCCGRKLEFSPQTLCCYGKQLCTIPRDATYYSYQNRYHFCEKCF
NEIQGESVSLGDDPSQPQTTINKEQFSKRKNDTLDPELFVECIECGRKMHQICVLHNEII
WPSGFVCDGCLKKTGRTRKENKFSAKRLPATRLGTFLENRVNDFLKRQNHPEAGEVTVRV
VHASDKTVEVKPGMKARFVDSGEMAESFPYRTKALFAFEEIDGVDLCFFGMHVQEYGSDC
PPPNQRRVYISYLDSVHFFRPKCLRTAVYHEILIGYLEYVKKLGYTTGHIWACPPSEGDD
YIFHCHPPDQKIPKPKRLQEWYKKMLDKSVSERIVHDYKDIFKQATEDRLTSAKELPYFE
GDFWPNVLEESIKELEQEEEERKREEN-TSNESTDVSKGDSKNAKKKNNKKTSKNKSSLS
RGNKKKPGMPNVSNDLSQKLYATMEKHKEVFFVIRLIAGPAANSLPPIVEPDPLIPCDLM
DGRDAFLTLARDKHLEFSSLRRAQWSTMCMLVELHTQSQDRFVYTCNECKHHVETRWHCT
VCEDYDLCITCYNTKNHDHKMEKLGLGLDDESNNQQTATTQSPGDSRRLSIQRCIQSLVH
ACQCRNANCSLPSCQKMKRVVQHTKGCKRKTNGGCPICKQLIALCCYHAKHCQENKCPVP
FCLNIKHKLRQQQLQHRLQQAQMLRRRMASMQRTGVVGQQQGLPSPTPATPTTPTGQQPT
TPQTPQPQPPPQPAS----QPQPAPPNSMPPYMPRTQPPSAVSQGKAGVTPPTPPQPPQP
PVQGPPPAAVEMAMQIQRAAETQRQMAQVQIFQRPI----QHQMPQ---M-----PPMGM
NPPQIARGPGGHIDQGM-GPAGIQ------QQPPWVQGGLP-AQLQPGMQRPSMMSVAQP
GQPMNMAPQPGMGQVPGAAQPKQPPLPQAALQNLLRTLRSPSSPMQQQQVLNILHSNPQL
LAAFIKQRAAKYAGSQNPQGMPGQPGMPQGQPGLQPQQAMQGQQGVHPNAAMQNMNPMQG
GVQRPSMPQQQPPQQPQQAMAGMNPQAQQMNHSGMAPQFRDLLMRRQIMQQR---QQQQQ
GVGPALGPGMANHNQFQQPQGVGYPQQQQQQQQQRMQHHMQQMQQGNMGQISQLPQAMSA
ETGATLQQAFQQRLLQQQMGSPAQPNPMSPQQHMLPNQAQSPHLQGQQLPSSLTNQVRSP
QPVPSPRPQSQPPHSSPSPRMQPQPSPHHVSPQTSSPHPGLVAAQANPMDQGHFASPDQS
AMLSQLASPGMAGLHGTSATELGLSSENSDLNSNLSQSTLDIH
>Gallus_gallus_o
MAENLLD-GPPNPKRAKLNSPGF--SASDSTDFGSLFDLENDLPDELIPNGELGLLNSS-
---------NLVPDAASKHKQLSELLRGGSGSSLNPGIGNPVQGSQVQGQPNSASIGNLG
AMGKSPLNQGDSSAAKQVASTSGPSQTLNSQAQVGMVSSPTSQTGPGMNTNFSQ-THQSL
LNSNSGHSQQG--QGQVMNGSLGAGRGGAGMQYSAPAMGNAGSVLAETLTQVSPQMAGHT
GLNTAQTGAITKMGMAGNTSPFGQPFSQTGGQQMGATGVNPQLPNKPGMANSLPAFPADI
KSTPVTSVPNMSQMQT-QVQQVGIVPT-----MATGPTADPEKRKLIQQQLVLLLHAHKC
QRREQANGEVRACALPHCRTMKNVLNHMTHCQAGKACQVAHCASSRQIISHWKNCTRHDC
PVCLPLKNASDKRNQQPLLGSPAGGMQNSIGSVGTGQQNNPSLSNPNPIDPSSMQRAYAA
LGLPYG-NQPQTQLQPQVQPAQP-QAHQQMRTINALGANQMNLPTG-GITTD-QQASLIS
ETALPTSLGTNNPLMNDGTNVGNLSSMPTAAPPSSTGVRKAWHEHVTQDLRNHLVHKLVQ
AIFPTPDPAALKDRRMENLVAYARKVEGDMYESANSRDEYYHLLAEKIYKIQKELEEKRR
SRLHKQGILGTQPALQTPGP--QPGIPQAQPVRPPNGPMSMTTV-----P---ISRMQVS
QGMNQFNPMSMPQAPMGPRAASPMNHPVQMNNMGAVPAM-SPSRMPQPQMGQAPTQNQFL
PQNQFPASTGAMNVNNVGMGQSAAQAGVAQGQVPS-AALPNSMNMLGPQS--------GQ
L-CPPVTQPPLHQTTPSTAAGMPPIQHQTPTGMTPPQTPSTPVQTPTPTPSVPNATQTQ-
-------------------STPTGQTAAQAQVTQ-PQTPVQPQSVPTPQPS-----QQQP
TSVQAQPPGTPLSQAAA-SIDNRVPTPASVASADTNSQQLGPD--APMLESKSEVKTEET
EPETSETQVEAKTE------EEDLSQTKEETDGTELKQEPME----IEEKKPEIKVDAKE
EEESGTNGTTSQSTSPSQPRKKIFKPEELRQALMPTLEALYRQDPESLPFRQPVDPQLLG
IPDYFDIVKNPMDLSTIKRKLDTGQYQEPWQYVDDVWLMFNNAWLYNRKTSRVYKFCTKL
AEVFEQEIDPVMQSLGYCCGRKYEFSPQTLCCYGKQLCTIPRDAAYYSYQNRYHFCEKCF
TEIQGENVTLGDDPSQPQTTISKDQFEKKKNDTLDPEPFVDCKECGRKMHQICVLHYDII
WPSGFVCDNCLKKTGRTRKENKFSAKRLQTTRLGNHLEDRVNKFLRRQNHPEAGEVFVRV
VASSDKTVEVKPGMKSRFVDSGEMSESFPYRTKALFAFEEIDGVDVCFFGMHVQEYGSDC
PPPNTRRVYISYLDSIHFFRPRCLRTAVYHEILIGYLEYVKKLGYVTGHIWACPPSEGDD
YIFHCHPPDQKIPKPKRLQEWYKKMLDKAFAERIIHDYKDIFKQATEDRLTSAKELPYFE
GDFWPNVLEESIKELEQEEEERKKEESTAASETTEGSQGDSKNAKKKNNKKTNKNKSSIS
RANKKKPSMPNVSNDLSQKLYATMEKHKEVFFVIHLHAGPVINTLPPIVDPDPLLSCDLM
DGRDAFLTLARDKHWEFSSLRRSKWSTLCMLVELHTQGQDRFVYTCNECKHHVETRWHCT
VCEDYDLCINCYNTKSHDHKMVKWGLGLDDESNSQGEQQSKSPQESRRLSIQRCIQSLVH
ACQCRNANCSLPSCQKMKRVVQHTKGCKRKTNGGCPVCKQLIALCCYHAKHCQENKCPVP
FCLNIKHKLRQQQIQHRLQQAQLMRRRMATMNTRNVPQ--QSLPSPTSATPGTPT-QQPS
TPQTPQP--PPQPQPSPVS------PAGFPN-VSRTQP--PVSTGKPANPVAAPP-----
PPAQPPPAAVEAARQIEREAAQQQQQQ----LYRVNGLPP--------RPGLVN------
------VGSVSQMQVGMN-----PMSNMPG---QWQSPPMPQQQMQPGMARPVMPMATAQ
A---AGPRMPG--------QQPPRSIPPNALQDLLRTLKSPSSPQQQQQVLNILKSNPQL
MAAFIKQRTAKYVANQGMQPQAGQPGMPQTG---MQQPGMH-AQ-----PGLQNMNAMQA
GVQRPSVPQQG----NPQGQAIMPGHNTSM--ASMNPQYREILRRQLL----QQQQQQQQ
QGGAGMAAGMAGHSQFQQPQGGGYP---QAMQQQRMQQHIS--QGGSMGQMGQLNQ-LGA
DGTPNIQQALQQRILQQQIGSPGQPNPMSPQQHMLSGQPQASHLPGQQIATSLSSQVRSP
APVQSPRPQSQPPHSSPSPRIQPQPSPHHVSPQTGSPHPGLAVTMASSMDQGHLGNPEQS
AMLPQLNTPNRSAL----SNELSLVGDTTG-------DTLEKL
>Tupaia_chinensis_0
MAENVVEPGPSSAKRPKLSSPALSASASDGTDFGSLFDLEHDLPDELINSTELGLTNGGD
ISQLQTSL-GIVQDAASKHKQLSELLRSGSSPNLNMGVGGPGQVMGSQAQQNSPGLGLIN
SMVKSPMAQAGLTSPNMGMGTSGPNQGPT-QSAAGMMNSPVNQPAMGMNTGMNAGMNPGM
LAA--GNG-QGIMPNQVMNGSIGAGRGRPNMQYPNQGMGNAGNLLTEPLQQGSPQMGGQT
GLRGPQP---LKMGMMSNPNPYGSPYTQNSAQQIGASSLGLQIQTKTVLPNSLSPFAMDK
KAVPGGGMPSMGQQPAPQVQQPGLVTPVAQGMGSGAHTADPEKRKLIQQQLVLLLHAHKC
QRREQANGEVRQCNLPHCRTMKNVLNHMTHCQSGKSCQVAHCASSRQIISHWKNCTRHDC
PVCLPLKNAGDKRNQQSILTGAPVGLGNP-SSLGVGQQSTPSLSTVSQIDPSSIERAYAA
LGLPYQVSQMPAQPQVPAKNQQSGQSPQGMRPMGNMSASPMGVNGGVGV----QTPNLLS
DSMLHSAINSQNPMMNENASVASLGPMPTAAQPSSTGIRKQWHEDITQDLRNHLVHKLVQ
AIFPTPDPAALKDRRMENLVAYARKVEGDMYESANNRAEYYHLLAEKIYKIQKELEEKRR
TRLQKQNMLPNAAGMVPVSMNPGPNMGQPQPGMASNGPLPDPTMIRGSVPNQMMPRITSQ
PGLNQFGQMSMPQPPIGPRQTSPLQHHGQLTQPGPLNPMGYGPRMQ-----QPSSQSQYL
PQTQFT--SQGMNVTNMPLAPSNSQVPASQAQMSS-SSCPVNSPIMPPGSQG------SH
IHCPPLPQPSLHQNSPSPVPSRTPTPHHTPPSIGAQQPPAAPV--PTPP-AMPPGPQSQA
LHPPARQPTPPPTQLPPQVQSSLPAGPSAD---QPQQQPRS-------QQSTAASVPTPT
APLLPPQPATPLSQ-QAVSIEGQVSNPPSTSSTEVNSQTIPEKQ--PSQEVKMETKMEVD
QPE-----------TADTQPEDIPESK-----AEDCKVEPSE----TEERGTELKTEIKE
EEDQPSISATQSSPAPGQSKKKIFKPEELRQALMPTLEALYRQDPESLPFRQPVDPQLLG
IPDYFDIVKSPMDLSTIKRKLDTGQYQEPWQYVDDIWLMFNNAWLYNRKTSRVYKYCSKL
SEVFEQEIDPVMQSLGYCCGRKLEFSPQTLCCYGKQLCTIPRDATYYSYQNRYHFCEKCF
NEIQGESVSLGDDPSQPQTTINKEQFSKRKNDTLDPELFVECTECGRKMHQICVLHHEII
WPAGFVCDGCLKKTARTRKENKFSAKRLPSTRLGTFLENRVNDFLRRQNHPESGEVTVRV
VHASDKTVEVKPGMKARFVDSGEMAESFPYRTKALFAFEEIDGVDLCFFGMHVQEYGSDC
PPPNQRRVYISYLDSVHFFRPKCLRTAVYHEILIGYLEYVKKLGYTTGHIWACPPSEGDD
YIFHCHPPDQKIPKPKRLQEWYKKMLDKAVSERIVHDYKDIFKQATEDRLTSAKELPYFE
GDFWPNVLEESIKELEQEEEERKREEN-TSNESTDVTKGDSKNAKKKNNKKTSKNKSSLS
RGNKKKPGMPNVSNDLSQKLYATMEKHKEVFFVIRLIAGPAANSLPPIIDPDPLIPCDLM
DGRDAFLTLARDKHLEFSSLRRAQWSTMCMLVELHTQSQDRFVYTCNECKHHVETRWHCT
VCEDYDLCITCYNTKNHDHKMEKLGLGLDDESNNQQAAATQSPGDSRRLSIQRCIQSLVH
ACQCRNANCSLPSCQKMKRVVQHTKGCKRKTNGGCPICKQLIALCCYHAKHCQENKCPVP
FCLNIKQKLRQQQLQHRLQQAQMLRRRMASMQRTGVVGQQQGLPSPTPATPTTPTGQQPA
TPQTPQPQPA----S----QPQPTPPNSMPPYLSRTQAAGPVSQGKAAVTPPTPPQTAQP
PLPGPPPAAVEMAMQIQRAAETQRQMAHVQIFQRPI----QHQMPQMAPM-----APMGM
NPPPMGRGPSGHLEPGM-GPTGMQ------QQPPWAQGGLPPQQLQSGMPRPAMMSVAQH
GQPLNMPPQPGLGQV-GVSPLKPGTVSQQALQNLLRTLRSPSSPLQQQQVLSILHANPQL
LAAFIKQRAAKYANS-NPQPLPGQPGMSQGQPGLQP-PTMPGQQGVHSSPAMQNMNPMQA
GVQRAGLPQQQPQQQLQPPMGGMSPQAQQMNHNAMPSQFRDILRRQQMM------QQQQQ
GAGPGIGPGMANHNQFQQPQGVGYPPQQQQQQQQRMQHHMQQMQQGNMGQMGQLPQALGA
EAGASL-QAYQQRLLQQQMGSPAQPNPMSPQQHMLPNQAQSPHLQGQQIPNSLSNQVRSP
QPVPSPRPQSQPPHSSPSPRMQPQPSPHHVSPQTSSPHPGLVAAQANPMEQGHFASPDQN
SMLSQLASPGMANLHGASATDLGLSTDNSDLNSNLSQSTLDIH
>Amphiprion_ocellaris_0
MADNVLESGPPSAKRPKLSSPALSVSASDGNDFGSLFDLEHDLPDELISSSDLGLTNGGD
ASQLHTSLGGGGQDAATKHKQLSELLRAGAPAQQG--------GPTSNSTPPAASMGMMG
SVSVSTGG-------LQGMTPQG--QQ-----QPGLM----QQV------GMVGGINRAM
MGAQKGNTQQGLMGGQVVNGS-------PRMGYPSAGMGNSSNLLAETLQQGGQQMGGQA
GMRPQQPGALNKMNMMANAGPYGGPYGQSAGQGLPGAGLGPQLQNKAGLPNNMAQFNMDK
KAPPGQAMPGMA--QQPGAVGAAAVGGAQVGLGATPPTADPEKRKLIQQQLVLLLHAHKC
QRREQANGEVRQCNLPHCRTMKNVLNHMTHCQAGKSCQVAHCASSRQIISHWKNCTRHDC
PVCLPLKNAGDKRNQQSLVNSAGMGLVNSLGSAPGGQSNTPNLNPPNQIDPSSIERAYAA
LGLTYQGNQMPQQSPQANMPNQGLQGQAGMRTVNTLGGNSMGVNGGVGVQPPNQQSALLP
DAMLHNSMNAQS-LMND--GVGNLGSMPTATPPSAAGMRKSWHEDITQDLRNHLVHKLVQ
AIFPTPDPAALKDRRMENLVAYARKVEGDMYESANSRAEYYHLLAEKIYKIQKELEEKRR
TRLQKQGMMPGQPGIAPSGLPQGPSIGQMPPGQPPNGPHPDPSMVRPTGPNQMANRMQNP
AGMNQFGQMG-----MGQRSTPPLPLNPPMNQMG----M-GAPRLGQPNATQ--LQNQYL
PPGQFPGSSPGLGSGPVGMNQPAAQTAVPQNQMSTPPSLPASSPAAPSASS-MGTQPNSF
THC-----PPIRTNSPSPARSLTPQPHQTPPMLAGSQTPQ-P-QTPSTPQLPPPQHPQQQ
QQQQQ----PSQQQL------PSGQAGNSEKANQLPQQTLGGVASSGPPAGQTPSVPTQN
AHVPLQLPQTPLSPKPSVTADGQVSSPASVSSTDPNSQLPPVD-VPAASQIKMEVKKQEE
EDEGADTQSEGKGKQSDVKIEEKPEIK--KPSGDGCKGEPMDTSATSEDKKPEVKKEPKE
EEEGSGSASTNSSPASAQSKKKIFKPEELRQALMPTLEALYRQDPESLPFRQPVDPQLLG
IPDYFDIVKNPMDLSTIKRKLDTGQYQEPWQYVEDIWLMFNNAWLYNRKTSRVYKYCSKL
AEVFESEIDPVMQGLGYCCGRKFEFSPQTLCCYGKQLCTIQRDAAYFSYQNRYHFCEKCF
NEIQGESVSLGDDPSQPQTSINKDQFQRKKNDTLDPELLVECIDCGRKMHQICVLHNETI
WPLGFVCDNCLKKANKTRKENKYAAKRLPQTKLGSYLETRVNDYLKRQNHPESGEVTIRV
VHVSDKVVEVKPGMKSRFVDNGEMAESFPYRMKALFAFEDIDGADVCFFGMHVQEYGSDC
PPPNQRRVYISYLDSVHFFKPRHLRTTIYHEILLGYLEYVKRQGFTTGHIWACPPSEGDD
YIFHCHPADQKIPKPKRLQEWYKKMLDKAVAERIVHDYKDIFKQATEDRLTSAKELPYFE
GDFWPNVLEESIKELEQEEEERKREENSTSNESTDATKGDSKNAKKKNNKKTSKNKSSLS
RANKKKPGMPNVSNDLSQKLYATMEKHKEVFFVIRLIAGPTANSLPPITDSDPLMACDLM
DGRDAFLTLARDKHLEFSSLRRSKWSSMCMLVELHNQSQDRFVYTCNECKHHVETRFHCT
VCEDYDLCITCYNTKGHEHKMDKLGLGLDDDSNNQAAAATQSPGDSRRLSIQRCIQSLVH
ACQCRNANCSLPSCQKMKRVVQHTKGCKRKTNGGCPICKQLIALCCYHAKHCQENKCPVP
FCLNIKQKLRQQQLQHRLQQAQMLRRRMASMQRVGQPPGGPGLPSPGTTAPSTPTGTQPP
TPQTPTQTMPPVPQQSPQHQQLQQHPNSLPQYASRPPGSSPQSQGKPVVGSATPPQQQQA
PPSGPPPAAVEIAMKIQQVADAQRKMA----LQRQAGLMPHHQQGQGQQMGMGHVG-QGM
PPQNQAAAARVHMDPGMMAGGPMQQGQLTQQQQQWAGQGMPPQQRQAMMNQQTMMATQHQ
QQQ--HQQAQGHAALGGAVAAAGGNIPQAALQELLRTLRSPSSPLQQQQVLNILRSNPQL
MAAFIKQRASRYKGGQGPPGPGGGPG-PTGGPVGAGQPGMHMGGQGATNVNIATMAQLQQ
-QQRPML-QQQ-QQQQQQQQGGMQGQGPQM--GNLNPQFRELLMRRHLQ--QQQQQQQQQ
--------QMGNHVQFQQPQPQGYPGQATAALQQRLQHQHHQQQQNTHAGLPQGPQ-PPP
SSQALLQQALHQRLLQQQGGSPAQSNPMSPQQ--PQQMAQSPHLQGQALPTSLANQVRSP
Q--PSPRPQSQPPHSSPSPRMQPQPSPHHISPQTGSPHPGIVPQQQNTMEQ--FGS-DQS
AMLSQLS--SMAGLHGPG-------GNGQDMGQNMNHNHLDII
>Amphiprion_ocellaris_1
MAENVLDSGPPSAKRPKLSSPALSASASDGNDFGSLFDLEHDLPDELISANDPGLVNGGD
LNQLHTTLGGGGQDAVAKHKQLSELLRSGATTSTQQG------HQGAMGSPGGTAMGHLA
NMKASP-GQG-----PQQMMGQGQQQHLSPQQQANMM----QQQQNA-AAGMMGGMNRGM
MGAQQNNGQQGMIGNQVMNGS-------PRMGFGNQGMAGSSNLLAETLQQ-----GGQG
GMRGQQPGAMNKMGMMGNPGPFGGPYGGQGNQGLGGAGLGPQLQNKGPMANSLAQFNVDK
KNQPMQGMGAMGAQQSQTGVAPGMVATAQAGLAGAPPTADPEKRKLIQQQLVLLLHAHKC
QRREQANGEVRQCNLPHCRTMKNVLNHMTHCQAGKSCQVAHCASSRQIISHWKNCTRHDC
PVCLPLKNAGDKRNPQSLLGVAGAGLGSSLGAVPGGQPSAPNLNPPSQIDPSSIERAYAA
LGLTYQGNQIQAPTAQPNMQNQGLQGQAGMRPLNPMGVNPMGVNGGVGAPPQSQQASLLQ
DTMMHLNVNSQS-LMNDAGG---VGSMPTAGPPSATGMRKGWHEDITQDLRNHLVHKLVQ
AIFPTPDPAALKDRRMENLVAYARKVEGDMYESANSRAEYYHLLAEKIYKIQKELEEKRR
TRLQKQGL------------GLGPGMGQPPTGLPPNGPLPDPPMVRPTGPNQIGNRMQGP
-GMNQFNQMGM------QRSTPPLPMGASGNQMG----M-VGPRVGPPNVNQ--LQNQYL
SQGQFSGSGPGVGAAQPGMAQPGAQGGMAQTQMGTPPSLSVASPLAQPGSASMGQQPNSI
PHL-----GPMRG-SPSPAHSRSPTPHQTPPRLAGSQTPQ-P-HTPNAPQLAPPAAPQQ-
--------------------NQLGQGPGSNKPL--QQQHMGPAGSTTPHPGLASS----S
TPHGSQLPRTPLSQKGSFPADSQALTPASVSSLDTSSQQPQSDTSAANLDPKMEVKHQDE
EEESDTGSCSKGGKLSNIKTEEKPELKKEECSGEGGKGVPMDTSVKTEDRKPEVKKEVKE
EEE-----SSEAVVQQAPVKKKIFKPEELRQALMPTLESLYRQDPESLPFRMPVDPQLLC
IPDYFDIVKNPMDLSTIKRKLDTGQYQDPWQYVDDIWLMFNNAWLYNRKTSRVYKYCSKL
AEVFEQEIDPVMQTLGYCCGRKLEFSPQTLCCYGKQLCTIPRDAAYFSYQNRYHFCEKCF
NEIQGETVSLGDDPTQPQTSINKDQFEKKKNDTLDPELLVECMDCGRRMHQICVLHNDTI
WPSGFACDGCLKKTNKTRKENKYSAKRLPQTKLGCFLESRVNDFLKRQSHPEAGEVSIRV
VHVSDKVVEVKPGMKSRFVDSGEMSESFPYRTKALFAFEDIDGADVCFFGMHVQEYGSDC
PQPNQRRVYISYLDSVHFFRPRSLRTAVYHEILIGYLEYVKKLGYTTGHIWACPPSEGDD
YIFHCHPADQKIPKPKRLQEWYKKMLDKAVAERIVHDYKDIFKQATEDRLTSAKELPYFE
GDFWPNVLEESIKELEQEEEERKREENSTSNESIDDTKGDSKNAKKKNNKKTSKNKSSLS
RANKKKPGMPNVSNDLSQKLYATMEKHKEVFFVIRLIAGPMANALPPISDPDPLMACDLM
DGRDAFLTLARDKHLEFSSLRRSMWSSMCMLVELHNQSQDRFVYTCNECKHHVETRFHCT
VCEDYDLCITCYNTKGHEHKMEKLGLGLDDESSNQAAATTQSPGDSRRLSIQRCIQSLVH
ACQCRNANCSLPSCQKMKRVVQHTKGCKRKTNGGCPICKQLIALCCYHAKHCQENKCPVP
FCLNIKHKLRQQQLQHRLQQAQMLRRRMASMQRVGQPNGGNGLPSPGATGPGTPTGTQPP
TPQTPTQNMPVLSQQSPQQ-QQPQHPGGLPPYNPRPPGASPQSLGKPGLGPATPPQQQQQ
QQQGPPLAAVETALKIQRLAETQRQMAQAQAQIRGLGMMAHHQNSQA-QIGMPHMGAQGM
PPQAQGVVGRTMLDQGMLG---M-QPQLPQTNQQWGGPTMSPQQRPGMMAHQQQPAVAQQ
QQQPQQQPQPGNRGLGGAAAAASGKLPQSALQELVLTLRSPNTPLQHQQVLNILRSNPTL
MAAFIRQRTARYQGTQGPGGAGG--GGGVGGPGATGQPGMNIPQGGAGGGNMPTMAQLQQ
LQQRPMLPQQQ---QQQQQQGAMAGQQGNM--TNMAPQFRELLMRRHMQQQQQQQQQQQQ
--------QMGNHGQFQQPQGQGYPNQVAAAIQQRLQHQMQQQQQNPMGGLGQQPQGLPQ
TTQSMLHQNIHQRLLQQQGGSPAQSSPMSP----QQQMAQSPHLQGQGLAGSLSSQVRSP
Q--PSPRPQSQPPHSSPSPRMQPQPSPHRISPQTGSPHPSMAPQPGSSVDPSQFSS-DQN
SIMSQLS--GITGMHAGGQSDS----NNQELGTNINHNLM---
>Oncorhynchus_kisutch_2
MADNVLESGPPSAKRPKLSSPALSVSASDGNDFGSLFDLEHDLPDELINSSELGLVNGGD
LSQLHTSLGGGGQDAAAKHKQLSELLRAGALPPSG--------QQGATNSPGG-SMGLLG
SMNASP-G-------PQSMGPQG--QHTSP-QQAGMM----QQV------GMVGGLNRAM
MGAQKGNGPQGMMGGQVMNGS-------PRMGYQNPGMGSNSNLLAETLQQGGQQMGGQA
GMRPQQPGALNKMNMMANAGPYGGQYGQSVGQGLGGAGLGPQHQNKAGLANSLAQFNLDK
KTPPIQGMAGMASQQA-SAV-----AGAQAGLGAAPPTADPEKRKLIQQQLVLLLHAHKC
QRREQANGEVRQCSLPHCRTMKNVLNHMTHCQAGKSCQVAHCASSRQIISHWKNCTRHDC
PVCLPLKNAGDKRNQQSLLSSAVVGLGNSLGAVPGGQPSTPNLTPPSQIDPSSIERAYAA
LGLTYQGNQMPQQPPQSNLPN-----QPGMRSLNAMGGNPMGMNGGVGVQPPN-QSNLLP
DAMLHNNMNVQS-LLNDGSGVGSLGSMPMATPPSAAGMRKNWHEDITQDLRNHLVHKLVQ
AIFPTPEPAALKDRRMENLVAYARKVXGDMYESANSRAEYYHLLAEKIYKIQKELEEKRR
TRLQKQGMMPRXPGMPPSGLPQGPGMGQLAPGQPSNGSHADPSMVRPTGPNLMVNRMQNP
AGMNQLDKWN-----------------------G----Y-GANADGEPQRAR--------
------STSPA---GP-------------DAQ----AALPLRSAALQPSRLSMGHQINTH
ATL-----PPMLRNPLTPARSLTPTPHQTPPGLPGSQTPQ-P-HTPNPPQVAAPLPQQQL
PS-----------------SQPMGQGMNSEKPSQLQQQTNGGGASGVLQTGQAQSVPTQN
AHVPTQLPRTPLSQKSSLTADGQASTPASVSSVDPSSQLTSSD-APAPAEPKMEVKQQDD
EDAEDQGDGKASGKQADIKSEEKPEIKKEKPSGDGCKGEPMDTSMEDRDRKAEVKTEPKD
EEERSGASGTHSSPASAQSKRKIFKPEELRQALMPTLEALYRQDPESLPFRQPVDPQLLG
IPDYFDIVKNPIDLSTIKRKLDTGQYQEPWQYVDDIWLMFNNAGCTTRKTSRVYKYCSKL
AEVFEAEIDPVMQGLGYCCGRKLEFSPQTLCCYGKQLCTIPRTCLYFSYQNRYHFCEKCF
NEIQGECVSLGDDPSQPQTSISKDQFQRKKNDTLDPEWLVECTDCGRKMHQICVLHNDTI
WPAGFVCDSCLKKANKTRKENKYAARRLPQTKLGSFLEGRVNDYLRRQNHPESGDVTIRV
VHVSDKVVEVKPGMKSRFVDTGEMSESFPYRTKALFAFEDIDGADVCFFGMHVQEYGSDS
PPPNQRRVYISYLDSVHFFQPRHLRTGVYHEILIGYLEYVKKLGFTTGHIWACPPSEGDD
YIFHCHPVDQKIPKPKRLQEWYKKMLDKAVVERIVHDYKDVFKQATEDRLTSANDLPYFE
GDFWPNVLEESIKELEQEEDERKREENSTSSESVDTPKSDSKNAKKKNSKKTSKNKSSLI
RANKKKPGMPNVSNDLSQKLYACMEKHKEVFFVIRLIAGPTANSLPPITDPDPLMACDLM
DGRDAFLTLARDKHLEFSSLRRAKWRSMCMLVELHNQSQDRFVYTCNECKASVETRLHCT
VCEDYDLCITCYNTKGHEHKMEKLGLGLDDESNXAAAAATQSPGDSRRLSIQRCXQSLVQ
ACQCRNANCSLPSCQKMNRVVQHTKGCKRKTNGGCPICKQLIALCCYHAKHCHENKCPVP
FCLNIKHKLRQQQLQHRLQQAQMLRRRMASMQRVGQPAG--GLPSPGTTAPSTPTGTQPP
TPQTPTQNMPSGPQPSPQQQQLQQHPNSLSPYTNRPPGSSPQSQGKPGLGPATPPQQQQQ
PPSGPPPAAVEIAMKIQQVADAQRKMS----LQRQAGMMPHHQQPQG-QMGMAHVGAQGM
PPQAQ-AAARAHMEPGMMGPGPMQQGQLPQ-QQQWAGQGMPPQQRQAMM--PGMVAPQQQ
QPQQVRQQAQGPGGLGG--AAGGGNLPQAALQELLRTLRSPSSPEQQQQVLNILRSNPQL
MAAFIKQRASKYKGGPPPGNPGGVPG-GMGG---AGQPXMHMGQG----VNMPTMTQLQQ
VQQRPML-QQQQQQHQQHQQGGMPGQQPNM--ANINPQFRELLMRRHLQQQQQQQQQQQQ
--------QIGNHAQFQQ---QGYPSQAAAVLQQRLQHQHQQQHQNAMVGHPQQPQ-QPQ
SSQALLQQALHQRLLQQQGGSPAQSSPMSP----QQQMAQSPHLQGQTLSTSLSNQVRSP
Q--PSPRPQSQPPHSSPSPRMQPQPSPQHISPQTGSPHPGMVVQQQNSMDX--FGS-DQN
AMLSQLS--GMGGLHGPGGPDM-LSGNSQDLGQNINHNTLDM-
>Oncorhynchus_kisutch_3
MADNVLESGPPSAKRPKLSSPALSVSASDGNDFGSLFDLEHDLPDELINSSELGLVNGGD
LSQLHTSLGGGGQDAAAKHKQLSELLRAGALPPSG--------QQGATNSPGG-SMGLLG
SMNASP-G-------PQSMGPQG--QHTSP-QQAGMM----QQV------GMVGGLNRAM
MGAQKGNGPQGMMGGQVMNGS-------PRMGYQNPGMGSNSNLLAETLQQGGQQMGGQA
GMRPQQPGALNKMNMMANAGPYGGQYGQSVGQGLGGAGLGPQHQNKAGLANSLAQFNLDK
KTPPIQGMAGMASQQA-SAV-----AGAQAGLGAAPPTADPEKRKLIQQQLVLLLHAHKC
QRREQANGEVRQCSLPHCRTMKNVLNHMTHCQAGKSCQVAHCASSRQIISHWKNCTRHDC
PVCLPLKNAGDKRNQQSLLSSAVVGLGNSLGAVPGGQPSTPNLTPPSQIDPSSIERAYAA
LGLTYQGNQMPQQPPQSNLPN-----QPGMRSLNAMGGNPMGMNGGVGVQPPN-QSNLLP
DAMLHNNMNVQS-LLNDGSGVGSLGSMPMATPPSAAGMRKNWHEDITQDLRNHLVHKLVQ
AIFPTPDPAALKDRRMENLVAYARKVEGDMYESANSRAEYYHLLAEKIYKIQKELEEKRR
TRXQKQGMMPTQPGMPPSGLPQGPGMGQLAPGQPSNGSHADPSMIRPTGPNQMVNRMQNP
AGMNQFGQMGM--QSLGQRSTPPLPLGGPLNQMG----M-GPTRMGQPNVA----QNQYL
PPGQFPGSSPGLGAGPVGMNHPGPQGGVTQAQMPTPPSLPVSSPAPQPGSVAMGSQPNSH
PHC-----PPIRQNSPSPARSLTPTPHQTPPGLPGSQTPQ-P-HTPNPPQVAAPLPQQQL
PS-----------------SQPMGQGMNSEKPSQLQQQTNGGGASGVLQTGQAQSVPTQN
AHVPTQLPRTPLSQKSSLTADGQASTPASVSSVDPSSQLTSSD-APAPAEPKMEVKQQDD
EDAEDQGEGKASGKQADIKSEEKPEIKKEKPSGDGCKGEPMDTSMEDRDRKAEVKTEPKD
EEERSGASGTHSSPASAQSKRKIFKPEELRQALMPTLEALYRQDPESLPFRQPVDPQLLG
IPDYFDIVKNPIDLSTIKRKLDTGQYQEPWQYVDDIWLMFNNAWLYNRKTSRVYKYCSKL
AEVFEAEIDPVMQGLGYCCGRKLEFSPQTLCCYGKQLCTIPRDAAYFSYQNRYHFCEK-F
STKSRASACPWDDPSQPQT-----------------------------------------
------------------------------------------------------------
------------------------------------------------------------
------------------------------------------------------------
------------------------------------------------------------
------------------------------------------------------------
------------------------------------------------------------
------------------------------------------------------------
------------------------------------------------------------
------------------------------------------------------------
------------------------------------------------------------
------------------------------------------------------------
------------------------------------------------------------
------------------------------------------------------------
------------------------------------------------------------
------------------------------------------------------------
------------------------------------------------------------
------------------------------------------------------------
------------------------------------------------------------
------------------------------------------------------------
-------------------------------------------
>Oncorhynchus_kisutch_0
MAENVLDSGPPSAKRPKLSSPALSVSASDGNDFGSLFDLEHDLPDELINSSELGLVNGGD
LSQLHTSLGGGGQDAVAKHKQLSELLRSGAPHAST--------QQGAVGSTGGASMGHLG
NMKVSP-G-------PQGMGQ---QQHLSSQQQASMM----QQQ-----VGMVGSMNRGM
MGAQKGNGQQSMMGGQVMNGS-------PRMGFLNQGIGGNSNLLAETLQQ--QQQGGQA
GLRVQQPGAMNKMGMMGNPGSYGGPYGG---AGLGEQGXGPPLQNKGSMPNSLXQFSMDK
KSQPMQGMSAMASQQSAAGVTAGMXPNAQGGLAGAPPTADPEKRKLIQQQLVLLLHXHKC
QRREQANGEVRQCNLPHCRTMKNVLNHMTHCQAGKSCQVAHCASSRQIISHWKNCTRHDC
PVCLPLKNAGDKRNQQSLLGGAGVGLGSSLGSVPGGQPSTPNLNPPSQIDPSSIERAYAA
LGLTYQGL--QSQPNQASLPSQGLQSQPGMRPLNPMGGNPMGVNGGVGVSPQNQQASLLQ
DTMLHLNMNSQG-LMSDAGGAGNMGCMPTATPPSAAGMRKSWHEDITQDLRNHLVHKLVQ
AIFPTPDPAALKDRRMENLVAYARKVEGDMYESANSRAEYYHLLAEKIYKIQKELEEKRR
TRLQKQ-----------------------------DGPLPDHSLVRPGGPNQMVNRMQNP
AGMNQFNQMGM--QSMGQRLTPPLPLT-PINQMG----M-GNPRMSQPNVG----QNQYL
PQGQFPGSGPGLGTGQPGMAQPGNQGGMVETQIPIPSPLPVNSPLAGPGSVGMGQQPNSI
PHL-----AAMRQSSPSPARSLTPTPHQTPPRLAGSQTPQ-P-HTPNPSQLAPPGPQQQL
--------------------GPGSQGPGSN-AH---AAGDGGGVHHPITPWSPLHNPQPT
WRPAPSHASHSDVPEGGFPQDGQALTPASVSSVDTASQQASHD-ASASVDPKTEVKQQQD
EEDEGEEGCSKGGKLSNVKMENKPEVKKEEC---GGKGVPMETSVKTEDRKPEVKKEPKE
EEKGSESP---GTPSGAQNKRKIFKPEELRQALIPTLESLYRQDPESLPFRQPVDPHLLG
IPDYFDIVKTPMDLSTIKRKLDTGQYQEPWQYVDDIWVMLNNAWLYNRKTSRVYKYCSKL
AEVFEAEIDPVMVNLGYCCGRKLEFSPQTLCCYGKQLCTIPRDAAYFSYQNRYHFCEKCF
NEIQGDNVSLGDDPSQPPTSIGKDQFEKKKNDTLDPELLVECMDCGRKMHQICVLHNDTI
WPLGFNCDGCLKKLNKTRRENKYAAKRLPHTKLGCYLETRVNDFLKRQSHPESGDVTIRV
VHVSDKVVEVKPGMKSRFVDTGEMCESFPYRTKALFAFEDIDGADVCFFGMHVQEYGSDC
PPPNQRRVYISYLDSVHFFQPRSLRTGVYHEILIGYLEYVKKLGYTTGHIWACPPSEGDD
YIFHCHPMDQKIPKPKRLQEWYRKMLDKAVAERIVHDFKDIFKQATEDRLTSAKELPYFE
GDFWPNVLEESIKELEQEEEERKREENSTSNESVDATKGDSKNAKKKNSKKTSKNKSSMS
RANKKKPGLPNVSNDLSQKLYASMEKHKEVFFVIRLIAAPMSNTLGPITDPDGLMACDLM
DGRDAFLTLARDKHLEFSSLRRSKWSSMCMLVELHNQSQDRFVYTCNECKGHVETRYHCT
VCEDYDLCITCYNTKGHIHKMEKLGLGLDDESNNAASSSIANPGDSRRLSIQRCIQSLVH
ACQCRNANCSLPSCQKMKRVVQHTKGCKRKTNGGCPICKQLIALCCYHAKHCQENKCPVP
FCLNIKHKLRQQQLQHRLQQAQMLRRRMASMQRVGQPPGNGGLPSPGTTGPSTPMGTQPP
TPQTPTQNM---PQQSPQQQQQMQHPGGLPPYTPRPPGASPQSLGKPGLGPATPPQQ---
GQQGPPPAAVEIALKIQRVAETQRQMAQAQILQRQQGMIPHHQNPQAQMQSMAHVG----
-PQGQGLAGRTLMEQGMVGPGGMQQSQIPQNQQQWGGPGMTPQQRQGMMGQLTLQQQQQQ
QQQQQQQQQAGQGGLGGVAMVGTGNLPQAALQDLLRTLRSPSSPGQQQQVLNILRSNPLL
MAAFIKQRAARYQGGPVPGAPGGGPGG---GPGGAAQAAMNMGQGGG---NIPTMAQLQQ
LLQRPLLPQQQ---QPQQQQGGMPGQGTQM--SNMTPQFREILMRRHL-----QQQQQQQ
--------QMSNNGQFQQP--QGYPGQVATALQQRLQHQMQMQQQ------QQGPQ-QPQ
SSHAILQQALHQRLLQQQGGSPAQGSPMSP----QQQMAQSPHLQGQALSQSLSNQVRSP
Q--PSPRPQSQPPHSSPSPRMQPQPSPHRISPQTGSPHPGMVAQQTNSGDPGTFGS-DPS
AMMSQIS--GMGGLHGPGQSDM-LGNNNQDLGTNINHNSLDIM
>Oncorhynchus_kisutch_1
MAENVLDSGPPSAKRPKLSSPALSASASDGNDFGSLFDLEHDLPDELINSSELGLVNGGD
LSQLHTSLGGGGQDAVAKHKQLSELLRSGAPHASTQQ------GQGVVGSPGGASMGHLG
NMKVSP-G-------PQGMGQ---QQHLSPQQQASMM----QQQ-----VGMVGAMNRGM
IGAQKGNGQQAMMGGPVMNGS-------PRMSFSNQGMVGNSNMLAETLQQ-----GGQA
GLRVQQPGALNKMGMAGNPGPYGVPYGEQAGQGLGGAGLGPPLQNKGSMPNSLAQFSMDK
KSQPMQGMAAMATQQSATGVTAGLVPNAQGGLAGAPPTADPEKRKLIQQQLVLLLHAHKC
QRREQANGEVRQCNLPHCRTMKNVLNHMTHCQAGKTCQVAHCASSRQIISHWKNCTRHDC
PVCLPLKNAGDKRNQQSLLGGAGVGLGSSLGSVPGGQPSSANLNPPSQIDPSSIERAYAA
LGLTYQGTQIQSQPNQASLPSQGLQGQPGMRPLNPMGGNPMGVNGGMGVSPQNQQASLLQ
DTMLHLNMNSQG-LMNDAGGTGNMGSMPMATPPSAAGMRKTWHEDITQDLRNHLVHKLVQ
AIFPTPDPAALKDRRMENLVAYARKVEGDMYESANSRAEYYHLLAEKIYKIQKELEEKRR
TRLQKQ-----------------------------DGPLPDPSLVRPGGPNQMVTRMQNP
AGMNQFNQMGM--QSMGQRSTPPLPLT-PINQMG----M-GNPRMGQPNTG----QNQYL
PQGQFPGSSPGLGTGQPGMAQPGN-----QTPMPIPSPLPANSPLAGPGSVGMGQLPNS-
-------------------------------WLAGSQTPE-P-HTPNPSQLPPPGPQQQL
--------------------GPGSQGPGSNKPM---QQGMGAGATTPSHPGHPSTTPNPH
GAQLPRTPRTPMSQKGGFSQDCQALTPASVSSVDTASQQASQD-ASASVDPKAEVKQQQD
EEDDWEEGCSKGGKLSNIKTENKPEVKKEECGGQGGKGVPMETLVKMEDRKPEVKKEPKE
EEKGSDSP---GIPSGAQSKKKIFKPEELRQALMPTLESLYRQDPESLPFRQPVDPHLLG
IPDYFDIVKTPMDLSTIKRKLDTGQYQEPWQYVDDIWVMLNNAWLYNRKTSRVYKYCSKL
AEVFEAEIDPVMVSLGYCCGRKLEFSPQTLCCYGKQLCTIPRDAAYFSYQNRYHFCEKCF
NEIQGDNVSLGDDPSQPPTSIGKDQFEKKKNDTLDPELLVECMDCGRKMHQICVLHNDTI
WPLGFNCDGCLKKLNKTRRENKYAAKRLPHTKLGCYLETRVNDYLKRQSHPESGDVTIRV
VHVSDKVVEVKPGMKSRFVDTGEMCESFPYRTKALFAFEDIDGADVCFFGMHVQEYGSDC
PPPNQRRVYISYLDSVHFFQPRSLRTGVYHEILIGYLEYVKKLGYTTGHIWACPPSEGDD
YIFHCHPMDQKIPKPKRLQEWYRKMLDKAVAERIVHDFKDIFKQATEDRLTSAKELPYFE
GDFWPNVLEESIKELEQEEEERKREENSTSNESIDATKGDSKNAKKKNTKKTSKNKSSMS
RANKKKPGLPNVSNDLSQKLYASMEKHKEVFFVIRLIAAPMSNTLGPITDPDGLMACDLM
DGRDAFLTLARDKHLEFSSLRRSKWSSMCMLVELHNQSQDRFVYTCNECKGHVETRYHCT
VCEDYDLCITCYNSKGHIHKMEKLGLGLDDESNNSAASSIANPGDSRRLSIQRCIQSLVH
ACQCRNANCSLPSCQKMKRVVQHTKGCKRKTNGGCPICKQLIALCCYHAKHCQENKCPVP
FCLNIKHKLRQQQLQHRLQQAQMLRRRMASMQRVGQPPGNGGLPSPGTTGPSTPMGTQPP
TPQTPTQNMPLGPQQSPQQQQQMKHPGGLPPYTPRPPGASPQSLGKPGLGPATPPQQ---
QQQGPPPAAVEIALKIQRVAETQRQMAQAQILQRQQGMMPHHQNPQTQMQGMAHAGPQGM
APQGQGVAGRTHMEQGMVGQGGMQQSQLPQNQQQWSGPGMAPQQRQGMMGQLTPQQQQQQ
QRQLQQQQQAGQGGLGGVAMVGTGNLPQAALQDLLRTLRSPSSPGQHQQVLNILRSNPLL
MAAFIKQRAARYQGGPVPGAPGGGPGG---GPGGVAQPGMNMGQAGG-GVNMSTMAQLQQ
LQQRPLLPQQQ-----QQQQGGMPGQGTPM--SNMTPQFREILMRRHL-------QQQQQ
--------QMSNNGQFQQPQPQGYPGQVATALQQRLQHQMQQQQQQD----QQGPQ-QPQ
SSHAMLQQALHQRLLQQQGGSPAQGSPMSP----QQQMAQSPHLQGQALGQSLSNQVRSP
Q--PSPRPQSQPPHSSPSPRMQPQPSPHRISPQTGSPHPGMVAQQANSGDPGTFGS-DPS
AMMSQIS--GMGGLHGPGQSDM-LGNNHQDLGTN-NHNSLDIM
>Ficedula_albicollis_0
MAENVVEPGPPSAKRPKLSSPALSVSASDGTDFGSLFDLEHDLPDELISSTELGLTNGGD
INQLQTSL-GLAQDAASKHKQLSELLRAGSSPNLNMGVGGPGQGMASQTQQNSPGMGMLN
SMVKSPMAQAGLTSPNMAMGASGPNQGPSAQSTAAMMNSPVNQPGMGMNTGMNAGMNPGM
LAA--GNG-QGMMQGQVMNGSIGAGRGRPNMPYPNPGMGSAGNLLAETLQQGTPQMGGQA
GLRGPQPGAMNKIGMMSNPSPYGQPYSQNTGQQIGASGLGPQMQNKAGLQNSLPQFPMDK
KPVPGAGMPNMGQQQAPQVQQAGMGPAASQGMGSGAPTADPEKRKLIQQQLVLLLHAHKC
QRREQANGEVRQCNLPHCRTMKNVLNHMTHCQAGKSCQVAHCASSRQIISHWKNCTRHDC
PVCLPLKNAGDKRNQQSLLGGAAVGLANT-GSVGVGQQTTPSINTTSQIDPSSIERAYAA
LGLTYQGNQMQTQPQAQVKNQQQGQSPQGLRPMNPMNANPMGVNGGVGV----QPPNLLP
DSMLHSTMNSQNPMMSESANVASLGAMPT-AQPSNAGIRKQWHEDITQDLRNHLVHKLVQ
AIFPTPDPAALKDRRMENLVAYARKVEGDMYESANSRAEYYHLLAEKIYKIQKELEEKRR
TRLQKQNMIPNAPGMPQAPMNQGPNMGQPQPGMSANGPLPDPTLIRANVPNQMMNRMQAQ
PGMNQFGQMNMQLSPMGPRQTPPLQHPGQLSQAGAMNQMGFPSRMQQPGVGQPSGQNQFL
QQTQFPASSPGMNTASMPMTQPGNQTPVSQAQMTS-ASCPVNSPAMAPGSQG------SH
IHCPPLPQPPMHQNSPSPVPSRTPTPHHTPPGLGSQQAAAAPT--PAPQ-AMPPGPQSQT
MHPPQRQPTPPQTQLPPQVQPPVPVTPSAE---Q-QQQPLS-------QQSTTASVPTPT
APLQPQHPTTPLSQ-PAVSIDGQVSNPPSTSSTEVNSQTVPEQQQPPLQEVKMEIKTEEG
EPE-----------QTEMQMEEKSETK-VEPVVEECKPDPME----QEEKKPEMKTEVPE
GEERPTTPATQSSPAAGQSKKKIFKPEELRQALMPTLEALYRQDPESLPFRQPVDPQLLG
IPDYFDIVKNPMDLSTIKRKLDTGQYQEPWQYVDDIWLMFNNAWLYNRKTSRVYKYCSKL
AEVFEQEIDPVMQSLGYCCGRKLEFSPQTLCCYGKQLCTIPRDATYYSYQNRYHFCEKCF
NEIQGESVSLGDDPSQPQTTINKEQFSKRKNDTLDPELFVECIECGRKMHQICVLHNEII
WPSGFVCDGCLKKTGRTRKENKFSAKRLPATRLGTFLENRVNDFLRRQNHPEAGEVTVRV
VHASDKTVEVKPGMKARFVDSGEMAESFPYRTKALFAFEEIDGVDLCFFGMHVQEYGSDC
PPPNQRRVYISYLDSVHFFRPKCLRTAVYHEILIGYLEYVKKLGYTTGHIWACPPSEGDD
YIFHCHPPDQKIPKPKRLQEWYKKMLDKSVSERIVHDYKDIFKQATEDRLTSAKELPYFE
GDFWPNVLEESIKELEQEEEERKREEN-TSNESTDVSKGDSKNAKKKNNKKTSKNKSSLS
RGNKKKPGMPNVSNDLSQKLYATMEKHKEVFFVIRLIAGPAANSLPPIIEPDPLIPCDLM
DGRDAFLTLARDKHLEFSSLRRAQWSTMCMLVELHTQSQDRFVYTCNECKHHVETRWHCT
VCEDYDLCITCYNTKNHDHKMEKLGLGLDDESNNQQTATTQSPGDSRRLSIQRCIQSLVH
ACQCRNANCSLPSCQKMKRVVQHTKGCKRKTNGGCPICKQLIALCCYHAKHCQENKCPVP
FCLNIKHKLRQQQLQHRLQQAQMLRRRMASMQRTGVAGQQQGLPSPTPATPTTPTGQQPP
TPQTPQPQPPPQPVS----QPQPAPPNSMPPYMPRTQPPSAVSQGKAGVTPPTPPQPPQP
PVQGPPPAAVEMAMQIQRAAETQRQMAQVQIFQRPI----QHQMPQ---M-----PPMGM
NPPQIGRGPGGHIDQGM-GPAGIQ------QQPPWVQGALP-AQLQPGMQRPSMMSVAQP
GQPMNMAPQPGMGQVPGAAQSKQPPLPQAALQNLLRTLRSPSSPMQQQQVLNILHSNPQL
LAAFIKQRAAKYAGSQNPQGMAGQPGLPQGQPGLQPQQAMQGQQGVHPNAAMQNMNPMQA
GVQRPSMPQQQPQQQPQQAMAGMNPQAQQMNHSGMAPQFRDLLMRRQMMQQRH-QQQQQQ
GAGPALGPGMANHNQFQQPQGVGYP----QQQQQRMQHHMQQMQQGNMGQISQLPQAMSA
ETGASLQQAFQQRLLQQQMGSPAQPNPMSPQQHMLPNQAQSPHLQGQQLPSSLTNQVRSP
QPVPSPRPQSQPPHSSPSPRMQPQPSPHHVSPQTSSPHPGLVAAQANPMDQGHFASPDQS
AMLSQLASPGMAGLHGTSATELGLSSENSDLNSNLSQSTLDIH
>Cyprinus_carpio_0
MADNVLESGPPSAKRPKLSSPALSVSASDGNDFGSLFDLEHDLPDELINSSDLGLPNGMD
PGQLHTTLGGSGQDTAAKHKHLSELLRPGAPPSTS----------TATGNPGNPSLGMMG
GLSGNP-V-------TQGLGGPQ--QQ---------------QP------VMVAGLNRGM
MGVQKGNGPQSMMGGQMMNGA-------PRMGYANAGMVGNGKMLPDALQQAGQQM-AQA
AMRPQQPGAVNKMGMMGTPGPYGSSYNQCGGQ-----SLGPPLQNKAGQPNSINQFSMDK
KPQHGQTMGGM---QSSGVV------------PAAPPAADPEKRKLIQQQLVLLLHAHKC
HRREQANGEVRQCSLPHCRTMKNVLNHMTHCQAGKSCQVAHCASSRQIISHWKNCTRHDC
PVCLPLKSAGDKRTQQSLLGGAGMGMGGPLGGLPGGQPSAPNLNPPSQIDPSSIERAYAA
LGLTYQGNQASNQNQQTSVP-----AQPGMRTLNNIGGNSMGVNGGVGAPMTNQHPGMLP
DGMLHRNMTPQS-LMSDGSGVGNMGSAATATPSSA-GMRKNWHEDITQDLRNHLVHKLFQ
-------------------------------------AEYYHLLAEKIYKIQKELEEKRR
TRLQKQGMMPAQPGMHNSALPQAPGMNQ---APLPNGPHSDPSLVQAAGPNQMVNRMQNP
AGMNQFAQVGM-QQPMGQRRTPPLPM-PNLNQMG----MQGTPRMTQPNVPQ--LQNQYM
-QNQFPGAGAGLGQGAVGLNQPAGQGAMSQNQMATPPSLAARSPVAQTQTA-QGPQPGLH
APC-----PPLRQNSPSPARSLTPTPHQTPPQLPGNQTPQ-P-HTPTSSTTMAPPATQL-
--------------------PLMAQGVGSEKASQLQQPSHGGGATGGPQTGLASSVPSQN
AHGHCAHPHTPLSQKSSLTADGQASTPASDSSADPSSQLTSSE-PTAPLDPKTEVKQQEE
ED-ENETEDKASGKQTEIKNEEKPEIKKEEPAGDECKTEPMETSSTAEDKKPEIKTEPKE
EE----AAGTNSTPANTQNKKKVFKPDELRQALMPTLEALYRQDPESLPFRQPVNPQLLG
IPDYFDIVKNPMDLSTIKRKLDTGQYQEPWQYVDDVWLMFNNAWLYNRKTSRVYKY----
----------------YCCGRKLEFSPQTLCCYGKQLCTIPRDAAYFSYQNRYHFCEKCF
NEIQGENVSLGDDPTQPQTSINKDQFQRKKNDTLDPELLLECGDCGRKMHQICALHNETI
WPSGYVCEGCLKKASATRRENKYTAKRLPQTKLGNFLETRVNEYLKRQSHPETGDVTIRV
VHVSDKMVEVKPGMKSRFVDSGEMSESFPYRTKALFGFEDIDGTDVCFFGMHVQEYGSDC
PPPNQRRVYISYLDSVHFFQPRHLRTGVYHEILIGYLEYVKKMGFVTGHIWACPPSEGDD
YIFHCHPSDQKIPKPKRLQEWYKKMLDKAVAERIIHDYKDIFKQATEDRLTSAKELPYFE
GDFWPNVLEESIKELEQEEEERKREENNTSSESIEATNGDSKNAKKKNSKKTSKNKSSLS
RANKKKPGMPNVSNDLSQKLYATMEKHKEVFFVIRLIAGPSVNSLPPILDPDPLMACDLM
DGRDAFLTLARDKHLEFSSLRRAKWSSMCMLVELHNQSQDRFVYTCNECKHHVETRFHCT
VCEDYDLCITCYNTKGHEHKMDKLGLGLDDESNNQAAASIQNPGDSRRLSIQRCIQSLVH
ACQCRNANCSLPSCQKMKRVVQHTKGCKRKTNGGCPICKQLIALCCYHAKHCQENKCPVP
FCLNIKHKLRQQQLQHRLQQAQMLRRRMATMQRAGQPPG--GLPSPGATGPSTPTGTQPA
TPQTPTQNLTSLPQPSPQH-GQLSHPHN--QYGPHTTGPSPQSQGKPSLGPATPPQL---
QPSGPPPAAVEIAMKIQQVADAQRKMAQVQMLQRQAGMMPHHQQPQG-QMGVAHVGPQGI
ASQAQASANRVQMEQGMMGAGPMQQGQMPQQQQQWPGQVMPTQQRPAMMAQVAT------
------------------------------------------------------------
------------------------------------------------------------
------------------------------------------------------------
------------------------------------------------------------
------------------------------Q---QHQMSQSPHLQGQQLQSTLSNQVSSP
Q--PSPRPQSQPPHSSPSPRLQPQPSPHHISPQTGSPHSGMAPPQHNSKDPSGFGA-DQN
TMLSQLS--GLAGLHRPGANDM-LPPSGQDLAININ-NPLDI-
>Cyprinus_carpio_1
--------SPIINPASKFSFPAV--------DFCSLFDLEHDLPDELISSSELNLPNGGD
LGQLHGSLGSSGQDAAAKHKQLSELLRHGSASAAQ--------QQVAMGSPAGASMGLFG
NTKASP-G-------TQGMGPQG-QQRLSP-QQATLM----QQQQM---AGMMGNMNRSM
LGPQKGNGQQNMLGAQMMNGS-------PRIGHHNPGMGSSSNLLAEALQQ--Q--GGQG
GLRAQQPGAMNKMGMNAGQAPMEARMVSLPSQGLGVQGWPLSSRTNPGLPNSPAQFNLDK
K--PVQGIPGMASQPSPVGAVAGMVPNAQGTLGGVPPAADLEKRKLIQQQLVLLLHAHKC
QRREQANGEVRQCNLPHCRTMKNVLNHMTHCQAGKSCQVAHCASSRQIISHWKNCTRHDC
PVCLPLKNAGDKRNQQTLLGSGGVGLSSSLGNVTGGPPSAPHLNTPGQIDPSSIERAYAA
LGLTYQGNQAPPQPVQQT-----------QRAVNTMGANPMGVNGAMGGQSQNQQSNLLQ
ETMLHLNMTSQS-LMNDSA-LGGVGSMPLANPAASGAMRKNWHEDITQDLRNHLVHKLVQ
AIFPTPDPAALKDRRMENLVAYARKVEGDMYDSANSRAEYYHLLAEKIYKIQKELEEKRR
TRLQKQGMMPTQPGMP-------PGIGQPPTGLPSNGPLSDPSVVRPIGPNQMLNRMQSA
TGMNPFGHMGM--QSMGQRSTSPLPISTPLNQGS----M-GSVRMPQLNVAQ--MQNQYM
QTGPFQGSNPVLGAGSVDMAHPGNRSPVTQEQMPTLSSLPMGSPLAQPGSVGLGTQSISL
PNA-----HPSTRILLPQLIAAHPRPRRAPRH------PS-L-THPAYPS----------
----------------------YPRAAVSSSYL---------------------------
------------------------------------------------------------
------------------------------------------------------------
------------------------------------------------------------
------------------------------------------------------------
------------------------------------------------------------
------------------------------------------------------------
------------------------------------------------------------
------------------------------------------------------------
----------------------------------------------------CPP-----
------------------------------------------------------------
------VLT---------------------------------------------------
--------MP--------------------------------------------------
------------------------------------------------------------
------------------------------------------------------------
--------CSLSS-----------------------------------------------
------------------------------------------------------------
------------------------------------------------------------
------------------------------------------------------------
---------------------------------------------------------S--
------------------------------------------------------------
------------------------------------------------------------
------------------------------------------------------------
------------------------------------------------------------
------------------------------------------------------------
------------------------------------------------------------
-------------------------------------------
>Sturnus_vulgaris_0
MAENVVEPGPPSAKRPKLSSPALSVSASDGTDFGSLFDLEHDLPDELISSTELGLSNGGD
INQLQTSL-GLAQDAASKHKQLSELLRAGSSPNLNMGVGGPGQGMASQTQQNSPGMGMLN
SMVKSPMAQAGLTSPNMAMGASGPNQGPSAQSTAAMMNSPVNQPGMGMNTGMNAGMNPGM
LAA--GNG-QGMMQGQVMNGSIGAGRGRPNMPYPNPGMGSAGNLLAETLQQGTPQMGGQA
GLRGPQPGAMNKIGMMSNPSPYGQPYSQNTGQQIGASGLGPQMQNKAGLQNSLPQFPMDK
KPVPGAGMPNMGQQQTPQVQQAGMGPAASQGMGSGAPTADPEKRKLIQQQLVLLLHAHKC
QRREQANGEVRQCNLPHCRTMKNVLNHMTHCQAGKSCQVAHCASSRQIISHWKNCTRHDC
PVCLPLKNAGDKRNQQSLLGGAAVGLANT-GSVGVGQQTTPSINTTSQIDPSSIERAYAA
LGLTYQGNQMQTQPQAQVKNQQQGQSPQGLRPMNPMNANPMGVNGGVGV----QPPNLLP
DSMLHSTMNSQNPMMSESANVASLGAMPT-AQPSNTGIRKQWHEDITQDLRNHLVHKLVQ
AIFPTPDPAALKDRRMENLVAYARKVEGDMYESANSRAEYYHLLAEKIYKIQKELEEKRR
TRLQKQNMIPNAPGMPQAPMNQGPNMGQPQPGMSANGPLPDPTLIRANVPNQMMNRMQAQ
PGMNQFGQMNMQLSPMGPRQTPPLQHPGQLSQAGAMNQMGFPSRMQQPGVGQPSGQNQFL
QQNQFPASSPGMNTASMPMTQPGNQTPVSQAQMTS-ASCPVNSPAMAPGSQG------SH
IHCPPLPQPPMHQNSPSPVPSRTPTPHHTPPGLGSQQAAAAPT--PAPQ-AMPAGPQSQT
MHPPQRQPTPPQTQLPPQVQPPVPVTPSAE---Q-QQQPLS-------QQSTTASVPTPT
APLQPQHPTTPLSQ-PAVSIDGQVSNPPSTSSTEVNSQTVPEQQQPPLQEVKMEIKAEEG
EPE-----------QTEMQMEEKSEAK-VEPVVEECKPDPME----QEEKKPEMKTEVPE
GEERPTTPATQSSPAAGQSKKKIFKPEELRQALMPTLEALYRQDPESLPFRQPVDPQLLG
IPDYFDIVKNPMDLSTIKRKLDTGQYQEPWQYVDDIWLMFNNAWLYNRKTSRVYKYCSKL
AEVFEQEIDPVMQSLGYCCGRKLEFSPQTLCCYGKQLCTIPRDATYYSYQNRYHFCEKCF
NEIQGESVSLGDDPSQPQTTINKEQFSKRKNDTLDPELFVECIECGRKMHQICVLHNEII
WPSGFVCDGCLKKTGRTRKENKFSAKRLPATRLGTFLENRVNDFLRRQNHPEAGEVTVRV
VHASDKTVEVKPGMKARFVDSGEMAESFPYRTKALFAFEEIDGVDLCFFGMHVQEYGSDC
PPPNQRRVYISYLDSVHFFRPKCLRTAVYHEILIGYLEYVKKLGYTTGHIWACPPSEGDD
YIFHCHPPDQKIPKPKRLQEWYKKMLDKSVSERIVHDYKDIFKQATEDRLTSAKELPYFE
GDFWPNVLEESIKELEQEEEERKREEN-TSNESTDVSKGDSKNAKKKNNKKTSKNKSSLS
RGNKKKPGMPNVSNDLSQKLYATMEKHKEVFFVIRLIAGPAANSLPPIIEPDPLIPCDLM
DGRDAFLTLARDKHLEFSSLRRAQWSTMCMLVELHTQSQDRFVYTCNECKHHVETRWHCT
VCEDYDLCITCYNTKNHDHKMEKLGLGLDDESNNQQTATTQSPGDSRRLSIQRCIQSLVH
ACQCRNANCSLPSCQKMKRVVQHTKGCKRKTNGGCPICKQLIALCCYHAKHCQENKCPVP
FCLNIKHKLRQQQLQHRLQQAQMLRRRMASMQRTGVAGQQQGLPSPTPATPTTPTGQQPP
TPQTPQPQPPPQPVS----QPQPAPPNSMPPYMPRTQPPNAVSQGKAGVTPPTPPQPPQP
PVQGPPPAAVEMAMQIQRAAETQRQMAQVQIFQRPI----QHQMPQ---M-----PPMGM
NPPQIGRGPSGHIDQGM-GPAGIQ------QQPPWVQGALP-AQLQPGMQRPSMMSVAQP
GQPMNMAPQPGMGQVPGAAQSKQPPLPQAALQNLLRTLRSPSSPMQQQQVLNILHSNPQL
LAAFIKQRAAKYAGSQNPQGMAGQPGIPQGQPGLQPQQAMQGQQGVHPNPAMQNMNPMQA
GVQRPSMPQQQPQQQPQQAMAGMNPQAQQMNHSGMAPQFRDLLMRRQMMQQRH-QQQQQQ
GAGPALGPGMANHNQFQQPQGVGYP----QQQQQRMQHHMQQMQQGNMGQISQLPQAMSA
ETGASLQQAFQQRLLQQQMGSPAQPNPMSPQQHMLPNQAQSPHLQGQQLPSSLTNQVRSP
QPVPSPRPQSQPPHSSPSPRMQPQPSPHHVSPQTSSPHPGLVAAQANPMDQGHFASPDQS
AMLSQLASPGMAGLHGTSATELGLSSENSDLNSNLSQSTLDIH
>Vombatus_ursinus_0
MAENVVEAGPPAPKRPKLASPALSVAASDGTDFGSLFDLEHDLPDELINSSELGLTNGGD
ISQIQTSI-SITQDAASKHKQLSELLRAGSSPNLNMGVGGPGPGMATQGQQNSPGMGILN
SMVKSPMAQATLTSPNMGVGAGGPSQGPSAQSAAGMINSPVNQPGLGMNTGMGAGMNPGM
LAT--GNG-QGMMPSQVMNGSIGAGRGRPNMPYPNQGMGSAGSLLAEPLQQGSPQMGGQT
GLRGPQPGALSKMGIMNNPNPYGPPFSQNSAQQIGASGLGPQMQNKAGIPNSLPQFPIDK
KPVPGAGMPNMGQQQAPQVQPPGMVPSAPQGMGSGPPTADPEKRKLIQQQLVLLLHAHKC
QRREQANGEVRQCNLPHCRTMKNVLNHMTHCQAGKSCQVAHCASSRQIISHWKNCTRHDC
PVCLPLKNAGDKRNQQSILTGASVGIGNA-GSVGVGQQNTPSLNPPSQIDPSSIERAYAA
LGLTYQGNQMQTQPQAPVKSQQPGQPAQGMRPMNTLSASPMGVNGGVGV----QPSSLLS
DTMMHSTMNSQNPMINENAGVANLGALPAASQPASAGIRKQWHEDITQDLRNHLVHKLVQ
AIFPTPDPAALKDRRMENLVAYARKVEGDMYESANSRAEYYHLLAEKIYKIQKELEEKRR
TRLQKQNLMPTGPGLPPPSMNQGPSLGPPPPAMAANGPLPDPTMIRANVPNQMMTRMPPQ
AGMNQFGQMNMQLPSIGPRQTPPLQHPGQLAQAGPMNSLAFASRMQQPGVGQPSSQNQFL
QQNQFSTSSQGLNPANIPMAQPNSQAPVSQAQMPS-SSCPVNSPAMTPGSQG------NH
IHCPPLPQPSLHRNSPSPVPSRTPTPHHTPPGMGSQQPPAAPA--PTPP-AMTSGPQPPA
LHPTPRQPTPPQAQLPPQVQPAVPAVPSVE---PPQQQPLS-------QQSGTASVPTPT
APLPTQQPSTPLSQ-PAVSIEGQVSSPPSTSSTEVHSQAAPEQQ--PSQDIKIGTKMEED
PSE-----------PGDTQPEDKPEVK-ATVVAEDCKLEAMD----TEEKPREVKTEPKE
EEEPPSTPATQSSPAPGQSKKKIFKPEELRQALMPTLEALYRQDPESLPFRQPVDPQLLG
IPDYFDIVKSPMDLSTIKRKLDTGQYQEPWQYVDDIWLMFNNAWLYNRKTSRVYKYCSKL
AEVFEQEIDPVMQSLGYCCGRKLEFSPQTLCCYGKQLCTIPRDATYYSYQNRYHFCEKCF
NEIQGESVSLGDDPSQPQTTINKEQFSKRKNDTLDPELFVECIECGRKMHQICVLHNEVI
WPSGFVCDGCLKKTGRTRKENKFSAKRLPSTRLGTFLENRVNDFLRRQNHPESGEVTVRV
VHASDKTVEVKPGMKARFVDSGEMAESFPYRTKALFAFEEIDGVDLCFFGMHVQEYGSDC
PPPNQRRVYISYLDSVHFFRPKCFRTAVYHEILIGYLEYVKKLGYTTGHIWACPPSEGDD
YIFHCHPPDQKIPKPKRLQEWYKKMLDKSVSERIVHDYKDIFKQATEDRLTSAKELPYFE
GDFWPNVLEESIKELEQEEEERKREEN-TSNESADVTKGDSKNAKKKNNKKTSKNKSSLS
RGNKKKPGMPNVSNDLSQKLYATMEKHKEVFFVIRLIAGPAANSLPPIAEPDPLIPCDLM
DGRDAFLTLARDKHLEFSSLRRAQWSTMCMLVELHTQSQDRFVYTCNECKHHVETRWHCT
VCEDYDLCITCYNTKNHDHKMEKLGLGLDDESSSQQAAATQSPGDSRRLSIQRCIQSLVH
ACQCRNANCSLPSCQKMKRVVQHTKGCKRKTNGGCPICKQLIALCCYHAKHCQENKCPVP
FCLNIKHKLRQQQLQHRLQQAQMLRRRMASMQRTGVAGQQQGLPSPTPATPTTPTGQQPP
TPQTPQPPPPPPPAS----QPQPAPPNTMPPYLPRAQPPGAASQGKAGVTPPTPPQTSQP
PVQGPPPAAVEMAMQIQRAAETQRQMAHVQIFQRPV----QHQMPQMTQM-----APMGM
NPPPMARGPGGHMDQGL-GPAGMQ------QQPPWAQSGLPPQQFQPGMQRPAMMSGNQP
GQPMNMAPQPGLGQVPAVAQPKQGSLPQAALQNLLRTLRSPSSPMQQQQVLNILHANPQL
LAAFIKQRAAKYVTQ-NPQG----------------QPAVPGQQGVHPNPAMQTMNPMQA
GVQRASLPQPQPPPQPPPAMGGVSPQAQQMNHGGMSAQFRELLMRRQLLQQR--QQQQQQ
QQQQGVGPAMGSHGQFPQPQGLGYPP-QQQQQQQRMQHHMQQMQPGGMGQMGQLPQAMGA
EPGASLQQAYQQRLLQQQMGSPAPPNPMSPQQHMLPSQAQSPHLQGQQIPPSLTSQVRSP
QPVPSPRPQSQPPHSSPSPRMQPQPSPHHVSPQTSSPHPGLVAAQANAMEQGHFASPDQS
AMLSQLASPGMAGLHGAGATDLGLSADSSDLNSNLSQSTLDIH
>Macaca_fascicularis_0
MAENVVEPGPPSAKRPKLSSPALSASASDGTDFGSLFDLEHDLPDELINSTELGLTNGGD
INQLQTSL-GIVQDAASKHKQLSELLRSGSSPNLNMGVGGPGQVMASQAQQNSPGLGLIN
SMVKSPMTQAGLTSPNMGMGTSGPNQGPT-QS-TGMMNSPVNQPAMGMNTGMNAGMNPGM
LAA--GNG-QGIMPNQVMNGSIGAGRGRQNMQYPNPGMGSAGNLLTEPLQQGSPQMGGQT
GLRGPQP---LKMGMMNNPNPYGSPYTQNPGQQIGASGLGLQIQTKTVLSNNLSPFAMDK
KTVPGGGMPNMGQQPAPQVQQPGLVTPVAQGMGSGAHTADPEKRKLIQQQLVLLLHAHKC
QRREQANGEVRQCNLPHCRTMKNVLNHMTHCQSGKSCQVAHCASSRQIISHWKNCTRHDC
PVCLPLKNAGDKRNQQPILTGAPVGLGNP-SSLGVGQQSTPNLSTVSQIDPSSIERAYAA
LGLPYQVNQMPTQPQVQAKNQQPGQSPQGMRPMSNMSASPMGVNGGVGV----QTPSLLS
DSMLHSAINSQNPMMSENASVPSLGPMPTAAQPSSTGIRKQWHEDITQDLRNHLVHKLVQ
AIFPTPDPAALKDRRMENLVAYARKVEGDMYESANNRAEYYHLLAEKIYKIQKELEEKRR
TRLQKQNMLPNAAGMVPVSMNPGPNMGQPQPGMTSNGPLPDPTMIRGSVPNQMMPRITPQ
SGLNQFGQMSMAQPPIVPRQTAPLQHHGQLAQPGALNPMGYGPRMQ-----QPSNQSQFL
PQTQFP--SQGMNVTNMPLAPSSGQAPVSQAQMSS-SSCPVNSPIMPPGSQG------SH
IHCPQLPQPALHQNSPSPVPSRTPTPHHTPPSIGAQQPPAAPV--PTPP-AMPPGPQSQA
LHPPPRQPTPPTTQLPQQVQPSLPAAPSAD---QPQQQPRS-------QQSTAASVPTPT
APLLAPQPATPLSQ-PAVSIEGQVSNPPSTSSTEVNSQAIPEKQ--PSQEVKMEAKMEVD
QPE-----------PADTQPEDISESK-----VEDCKMEPTE----TEERSTELKTEIKE
EEDQPSTSATQSSPAPGQSKKKIFKPEELRQALMPTLEALYRQDPESLPFRQPVDPQLLG
IPDYFDIVKSPMDLSTIKRKLDTGQYQEPWQYVDDIWLMFNNAWLYNRKTSRVYKYCSKL
SEVFEQEIDPVMQSLGYCCGRKLEFSPQTLCCYGKQLCTIPRDATYYSYQNRYHFCEKCF
NEIQGESVSLGDDPSQPQTTINKEQFSKRKNDTLDPELFVECTECGRKMHQICVLHHEII
WPAGFVCDGCLKKSARTRKENKFSAKRLPSTRLGTFLENRVNDFLRRQNHPESGEVTVRV
VHASDKTVEVKPGMKARFVDSGEMAESFPYRTKALFAFEEIDGVDLCFFGMHVQEYGSDC
PPPNQRRVYISYLDSVHFFRPKCLRTAVYHEILIGYLEYVKKLGYTTGHIWACPPSEGDD
YIFHCHPPDQKIPKPKRLQEWYKKMLDKAVSERIVHDYKDIFKQATEDRLTSAKELPYFE
GDFWPNVLEESIKELEQEEEERKREEN-TSNESTDVTKGDSKNAKKKNNKKTSKNKSSLS
RGNKKKPGMPNVSNDLSQKLYATMEKHKEVFFVIRLIAGPTANSLPPIVDPDPLIPCDLM
DGRDAFLTLARDKHLEFSSLRRAQWSTMCMLVELHTQSQDRFVYTCNECKHHVETRWHCT
VCEDYDLCITCYNTKNHDHKMEKLGLGLDDESNNQQAAATQSPGDSRRLSIQRCIQSLVH
ACQCRNANCSLPSCQKMKRVVQHTKGCKRKTNGGCPICKQLIALCCYHAKHCQENKCPVP
FCLNIKQKLRQQQLQHRLQQAQMLRRRMASMQRTGVVGQQQGLPSPTPATPTTPTGQQPT
TPQTPQP--T----S----QPQPTPPNSMPPYLPRTQAAGPVSQGKAAVTPPTPPQTAQP
PLPGPPPAAVEMAMQIQRAAETQRQMAHVQIFQRPI----QHQMPPMTPM-----APMGM
NPPPMTRGPSGHLEPGM-GPTGMQ------QQPPWGQGGLPPQQLQSGMPRPAMMSVAQH
GQPLNMAPQPGLGQV-GVSPLKPGTVSQQALQNLLRTLRSPSSPLQQQQVLSILHANPQL
LAAFIKQRAAKYANS-NPQPIPGQPGMPQGQPGLQP-PTMPGQQGVHSNPAMQNMNPMQA
GVQRAGLPQQQPQQQLQPPMGGMSPQSQQMNHNTMPSQFRDILRRQQMM-----QQQQQQ
GAGPGIGPGMANHNQFQQPQGVGYPP----QQQQRMQHHMQQMQQGNMGQMGQLPQALGA
EAGASL-QAYQQRLLQQQMGSPAQPNPMSPQQHMLPNQAQSPHLQGQQIPNSLSNQVRSP
QPVPSPRPQSQPPHSSPSPRMQPQPSPHHVSPQTSSPHPGLVAAQANPMEQGHFASPDQN
SMLSQLASPGMANLHGASATDLGLSTDNSDLNSNLSQSTLDIH
>Nipponia_nippon_0
MAENVVEPGPPSAKRPKLSSPALSVSASDGTDFGSLFDLEHDLPDELISSTELGLTNGGD
INQLQTSL-SLAQDAASKHKQLSELLRAGSSPNLNMGVGGPGQGMASQTQQNSPGMGMLN
SMVKSPMAQAGLTSPNMAMGASGPNQGPSGQSTA-------XKPGMGMNTGMNAGMNPAM
LAA--GNG-QGMMQGQVMNGSIGAGRGRPNMPYPNPGMGSAGNLLAETLQQGSPQMGGQA
GLRGPQPGAMNKMGMMSNPSPYGQPYSQNTGQQIGASGLGPQMQNKAGLQNSLPQFPMDK
KPVPGAGIPSCGQQQAPQVQQAGMGPAASQGMGSGAPTADPEKRKLIQQQLVLLLHAHKC
QRREQANGEVRQCNLPHCRTMKNVLNHMTHCQAGKSCQVAHCASSRQIISHWKNCTRHDC
PVCLPLKNAGDKRNQQSLLGGAAVGLANT-GSVGVGQQTTPSINTTSQIDPSSIERAYAA
LGLTYQGNQMQTQPQAQVKNQQQGQSPQGLRPMNPMSANPMGVNGGVGV----QTPNLLP
DSMLHSTMNSQNPMMSESTNVASLGAMPT-AQPSNTGIRKQWHEDITQDLRNHLVHKLVQ
AIFPTPDPAALKDRRMENLVAYARKVEGDMYESANSRAEYYHLLAEKIYKIQKELEEKRR
TRLQKQNMIPNAPGMPQAPMNQGPNMGQPQPGMSANGPLPDPTLIRANVPNQMMNRMQAQ
PGMNQFGQMNMQLSPMGPRQTPPLQHPGQLSQAGAMNQMGFPSRMQQPGVGQPSGQNQFL
QQTQFPASSPGMNTASMPMTQPGNQTPVSQAQMTS-ASCPVNSPAMAPGSQG------SH
IHCPPLPQPPMHRNSPSPVPSRTPTPHHTPPGLGSQQAAAAPT--PTPQ-AMPPGPQSQT
MHPPQRQPTPPQAQLPPQVQPPVPVTPSAE---Q-QQQPLS-------QQSTTASVPTPT
APLQPQHPTTPLSQ-PAVSIDGQVSNPPSTSSTEVNSQTVPEQQQPPLQEVKMDIKTEEG
EPE-----------QTELQMEEKPEVK-VEPVMEECKPEPME----QEEKKSEVKTEIPE
GEERPTTPATQSSPAAGQSKKKIFKPEELRQALMPTLEALYRQDPESLPFRQPVDPQLLG
IPDYFDIVKNPMDLSTIKRKLDTGQYQEPWQYVDDIWLMFNNAWLYNRKTSRVYKYCSKL
AEVFEQEIDPVMQSLGYCCGRKLEFSPQTLCCYGKQLCTIPRDATYYSYQNRYHFCEKCF
NEIQGESVSLGDDPSQPQTTINKEQFSKRKNDTLDPELFVECIECGRKMHQICVLHNEII
WPSGFVCDGCLKKTGRTRKENKFSAKRLPATRLGTFLENRVNDFLRRQNHPEAGEVTVRV
VHASDKTVEVKPGMKARFVDSGEMAESFPYRTKALFAFEEIDGVDLCFFGMHVQEYGSDC
PPPNQRRVYISYLDSVHFFRPKCLRTAVYHEILIGYLEYVKKLGYTTGHIWACPPSEGDD
YIFHCHPPDQKIPKPKRLQEWYKKMLDKSVSERIVHDYKDIFKQATEDRLTSAKELPYFE
GDFWPNVLEESIKELEQEEEERKREEN-TSNESTDVSKGDSKNAKKKNNKKTSKNKSSLS
RGNKKKPGMPNVSNDLSQKLYATMEKHKEVFFVIRLIAGPAANSLPPIVEPDPLIPCDLM
DGRDAFLTLARDKHLEFSSLRRAQWSTMCMLVELHTQSQDRFVYTCNECKHHVETRWHCT
VCEDYDLCITCYNTKNHDHKMEKLGLGLDDESNNQQTATTQSPGDSRRLSIQRCIQSLVH
ACQCRNANCSLPSCQKMKRVVQHTKGCKRKTNGGCPICKQLIALCCYHAKHCQENKCPVP
FCLNIKHKLRQQQLQHRLQQAQMLRRRMASMQRTGVVGQQQGLPSPTPATPTTPTGQQPP
TPQTPQPQPPPQPAS----QPQPAPPNSMAPYMPRTQPPSAVSQGKAGVTPPTPPQPPQP
PVQGPPPAAVEMAMQIQRAAETQRQMAQVQIFQRPI----QHQMPQ---M-----PPMGM
NPPQIGRGPGGHIDQGM-GPAGIQ------QQPPWVQGSLP-AQLQPGMQRPSMMSVAQP
GQPMNMAPQPGMGQVPGAAQPKQPPLPQAALQNLLRTLRSPSSPMQQQQVLNILHSNPQL
LAAFIKQRAAKYAGSQNPQGMTGQPGIPQGQPGLQPQQAMQGQQGVHPNPAMQSMNPMQA
GVQRPSMPQQQPQQQPQQAMAGMNPQAQQMNHSGMAPQFRDLLMRRQMIQQRHQQQPQPQ
GAGPALGPGMANHNQFQQPQGVGYPQQQQQQQQQRMQHHMQQMQQGNMGQISQLPQAMSA
ETGASLQQAFQQRLLQQQMGSPAQPNPMSPQQHMLPNQAQSPHLQGQQLPSSLTNQVRSP
QPVPSPRPQSQPPHSSPSPRMQPQPSPHHVSPQTSSPHPGLVAAQANPMDQGHFASPDQS
AMLSQLASPGMAGLHGTSATELGLSSENSDLNSNLSQSTLDIH
>Denticeps_clupeoides_1
MAENLLESGPSSAKRPKLSSPALSASASDGNDFGSFFDLEQDLPDELIIPSEPGLVNGGD
LSQLHASLGSGGQDASAKHKQLSELLRSGAPSSAPQH------QQGPADGQATPGMGLLG
SMKMSP-G-------PQGMGPQS-QQHLSP-QQAGLL----QQQQM---AGMGVGLNRGM
LGVQKGNGQQGMLGGQVMNGS-------PRMGYPNPGMGANSNLLAETLQQ-QQQTAGQN
TLRPQQPGALNKMGMMSKAPHYGSPYGHPTGHGLGSPGLAAQLQNKSGLPNNLAQFSMDK
KPPGLQGLAGMASQQSPAGSAAGVVPNAQASLAGVPPTADPEKRKLIQQQLVLLLHAHKC
QRREQANGEVRQCTLPHCRTMKNVLNHMTHCQAGKSCQVAHCASSRQIISHWKNCTRHDC
PVCLPLKNAGDKRNQQSLLSTAAVGLGSSLGSAPGAQPSAPNLNPPGQIDRSAIERAYAA
LGLTYHGTQASNQTAS--------------QPLGAMG-SGNSVNGAVG-QSASQQSALLA
DA----NVNVQG-LINDGGVAGGMGSLPTATSASSLGMTKSWHEDITQDLRNHLVHKLVQ
AIFPTPDPAALKDRRMDNLVAYARKVEGDMYESANSRAEYYHLLAEKIYKIQKELEEKRR
TRLQKQGIMGSQGNLPSSGLQQVPGMGQPPTGMPPNGPLPDPTILRPTAPNQMVNRMQNP
AGMGPFNQMGV--QSMGPRGTSPLPLNTSLNQMG----M-GGSRMAQPNIGQ--LPNQYL
TPGQFQVSGPGL--GSVGLAQPGTPAGMTQSQMPTPPSLPVSSPHTQSGSIVLMQGPLTL
SHS----LPMVRQNSPSPARSRTPTPHLTPPQLPGSHTPQ-P-HTPGLPSIGMQTQPTA-
----------------------QPHGPDKHQPIQQQQQTLGGLSASMP---PQCPVSAPN
SSMGSQLPRTPLSQKGSLHLDGQVSTPASASSVDGSSLPAPPH-GADTLDIKMEVQKQPE
EDEEEDEDDESCGGLGEIKIEEKPEVK-EDMGTESCKGGAVESS--GDERKPELKVEPKD
EEEGSGASATLTSSTGPQSKKKIFKPEELRQALMPTLEALYRQDPESLPFRQPVDPQLLG
IPDYFDIVKNPIDLSTIKRKLDTGQYQEPWQYVDDIWLMFHNAWLYNRKTSRVYKYCSKL
AEVFEQEIDPVMRSLGYCCGRKLEFSPQTLCCYGKQLCTIPRDAAYFSYQNRYHFCEKCF
NEIQGESVSLGDDPSQPQTSINKDQFEKKKNDTLDPELLVDCLDCGRKMHQICVLHNETV
WPSGFVCDCCLKKSNKNRKENKYCAKRLPQTKLGSYLENRVNEYLRRQNHPESGEVSIRV
VHVSDKVVEVKPGMKSRFVDTGEMAESYPYRSKALFAFEDVGGADVCFFGMHVQEYGSDC
PPPNQRRVYISYLDSVHFFQPRCFRTAVYHEILIGYLEYVKKLGFTTGHIWACPPSEGDD
YIFHCHPADQKIPKPKRLQEWYKKMLDKAVAERIVHDYKDIFKQATEDRLTSAKELPYFE
GDFWPNVLEESIKELEQEEEERKREENSTSNESVDATKGDSKNAKKKNNKKTSKNKSSLS
RGNKKKPGMPNVSNDLSQKLYATMEKHKEVFFVIRLIAGPTANALPPIMDPDPLMACDLM
DGRDAFLTLARDKHLEFSSLRRSMWSSMCMLVELHSQSQDRFVYTCNECKHHVETRFHCT
VCEDYDLCITCYTTKNHEHKMDKLGLGLDDENSSQAAAATQSPGDSRRLSIQRCIQSLVH
ACQCRNANCSLPSCQKMKRVVQHTKGCKRKTNGGCPICKQLIALCCYHAKHCQEAKCPVP
FCLNIKQKLRQQQLQQRLQQAHLLRRRVASMQRTGQMPGGNGMPSPGSTAPNTP--SQPA
TPQTPTQSLTPGPQPSPQQQQQMPLGANLPVYGARHAGPSPQSMGKPGLGPAGPPQQ---
ATSGPPPAAMEIALKIQRVAETQRQMAQQQLLQRQAGMMPPHQAVQPPQMNMTHVGGQVL
PPQV-----RSHMDQQMIG-----QNQMA-VQPQWPSPGLQPQARPGMMGQPGMMGGQQQ
Q-----QQQPNRPAQGGAAGPMSGNVTQGALQDLLRMLRSPSSPQQKQQVLNILHANPQL
METFIKQRVPRYLGRGTTGTAVGPPGPGVGV---AAQQGMHMAQG----PGMPSIGQMQQ
-QQRPQLPQQQ-QQQQQQQQ---PPGGSTL--SNMPPQFREMMMRRQML----QQQQQQM
--------QMGGHSQFQQQQPQGYTGQVTAALQQRLQ------LQGNTAGL--EPQ----
-SQAMMQQALQQRLLQQQSGSPAQGSPMSPQQ--PQQVSQSPHLQGQQLPSALSSQVRSP
Q--PSPRPQSQPPHSSPSPRLQPQPSPHRISPQVASPHSGMVPQQPNAVDPGVFGG-DQH
AVLAQLG--GMSALHGPGTNDV-LGGNGTDLVTNMSQNALDMM
>Denticeps_clupeoides_0
MADNVLDSGPPSAKRPKLSSPALSVSASDGNDFGSFFDLEHDLPDELINSGDLGLPNGGD
LGQLHTSLGGSVQDTVAKHKQLSELLRAGAPVPAT------------SAAGGQPPMGLMG
SLGASP-G-------PQGLVPPQ-Q----------------QQA------GVVGGLSR--
----------GMMGGQVMNGS-------PRMGYPNPGMGSSSNLLAETLQQGGQQMG--P
GLRPQQPGALNKMAMMGNAGPYGSPYGPAAGQALGGPGLGTQLQNKAGLPNSMAQFNMDK
KAQPVQSMAGMAAQQP-SAV-------GQPGLAAAPPTADPEKRKLIQQQLVLLLHAHKC
QRREQANGEVRQCNLPHCRTMKNVLNHMTHCQAGKSCQVAHCASSRQIISHWKNCTRHDC
PVCLPLKNAGDKRNQQSLLGSAGVGLGSALGAVPGGQPSAPSLNPPSQIDPSSIERAYAA
LGLTYQGNQMPAQPPQSSLPTQGLQGQAGMRPLGARGGNPMGVNGGVGVQPPNQQTNLLQ
DPMLHRNTNSQS-LMNDGTGVGNLGAMPTAAPPSAAGLRKTWHEDITQDLRNHLVHKLVQ
AIFPTPDPAALKDRRMENLVAYARKVEGDMYESANSRAEYYHLLAEKIYKIQKELEEKRR
TRLQKQGMMPTQPGMPQSGLPQGPGLGQMAPGQSPDGPHVDPALLQPAGPNQMVSRMQSP
AAMNQFGQMGM--QGLGQRSTPPLPMGASLNQMG----R-GVPRMGQPNVAQ--LQNQYH
PPGQFSGSSPGLGTGPGGMGQPGVQGGMSQAQMATPPTLPVSSPAGQPGSAPMMSQPNSH
THC-----PPLRQNSPSPARSLTPTPHPT---MPGSQTPQ-P-HTPNPPQMVAPVAQQ--
---------------------PQSQPMVAEKAG--PQQLHGGGVAAGLQTGLPSSVPVQN
SHVPTPHPRTPLSQKSSLTADGPASTPASVSSADPSSQLAPSD-AVMAPESKAEVKQQPV
EEDEGEADGKPAGKLGEVKMEEKPE---EEPPSDRCKSEPMDTSPSYEDKKPEIKTEAKE
EEDGSASTGTPGSAAAAQSKKKIFKPEELRQALMPTLEALYRQDPESLPFRQPVDPQLLG
IPDYFDIVKNPMDLSTIKRKLDTGQYQEPWQYVDDIWLMFSNAWLYNRKTSRVYKYCSKL
AEVFEQEIDPVMQGLGYCCGRKLEFSPQTLCCYGKQLCTIPRDAAYFSYQNRYHFCEKCF
NEIQGESVSLGDDPSQPQTSINKDQFQRKKNDTLDPELLVECTDCGRKMHQICVLHNDTI
WPSGFICDGCLKKCNKTRKENKYASKRLPQTKLGNYLETRVNEFLRRQNHPESGDVTIRV
VHVSDKVVEVKPGMKARFVDSGEMAESFPYRTKALFAFEDIDGADVCFFGMHVQEYGSDC
PPPNQRRVYISYLDSVHFFQPRHLRTGVYHEILIGYLEYVRKLGFTTGHIWACPPSEGDD
YIFHCHPADQKIPKPKRLQEWYKKMLDKSVTERIVHDYKDIFKQATEDRLTSAKELPYFE
GDFWPNVLEESIKELEQEEEERKREENSTSSESVDASKGDSKNAKKKNSKKTSKNKSSLS
RANKKKPGMPNVSNDLSQKLYATMEKHKEVFFVIRLIAGPTANSLPPISDPDPLMACDLM
DGRDAFLTLARDKHLEFSSLRRAKWSTMCMLVELHNQSQDRFVYTCNECKHHVETRFHCT
VCEDYDLCAKCYNTKGHEHKMDKLGLGLDDEGNSQAAASTQSPGDSRRLSIQRCIQSLVH
ACQCRNANCSLPSCQKMKRVVQHTKGCKRKTNGGCPICKQLIALCCYHAKHCQEAKCPVP
FCLNIKHKLRQQQLQHRLQQAQMLRRRMASMQRTGQPAG--GLPSPGITGPSTPTGTQPP
TPRTPIEFLSPMSQQSPQ--QQMPHPNSLPPYAPRGPGASPHSQGKPGLGPATPPQQQQP
PPSGPPPAAVEIAMKIQQVADAQRKMAQAQILQRQAGMMPHHQQPQG-QMGIPHVGPMGM
PPQG--PAGRAHMDQGMMGPGPMQQGQLPQ-QQQWAGQPMQPQQRPGMMGQPGMVGPQQQ
QQLQHQQQLQGRSQLGGVPGGGAANMPQGALQELLRTLRSPSSPLQQQQVLNILRSNPQL
MAAFIKQRVYKYKGGAAPPGGQGGPG-AMAT---AAQPGMQAGQG----VSMQNIAQQMQ
-QQRPML-QQQ-----QQQQAGMQGQGPTM--ASMNPQFRELLMRRHLQ---QQQQQQQQ
--------QMGNHAQFQQPPQGGYPN--AMALQQRLQHQLQQQQQQQNAML--QPP-QPQ
A--SLMHPVLHQRLLQQQGGSPAQSSPMSPQQQAQQQMSQSPHLQGQPMATSLSNQVRSP
Q--PSPRPQSQPPHSSPSPRLQPQPSPHHISPQTGSPHAGMVAQQQNSMDPGPFGP-DQS
AMMSQLG--GMGGLHGPGGPDV-LSGSGQDLGATINHNSLDIM
>Canis_lupus_familiaris_0
MAENVVEPGPPSAKRPKLSSPALSASASDGTDFGSLFDLEHDLPDELINSTELGLTNGGD
ISQLQTSL-GIVQDAASKHKQLSELLRSGSSPNLNMGVGGPGQGMASQPQQNSPGLGLIN
SMVKSPMAQAGLTSPNMGMGTSGPNQGPT-PSAAGMMNSPVNQPAMGMNTGMNAGMNPGM
LNA--GNG-QGMMPNQVMNGSIGAGRGRPNMQYPNPGMGNAGSLMTEPLQQGSPQMGGQT
GLRGPQP---LKMGMMNNPNPYGSPYSQNSGQQIGAGGLGLQIQTKSVLPNSLSPFAMDK
KAVPGGGLPNMGQQQAPQVQQPGLVTPVAPGMGSGAHTADPEKRKLIQQQLVLLLHAHKC
QRREQANGEVRQCNLPHCRTMKNVLNHMTHCQSGKSCQVAHCASSRQIISHWKNCTRHDC
PVCLPLKNAGDKRNQQSILTGAPVGLGNT-SSLGVGQQSTPSLSTVSQIDPSSIERAYAA
LGLPYQVNQMPAQPQVQAKNQQSGQSPQGMRPMSNMSASPMGVNGGVGV----QTSNLLS
DSMLHSAINSQNPMMSENASVASLGPMPTAAQPSNTGIRKQWHEDITQDLRNHLVHKLVQ
AIFPTPDPAALKDRRMENLVAYARKVEGDMYESANNRAEYYHLLAEKIYKIQKELEEKRR
TRLQKQNMLPSAAGMVPVSMNPGPNMGQPQPGMTSNGPLPDPSMIRGSVPNQMMPRITPQ
PGLNQFGQMSMPQPPIGPRQTSPLQHHGQLAQPGTLNPMGYGPRMQ-----QPSSQSQFL
PQTQFS--TQGMNVTNMPLAPTGGQAPVSQAQMSS-SSCPVNSPIMPPGSQG------SH
IHCPPLPQSALHQNSPSPVPSRTPTPHHTPPSIGAQQPPAAPV--PTPP-AMPPGPQTQA
LHPPPRQPTPPPTQLPPQVQPSLPPAPSAD---QPQQQPLS-------QQSTAASVPTPT
APLLPPQPATPLSQ-PAVSIEGQVSNPPSTSSTEVNSQTIPEKQ--PSQEVKMEAKMEVD
PPE-----------PADTQPEDIPETK-----AEDCKMEPTE----TEERGTELKAETKE
EEDQPSTSTTQSSPAPGQSKKKIFKPEELRQALMPTLEALYRQDPESLPFRQPVDPQLLG
IPDYFDIVKSPMDLSTIKRKLDTGQYQEPWQYVDDIWLMFNNAWLYNRKTSRVYKYCSKL
SEVFEQEIDPVMQSLGYCCGRKLEFSPQTLCCYGKQLCTIPRDATYYSYQNRYHFCEKCF
NEIQGESVSLGDDPSQPQTTINKEQFSKRKNDTLDPELFVECTECGRKMHQICVLHHEII
WPSGFVCDGCLKKSARTRKENKFSAKRLPSTRLGTFLENRVNDFLRRQNHPESGEVTVRV
VHASDKTVEVKPGMKARFVDSGEMAESFPYRTKALFAFEEIDGVDLCFFGMHVQEYGSDC
PPPNQRRVYISYLDSVHFFRPKCLRTAVYHEILIGYLEYVKKLGYTTGHIWACPPSEGDD
YIFHCHPPDQKIPKPKRLQEWYKKMLDKAVSERIVHDYKDIFKQATEDRLTSAKELPYFE
GDFWPNVLEESIKELEQEEEERKREEN-TSNESTDVTKGDSKNAKKKNNKKTSKNKSSLS
RGNKKKPGMPNVSNDLSQKLYATMEKHKEVFFVIRLIAGPAANSLPPIVDPDPLIPCDLM
DGRDAFLTLARDKHLEFSSLRRAQWSTMCMLVELHTQSQDRFVYTCNECKHHVETRWHCT
VCEDYDLCITCYNTKNHDHKMEKLGLGLDDESNSQQAAATQSPGDSRRLSIQRCIQSLVH
ACQCRNANCSLPSCQKMKRVVQHTKGCKRKTNGGCPICKQLIALCCYHAKHCQENKCPVP
FCLNIKQKLRQQQLQHRLQQAQMLRRRMASMQRTGVVGQQQGLPSPTPATPTTPTGQQPT
TPQTPQPQPP----S----QPQPTPPNSMPPYLPRTQAAGPVSQGKAAVTPPTPPQTAQP
PLPGPPPAAVEMAMQIQRAAETQRQMAHVQIFQRPI----QHQMPQMTPM-----APMGM
NPPPMARGPSGHLEPGM-GPTGMQ------QQPQWVQGGLPPQQLQPGMPRPAMMSVAQH
GQPLNIAPQPGLGQV-GVSPLKPGTVSQQALQNLLRTLRSPSSPLQQQQVLSILHANPQL
LAAFIKQRAAKYANS-NPQPLPGQPGMPQGQPGLQP-PTMPGQQGVHSNPAMPNMNPMQA
GVQRAGLPQQQPQQQLQPPMGGMSPQAQQMNHNTMPSQFRDILRRQQMM----QQQQQQQ
GAGPGIGPGMANHNQFQQPQGVGYPPPQQQQQQQRMQHHMQQMQQGNMGQMGQLPQALGA
EAGASL-QAYQQRLLQQQMGSPAQPNPMSPQQHMLPSQAQSPHLQGQQIPSSLSNQVRSP
QPVPSPRP----------------------------------------------------
-------------------------------------------
>Felis_catus_0
MAENVVEPGPPSAKRPKLSSPALSASASDGTDFGSLFDLEHDLPDELINSTELGLTNGGD
ISQLQTSL-GIVQDAASKHKQLSELLRSGSSPNLNMGVGGPGQGMASQAQQNSPGLGLIN
SMVKSPMAQAGLTSPNMGMGTSGPNQGPT-PSAAGMMNSPVNQPTMGMNTGMNAGMNPGM
LNA--GNG-QGMIPNQVMNGSIGAGRGRPNMQYPNPGMGNAGNLMTEPLQQGSPQMGGQT
GLRGPQP---LKMGMMNNPNPYGSPYTQNSGQQIGASGLGLQIQTKSVLPNSLPPFAMDK
KAVPGGGMPNMGQQQAPQVQQPGLVTPVAQGMGSGAHTADPEKRKLIQQQLVLLLHAHKC
QRREQANGEVRQCNLPHCRTMKNVLNHMTHCQSGKSCQVAHCASSRQIISHWKNCTRHDC
PVCLPLKNAGDKRNQQSILTGAPVGLGNT-SSLGVGQQSTPSLSTVSQIDPSSIERAYAA
LGLPYQVNQMPTQPQVQAKTQQSGQSPQGMRPMSNMSASPMGVNGGVGV----QTSNLLS
DSMLHSAINSQNPMMSENASVASLGPMPTAAQPSNTGIRKQWHEDITQDLRNHLVHKLVQ
AIFPTPDPAALKDRRMENLVAYARKVEGDMYESANNRAEYYHLLAEKIYKIQKELEEKRR
TRLQKQNMLPSAAGMVPVSMNPGPNMGQPQPGMTSNGPLPDPSMIRGSVPNQMMPRITPQ
PGMNQFGQMSMPQPPIGPRQTSPLQHHGQLAQPGTLNPMGYGPRMQ-----QPSSQSQFL
PQTQFS--TQGMNVTNMPLAPSGGQAPVSQAQMSS-SSCPVNSPIMPPGSQG------SH
IHCPPLPQSALHQNSPSPVPSRTPTPHHTPPSIGAQQPPAAPV--PTPP-AMPPGPQTQA
LHPPPRQPTPPPTQLPPQVQPSLPAAPSAD---QPQQQPLS-------QQSTAASVPTPT
APLLPPQPATPLSQ-PAVSIEGQVSNPPSTSSTEVTSQTIPEKQ--PSQEVKMEAKMEVD
QPE-----------PADTQPEDIPETK-----AEDCKMEPTE----TEERGTELKTETKE
EEDQPSTSATQSSPAPGQSKKKIFKPEELRQALMPTLEALYRQDPESLPFRQPVDPQLLG
IPDYFDIVKSPMDLSTIKRKLDTGQYQEPWQYVDDIWLMFNNAWLYNRKTSRVYKYCSKL
SEVFEQEIDPVMQSLGYCCGRKLEFSPQTLCCYGKQLCTIPRDATYYSYQNRYHFCEKCF
NEIQGESVSLGDDPSQPQTTINKEQFSKRKNDTLDPELFVECTECGRKMHQICVLHHEII
WPSGFVCDGCLKKSARTRKENKFSAKRLPSTRLGTFLENRVNDFLRRQNHPESGEVTVRV
VHASDKTVEVKPGMKARFVDSGEMAESFPYRTKALFAFEEIDGVDLCFFGMHVQEYGSDC
PPPNQRRVYISYLDSVHFFRPKCLRTAVYHEILIGYLEYVKKLGYTTGHIWACPPSEGDD
YIFHCHPPDQKIPKPKRLQEWYKKMLDKAVSERIVHDYKDIFKQATEDRLTSAKELPYFE
GDFWPNVLEESIKELEQEEEERKREEN-TSNESTDVTKGDSKNAKKKNNKKTSKNKSSLS
RGNKKKPGMPNVSNDLSQKLYATMEKHKEVFFVIRLIAGPAANSLPPIVDPDPLIPCDLM
DGRDAFLTLARDKHLEFSSLRRAQWSTMCMLVELHTQSQDRFVYTCNECKHHVETRWHCT
VCEDYDLCITCYNTKNHDHKMEKLGLGLDDESNSQQAAATQSPGDSRRLSIQRCIQSLVH
ACQCRNANCSLPSCQKMKRVVQHTKGCKRKTNGGCPICKQLIALCCYHAKHCQENKCPVP
FCLNIKQKLRQQQLQHRLQQAQMLRRRMASMQRTGVVGQQQGLPSPTPATPTTPTGQQPT
TPQTPQPQPP----S----QPQPTPPNSMPPYLPRTQAPGPVSQGKAAVTPPTPPQTAQP
PLPGPPPAAVEMAMQIQRAAETQRQMAHVQIFQRPI----QHQMPQMTPM-----APMGM
NPPPMARGPSGHLEPGM-GPTGMQ------QQPPWAQGGLPPQQLQPGMPRPAMMSVAQH
GQPLNMAPQPGLGQV-GVSPLKPGTVSQQALQNLLRTLRSPSSPLQQQQVLSILHANPQL
LAAFIKQRAAKYANS-NQQPLPGQPGMPQGQPGLQP-PTMPGQQGVHSNPAMPNMNPMQA
GVQRAGLPQQQPQQQLQPPMGGMSPQAQQMNHNAMPSQFRDLLRRQQMM----QQQQQQQ
GAGPGIGPGMANHNQFQQPQGVGYPPQQQQQQQQRMQHHMQQMQQGNMGPMGQLPQTLGA
EAGASL-QAYQQRLLQQQMGSPAQPNPMSPQQHMLPNQAQSPHLQGQQIPSSLSNQVRSP
QPVPSPRPQSQPPHSSPSPRMQPQPSPHHVSPQTSSPHPGLVAAQANPMEQGHFASPDQS
SMLSQLASPGMANLHGASATDLGLSTDNSDLNSNLSQSTLDIH
>Cavia_porcellus_0
MAENVVEPGPPSAKRPKLSSPALSASASDGTDFGSLFDLEHDLPDELINSTELGLTNGGD
INQLQTNL-GMAQDAASKHKQLSELLRSGSSPNLNMGVGGPGQVMASQAQQNSPGLGLIN
SMVKSPMAQAGLTSPNMGMGTSGPNQGPT-QSTTGMMNSPVNQPAMGMNTGMNAGMNPGM
LAA--GSG-QGLMPGQVMNGSIGAGRGRPNMQYSNPGMANAGNLMTEPLQQGSPQMGGQT
GMRGPQP---LKMGIMNNPNPYGSPYTQNSGQQIGASGLGLQIQAKTVLPNNLSPFPMDK
KAVPGGGMPSMGQQPAPQVQQPGLVTPVTQGMGSGAHTADPEKRKLIQQQLVLLLHAHKC
QRREQANGEVRQCNLPHCRTMKNVLNHMTHCQSGKSCQVAHCASSRQIISHWKNCTRHDC
PVCLPLKNAGDKRNQQSILTGAPVGLGNP-SSLGVGQQSTPSLSTVSQIDPSSIERAYAA
LGLPYSGNQMPPQSQVQAKNQQSGQSPQGIRPMNSMSASPMGVNGGVGV----QAPNLLS
DSMLHSAINSQNPMMSENASVASLGPMPTAAQPSSTGIRKQWHEDITQDLRNHLVHKLVQ
AIFPTPDPAALKDRRMENLVAYARKVEGDMYESANNRAEYYHLLAEKIYKIQKELEEKRR
TRLQKQNMLPNAAGMVPVSMNPGPNMGQPQSAMASNGPLPDPAMIRSSVPNQIMPRITPQ
PGLNQFGPMSMPQPPIGPRQTSPLQHHGQLAQPGALNPMGYGPRLQ-----QPSSQGQFL
SQTQFP--AQGMNVTNMPLPPSTGQVSVSQAQMSS-SSCPVNSPVMPPGSQG------SH
IHCPPLPQQALHQNSPSPVPSRTPTPHHTPPSIGAQQPPPAPV--PTPP-AIPSGPQPQG
LHPPSRQPTPPTAQLPPQVQPSLPTAPSAD---QVQQQPRS-------QQSTAASIPTPT
APLLPPQPTTPLSQ-PAVSIEGQVSNPPSTSSTEVNSQTIPEKQ--PSQEVKMDAKMEMD
QPE-----------PTDAQPEDIQETN-----VEECKVEPTE----TEERNMELKPEIKE
EEDQPSTSATQSSPAPGQSKKKIFKPEELRQALMPTLEALYRQDPESLPFRQPVDPQLLG
IPDYFDIVKSPMDLSTIKRKLDTGQYQEPWQYVDDIWLMFNNAWLYNRKTSRVYKYCSKL
SEVFEQEIDPVMQSLGYCCGRKLEFSPQTLCCYGKQLCTIPRDATYYSYQNRYHFCEKCF
NEIQGESVSLGDDPSQPQTTINKEQFSKRKNDTLDPELFVECTECGRKMHQICVLHHEII
WPAGFVCDGCLKKTARTRKENKFSAKRLPSTRLGTFLENRVNDFLRRQNHPESGEVTVRV
VHASDKTVEVKPGMKARFVDSGEMAESFPYRTKALFAFEEIDGVDLCFFGMHVQEYGSDC
PPPNQRRVYISYLDSVHFFRPKCLRTTVYHEILIGYLEYVKKLGYTTGHIWACPPSEGDD
YIFHCHPPDQKIPKPKRLQEWYKKMLDKAVSERIVHDYKDIFKQATEDRLTSAKELPYFE
GDFWPNVLEESIKELEQEEEERKREEN-TSNESTDVTKGDSKNAKKKNNKKTSKNKSSLS
RGNKKKPGMPNVSNDLSQKLYATMEKHKEVFFVIRLIAGPAANSLPPIVDPDPLIPCDLM
DGRDAFLTLARDKHLEFSSLRRAQWSTMCMLVELHTQSQDRFVYTCNECKHHVETRWHCT
VCEDYDLCITCYNTKNHDHKMEKLGLGLDDESNNQQAAATQSPGDSRRLSIQRCIQSLVH
ACQCRNANCSLPSCQKMKRVVQHTKGCKRKTNGGCPICKQLIALCCYHAKHCQENKCPVP
FCLNIKQKLRQQQLQHRLQQAQMLRRRMASMQRTGVVGQQQGLPSPTPATPTTPTGQQPT
TPQTPQPQPT----S----QPQPTPPNSMPPYLPRTQTAGPVSQGKAAVTPPTPPQTAQP
PLPGPPPAAVEMAMQIQRAAETQRQMAHVQIFQRPI----QHQMPQMTPM-----TPIGM
NPPPMTRGPSGHLEPGM-GPTAMQ------QQLPWAQGGLPPQPLQSSMPRPAMMSVAQH
GQPLNMAPQPGLGQV-GVSPLKPGTVSQQALQNLLRTLRSPSSPLQQQQVLSILHANPQL
LAAFIKQRAAKYANS-NPQPLTGQPGMAQGQPGLQP-PAMPGQQGVHSNAAMQNMNPMQA
GVQRTGLAQQQPQQQLQPPMGGMSPQAQPMNHSSMSSQFRDMLRQQQMM------RQQQQ
GAGPGIGPGMANHNQFQQPQGVGYPPQQQQQQQQRMQHHMQQMQQGNIGQMGQLPQALGA
EAGASL-QAYQQRLLQQQMGSPAQPNPMSPQQHMLPNQAQSPHLQGQQIPNSLSNQVRSP
QPVPSPRPQSQPPHSSPSPRMQPQPSPHHVSPQTSSPHPGLVAAQANPMEQGHFASPDQN
PMLSQLASPGMANLHGASATDLGLSTDNSDLNSNLSQSTLDIH
>Picoides_pubescens_0
MAENVVEPGPPSAKRPKLSSPALSVSASDGTDFGSLFDLEHDLPDELISSTELGLTNGGD
INQLQTSL-GLAQDAASKHKQLSELLRAGSSPNLNMGVGGPGQGMASQTQQNSPGMGMLN
SMVKSPMAQAGLTSPSMAI------------------NSPVNQPGMGMNTGMNAGMNPGM
LAA--GNG-QGMMQGQVMNGSIGAGRGRPNMPYPNPGMGSAGNLLAETLQQGSPQMGGQA
GLRGPQPGTMNKMGMMSNPSPYGQPYSQNTGQQIGASGLAPQMQNKAGLQNSLPQFPMDK
KTVPGARMPNMGQQQAPQVQQAGMGPTASQGMGSGAPTADPEKRKLIQQQLVLLLHAHKC
QRREQANGEVRQCNLPHCRTMKNVLNHMTHCQAGKSCQVAHCASSRQIISHWKNCTRHDC
PVCLPLKNAGDKRNQQSLLGGAAVGLANT-GSVGVGQQTTPSINTTSQIDPSSIERAYAA
LGLTYQGNQMQTQPQAQVKNQQQGQSPQSLRPMNPMSANPMGVNGGVGV----QTPNLLP
DSMLHSTMNSQNPMMSESANVASLGAMPT-AQPSNTGIRKQWHEDITQDLRNHLVHKLVQ
AIFPTPDPAALKDRRMENLVAYARKVEGDMYESANSRAEYYHLLAEKIYKIQKELEEKRR
TRLQKQSMIPNAPGMPQAPMNQGPNMGQPQPGMSANGPLPDPSLIRANVPNQMMNRMQAQ
TGMNQFGQMNMQLSPMGPRQTPPLQHPGQLSQAGAMNQMGFPSRMQQPGVGQPSGQNQFL
QQPQFPASSPGMNTASMPMTQPGNQTPVSQAQMTS-SSCPVNSPAMAPGSQG------SH
IHCPPLSQPPMHRNSPSPVPSRTPTPHHTPPGLGSQQAAAAPT--PTPQ-AMPPGPQSQT
MHPPQRQPTPPQAQLPPQVQPPVPVTPSAE---Q-QQQPLS-------QQSTTASVPTPT
APLQPQHPTTPLSQ-PAVSIDGQVSNPPSTSSTEVNSQTVPEQQQPPLQEVKMDIKTDEG
EPE-----------QTELQMEEKPEVK-VEPVVEECKPDPME----QEEKKSEVKTEVAE
GEERPTTPATQSSPAAGQSKKKIFKPEELRQALMPTLEALYRQDPESLPFRQPVDPQLLG
IPDYFDIVKNPMDLSTIKRKLDTGQYQEPWQYVDDIWLMFNNAWLYNRKTSRVYKYCSKL
AEVFEQEIDPVMQSLGYCCGRKLEFSPQTLCCYGKQLCTIPRDATYYSYQNRYHFCEKCF
NEIQGESVSLGDDPSQPQTTINKEQFSKRKNDTLDPELFVECIECGRKMHQICVLHNEII
WPSGFVCDGCLKKTGRTRKENKFSAKRLPATRLGTFLENRVNDFLRRQNHPEAGEVTVRV
VHASDKTVEVKPGMKARFVDSGEMAESFPYRTKALFAFEEIDGVDLCFFGMHVQEYGSDC
PPPNQRRVYISYLDSVHFFRPKCLRTAVYHEILIGYLEYVKKLGYTTGHIWACPPSEGDD
YIFHCHPPDQKIPKPKRLQEWYKKMLDKSVSERIVHDYKDIFKQATEDRLTSAKELPYFE
GDFWPNVLEESIKELEQEEEERKREEN-TSNESTDVSKGDSKNAKKKNNKKTSKNKSSLS
RGNKKKPGMPNVSNDLSQKLYATMEKHKEVFFVIRLIAGPTANSLPPIIEPDPLIPCDLM
DGRDAFLTLARDKHLEFSSLRRAQWSTMCMLVELHTQSQDRFVYTCNECKHHVETRWHCT
VCEDYDLCITCYNTKNHDHKMEKLGLGLDDESNNQQTATTQSPGDSRRLSIQRCIQSLVH
ACQCRNANCSLPSCQKMKRVVQHTKGCKRKTNGGCPICKQLIALCCYHAKHCQENKCPVP
FCLNIKHKLRQQQLQHRLQQAQMLRRRMASMQRTGVVGQQQGLPSPTPATPTTPTGQQPP
TPQTPQPQPPPQPAS----QPQPAPPNSMPPYMPRTQPPSAVSQGKAGVTPPTPPQPPQP
PVQGPPPAAVEMAMQIQRAAETQRQMAQVQIFQRPI----QHQMPQ---M-----PPMGM
NPPQIGRGPGGHIDQ---GXAGIQ------QQPPWVQGGLP-AQLQPGMQRPSMMSAAQQ
GQPMNMAPQPGMGQVPGTAQPKQPPLPQAALQNLLRTLRSPSSPMQQQQVLNILHSNPQL
LAAFIKQRAAKYAGSQNPQGMAGQPGIPQGQPGLQPQQAMQGQQGVHPNPAMQNMNPMQA
GVQRPSMTQQQPQQQQEQAMAGMNPQAQQMNHSGMAPQFRDLLMRRQMIQQRHQQQQQQQ
GAGPALGPGMANHNQFQQPQGVGYPQQQQQQQQQRMQHHMQQMQQGNMGQISQLPQAMSA
ETGASLQQAFQQRLLQQQMGSPAQPNPMSPQQHMLPNQAQSPHLQGQQLPSSLTNQVRSP
QPVPSPRPQSQPPHSSPSPRMQPQPSPHHVSPQTSSPHPGLVAAQANPMDQGHFASPDQS
AMLSQLASPGMAGLHGTSATELGLSSENSDLNSNLSQSTLDIH
>Rousettus_aegyptiacus_0
MAENVVEPGPPSAKRPKLSSPALSASASDGTDFGSLFDLEHDLPDELINSTELGLTNGGD
ISQLQTSL-GIVQDAASKHKQLSELLRSGSSPNLNMGVGGPGQGMASQAQQNSPGLGLIN
SMVKSPI-------PNMGMGTSGPNQGPT-PAATGMMNSPVNQPAMGMNTGMNAGMNPGM
LTA--GNG-QGMMPNQVMNGSIGAGRGRPNMQYPNPGMGNAGNLMTEPLQQGSPQMGGQT
GLRGPQP---LKMGMMNNPNPYGSPYTQNSGQQIGASGLGLQIQSKTVLPNSLSPFAMDK
KAVPGGGMPSMGQQQAPQVQQPGLVTPVSQGMGSGAHTADPEKRKLIQQQLVLLLHAHKC
QRREQANGEVRQCNLPHCRTMKNVLNHMTHCQSGKSCQVAHCASSRQIISHWKNCTRHDC
PVCLPLKNAGDKRNQQSILTGAPVGLGNT-SSLGVGQQSTPSLSTVSQIDPSSIERAYAA
LGLPYQVNQMQTQPPVQAKNQQSGQSPQGMRPMGNMNASPMGVNGGVGV----QTSNLLS
DSMLHSAINSQNPLMSENASVASLGPMPTAAQPSSSGIRKQWHEDITQDLRNHLVHKLVQ
AIFPTPDPAALKDRRMENLVAYARKVEGDMYESANNRAEYYHLLAEKIYKIQKELEEKRR
TRLQKQNMLPNAAGMVPVSMNPGPNMGQPQPGMTSNGPLPDPSMIRGSVPNQMMPRAPPQ
PGLNQFGQIGMPQPPIGPRQTSPLQHHGQLAQPGTLNPLGYGPRIQ-----QPSNPNQFL
PQTPFP--AQGMNVTNMPLAPSGGQAPVSQAQMSS-VSCPVNSPIMPPGSQG------SH
IHCPPLPQ-ALHQNSPSPVPSRTPTPHHTPPSIGAQQPPAAPV--PTPP-AIPPGPQSQA
LHPPPRQPTPPTTQLPPQAQPSLPAAASAD---QPQQQPLS-------QQSTGASVPTPT
APLLPPQPATPLSQ-PAVSIEGQVSNPPSTSSTEVNSQTIAEKQ--PSQEVKMEAKMEVD
QPE-----------PADTQPEDIPEIK-----TEDCKVEPID----XE---STEKTEIKE
EEDQPSTSVTQSSPAPGQSKKKIFKPEELRQALMPTLEALYRQDPESLPFRQPVDPQLLG
IPDYFDIVKSPMDLSTIKRKLDTGQYQEPWQYVDDIWLMFNNAWLYNRKTSRVYKYCSKL
SEVFEQEIDPVMQSLGYCCGRKLEFSPQTLCCYGKQLCTIPRDATYYSYQNRYHFCEKCF
NEIQGESVSLGDDPSQPQTTINKEQFSKRKNDTLDPELFVECTECGRKMHQICVLHHEVI
WPSG--------------------------------------------------------
------------------------------------------------------------
------------------------------------------------------------
------------------------------------------------------------
------------------------------------------------------------
------------------------------------------------------------
------------------------------------------------------------
------------------------------------------------------------
------------------------------------------------------------
------------------------------------------------------------
------------------------------------------------------------
------------------------------------------------------------
------------------------------------------------------------
------------------------------------------------------------
------------------------------------------------------------
------------------------------------------------------------
------------------------------------------------------------
------------------------------------------------------------
------------------------------------------------------------
-------------------------------------------
>Aptenodytes_forsteri_0
MAENVVEPGPPSAKRPKLSSPALSVSASDGTDFGSLFDLEHDLPDELISSTELGLTNGGD
INQLQTSL-GLAQDAASKHKQLSELLRAGSSPNLNMGVGGPGQGMASQTQQNSPGMGMLN
SMVKSPMAQAGLTSPNMAMGASGPNQGPSAQSTAGMMNSPVNQPGMGMNTGMNAGMNPGM
LAA--GNG-QGMMQGQVMNGSIGAGRGRPNMPYPNPGMGSAGNLLAETLQQGSQQMGGQA
GLRGPQPGAMNKMGMMSNPSPYGQPYSQNTGQQIGASGLGPQMQNKAGLQNSLPQFPMDK
KPVPGAGMPNMGQQQAPQVQQAGMGPAASQGMGSGAPTADPEKRKLIQQQLVLLLHAHKC
QRREQANGEVRQCNLPHCRTMKNVLNHMTHCQAGKSCQVAHCASSRQIISHWKNCTRHDC
PVCLPLKNAGDKRNQQSLLGGAAVGLANT-GSVGVGQQTTPNINTTSQIDPSSIERAYAA
LGLTYQGNQMQTQPQAQVKNQQQGQSPQGLRPMNPMSANPMGVNGGVGV----QTPNLLP
DSMLHSTMNSQNPMMSESTSVASLGAMPT-AQPSNTGIRKQWHEDITQDLRNHLVHKLVQ
AIFPTPDPAALKDRRMENLVAYARKVEGDMYESANSRAEYYHLLAEKIYKIQKELEEKRR
TRLQKQNMIPNAPGMPQAPMTQGPNMGQPQPGMSANGPLPDPTLIRANVPNQMMNRMQAQ
PGMNQFGQMNMQLSPMGPRQTPPLQHPGQLSQAGAMNQMGFPSRMQQPGVGQPSGQNQFL
QQTQFPASSPGMNTASMPMTQPGNQTPVSQAQMTS-ASCPVNSPAMAPGSQG------SH
IHCPPLPQPPMHRNSPSPVPSRTPTPHHTPPGLGSQQAAAAPT--PTPQ-AMPPGPQSQT
MHPPQRQPTPPQAQLPPQVQPPVPVTPSAE---Q-QQQPLS-------QQSTTASVPTPT
APLQPQHPTTPLSQ-PAVSIDGQVSNPPSTSSTEVNSQTVPEQQQPPLQEVKMDIKTDEG
EPE-----------QTELQMEEKSEVK-VEPVVEECKQDPME----QEEKKSEVKTEIPD
GEERPTTPATQSSPAAGQSKKKIFKPEELRQALMPTLEALYRQDPESLPFRQPVDPQLLG
IPDYFDIVKNPMDLSTIKRKLDTGQYQEPWQYVDDIWLMFNNAWLYNRKTSRVYKYCSKL
AEVFEQEIDPVMQSLGYCCGRKLEFSPQTLCCYGKQLCTIPRDATYYSYQNRYHFCEKCF
NEIQGESVSLGDDPSQPQTTINKEQFSKRKNDTLDPELFVECIECGRKMHQICVLHNEII
WPSGFVCDGCLKKTGRTRKENKFSAKRLPATRLGTFLENRVNDFLRRQNHPEAGEVTVRV
VHASDKTVEVKPGMKARFVDSGEMAESFPYRTKALFAFEEIDGVDLCFFGMHVQEYGSDC
PPPNQRRVYISYLDSVHFFRPKCLRTAVYHEILIGYLEYVKKLGYTTGHIWACPPSEGDD
YIFHCHPPDQKIPKPKRLQEWYKKMLDKSVSERIVHDYKDIFKQATEDRLTSAKELPYFE
GDFWPNVLEESIKELEQEEEERKREEN-TSNESTDVSKGDSKNAKKKNNKKTSKNKSSLS
RGNKKKPGMPNVSNDLSQKLYATMEKHKEVFFVIRLIAGPAANSLPPIAEPDPLIPCDLM
DGRDAFLTLARDKHLEFSSLRRAQWSTMCMLVELHTQSQDRFVYTCNECKHHVETRWHCT
VCEDYDLCITCYNTKNHDHKMEKLGLGLDDESNNQQTATTQSPGDSRRLSIQRCIQSLVH
ACQCRNANCSLPSCQKMKRVVQHTKGCKRKTNGGCPICKQLIALCCYHAKHCQENKCPVP
FCLNIKHKLRQQQLQHRLQQAQMLRRRMASMQRTGVVGQQQGLPSPTPATPTTPTGQQPP
TPQTPQPQPPPQPAS----QPQPAPPNSMPPYMPRTQPPSAVSQGKAGVTPPTPPQPPQP
PVQGPPPAAVEMAMQIQRAAETQRQMAQVQIFQRPI----QHQMPQ---M-----PPMGM
NPPQLGRGPGGHIDQGM-GPAGIQ------QQPPWVQGGLP-AQLQPGMQRPSMMSVAQP
GQPMNMAPQPGMGQVPGTAQPKQPPLPQAALQNLLRTLRSPSSPMQQQQVLNILHSNPQL
LAAFIKQRAAKYAGSQNPQGMTGQPGIPQGQPGLQPQQAMQGQQGVHPNPAMQNMNPMQA
GVQRPSMPQQQPQQQPQQAMAGMNPQAQQMNHSGMAPQFRDLLMRRQMIQQRHQQQQQQQ
GAGPALGPGMANHNQFQQPQGVGYPQQQQQQQQQRMQHHMQQMQQGNMGQISQLPQAMSA
ETGASLQQAFQQRLLQQQMGSPAQPNPMSPQQHMLPNQAQSPHLQGQQLPSSLTNQVRSP
QPVPSPRPQSQPPHSSPSPRMQPQPSPHHVSPQTSSPHPGLVAAQANPMDQGHFASPDQS
AMLSQLASPGMAGLHGTSATELGLSSENSDLNSNLSQSTLDIH
>Dromaius_novaehollandiae_0
MAENVVEPGPPSAKRPKLSSPALSVSASDGTDFGSLFDLEHDLPDELISSTELGLTNGGD
INQLQTSL-GMAQDAASKHKQLSELLRAGSSPNLNMGVGGPGQGMASQTQQNSPGMGMLN
SMVKSPMAQAGLTSPNMAMGASGPNQGPSAQSTAGMMNSPVNQPGMGMNTGMNAGMNPGM
LAA--GNG-QGIMQGQVMNGSIGAGRGRPNMPYPNPGMSNAGNLLAETLQQGSPQMGGQA
GLRGPQPGAMNKMGMMSNPSPYGQPYSQNTGQQIGASGLGPQMQNKAGLQNSLPQFPMDK
KPVPGAGIPNMGQQQAPQVQQAGMGPAASQGMGSGAPTADPEKRKLIQQQLVLLLHAHKC
QRREQANGEVRQCNLPHCRTMKNVLNHMTHCQAGKSCQVAHCASSRQIISHWKNCTRHDC
PVCLPLKNAGDKRNQQSLLGGTAVGLANT-GSVGVGQQTTPSINTTSQIDPSSIERAYAA
LGLTYQGNQMQTQSQAQVKNQQQGQSPQGLRPMNPMSVNPMGVNGGVGV----QTPNLLP
DSMLHSTMNSQNAMMSESASVASLGAMPT-AQPSNTGIRKQWHEDITQDLRNHLVHKLVQ
AIFPTPDPAALKDRRMENLVAYARKVEGDMYESANSRAEYYHLLAEKIYKIQKELEEKRR
TRLQKQNMIPNAPGMPQAPMNQGPSMGQPQPGMSANGPLPDPTLIRASVPNQMMNRMQTQ
PGMNQFGQMNMQLSSMGPRQTPPLQHPGQLSQAGAMNQMGFSSRMQQPGVGQPSGQNQFL
QQNQFPASSPGMNTASMPMTQPGNQTPVSQAQMTS-SSCPVNSPAMAPGSQG------SH
IHCPPLPQPPMHRNSPSPVPSRTPTPHQTPPSLGSQQAVAAPT--PTPQ-AMPPGPQSQT
MHPPQRQPTPPQAQLPPQVQPPVPVTPSAE---Q-QQQPLS-------QQSTTASVPTPT
APLQPQHPTTPLSQ-PAVSIDGQVSNPPSTSSTEVNSQTAPEQQQPPLQEVKMDIKTDEG
EPE-----------QAELQMEEKSEVK-VEPVVEECKPDPME----QEEKKSEVKTEIPE
GEERPTTPATQSSPAAGQSKKKIFKPEELRQALMPTLEALYRQDPESLPFRQPVDPQLLG
IPDYFDIVKNPMDLSTIKRKLDTGQYQEPWQYVDDIWLMFNNAWLYNRKTSRVYKYCSKL
AEVFEQEIDPVMQSLGYCCGRKLEFSPQTLCCYGKQLCTIPRDATYYSYQNRYHFCEKCF
NEIQGESVSLGDDPSQPQTTINKEQFSKRKNDTLDPELFVECIECGRKMHQICVLHNEII
WPSGFVCDGCLKKTGRTRKENKFSAKRLPATRLGTFLENRVNDFLRRQNHPEAGEVTVRV
VHASDKTVEVKPGMKARFVDSGEMAESFPYRTKALFAFEEIDGVDLCFFGMHVQEYGSDC
PPPNQRRVYISYLDSVHFFRPKCLRTAVYHEILIGYLEYVKKLGYTTGHIWACPPSEGDD
YIFHCHPPDQKIPKPKRLQEWYKKMLDKSVSERIVHDYKDIFKQATEDRLTSAKELPYFE
GDFWPNVLEESIKELEQEEEERKREEN-TSNESTDVSKGDSKNAKKKNNKKTSKNKSSLS
RGNKKKPGMPNVSNDLSQKLYATMEKHKEVFFVIRLIAGPAANSLPPIVEPDPLIPCDLM
DGRDAFLTLARDKHLEFSSLRRAQWSTMCMLVELHTQSQDRFVYTCNECKHHVETRWHCT
VCEDYDLCITCYNTKNHDHKMEKLGLGLDDESNNQQTATTQSPGDSRRLSIQRCIQSLVH
ACQCRNANCSLPSCQKMKRVVQHTKGCKRKTNGGCPICKQLIALCCYHAKHCQENKCPVP
FCLNIKHKLRQQQLQHRLQQAQMLRRRMASMQRTGVVGQQQGLPSPTPATPTTPTGQQPP
TPQTPQPQPPPQPAS----QPQPAPPNNMPPYMPRTQPPSAVSQGKAGVTPPTPPQPPQP
PVQGPPPAAVEMAMQIQRAAETQRQMAQVQIFQRPI----QHQMPQ---M-----PPMGM
NPPQLARGP-SHIEQGM-GPAGIQ------QQPPWVQGGLPPQQLQPGMQRPSMMSVTQP
GQPMNMAPQPGMGQVPGAAQPKQPPLPQAALQNLLRTLRSPSSPMQQQQVLNILHSNPQL
LAAFIKQRAAKYAGSQNPQGMPGQAGIPQGQPGLQPQQAMQGQQGVHPNPAMQNMNPMQA
GVQRPSMPQQQPQQQPQQAMAGMNPQAQQMNHSGMAPQFRDLLMRRQMIQQRHQQQQQQQ
GAGPALGPGMANHNQFQQPQGVGYPQQQQQQQQQRMQHHMQQMQQGNMGQISQLPQAMSA
ETGASLQQAFQQRLLQQQMGSPAQPNPMSPQQHMLPNQAQSPHLQGQQIPSSLTNQVRSP
QPVPSPRPQSQPPHSSPSPRMQPQPSPHHVSPQTSSPHPGLVAAQANPMDQGHFASPDQS
AMLSQLASPGMAGLHGTSATELGLSSENSDLNSNLSQSTLDIH
>Sorex_araneus_0
MAENVVEPGPPSAKRPKLSSPALSASASDGTDFGSLFDLEHDLPDELINSTDLGLTNGGD
INQLQTSL-GIVQDAASKHKQLSELLRSGSSPNLNMGVGGPGQGMASQAQQNSPGLSLIN
SMVKSPMTQASLTSPNIGMGTSGPNQGPA-PSATGMMNNPVNQPAMGMNTGMNAGMNPGM
LAA--GNG-QGMMPNQVMNGSIGAGRGRPNMQYPNPGMGNAGSLMTEPLQQGSPQMGGQT
GLRGPQP---LKMGMMNNPNPYGSPYTQNSGQQIGAGGLGLQIQTKPVLPNSLSPFAMDK
KAVPGGGMPNMGQQQAPQVQQPGLVAPVAQGMGSGAHTADPEKRKLIQQQLVLLLHAHKC
QRREQANGEVRQCNLPHCRTMKNVLNHMTHCQSGKSCQVAHCASSRQIISHWKNCTRHDC
PVCLPLKNAGDKRNQQSILTGAPVGLGNA-SALGVGQQSTPSLSTV---DPSSIERAYAA
LGLPYQVNQMQTQPQVQAKNQQSGQSPQGMRPMSNISASPMGVNGGVSV----QPSTLLS
DPMLHSAINSQNPMMNENASVASLGPMPTAAQPSSTGIRKQWHEDITQDLRNHLVHKLVQ
AIFPTPDPAALKDRRMENLVAYARKVEGDMYESANNRAEYYHLLAEKIYKIQKELEEKRR
TRLQKQNMLPNAAGM--VSMNPGPNMGQPQPGMTTNGPLPDPSMIRGSVPNQMMPRMPPQ
SGLNQFGQMSMPQPALGARQTSPLQHHGQLAQPGALNPMGYGPRMQ-----QPPNQSQFL
SQPQFS--AQGMNVTNMPLAPSGGQAPVSQAQMSS-SSCPVNSPIMPPGSQG------SH
IHCPPLPQSALHQNSPSPVPSRTPTPHHTPPSIGAQQAPAAPV--PTPP-ALPPGPQAQA
LHPPPRQPTPPTVQLPPPVQPSLPAVAPAE---PPPQQPLS-------QQSAAASVPTPT
APLLPPQPTTPLSQ-AAVSLEGQASNPPSTSSAEVSSQTVPDKQ--PSQEVKIEAKMEVD
QPE-----------PADSRPEDISEAK-----AEDCKLEATE----AEVRNTELKTETKE
EEDHPSTSAPQSSPAPGQSKKKIFKPEELRQALMPTLEALYRQDPESLPFRQPVDPQLLG
IPDYFDIVKSPMDLSTIKRKLDTGQYQEPWQYVDDIWLMFNNAWLYNRKTSRVYKYCSKL
SEVFEQEIDPVMQSLGYCCGRKLEFSPQTLCCYGKQLCTIPRDATYYSYQNRYHFCEKCF
NEIQGESVSLGDDPSQPQTTINKEQFSKRKNDTLDPELFVECTECGRKMHQICVLHHEII
WPSGFVCDGCLKKTARTRKENKFSAKRLPSTRLGTFLENRVNDFLRRQNHPESGEVTVRV
VHASDKTVEVKPGMKARFVDSGEMAESFPYRTKALFAFEEIDGVDLCFFGMHVQEYGSDC
PPPNQRRVYISYLDSVHFFRPKCLRTAVYHEILIGYLEYVKKLGYTTGHIWACPPSEGDD
YIFHCHPPDQKIPKPKRLQEWYKKMLDKAASERIVHDYKDIFKQATEDRLTSAKELPYFE
GDFWPNVLEESIKELEQEEEERKREEN-TSNESTDVTKGDSKNAKKKNNKKTSKNKSSLS
RGNKKKPGMPNVSNDLSQKLYATMEKHKEVFFVIRLTSSPNANSLPPIVDPDPLIPCDLM
DGRDAFLTLARDKHLEFSSLRRAQWSTMCMLVELHTQSQDRFVYTCNECKHHVETRWHCT
VCEDYDLCITCYNTKNHDHKMEKLGLGLDDESNNQQAVATQSPGDSRRLSIQRCIQSLVH
ACQCRNANCSLPSCQKMKRVVQHTKGCKRKTNGGCPICKQLIALCCYHAKHCQENKCPVP
FCLNIKQKLRQQQLQHRLQQAQMLRRRMASMQRTGAVGQQQGLPSPTPATPTTPTGQQPS
TPQTPQPQPP----S----QPQPTPPNSMPPYMPRTQTAGPVSQGKAAVTPPTPPQTAQP
PLPGPPPAAVEMAMQIQRAAETQRQMAHVQIFQRPI----QHQMPQMAPM-----APMGM
NPPPMARGPSGHLEAGM-GPTGMQ------QQPPWAQGGLPTQPLQSGMPRPAMMSVAQH
GQPLNMAPQPGLGQV-GVSPLKPGTVSQQALQNLLRTLRSPSSPLQQQQVLSILHANPQL
LAAFIKQRAAKYANS-NAQPLPGQPGMPQGQPGLQP-PAMPGQQGVHSNPAMQNMNPMQA
GVPRSGLPPQQPQQQLQPPLGGLSPQAQQMNHSAMPSQFRDILRRQQMV--------QQG
GAGPGLGPGIANHNQFQQPQGVGYSPQQQQQQQQRLQHHMQQMQQGNMGQMGQIPQALAG
DAG-SL-QAYQQRLLQQQMGSPAQPNPMSPQQHMLPNQAQSPHLQGQQIP-SLSNQVRSP
QPVPSPRPQSQPPHSSPSPRMQPQPSPHHVSPQTSSPHPGLVAAQANPMEQGHFASPDQN
SMLSQLANPGMANLHGASATDLGLGTENSDLNPSLSQSTLDIH
>Carassius_auratus_0
MAENVLESGPPSAKRPKLSSPALSASASDGNDFGSLFDLEHDLPDELISSSELSLANGGD
LGQLHGNLGSSGQDAAAKHKQLSELLRHGSASAAQ--------QQGAVGSPAGASMGVFG
SMKASP-G-------TQGMGPQG-QQHLSP-QQAMLM----QQQQM---AGMVGNMNRNM
PGLQKGNGQQNTLGAQMLNGS-------PRIGHHNPGMGSSSNLLAEALQQ-----GGQG
GPRAQQPGAMNKMGMNAGSGPYGGPYGQPASQGLGVAALASQLQNKPGLPNSPAQFNLDK
K--PVQGLPGMASQPSPAGVVAGMVPNAQGALGGVPPAADPEKRKLIQQQLVLLLHAHKC
QRREQANGEVRQCSLPHCRTMKNVLNHMTHCQAGKSCQVAHCASSRQIISHWKNCTRHDC
PVCLPLKNAGDKRNQQSLLGTGGVGLSSSLGNVTGGPPSAPHLSTPGQIDPSSIERAYAA
LGLTYQGNQASPQPVQQT-----------QRAVNTMGTNSMGVNGALGGQSQNQQASLLQ
DTMLHLNMTAQS-LMNDNA-VGGVGSMPVANPAATGVMRKSWHEDITQDLRSHLVHKLVQ
AIFPTPDPAALKDRRMENLVAYARKVEGDMYESANSRAEYYHLLAEKIYKIQKELEEKRR
TRLQKQGMMPTQPGMP-------PGIGQPPTGLPPNGPLSDPSVVRPTGPNQMMNRMQNA
AGMNPFGHIGM--QSMGQRSTPPLPLSTPLNQGS----M-GSVRMPQPNVAQ--MQNQYM
QTGQFQGSNPALGAGSVDMAHPGNDSTVTQGQMPTLSSLPIGSPLAQPGSAGLGTQSI--
NHC-----PLFHQNSPSPAHSRTPTPTPT----PGSQTPQ-P-HTPGLPQLATSGSKQQ-
----------------------LPLSASSDSAMQPKQQPLGGTSPAVSHSGL-------S
TPNASQHPRTPLSHKGSLPVDGQPATPASVSSADTSFQKGLKD-SANTLEPKVEVKQKLD
EDEEEGMTGGKTGKREDLQAEEKPEIKKEEP-SD---GVPMETSAAGGDKKPDIKTEPKE
EEEGSGSTASHSSPSGVPNKKKIFKPEELRQALMPTLESLYRQDPESLPFRQPVDPSLLG
IPDYFDIVKNPMDLSTIKRKLDTGQYQEPWQYVDDIWLMFNNAWLYNRKTSRVYKYCSKL
AEGFEQEIDPVMQSLGYCCGRKYEFSPQTLCCYGKQLCTIPRDAAYFSYQNRYHFCEKCF
NEIQGESVSLGDDPSQPQTSINKDQFERKKNDMLDPELFVECMDCGRKMHQICVLHHDTI
WPSGFVCDGCLKKSNKTRKENKYAAKRLPQTKLGNYLEMRLNDFLKRQNHPESGEVTIRV
VHVSDKVVEVKPGMKSRFVDSGEMAESFPYRTKALFAFEEVDGVDVCFFGMHVQEYGSDC
PPPNQRRVYISYLDSVHFFQPRYLRTSVYYEILLGYLDYAKKQGFTTGHIWACPPSEGDD
YIFHCHPPDQKIPKPKRLQEWYKKMLDKSVAERIVHDYKDIFKQATEDRLTSAKELPYFE
GDFWPNVLEESIKELEQEEEERKREENSTSNESVDTTKGDSKNAKKKNNKKTSKNKSSLS
RANKKKPGMPNVSNDLSQKLYATMEKHKEVFFVIRLIAAPNSNSLLPIVDPDPLMACDLM
DGRDAFLTLARDKHLEFSSLRRSKWSTMCMLVELHNQSQDRFVYTCNECKLHVETRFHCT
VCEDYDLCITCYNTKGHEHKMEKLGLGLDDESGNQASSSMQNPGDSRRLSIQRCIQSLVH
ACQCRNANCSLPSCQKMKRVIQHTKGCKRKTNGGCPICKQLIALCCYHAKHCQENKCPVP
FCLNIKQKLRQQQLQHRLQQAQMVRRRMASMQRTGQQLGNGGLPSPGTTGPSTPTSTQPP
TPQTPTQCQPPVTQPSPQQ-QHLQHANNLPPYMQRPPGSSPQSVGKPGMVPGGFPQQQQ-
QQPGPPPAAVEIAMKIQRVAETQRQMAQQKILQRNQGMMPLHQGPQTQQMGMNHGGPQGM
PPQTQAAVARTHMDQGMITVG-MQQAQLPQPQQQWNGPGM-PQQRPGVMNQQGMVAPQQQ
QQQPGQHQQPGLSGLGGVAGTGPGNHPQAAIQDLLRTLRLPSSPHQQQQVLNILRSNPQL
MATFIRQRVPRYLGRG-PGAGGAGPG---GGPGITNQGSMHMAQG----TTI-PMNQLQQ
-QQRSIMGQQQQQQQQQQQQGVMPNQGANM--SNISPQFREMM-RRHLQQQQQQQQQQQQ
--------QMENHAQFQHPQQQNYSGQVAAALQQKLQQQQQQQQQGALAGL--QHQ-ISS
QSQVMLQQALQQRLLQQSGGSPAQ-NPMSPQQP-QQQMSQSPHLQGQQLSNSLSNQVRSP
Q--PSPRPQSQPPNSSPSPRSQPQPSPHRISPQTGSPHGGMVAQQANAMDQG--------
AMLSQLG--GMGALHGQGTNDM-LT-NNQDMGSNMNP-SLDLM
>Carassius_auratus_3
MADNVLESGPPSAKRPKLSSPALSVSASDGNDFGSLFDLEHDLPDELINSSDLGLPNGMD
HGQLHTTLGGLGQDTAAKHKHLSELLRPGAPPSTS----------TATGNPGNPSLGMMG
GLSGNP-V-------TQGLCGPQ--QQ---------------QP------GMVAGLNRGM
MGVQKGNGPQSMMGGQMMNGA-------PRMGYANAGMVGNGSMLPDALQQAGQQM-AQA
AMRPQQPGAVNKMGMMGAPGPYGSSYGQCGGQ-----SLGLPPQNKAGQPNSINQFTMDK
KPQHGQNMAGM---QSSGVV------------VAAPPAADPEKRKLIQQQLVLLLHAHKC
HRREQANGEVRQCSLPHCRTMKNVLNHMTHCQAGKSCQVAHCASSRQIISHWKNCTRHDC
PVCLPLKSAGDKRNQQSLLGGAGMGMGGPLGGLPGGQPSAPNLNPPSQIDPSSIERAYAA
LGLTYQGTQASSQNQQTSVP-----TQPGMRTLNNIGGNSMGVNGGVGAPMANQHPGMLP
DGMLHRNMTPQS-LMNDGSGVGNMGSGATATPSSA-GMRKNWHEDITQDLRNHLVHKLVQ
AIFPTPDPAALKDRRMENLVAYARKVEGDMYESANSRAEYYHLLAEKIYKIQKELEEKRR
TRLQKQ-----------------------------DGPHSDPSLVPAAGPNQMVNRMQNP
AGMNQFSQVGM-QQPMGQRATPPLPMGANLSQMG----MQGTPRMTQPNVPQ--LPNQYM
-QNQFPGTGAGLGKGAVGLNQPAGQGAMSQNQMPTPPSLAASSPVAQTQAA-QGPQPGLH
AHC-----PPLRQNSPSPARSLTPTPHQTPPQLPGNRTPQ-P-HTPTSSTTMAPPATQM-
--------------------PPIAQGVGSEKASQLQQPSHGGGAAGGPQTGLASSVPSQN
AHGLCAHPRTPLSQKSSLTADGQASTPASDSSADPSSQLTSSE-PPAPLDPKTEVKQQEE
ED-ENETEDKASGKQTEIKTEEKPEIKKEEPAGDECKTEPMETSSTAEDKKPEIKTEPKE
EE----AAGTNGTPANTQNKKKVFKPDELRQALMPTLEALYRQDPESLPFRQPVNPQLLG
IPDYFDIVKNPMDLSTIKRKLDTGQYQEPWQYVDDVWLMFNNAWLYNRKTSRVYKYCSKL
AEVFEQEIDPVMRELGYCCGRKLEFSPQTLCCYGKQLCTIPRDAAYFSYQNRYHFCEKCF
NEIQGENVSLGDDPTQPQTSINKDQFQRKKNDTLDPELLLECGDCGRKMHQICALHNETI
WPSGFVCDGCLKKANATRRENKYNAKRLPQTKLGNFLETRVNEYLKRQSHPETGDVTIRV
VHVSDKVVEVKPGMKSRFVDSGEMSESFPYRTKALFGFEDIDGTDVCFFGMHVQEYGSDC
PPPNQRRVYISYLDSVHFFQPRHLRTGVYHEILIGYLEYVKKMGFVTGHIWACPPSEGDD
YIFHCHPSDQKIPKPKRLQEWYKKMLDKAVAERIIHDYKDIFKQATEDRLTSAKELPYFE
GDFWPNVLEESIKELEQEEEERKREENNTSSESIEATNGDSKNAKKKNSKKTSKNKGSLS
RANKKKPGMPNVSNDLSQKLYATMEKHKEVFFVIRLIAGPSVNSLPPILDPDTLMACDLM
DGRDAFLTLARDKHLEFSSLRRAKWSSMCMLVELHNQSQDRFVYTCNECKHHVETRFHCT
VCEDYDLCITCYNTKGHEHKMDKLGLGLDDESNNQAAASTQNPGDSRRLSIQRCIQSLVH
ACQCRNANCSLPSCQKMKRVVQHTKGCKRKTNGGCPICKQLIALCCYHAKHCQENKCPVP
FCLNIKHKLRQQQLQHRLQQAQMLRRRMATMQRVGQPPG--GLPSPGATGPSTPTGTQPA
TPQTPTQNLTSLPQPSPQQ-GQLSHPHN--QYGPHSTGPSPQSQGKPSLGPATPPQL---
QPSGPPPAAVEIAMKIQQVADAQRKMAQVQMLQRQAGMMPHHQQPQG-QMGVAHVGQQGI
ASQAQASANRVQMEQGIMGAGPMQQGQIPQQQQQWPGQVMPAQHRPAMMAQVAMQPPQQQ
QQQQQASQMLNRNALSGIAGAAAGNLPQGALQDLLQTLRSPSSPLQQQQVLNILRSNPQL
MAAFIKQRVHKYKGGTGPALPQGGPG-PMGG---VSQPGMHLGQG----VNMTQLPQLQQ
-QQRPILQQQQQQQQQQQQQQGIQGQGPNM--ANMNPQFRDLVMRRQLQQQQQQQQQQQH
--------QMSNHAAFQQ---QNFPGQAAAALQQRLAQQHQQMQQQQNAAS----Q-GLQ
TSQALLQQALHQRMLQQQGTSPAQNNPMSPQ---QHQMSQSPHLQGQQL-----NQVCSP
Q--PSPRPQSQPPHSSPSPRQQPHPSPHHISPQTGSPHSGMAPPQHNSKDPSGFGA-DQN
AMLSQLS--NLAGLHGPGANDM-PPPSGQDLAINMN-NPLDL-
>Carassius_auratus_2
MADNVLESGPPSAKRPKLSSPALSVSASDGNDFGSLFDLEHDLPDELINSSDLGLPNGMD
PSQLHTSLGSSGQDTAAKHKHLSELLRPGGPPSTS----------TAVGNPGNSSLGMMG
GLSGSP-V-------TQGLGGPQ--QQ-----QPGMM----PQP------GMVAGLNRGM
MGAQKGNGPQSMMGGQMMNGA-------TRMAYANAGMVGNGSVLSDALQQTGQQT-AQA
AMRPQQPGAVNKMGMMGAPGAYGGSYGQCGGQ-----SLGPQLQNKAGQPNSINQFNMDK
KPQHGQNMVSM---QSSGVV------------AAAPPAADPEKHKLIQQQLVLLLHAHKC
HRREQANGEVRQCSLPHCRTMKNVLNHMTHCQAGKSCQVAHCASSRQIISHWKNCTRHDC
PVCLPLKNAGDKRNQQSLLGGAGMGMSGPLGGLPGGQPSAPNLNPPSQIDPSSIERAYAA
LGLTYQGNQASSQNQQTSVT-----AQPGMRSLNIIGGNSMGVNGGVGAPITNQHPGMLP
DGMMHRNVTPQS-LMNDGSGVGNMGSAVTATPPSA-GMRKNWHEDITQDLRNHLVHKLVQ
AIFPTPDPAALKDRRMENLVAYARKVEGDMYESANSRAEYYHLLAEKIYKIQKELEEKRR
TRLQKQGMMPAQPGMPNSALPQAPGMNQ---AQLPNGPNTDPSLVQAAGPNQMVNRMQNP
AGMNQFAQVGM-QQPMGQRATPPLPMGANHNQMG----MHGTPRMTQPNVPQ--LQNQYM
-QNQFPGTGAGLGQGAVGLNQPAGQGAMAQNQMPTPPSLAVHSPVAQTQAA-QGPQPGLH
THC-----PPLRQNSPSPARSLTPTPHQTPPQMPGNQTPQ-P-HTPTSLTTMTPPTKPL-
--------------------PPMAQGVGSEKASQLQQQSHGGGVAEGPQTGLASSVPSQN
AHGLCAHPRTPLSQKSSLTADGQASTPASDSSADPSSQLTSSE-PTAPLDPKTEVKQQEE
ED-DNETEDKASGKQTEIKIEEKPEIKKEEPADDDCKTEPMETSSTGEDKKPEVKTEPKE
EE----VAGTNSSPTNTQSKKKVFKPDELRQALMPTLEALYRQDPESLPFRQPVDPQLLG
IPDYFDIVKNPMDLSTIKRKLDTGQYQEPWQYVDDMWLMFNNAWLYNRKTSRVYKYCSKL
AEVFEQEIDPVMQELGYCCGRKLEFSPQTLCCYGKQLCTIPRDAAYFSYQNRYHFCEKCF
NEIQGENVSLGDDPTQPQTSINKDQFQRKKNDTLDPELLLECADCGRKMHQICALHNETI
WPSGFVCDGCLKKANATRKENKYTAKRLPQTKLGSFLETRVNEYLKRQNHPESGDVTIRV
VHVSDKVVEVKPGMKSRFVDSGEMSESFPYRTKALFAFEDIDGTDVCFFGMHVQEYGSDC
PPPNQRRVYISYLDSVHFFQPRHLRTGVYHEILIGYMEYAKKMGFVTGHIWACPPSEGDD
YIFHCHPSDQKIPKPKRLQEWYKKMLDKAVAERIVHDYKDIFKQATEDRLTSAKELPYFE
GDFWPNVLEESIKELEQEEEERKREENNTSSESIDATSGDSKNAKKKNSKKTSKNKSSLS
RANKKKPGMPNVSNDLSQKLYASMEKHKEVFFVIRLIAGPSANSLPPILDADPLMACDLM
DGRDAFLTLARDKHLEFSSLRRAKWSSMCMLVELHNQSQDRFVYTCNECKHHVETRFHCT
VCEDYDLCITCYNIKGHEHKMEKLGLGLDDESNNQSAASTQNPGDSRRLSIQRCIQSLVH
ACQCRNANCSLPSCQKMKRVVQHTKGCKRKTNGGCPICKQLIALCCYHAKHCQENKCPVP
FCLNIKHKLRQQQLQHRLQQAQMLRRRMATMQRAGQPPG--GPPSPCATGPSTPTGTQPA
TPQTPTQNLASLPQPSPQQ-GQLPHPHN--QYGPHSTGLSPQSQGKPGLGPATPPQL---
QPSGPPAAAVEIAMKIQQVADAQRKMAQVQMLQRQAGMMPHHQQPQG-QMGVSHVGQPGI
ASQAQTSVNRVQMEQGMMGVGPM-QGQMQQQQQQWQGQGMPTQQRPGMMAQVAMQPPQQQ
QPQQQAPQMPNRNALSGVVGAAAGNLPQGALQDLLQTLRSPSSPLQQQQVLNILRSNPQL
MAAFIKQRVHKYKGGTGPAVPQGGPG-PMGG---VPQPGMHLGQG----VNMTQLSQL--
-QQRPLL-QQQQQQQQQQQQQGIQGQGPNM--TNMNPQFRELVMRRQLQQQQQQQQQQQQ
--------QMSNHAAFQQ---QSFSGQAAAVLQQRLAQQHH--QQQQKAAS----Q-SLQ
TSQTLLQQALHQRLLQQQGTSPAQNNPMSPQQ--QHQMSQSPHLQGQQLPSSLSNQVCSP
Q--PSPRPQSQPPHSSPSPRLQPQPSPHHISPQTGSPHSGMAPPQHNFKDPSGFSA-DQN
AMLSQLS--GLAGLHGPGANDM-LPPSGQDLGINMK--TL---
>Carassius_auratus_1
MAENVLDSGPPSAKRPKLSSPGLSASVSDGNDFCSLFDLEHDLPDELISSSELSLANGGD
LGQLHGNLGSSGQDAAAKHKQLSELLRHGSASAAQ--------QQSAMGSPPGASMGLFG
NMKASP-G-------TQGMGPQG-QQRLSP-QQATLM----QQQQM---AGMVGNMNRNM
LGHQKGNGQQNMLGAQMMNGS-------PRMGHHNPGMGSSSNLLAEALQQ-----GGQG
GLRAQQPGAMNKMGMNAGSGPYGGPYGQSASQGLGVAGLAPQLQNKPGLPNSAAQFNLDK
K--PVQGMPGMASQPSPVSAVAGMVPNAQGTLGGVPPAADLEKRKLIQQQLVLLLHAHKC
QRREQANGEVRQCSLPHCRTMKNVLNHMTHCQAGKSCQVAHCASSRQIISHWKNCTRHDC
PVCLPLKNAGDKRNQQSLLSSGGVGLSSSMGNATGGPPSAPHLSTPGQIDPSSIERAYAA
LGLTYQGNQAPPQPVPQT-----------QRAMNTMGANPMGVNGAVGGQSQNQQSNLLQ
ETMLHLNMTSQS-LMNDNA-VGGVGSMPLANPAASGGMRKNWHEDITQDLRNHLVHKLVQ
AIFPTPDPAALKDQRMENLVAYARKVEGDMYDSANSRAEYYHLLAEKIYKIQKELEEKRR
TRLQKQGMMPTQPGMSPTGLQQGPGIGQSPTGLPSNGPLSDPSVVRPIGQNQMLNRMQNA
TGMNPFGHMGM--QSMSQRSTPPLPNSTPLNQGS----M-GSVRMPQPNVAQ--MQNQYM
QTGPFQGSNPVLGAGSVDMAHPGNISPVTQEQMPTLSSLPMGSPLAQPGSVGLGTQSINL
PQC-----SPFHRNSPSPAHSRTPTPTPT----PGSQTPQ-P-HTPNLPQLATSGSQQQ-
----------------------LPLSASSDNAMQPQQQSLGGTPPPVSHSGL-------S
TPNASQHPRTPLSHKGSVPVDDQAATPASVSSADTSFQQGPSD-STDTLEPKMEVKQKVE
EDEEEGMAGGKTGKQEDIKSEEKPEIKKEEP-GD---GVPMETNATGLDKKPEIKTEPK-
EEEGLGSTANHSSPSGVPNKKKIFKPEELRQALMPTLESLYRQDPESLPFRQPVNPSLLG
IPDYFDIVKNPMDLSTIKRKLDTGQYQEPWQYVDDIWLMFNNAWLYNRKTSRVYKCCSKL
AEVFEQEIDPVMQSLGYCCGRKYEFSPQTLCCYGKQLCTIPRDAAYFSYQNRYHFCEKCF
NEIQGESVSLGDDPSQPQTSINKDQFEKKKNDMLDPELFVECMDCGRKMHQICVLHHDTI
WPSGFVCEGCLKKSNKTRKENKYASKRLPHTKLSIYLETRVNDFLKRHNHPESGEVTIRV
VHVSDKVVEVKPGMKSRFVDSGEMAESFPYRTKALFAFEEVDGVDVCFFGMHVQEYGSDC
PPPNQRRVYISYLDSVHFFQPRSLRTSVYHEIILGYLDYAKKQGFTTGHIWACPPSEGDD
YIFHCHPPDQKIPKPKRLQEWYKKMLDRAVAERIVHDYKDIFKQATEDRLTSAKELPYFE
GDFWPNVLEESIKELEQEEEERKREENSTSNEIVDTIKGDSKNAKKKNNKKTSKNKSSLS
RANKKKPGMPNVANDLSQKLYATMEKHKEVFFVIRLIAAPNSNSLLPIVDLDPLMACDLM
DGRDAFLTLARDKHLEFSSMRRSKWSTMCMLVELHNQSQDRFVYTCNECKHHVETRFHCT
VCEDYDLCITCYNTKGHEHKMEKLGLGLDDESNNQTPSSTQNPGDSRRLSIQRCIQSLVH
ACQCRNANCSLSSCQKMKRVIQHTKGCKRKTNGGCPICKQLIALCCYHAKHCQENKCPVP
FCLNIKQKLRQQQLQHRLQQAQMVRRRMASMQRTGQQLGNGGLPSPGNTGPSTPTSTQPP
TPQTPTQYQTPVTQPSPQQQQHLQHANNLPPYVQRPPGSSPQSMGKPGMVPGSFPQQQQ-
QLPGPPPAAVEIALKIQRVAETQRQMAQQKILQRNQGMMPLHQGPQTQQMGMNLVGPQGM
PPQTQAAVAQTHMDQGMITAG-MQQAQLPQPQQQWTGPGMPPQQRPGVMNQQGMVAPQQQ
QQQTGQQQQQGHSGVGGAAGAGPGNQSQAAIQDLLRTLRLPSSPHQQQQVLNILRSNPQL
MATFIRQRVPRYLGRG-PGTGGVGPG---GGPGITVQGGMHMAQG----TSM---NQL--
-QQRSMMGQQQQQQQQQQQQSVIPNQGANI--SNISPQFREIM-RQHLL--QQQQQQQQQ
--------HMENNAQFQH-QPQSYSGQVAAALQQRLQQQQQQQQQSAMAGL--QHQ-ISS
QPQAMRQQALQQRLLQQSAGSPAQ-NPMSPQQP-QQQMSQSPHLQGQQLPNSLSNQVRSP
Q--PSPRPNSQPPNSSPSPRLQQHPSPHHNSSQTGSPHGGMVAQQANAMDQGPFGG-DQN
AMLSQLA--GMGALHGQGTNDM-LT-NNQD----MNH-SLGLM
>Microcebus_murinus_0
MAENVVEPGPPSAKRPKLSSPALSASASDGTDFGSLFDLEHDLPDELINSTELGLTNGGD
INQLQTSL-GIVQDAASKHKQLSELLRSGSSPNLNMGVGGPGQVMASQAQQNSPGLGLIN
SMVKSPMAQAGLTSPNMGMGTSGPNQGPT-QSSTGMMNSPVNQPAMAMNTGMNVGMNPGM
LAA--GNG-QGIMPNQVMNGSIGAGRGRPNMQYPNPGMGNAGNLMTEPLQQGSPQMGGQT
GLRGPQP---LKMGMMNNPSPYGSPYTQNSGQQIGASGLGLQIQTKTVLPNSLSPFAMDK
KAVSGGGMPNMGQQPAPQVQQPGLVTPVAQGMGSGAHTADPEKRKLIQQQLVLLLHAHKC
QRREQANGEVRQCNLPHCRTMKNVLNHMTHCQSGKSCQVAHCASSRQIISHWKNCTRHDC
PVCLPLKNAGDKRNQQSILTGAPVGLGNP-SSLGVGQQSTPSLSTVSQIDPSSIERAYAA
LGLPYQVNQMPTQPQVQAKNQQSGQSPQGMRPMSNMSASPMGVNGGVGV----QTPNLLS
DSMLHSAINNQNPMMSENASVASLGPMPTAAQPSSTGIRKQWHEDITQDLRNHLVHKLVQ
AIFPTPDPAALKDRRMENLVAYARKVEGDMYESANNRAEYYHLLAEKIYKIQKELEEKRR
TRLQKQNMLPNATGMVPVSMNPGPNMGQPQSGMTSNGPLPDPTMIRGSVPNQMMPRITPQ
PGLNQFGQMNMAQPPLGPRQTSPLQHHGQLAQPGALNPMSYGPRMQ-----QPPNQSQFL
PQAQFS--SQGMNVTNMPLAPSSGQVPVSQAQMSS-SSCPVNSPIMPPGSQG------SH
IHCPPLPQPALHQNSPSPVPSRTPTPHHTPPSIGSQQPPAAPV--PTPP-AMPPGPQSQA
LHPPPRQPTPPTTQLPPQVQPSLPTAPSAD---QPQQQPRS-------QQSTTASVPTPT
APLLPPQPATPLSQ-PAVSIEGQVSNPPSTSSTEVNSQTIPEKQ--PSQEVKMEAKMEVD
QPE-----------PADNQPEDIAETK-----AEDCKVEATE----TDERGTELKTEIKE
EEDQPSTSATQSSPAPGQSKKKIFKPEELRQALMPTLEALYRQDPESLPFRQPVDPQLLG
IPDYFDIVKSPMDLSTIKRKLDTGQYQEPWQYVDDIWLMFNNAWLYNRKTSRVYKYCSKL
SEVFEQEIDPVMQSLGYCCGRKLEFSPQTLCCYGKQLCTIPRDATYYSYQNRYHFCEKCF
NEIQGESVSLGDDPSQPQTTINKEQFSKRKNDTLDPELFVECTECGRKMHQICVLHHEII
WPLGFVCDGCLKKTARTRKENKFSAKRLPSTRLGTFLENRVNDFLRRQNHPESGEVTVRV
VHASDKTVEVKPGMKARFVDSGEMAESFPYRTKALFAFEEIDGVDLCFFGMHVQEYGSDC
PPPNQRRVYISYLDSVHFFRPKCLRTAVYHEILIGYLEYVKKLGYTTGHIWACPPSEGDD
YIFHCHPPDQKIPKPKRLQEWYKKMLDKAVSERIVHDYKDIFKQATEDRLTSAKELPYFE
GDFWPNVLEESIKELEQEEEERKREEN-TSNESTDVTKGDSKNAKKKNNKKTSKNKSSLS
RGNKKKPGMPNVSNDLSQKLYATMEKHKEVFFVIRLIAGPAANSLPPIIDPDPLIPCDLM
DGRDAFLTLARDKHLEFSSLRRAQWSTMCMLVELHTQSQDRFVYTCNECKHHVETRWHCT
VCEDYDLCITCYNTKNHDHKMEKLGLGLDDESNNQQAAATQSPGDSRRLSIQRCIQSLVH
ACQCRNANCSLPSCQKMKRVVQHTKGCKRKTNGGCPICKQLIALCCYHAKHCQENKCPVP
FCLNIKQKLRQQQLQHRLQQAQMLRRRMASMQRTGVVGQQQGLPSPTPATPTTPTGQQPT
TPQTPQPQPT----S----QPQPTPPNSMPPYLPRTQAAGPVSQGKAAVTPPTPPQTAQP
PLPGPPPAAVEMAMQIQRAAETQRQMAHVQIFQRPI----QHQMPQLTPM-----SSMGM
NPPPMARGPSGHLEPGM-GPTGMQ------QQPPWAQGGLPPQQLQSGMPRPAMMSVAQH
GQPLNMAPQPGLGQV-GVSPLKPGTVSQQALQNLLRTLRSPSSPLQQQQVLSILHANPQL
LAAFIKQRAAKYANS-NPQPLPGQPGVPQGQPGLPP-PTMPGQQGVHSNPAMQNMNPMQA
GVQRAGLPQQQPQQQLQPPMGGMSPQPQQMNHNTMPSQFRDILRRQQMM----QQQQQQQ
GAGPGIGPGMANHNQFQQPQGVGYPP--QQQQQQRMQHHMQQMQQGNMGQMGQLPQALGA
EAGASL-QAYQQRLLQQQMGSPAQPNPMSPQQHMLPNQAQSPHLQGQQIPNALSNQVRSP
QPVPSPRPQSQPPHSSPSPRMQPQPSPHHVSPQTSSPHPGLVAAQANPMEQGHFASPDQN
SMLSQLANPGMANLHGASATDLGLSTDNSDLNSNLSQSTLDIH
>Monodelphis_domestica_0
MAENVVEPGPPSAKRPKLASPALSVAASDGTDFGSLFDLEHDLPDELINSSELGLSNGSD
IGQLQTSL-SMVQDAASKHKQLSELLRAGSSPNLNMGVGGPGQGMATQAQQNSPGMGILN
SMVKSPMAQANLTSPNLGVGASGPNQGPSAQSAAGMINSPVNQPGLGMNTAMNAGMNPAL
LAT--GNG-QGMMPSQVMNGSIGAGRGRPNMPYPNQGMGSAGSLLAEPLQQGSPQMGGQT
GLRGPQPGALSKMGIMNNPNPYGPPYSQNSAQQIGAGGLGPQMQNKAGIPNSLPQFSMDK
KPVPGAGMSNMGQQQAPQVQPPGMVPSAPQGMGSGPPTADPEKRKLIQQQLVLLLHAHKC
QRREQANGEVRQCNLPHCRTMKNVLNHMTHCQAGKSCQVAHCASSRQIISHWKNCTRHDC
PVCLPLKNAGDKRNQQSILTGASVGLGNA-GSVGVGQQTTPSLNPPSQIDPSSIERAYAA
LGLTYQGNQMQTQPQAPVKNQQPGQPAQGMRPLNAMSASPMGVNGGVGV----QPSSLLS
DTMIHSTMNSQNPMINESAGVANLGALPAATPPASAGIRKQWHEDITQDLRNHLVHKLVQ
AIFPTPDPAALKDRRMENLVAYARKVEGDMYESANSRAEYYHLLAEKIYKIQKELEEKRR
TRLQKQNLMPTGPGLAPPSMGQGPSLGPPPPTMAANGPLPDPAMIRANVPNQMMTRMPPQ
AGMNQFGQMNMQLPSMGPRQTPPLQHPGQLAQSGPMNSLAFASRMQQPGVGQPSSQNQFL
QQNQFSAPSQGLNAANMPMAQPSSQAPVSQAQMSS-SSCPVNSPVMPPGSQG------NH
IHCPPLPQPSLHRNSPSPVPSRTPTPHHTPPSMGSQQPPAVPA--PTPP-ALPSGPPPPA
LHPAPRQPTPPQAQIPPQVQPPLPAVPSVE---APQQQPLS-------QQSTTASVPTPT
APLPPQQPSTPLSQ-PAVSIEGQVSNPPSTSSMEVNSQTAPEQQ--PSQDIKIVPKMEED
PSE-----------SGEAQSENKPEVKAAAAAAEDCKIEPMN----TEEKPREIKTEAKE
EEDQPSTPATQSSPAPGQSKKKIFKPEELRQALMPTLEALYRQDPESLPFRQPVDPQLLG
IPDYFDIVKCPMDLSTIKRKLDTGQYQEPWQYVDDIWLMFNNAWLYNRKTSRVYKYCSKL
AEVFEQEIDPVMQSLGYCCGRKLEFSPQTLCCYGKQLCTIPRDATYYSYQNRYHFCEKCF
NEIQGESVSLGDDPSQPQTTINKEQFSKRKNDTLDPELFVECIECGRKMHQICVLHNEVI
WPSGFVCDGCLKKTGRTRKENKFSAKRLPSTRLGTFLENRVNDFLRRQNHPESGEVTVRV
VHASDKTVEVKPGMKARFVDSGEMAESFPYRTKALFAFEEIDGVDLCFFGMHVQEYGSDC
PPPNQRRVYISYLDSVHFFRPKCFRTAVYHEILIGYLEYVKKLGYTTGHIWACPPSEGDD
YIFHCHPPDQKIPKPKRLQEWYKKMLDKSVSERIVHDYKDIFKQATEDRLTSAKELPYFE
GDFWPNVLEESIKELEQEEEERKREEN-TSNESTDVTKGDSKNAKKKNNKKTSKNKSSLS
RGNKKKPGMPNVSNDLSQKLYATMEKHKEVFFVIRLIAGPAANSLPPIAEPDPLIPCDLM
DGRDAFLTLARDKHLEFSSLRRAQWSTMCMLVELHTQSQDRFVYTCNECKHHVETRWHCT
VCEDYDLCITCYNTKNHDHKMEKLGLGLDDESNNQQAAATQSPGDSRRLSIQRCIQSLVH
ACQCRNANCSLPSCQKMKRVVQHTKGCKRKTNGGCPICKQLIALCCYHAKHCQENKCPVP
FCLNIKHKLRQQQLQHRLQQAQMLRRRMASMQRTGVVGQQQGLPSPTPATPTTPTGQQPP
TPQTPQPPPPPQPAP----QPQPAPPNSMPPYLPRAQPPGAASQGKAGVTPPTPPQPSQP
PVQGPPPAAVEMAMQIQRAAETQRQMAHVQIFQRPI----QHQMPQMTQM-----APMGM
NPPPMARGPGGHLDQAL-GPAGLQ------QQPPWAPGGLSPQQFQGGMQRPAMMSGGQA
GQPMNMAPQPGLGQVPAVGQPKQGSLPQAALQNLLRTLRSPSSPMQQQQVLNILHANPQL
LAAFIKQRAAKYVTQ-NPQ------GLAQGQSGLQPQPAMAGQQAVHPGAAMQTMNPMAA
GVPRAGLP-PQPPPQPPPALGGVSPQAPQMGHGGMSVQFRELLMRRQLLQQRQQQQQQQQ
QQQQGVGPAMGGHGQFPQPQGLGYPP-QQPPPQQRMQHHLQQMPPGALGQMGQLPQGLGA
EPGASLQQAYQQRLLQQQMGSPAPPNPMSPQQHMLPSQAQSPHLQGQQIPPSLTSQVRSP
QPVPSPRPQSQPPHSSPSPRMQPQPSPHHVSPQTSSPHPGLVAAQASALEQGHFAGPDQS
AMLSQLAGPGMAGLHGAGATDLGLSAENSDLNSALSQSTLDIH
>Boleophthalmus_pectinirostris_0
MAENVLDSGPPSAKRPKLSSPALSASASDGNDFGSLFDLEHDLPDELISSNEPSLVNGGD
VNQLHTTLGGTGQDAVAKHKQLSELLRSGGPPPPQPG------H--PMSTPGGAAMSHLA
NMKASP-GPG-----APQMMGQGQQQHLSPQQQASLM----QQQN----AGMMAGMNRGM
MGAQQNNGQPGMMANQV-NGS-------PRMGFVNQGMGNNSNLLAETLQ------AGQA
GMRGQQPGALNKMGMMASSGTFVGSYQGQGNQGMGGAGLGPQIQNKGPMANSLAQFGVDK
KNSPMQGMAAMGSPQTQAGLPAGMVPGAQGGLAVAPPTADPEKRKLIQQQLVLLLHAHKC
QRREQANGEVRQCNLPHCRTMKNVLNHMTHCQAGKSCQVAHCASSRQIISHWKNCTRHDC
PVCLPLKNAGDKRNPQSLLAGAAAGLGSSLGAVPGGQPSAPNLNPTSQIDPSSIERAYQA
LGLPYQGNQIQAQTSQTNMPSQGLSGQAGMRPLNPMGPNPMGVNGGVGTAAQNQQASLLQ
DTMMHLNVNNQG-LLNDASG---VGSMPTAAPPSATGMRKSWHEDITQDLRNHLVHKLVQ
AIFPTPDPAALKDRRMDNLVAYARKVEGDMYESANTRAEYYHLLAEKIYKIQKELEEKRR
TRLQKQGL------------GLGPGMGQPPTGLPPNGPLPDPSMVRAAGPNQL-NRMQGP
-GMNQFNQMGM--PTMGQRSTPPLSMSAPGNQLG----M-VGPRMGQPNVNQ--LQNQYM
SQGQFPSSGAGVGAVQPGMAQPGAPGGMGQTQMGTPPSLPVASPLAQPGSVGLGQQPNAI
SHL-----GAMRGSSPSPAHSRSPTPHQTPPRIPGSQTPQ-P-HTPGAAQLPPPAAPQP-
--------------------NQLGQGPGSNKPL---QQHMGAAGSTTPHPGLAST-----
--AHAQLPRTPLSQKGSFPPDSQAHTPASVSSLDTSSQQPQSDTSTTNLDSKMEIKQQDE
EEESDAGSCSKGGKLSNLKTEEKPELKKEDCSDEGGKGAPMDTSVKTEDRKPDIKKEVKD
EE------GSTETTPQAPAKKKIFKPEELRQALMPTLESLYRQDPESLPFRMPVDPQLLC
IPDYFDIVKNPMDLSTIKRKLDTGQYQDPWQYVDDVWLMFNNAWLYNRKTSRVYKYCSKL
AEVFEQEIDPVMQSLGYCCGRKLEFSPQTLCCYGKQLCTIPRDAAYFSYQNRYHFCEKCF
NEIQGETVSLGDDPTQPQTSINKDQFEKKKNDTLDPELFVECMDCGRRMHQICVLHNDTI
WPSGFVCDGCLKKTNKTRKENKYSAKRLPQTKLGCYLETRVNDYLKRQSHPEAGEVFIRV
VHVSDKVVEVKPGMKSRFVDSGEMSESFPYRTKALFAFEDIDGADVCFFGMHVQEYGSDC
PQPNQRRVYISYLDSVHFFRPRSLRTAVYHEILLGYLEYVKRLGYTTGHIWACPPSEGDD
YIFHCHPADQKIPKPKRLQEWYKKMLDKAVAERIVHDYKDIFKQATEDRLTSAKELPYFE
GDFWPNVLEESIKELEQEEEERKREENSTSNESIDDTKGDSKNAKKKNNKKTSKNKSSLS
RANKKKPGMPNVSNDLSQKLYATMEKHKEVFFVIRLIAGPMANALPPISDPDPLMACDLM
DGRDAFLTLARDKHLEFSSLRRSKWSTMCMLVELHNQSQDRFVYTCNECKHHVETRFHCT
VCEDYDLCITCYNAKGHDHKMEKLGLGLDDESSNQAAATTQSPGDSRRLSIQRCIQSLVH
ACQCRNANCSLPSCQKMKRVVQHTKGCKRKTNGGCPICKQLIALCCYHAKHCQENKCPVP
FCLNIKHKLRQQQLQHRLQQAQMLRRRMASMQR--QPTGGNGLPSPGATGPGTPTGTQPS
TPQTPTQNM-VLPQQVPQ--QLQQHPGALPPYNPRPSGASP-SLGKPGLGPATPPQQQ--
-QQGPPLAAVETALKIQRLAESQRQMAQ----IRAMGMLPHHPNPQA-QMGMSHMGSQSM
PPQGQG-VARTMIEPGMM------QGQLPQPNQQWTGASMNAQQRPQMLSHQQQQVP--P
QQSQQQQ----NRGMGAAAAGAGGNLPQAALQELLRTLRSPSSPLQQQQVLNILRSNPTL
MAAFIRQRAARYQGGN-------GAG-GVGGPGAGAQPGMNMGQG-APGGNMASMAQLQQ
LQQRPMMPQQQ----QQQQQ-----QQGTM-VSQQGQQFRELLLRRQMQ----QQQQQQQ
Q-------QM-SQGQFQQ---QGYQGQVAAALQQRLQQQMHQQQQNAMGGMPQQ-QPLGQ
-NQGMLHQNIHQRLLQQQGGSPAQSSPLSP----QQQLAQSPHLQGQGLTGSLSSQVRSP
Q--PSPRPQSQPPHSSPSPRMQPQPSPHRISPQTGSPH-SMAPPPGASIDPAQFTP-DQN
SIMSQLS--GMSGLHSGGQSDI-LGGTNQDLGTNLNHG-LDLM
>Boleophthalmus_pectinirostris_1
MADNVLESGPPSAKRPKLSSPALSLSTSDGNDFGSPSDLEHDLPDELINSSDLGITNGGD
SIQLHNSLGAAGQETAAK------LLRTGASAQQS--------GAAPNSIGPGTSMGIGG
V------G-------VSSVGSQA--QQ-----QPGLM----QQV------NVAGGHNRTM
MGAQKVHAQQGLVGGHLMNGS-------PRMSYLPAGMGSNGNLLAETLQMGGQQMVSQP
GIRQQQPEALKKMNMMTNSAPYSGPYDQSAGQGLAGGGLSSQLQAKAGLPNSMPAQCIDK
KPV-GAGMPGMVSHQQSATV-PGVTGALQVGLGVGAPTADPEKRKLIQQQLVLLLHAHKC
QRREQANGEVRHCNLPHCRTMKNVLNHMTHCQAGKSCQVAHCASSRQIISHWKNCTRHDC
PVCLPLKNAGDKRSQQSALNSAGVSLVNSLGPVQAGQASSPNINPTSQIDPSSIERAYAA
LGLPYQGNQMPQQIPQANMPNQGPQSQPGIRPLNSMGGNSPGMNGGMGLQQSNQQASVLP
N-MLQNSLIAQS-LMND--GVGNLGSMPTAANPSSTSITKPWHEDITQDLRNHLVHKLVQ
AIFPTPDPAALKDRRMENLVAYARKVEGDMYESANTRAEYYHLLAEKIYKIQKELEEKRR
TRLQKQGMMPGQPGM-----PQGPNMGHVAQGQSPNGPHADHSMVRPPGPNQIINRMQNP
AAMNQFSQMGM--QTMGQRSTPPLSHTPPMNQMS----M-PQIRMGQPNTTQ--LQNQYL
SSPQFPGSSPGL--GSAGLSQSGVQMSM-QSQMSTTPSLPASSPVAQPTPP-LANQANAN
PHC-----AAMSTNSPSPAQSLTPQPHQTPPMLPGSQTPT-P-HSPHTPQMPQTQQLQQV
LQ------------------STSEQGLNADKTSQ--PQLLGGMAPPTPQDSLTAAAPTEN
ALVSLQPPKTPLSPKAAQTTEDQESSTALDINTESFSQPPTTD-DQGPNHAKLEVSKKED
PDEEAETEDEDKMDQPDLKTEDKPDIKTEKTSGDECKDESMETTAESEDKKPEIKKEPKQ
EEECSGSMANSSSPASAQSKKKVFKPEELRQALMPTLEALYRQDPESLPFRQPVDPQLLG
IPDYFDIVKNPMDLSTIKRKLDTGQYQEPWQYVEDIWLMFNNAWLYNRKTSRVYKYCSKL
AEVFEMEIDPVMQGLGYCCGRKFEFSPQTLCCYGKQLCTIQRDAAYFSYQNRYHFCEKCF
NEIQGESVSLGDDPSQPQTSINKDQFQRKKNDTLDPELFVECMDCGRKMHQICVLHNETI
WPTGFVCDECLKKVNKTRKENKYAAKRLPQTKLGNFLETKVNDYLKRQNHPESGEVTIRV
VHVSDKMVEVKPGMKSRFVDSGEMAESFPYRTKALFAFEEIDGAEVCFFGMHVQEYGSDC
PPPNQRRVYISYLDSVHFFKPRHLRTAVYYEILIGYLEYVKRMGYTTGHIWACPPSEGDD
YIFHCHPADQKIPKPKRLQEWYKKMLDKAVAERIVHDYKDIFKQATEDRLTSAKELPYFE
GDFWPNVLEESIKELEQEEEERKREENSTSNETTDAATGDSKNAKKKNNKKTSKNKSSLS
REKKKKAGXXSVSNDLSQKLYATMEKHKEVFFVIRLIAGPTANSLPPITDPDPLMACDLM
DGRDAFLTLARDKHLEFSSLRRSKWSSMCMLVELHNQSQDRFVYTCNECKHHVETRFHCT
VCEDYDLCISCYHTKGHEHKMDKLGLGLDDDSNNQAAATTQNPGDSRRLSIQRCIQSLVH
ACQCRNANCSLPSCQKMKRVVQHTKGCKRKTNGGCPICKQLIALCCYHAKHCQENKCPVP
FCLNIKQKLRQQQLQHRLQQAQMLRRRMASMQRVGQPTGAPGLPSPGSTAPSTPTGTQPP
TPQTPTHM-----QQSPQH---------LNTYAGRPPGSSPQSQGKPGLGTATPPQQKQQ
PSSGPPPAAVEIAMKIQQVADAQRKMA----LQRQASMMPHHQQAQNQQMNMGNVPGMGA
PPQNPAVAARAHMDAGMV--GQM-QGNMTQQQQVWAGQGMAPQ-RP-MMNQPSMMAVQQQ
PPQQPMPQQPMQQPLGGAIGAAGGNIPQGALQDLLRTLRSPSSPLQQQQVLNILRSNPQL
MAAFIKQRASKYKGGPGLPGLPNQPG----GPVGGSQPGMHMGGG----QNMAAVAQLQQ
-QPRPML-PQP----------GIPGPGPQI--ANLNPQFREMLMRRQLQQQQQQQQQQQQ
QQHNQQ--QMGNHSQFHQP--QTYPNQATAALQHRLQHQLQ-QQQSGMG--PQQPQ---P
PSQALLQQALHQRLLQQQGGSPAPSGPMSPQQP-------SPHLQGQALPTSLANQVRSP
Q--PSPRPQSQPPHSSPSPRLQPQPSPHHISPQTGSPHPGMGPHPQNSMDQ--FGI-DQN
AMMSQLN--SMAGLHGTGA-------AGQDLGQNMNHNPLDIM
>Parus_major_0
MAENVVEPGPPSAKRPKLSSPALSVSASDGTDFGSLFDLEHDLPDELISSTELGLTNGGD
INQLQTSL-GLAQDAASKHKQLSELLRAGSSPNLNMGVGGPGQGMASQTQQSSPGMGMLN
SMVKSPMAQAGLTSPSMAMGASGPNQGPSAQSTAAMMNSPVNQPGMGMNTGMNAGMNPGM
LAA--GNG-QGMMQGQVMNGSIGAGRGRPNMPYPNPGMGSAGNLLAETLQQGTPQMGGQA
GLRGPQPGAMNKMGMMSNPSPYGQPYSQNTGQQIGATGLGPPMQNKAGLQNSLPQFPMDK
KPVPGAGMPNMGQQQAPQVQQAGMGPAASQGMGSGAPTADPEKRKLIQQQLVLLLHAHKC
QRREQANGEVRQCNLPHCRTMKNVLNHMTHCQAGKSCQVAHCASSRQIISHWKNCTRHDC
PVCLPLKNAGDKRNQQSLLGGAAVGLANT-GSVGVGQQTTPSINTTSQIDPSSIERAYAA
LGLTYQGNQMQTQPQAQVKNQQQGQSPQGLRPMNPMSANPMGVNGGVGV----QPPNLLP
DSMLHSTMNSQNPMMSESANVASLGAMPT-AQPSNTGIRKQWHEDITQDLRNHLVHKLVQ
AIFPTPDPAALKDRRMENLVAYARKVEGDMYESANSRAEYYHLLAEKIYKIQKELEEKRR
TRLQKQNMIPNAPGMPQAPMNQGPNMGQPQPGMSANGPLPDPTLIRANVPNQMMNRMQAQ
PGMNQFGQMNMQLSPMGPRQTPPLQHPGQLSQAGAMNQMGFPSRMQQPGVGQPSGQNQFL
QQTQFPASSPGMNAASMPMTQPGNQTPVSQAQMTS-ASCPVNSPAMAPGSQG------SH
IHCPPLPQPPMHQNSPSPVPSRTPTPHHTPPGLGSQQAAAAPT--PAPQ-AMPPGPQSQT
MHPPQRQPTPPQAQLPPQVQPPVPVTPSAE---Q-QQQPLS-------QQSTTASVPTPT
APLQPQHPTTPLSQ-PAVSIDGQVSNPPSTSSTEVNSQTVPEQQQPPLQEVKMEIKTDEG
EPE-----------QTEMQMEEKPEVK-VEPVVEECKPDPME----QEEKKPEMKTEVPE
GEERPTTPATQSSPAAGQSKKKIFKPEELRQALMPTLEALYRQDPESLPFRQPVDPQLLG
IPDYFDIVKNPMDLSTIKRKLDTGQYQEPWQYVDDIWLMFNNAWLYNRKTSRVYKYCSKL
AEVFEQEIDPVMQSLGYCCGRKLEFSPQTLCCYGKQLCTIPRDATYYSYQNRYHFCEKCF
NEIQGESVSLGDDPSQPQTTINKEQFSKRKNDTLDPELFVECIECGRKMHQICVLHNEII
WPSGFVCDGCLKKTGRTRKENKFSAKRLPATRLGTFLENRVNDFLRRQNHPEAGEVTVRV
VHASDKTVEVKPGMKARFVDSGEMAESFPYRTKALFAFEEIDGVDLCFFGMHVQEYGSDC
PPPNQRRVYISYLDSVHFFRPKCLRTAVYHEILIGYLEYVKKLGYTTGHIWACPPSEGDD
YIFHCHPPDQKIPKPKRLQEWYKKMLDKSVSERIVHDYKDIFKQATEDRLTSAKELPYFE
GDFWPNVLEESIKELEQEEEERKREEN-TSNESTDVSKGDSKNAKKKNNKKTSKNKSSLS
RGNKKKPGMPNVSNDLSQKLYATMEKHKEVFFVIRLIAGPAANSLPPIIEPDPLIPCDLM
DGRDAFLTLARDKHLEFSSLRRAQWSTMCMLVELHTQSQDRFVYTCNECKHHVETRWHCT
VCEDYDLCITCYNTKNHDHKMEKLGLGLDDESNNQQTATTQSPGDSRRLSIQRCIQSLVH
ACQCRNANCSLPSCQKMKRVVQHTKGCKRKTNGGCPICKQLIALCCYHAKHCQENKCPVP
FCLNIKHKLRQQQLQHRLQQAQMLRRRMASMQRTGVAGQQQGLPSPTPATPTTPTGQQPP
TPQTPQPQPPPQPVS----QPQPAPPNSMPPYMPRTQPPSAVSQGKAGVTPPTPPQPPQP
PVQGPPPAAVEMAMQIQRAAETQRQMAQVQIFQRPI----QHQMPQ---M-----PPMGM
NPPQIGRGPGGHIDQGM-GPGGIQ------QQPPWVQGALP-AQLQPGMQRPSMMSVAQP
GQPMNMAPQPGMGQVPGTAQPKQPPLPQAALQNLLRTLRSPSSPMQQQQVLNILHSNPQL
LAAFIKQRAAKYAGSQNPQGMAGQPGIPQGQPGLQPQQAMQGQQGVHPNPAMQNMNPMQA
GVQRPSMPQQQAQQQPQQAMAGMNPQAQQMNHSGMAPQFRDLLMRRQMMQQRH-QQQQQQ
GAGPALGPGMANHNQFQQPQGVGYP----QQQQQRMQHHMQQMQQGNMGQISQLPQAMSA
ETGATLQQAFQQRLLQQQMGSPAQPNPMSPQQHMLPNQAQSPHLQGQQLPSSLTNQVRSP
QPVPSPRPQSQPPHSSPSPRMQPQPSPHHVSPQTSSPHPGLVAAQANPMDQGHFASPDQS
AMLSQLTSPGMAGLHGTSATELGLSSENSDLNSNLSQSTLDIH
>Poecilia_reticulata_1
MADNVLESGPPSAKRPKLASPALSVSTSDGNDFGSFFDLEHDLPDELISSSDPGLTNGGD
SGQFHTSLGGGVQDAASKHKQLSELLRAGAPTQPG--------APASNSAPSAASMAMMG
GV----GG-------PQGMHHQG-QQQQQ--QQPGLM----QQV------GMVP--NRAM
MGVQKGTAHQGLIGGQVVNGS-------PRMGYPNTGMGGXSNILAETLQQGGPSLGGQA
GMRPHQPGALKQMNLMANSGSYGGPYSHSAGQGLPGEGLGPQLQNKAGLPSAMAQFNLDK
KTPPGQGIPGMTQQQQPGAV--ASVGGAQVGLGATPPTADPEKRKLIQQQLVLLLHAHKC
QRREQANGEVRQCNLPHCRTMKNVLNHMTHCQAGKSCQVAHCASSRQIISHWKNCTRHDC
PVCLPLKNAGDKRNQQSLLNS--VSLVNSLGGGPGGQSSAPSLNPTNQIDPSSIERAYAA
LGLTYQGNQMQQQPPQTAMPNQVLHGQPGMRTLNPLGGNSIGVNGAVGVQSPNQQSALLP
DAMLH-SMNAQS-LMND--AVGSLGSMPTATPPSAAGMRKSWHEDITQDLRNHLVHKLVQ
AIFPTPDPAALKDRRMENLVAYARKVEGDMYESANSRAEYYHLLAEKIYKIQKELEEKRR
TRLQKQGMMPGQPCLPTSGLPQGPGMGQGPPGQPPNGPHPDPSMIRPAGPNQMVNRMQNP
PGMTQFAQMGM--QNMGQRSTPPLPHNPQMNQMG----M-GATRMGQPGAPQ--LQTQYL
PPGQFPGSSPGLGSGPVGMNQPGSQAAVPQNQMSTPPSIPASSPAAQSASS-FGTQPSPF
PHC-----PSVRTNSPSPARSLTPQPHQTPPTLPRSQTPQ-P-QTPNTPQVATPQHPQQH
HQQXH----QQQQQ--SQMPAPSAPTANSEKPNQFPQQSIGGVASPEPPAAQIPSVPTLN
DHVX-PLPHTPPSPKTSLTAEGQVSSPASISSSGHNSQLAPAE-GLAQSQIKVKVEKEEE
EEEGGDTEGNSKGKHSEVKKEEKXEVEDEKPPGEACKAEPMDTSASSEDKKPEVKKEPKE
EEQGSGSPATNSSSASSQSKKKIFKPEELRQALMPTLEALYRQDPESLPFRQPVDPPLLG
IPDYFDIVKNPMDLSTIKRKLDTGQYEEPWQYIEDIWLMFNNAWLYNRKTSRVYKYCSKL
AEVFESEIDPVMQGLGYCCGRKYEFSPQTLCCYGKQLCTIQRDASYFSYQNRYHFCEKCF
NEIQGDSVSLGDDPSQPQTSINKDQFQKKKNDTLDPELLVECIDCGRKMHQICVLHNETI
WPSGFVCDNCLKKANKTRKENKYAAKRLPQTKLGNYLETRVNDYLKRQSHPESGEVTVRV
VHVSDKVVEVKPGMKSRFVDNGEMAESFPYRMKALFAFEDIDGADVCFFGMHVQEYGSDC
PPPNQRRVYISYLDSVHFFKPRHLRTAVYHEILLGYLEYVRRLGYTTGHIWACPPSEGDD
YIFHCHPPDQKIPKPKRLQEWYKKMLDKAVAERIVHDYKDIFKQATEDRLTSAKELPYFE
GDFWPNVLEESIKELEQEEEERKREESSTSNESTDATKGDSKNAKKKNNKKANKNKSSLS
RANKKKPGMPSVSNDLSQKLYATMEKHKEVFFVIRLIAGPTANSLPPITDPDPLMACDLM
DGRDAFLTLARDKHLEFSSLRRSMWSSMCMLVELHNQSQDRFVYTCNECKHHVETRFHCT
VCEDYDLCITCYNTKGHEHKMDKLGLGLDDDSNNQAAAATQSPGDSRRLSIQRCIQSLVH
ACQCRNANCSLPSCQKMKRVVQHTKGCKRKTNGGCPICKQLIALCCYHAKHCQENKCPVP
FCLNIKQKLRQQQLQHRLQQAQMLRRRMATMQRVGQPAGGPGLPSPGATAPSTPTGTQPP
NPHTPTQNMPPVPAQSPQQQ---------PPYAARPPGSSPQSQGKPLMGSSTPPQQQQP
PPSGPPPAAVEIALKIQQVADAQRRLG----LQRQAGMMPHHQPGQPQQMAMGHVGPQGM
QPQNQ-TAVRAHMDQGMMASGHMQ---LP-PQQQWTGPGIPPQQRQAMMNQQAMMAVQQQ
QQQQSHQTAQGHAAM----GSAGGNIPQAALQELLRTLRSPSSPLQQQQVLNILRSNPQL
MAAFIKQRASKYKGG--PGGADGGPG-PAGGPGGGSQPGMHMGGQGGANVSMVSMSQLQQ
VQQRPML---------QQQQAGMQGQGSQM--GNINLQVRELLMRR---QMQQQQQQQQQ
--------QMGNHGQFQQPQPQGYPGQVTVALQQRLQLQ--QQQQNSMAALPQGPQ-TPP
SSQTLFQQTLPQRLLQQQGSSPAQSNPMSPQQP-PQQMAPSPHLQGQALPTSLANQVRSP
Q--PSPRPQSQPPHSSPSPRMQPQPSPHHISPQTGSPHPGMVVQQQNAMEQ--FGS-DQS
AMLSQLS--GMAGLHGPA-------GGGPDMGQNMNHNSLDHM
>Poecilia_reticulata_0
MAENVLDSGPPSAKRPKLSSPALSASASDGNDFGTLLDLEHDLPDELIIPSEPVLVNDGD
LNQLNSSLGGGGQDAVAKHKQLSELLRT--TTSSQQG------HPGAMGGPGGAVMGHLA
NMKVSS-GQG-----PQQMMGGQ-QQHLS-QQQANMM----QQ------PGMMG--NRGM
MGVQQNNGQPGMMGSQVMNGS-------PRMGFGNQGMASSSNMLADTLQQ-----AGPG
AMRGQQHGAMNKPGMMGNPGSFGAPY--QGGQGLGAAGLGPQLQNKGPMANNLGQFNVDK
KTQPMQAMGAM---QSQTAVAPGMVPSAQAGLAGAPPTADPEKRKLIQQQLVLLLHAHKC
QRREQANGEVRQCNLPHCRTMKNVLNHMTHCQAGKSCQVAHCASSRQIISHWKNCTRHDC
PVCLPLKNAGDKRNPQSLLSAAGSGLGSSLGSVPG-QPSTPNINPPSQIDPSSIERAYAA
LGLTYQGNQIQGQTGPPNMAS---QGQAGMRPLNPMSVNPIGVNGGVGGPPQSQQASLLQ
DTMMHLNVNNQS-LMNDAVG---VGSMPTAAPPSATGIKKGWHEDITQDLRNHLVHKLVQ
AIFPTPDPAALKDRRMENLVAYARKVEGDMYESANSRAEYYHLLAEKIYKIQKELEEKRR
TRLQKQGT--------------AGGMGQSPTGLPQNGPLSDPSMVRPPGPTQI-NRMQNP
-GMNQFNQMGM--PAMGQRSTPPLTLGASGNQLG----M-VGPRVGQPNVNT--MPTQYL
SHGQFPGSGPGVGAPQPGLAQPGAQGGMAQAQMGTPPSLSVASPLAQPGSVGMGQQANSI
PHL-----GPMRGSSPSPAHSRSPTPHQTPPRLAGSQTPQ-P-HTPNAPQLAPPLVLQQ-
--------------------NQLSQGPGSNKPL--QQQHMGPSGSTTPHPGLAPS----S
TPHAAQLPRTPLSQKGSFPADSQAMTPASVGSQDAASQQPPLDASATKMEPKAEVKHEDE
EEESDTGSCSKGGKLSNHKAEEKPEPKKEECSGDRGKGVPMDTSMKTEEKKPEVKKEVK-
EEE-----SSEAAAPQAPVKKKIFKPEELRQALMPTLESLYRQDPESLPFRMPVDPKLLC
IPDYFDIVKNPMDLSTIKRKLDTGQYQDPWQYVDDIWLMFNNAWLYNRKTSRVYKYCSKL
AEVFEQEIDPVMQGLGYCCGRKLEFSPQTLCCYGKQLCTIPRDAVYFSYQNRYHYCEKCF
NEIQGETVSLGDDPTQPQTSINKDQFEKKKNDTLDPELLVECMDCGRRMHQICVLHNETI
WPAGFVCDGCLKKINKPRKENKYSAKRLPQTKLGTFLESRVNDFLKRQAHPESGEVFIRI
VHVSDKVVEVKPGMKSRFVDSGEMSESFPYRTKALFAFEDIDGVDVCFFGMHVQEYGSDC
PQPNQRRVYISYLDSVHFFRPRCLRTAVYHEILISYLEYVKRLGYTTGHIWACPPSEGDD
YIFHCHPLDQKIPKPKRLQEWYKKMLDKAVAERIVHDYKDIFKQATEDRLTSAKELPYFE
GDFWPNVLEESIKELEQEEEERKKEESSTSNESIDDAKSDSKNAKKKNNKKTSKNKSSLS
RSNKKKPGMPNVSNDLSQKLYATMEKHKEVFFVIRLIAGPMANALPPIVDPDPLMACDLM
DGRDAFLTLARDKHLEFSSLRRAKWSSMCMLVELHNQSQDRFVYTCNECKHHVETRFHCT
VCEDYDLCITCYNTKGHEHKMEKLGLGLDDESSNQAAATTQSPGDSRRLSIQRCIQSLVH
ACQCRNANCSLPSCQKMKRVVQHTKGCKRKTNGGCPICKQLIALCCYHAKHCQENKCPVP
FCLNIKHKLRQQQLQHRLQQAQMLRRRMASMQRVGQVPGGNGLPSPSATGPATPTGTQPP
TPQTPTPSIPPLSQPSPQQ-QQLQHPGGLPPYNPRPPGPASQSLGKPGLGPATPPQQQQ-
QPQGPPLAAVETALKIQRLAETQSRMAQAQAQIRGLGMIPHHQNSPA-QMVMPHIGAQGM
APQTQGVVGRTMLEHGMVG-----QPQLSQTNQQWRGPTMNPQTRTAMMGSQQQAAITQQ
-PPPPQQTQAGNRGLEGAAGGGTGNLPQGAVQELLRTLRSPTSPQQQQQVLNILRSNPTL
MAAFIRQRTARYQGSQGPGG---GPGGNVGGPGA---MGMNIAQGGAGGGNMPTMAQLQQ
LQQRPML-QQQ----QQQQQGAMAGQQGNL--ANMNPQFRELLMRRQLQQQLQQQQLQQQ
--------QMANHGPFQQ---QGY--QVAAALQQRL-HQVQ--QQSTMGGHGQQ-Q-VPQ
LSQGMVHQNFQQRLLQPSGGSPAQSSPMSP------QMAQSPHIPGQGLAGSLGSQVRSP
Q--PSPRPQSQPPHSSPSPRMQPQPSPHRISPQSGSPHPSMALPPGGSVDPSQF-S-DQN
SIMSQLS--GMAGIHGGTQPDM-LGGNSQE----LNHNLM---
>Numida_meleagris_0
MAENVVEPGPPSAKRPKLSSPALSVSASDGTDFGSLFDLEHDLPDELISSTELGLTNGGD
INQLQTSL-GLAQDAASKHKQLSELLRAGSSPNLNMGVGGPGQGMAGQTPQNSPGMGMLN
SMVKSPMAQAGLTSPSMAMGTSGPNQSPSAQSTAGMLNSPVNQPGMGMNTGMNAGMNPGM
LAA--GNG-QGVMQGQVMNGSIGAGRGRPNMPYPNPGMGTAGNLLAETLQQGSPQMGGQA
GLRGPQPGAMNKMGMMSNPSPYGQPYSQNTGQQIGATGLGPQMQNKTGLQNSLPQFQMDK
KPVPGTGMPNMGQQQAPQVQQAGMGPAASQGMGSGAPTADPEKRKLIQQQLVLLLHAHKC
QRREQANGEVRQCNLPHCRTMKNVLNHMTHCQAGKSCQVAHCASSRQIISHWKNCTRHDC
PVCLPLKNAGDKRNQQSLLGGAAVGLANT-GSVGVGQQTTPSISTTSQIDPSSIERAYAA
LGLTYQGNQMQTQSQAQVKNQQQGQSPQGLRPMNPMSANPMGVNGGVGV----QTPSLLP
DSMLHSTMNSQNSMMSESANVASLGAMPT-AQPSNTGIRKQWHEDITQDLRNHLVHKLVQ
AIFPTPDPAALKDRRMENLVAYARKVEGDMYESANSRAEYYHLLAEKIYKIQKELEEKRR
TRLQKQNMIPSAPGMPQAPVNQGPNMGQPQPGMSTNGPLTDPTLIRANVPNQMMNRMQAQ
PGMNQFGHMNMQLSPMGPRQTPPLQHPGQLSQAGAMNQMGFPSRMQQPGVGQPTGQNQFL
QQNPFPASSPGMNAASMPMTQTSNQTPVSQAQMNS-SSCPVNSPAMAPGSQG------SH
IHCPPLPQPPMHRNSPSPVPSRTPTPHHTPPGLGSQQAAAVPT--PTPQ-AMPPGPQSQT
MHPPQRQPTPPQAQLPPQVQPPVPVTPSAE---Q-QQQPLS-------QQSTTASVPTPT
APLQPQHPTTPLSQ-PAVSIDGQVSNPPSTSSTEVNSQTAAEQQQPPLQEVKMEIKTDEG
EPE-----------HTELQMEEKSEVK-VEPAVEECKPDPME----QEEKKTEVKTEMTE
GEERPTTPATQTSPAAGQSKKKIFKPEELRQALMPTLEALYRQDPESLPFRQPVDPQLLG
IPDYFDIVKNPMDLSTIKRKLDTGQYQEPWQYVDDIWLMFNNAWLYNRKTSRVYKYCSKL
AEVFEQEIDPVMQSLGYCCGRKLEFSPQTLCCYGKQLCTIPRDATYYSYQNRYHFCEKCF
NEIQGESVSLGDDPSQPQTTINKEQFSKRKNDTLDPELFVECIECGRKMHQICVLHNEII
WPSGFVCDGCLKKTGRTRKENKFSAKRLPATRLGTFLENRVNDFLKRQNHPEAGEVTVRV
VHASDKTVEVKPGMKARFVDSGEMAESFPYRTKALFAFEEIDGVDLCFFGMHVQEYGSDC
PPPNQRRVYISYLDSVHFFRPKCLRTAVYHEILIGYLEYVKKLGYTTGHIWACPPSEGDD
YIFHCHPPDQKIPKPKRLQEWYKKMLDKSVSERIVHDYKDIFKQATEDRLTSAKELPYFE
GDFWPNVLEESIKELEQEEEERKREEN-TSNESTDVSKGDSKNAKKKNNKKTSKNKSSLS
RGNKKKPGMPNVSNDLSQKLYATMEKHKEVFFVIRLIAGPAANSLPPIVEPDPLIPCDLM
DGRDAFLTLARDKHLEFSSLRRAQWSTMCMLVELHTQSQDRFVYTCNECKHHVETRWHCT
VCEDYDLCITCYNTKNHDHKMEKLGLGLDDESNNQQTATTQSPGDSRRLSIQRCIQSLVH
ACQCRNANCSLPSCQKMKRVVQHTKGCKRKTNGGCPICKQLIALCCYHAKHCQENKCPVP
FCLNIKHKLRQQQLQHRLQQAQMLRRRMASMQRTGVVGQQQGLPSPTPATPTTPTGQQPT
TPQTPQPQPPPQPAS----QPQPAPPNSMPPYIPRTQPPSAVSQGKAGVTPPTPPQPPQP
PVQGPPPAAVEMAMQIQRAAETQRQMAQVQIFQRPI----QHQMPQ---M-----PPMGM
NPPQIARGPGGHIDQGM-GPAGIQ------QQPPWVQGGLP-AQLQPGMQRPSMMSVAQP
GQPMNMAPQPGMGQVPGTAQPKQPPLPQAALQNLLRTLRSPSSPMQQQQVLNILHSNPQL
LAAFIKQRAAKYAGSQNPQGMPGQPGMPQGQPGLQPQQAMQGQQGVHPNAAMQNMNPMQA
GVQRPSMPQQQPPQQPQQAMAGMNPQAQQMNHSGMAPQFRDLLMRRQIMQQR---QQQQQ
GVGPALGPGMANHNQFQQPQGVGYP-QQQQQQQQRMQHHMQQMQQGNMGQISQLPQAMSA
ETGASLQQAFQQRLLQQQMGSPAQPNPMSPQQHMLPNQAQSPHLQGQQLPSSLTNQVRSP
QPVPSPRPQSQPPHSSPSPRMQPQPSPHHVSPQTSSPHPGLVAAQANPMDQGHFASPDQS
AMLSQLASPGMAGLHGTSATELGLSSENSDLNSNLSQSTLDIH
>Equus_caballus_0
MAENVVEPGPPSAKRPKLSSPALSASASDGTDFGSLFDLEHDLPDELITSTELGLTNGGD
INQLQTSL-GIVQDAASKHKQLSELLRSGSSPNLNMGVGGPGQGMASQAQQNSPGLGLIN
SMVKSPMAQAGLTSPNMGMGTSGPNQGPT-PSGTGMMNSPVNQPAMGMNTGMNAGMNPGM
LTA--GNG-QGMMPNQVMNGSIGAGRGRPNMQYPNPGMGNAGNLMTESLQQGSPQMGGQT
GLRGPQP---LKMGMMNNPNPYGSPYTQNSGQQIGASGLGLQIQTKSVLPNSLSPFAMDK
KAVPGGGMPNMGQQQAPQVQQPGLVTPVAQAMGSGAHTADPEKRKLIQQQLVLLLHAHKC
QRREQANGEVRQCNLPHCRTMKNVLNHMTHCQSGKSCQVAHCASSRQIISHWKNCTRHDC
PVCLPLKNAGDKRNQQSILTGAPVGLGNT-GSLGVGQQSTPSLSTVSQIDPSSIERAYAA
LGLPYQVNQMPTQPQVQAKNQQSGQSPQGMRPMSNMSASPMGVNGGVGV----QTSNLLS
DSMLHSAINSQNPMMSENASVTSLGPMPTAAQPSSTGIRKQWHEDITQDLRNHLVHKLVQ
AIFPTPDPAALKDRRMENLVAYARKVEGDMYESANNRAEYYHLLAEKIYKIQKELEEKRR
TRLQKQNMLPNAAGMVPVSMNPGPNMGQPQPGMTSNGPLPDPSMIRGSVPNQMMPRITPQ
PGLNQFGQMSMPQPPIGPRQTSPLQHHGQLAQPGTLNPMGYGPRMQ-----QPSSQSQFL
PQPQFS--TQGMNVANMPLAPSGGQAPVSQAQMSS-SSCPVNSPIMPPGSQG------SH
IHCPPLPQPALHQNSPSPVPSRTPTPHHTPPSIGAQQPPAAPV--PTPP-AMPLGPQSQA
LHPPPRQPTPPPTQLPPQVQPSLPAASSAD---QPQQQPLS-------QQSTAASVPTPT
APLLPPQPATPLSQ-PAVSIEGQVSNPPSTSSTEVNSQTIPEKQ--PSQEVKMEAKMEVD
QPE-----------PADTQPEDIPETK-----AEDCKVEPTE----TEERGTELKTETKE
EEAQPSTSATQSSPAPGQSKKKIFKPEELRQALMPTLEALYRQDPESLPFRQPVDPQLLG
IPDYFDIVKSPMDLSTIKRKLDTGQYQEPWQYVDDIWLMFNNAWLYNRKTSRVYKYCSKL
SEVFEQEIDPVMQSLGYCCGRKLEFSPQTLCCYGKQLCTIPRDATYYSYQNRYHFCEKCF
NEIQGESVSLGDDPSQPQTTINKEQFSKRKNDTLDPELFVECTECGRKMHQICVLHHEII
WPSGFVCDGCLKKTARTRKENKFSAKRLPSTRLGTFLENRVNDFLRRQNHPESGEVTVRV
VHASDKTVEVKPGMKARFVDSGEMAESFPYRTKALFAFEEIDGVDLCFFGMHVQEYGSDC
PPPNQRRVYISYLDSVHFFRPKCLRTAVYHEILIGYLEYVKKLGYTTGHIWACPPSEGDD
YIFHCHPPDQKIPKPKRLQEWYKKMLDKAMTDRIVHDYKDIFKQATEDRLTSAKELPYFE
GDFWPNVLEESIKELEQEEEERKREEN-TSNESTDVTKGDSKNAKKKNNKKTSKNKSSLS
RGNKKKPGMPNVSNDLSQKLYATMEKHKEVFFVIRLIAGPAANSLPPIVDPDPLIPCDLM
DGRDAFLTLARDKHLEFSSLRRAQWSTMCMLVELHTQSQDRFVYTCNECKHHVETRWHCT
VCEDYDLCITCYNTKNHDHKMEKLGLGLDDESNNQQAAATQSPGDSRRLSIQRCIQSLVH
ACQCRNANCSLPSCQKMKRVVQHTKGCKRKTNGGCPICKQLIALCCYHAKHCQENKCPVP
FCLNIKQKLRQQQLQHRLQQAQMLRRRMASMQRTGVVGQQQGLPSPTPATPTTPTGQQPT
TPQTPQPQPP----S----QPQPTPPNSMPPYLPRTQAAGPVPQGKAAVTPPTPPQTAQP
PLPGPPPAAVEMAMQIQRAAETQRQMAHVQIFQRPI----QHQMPQMTPM-----APMGM
NPPPMARGPSGHLEPGM-GPTGMQ------QQPPWAQGGLPPQQLQSGMPRPAMMSVAQH
GQPLNMAPQPGLGQV-GVSPLKPGTVSQQALQNLLRTLRSPSSPLQQQQVLSILHANPQL
LAAFIKQRAAKYANS-NPQALPGQPGMPQGQPGLQP-PTMPGQQGVHSNPAMQNMNPMQA
GIQRASLPQQQPQQQLQPPMGGMSPQAQQMNHNTMPSQFRDILRRQQMV----VPQQQQQ
GAGPGIGPGMANHNQFQQPQGVGYPP-QQQQQQQRMQHHMQQMQQGNMGQMGQLPQALGA
EAGASL-QAYQQRLLQQQMGSPAQPNPMSPQQHMLPNQAQSPHLQGQQIP-SLSNQVRSP
QPVPSPRPQSQPPHSSPSPRMQPQPSPHHVSPQTSSPHPGLVAAQANPMEQGHFASPDQN
SMLSQLASPGMANLHGASATDLGLSTDNSDLNPNLSQSTLDIH
>Mus_musculus_o
MAENLLD-GPPNPKRAKLSSPGF--SANDNTDFGSLFDLENDLPDELIPNGELSLLNSG-
---------NLVPDAASKHKQLSELLRGGSGSSINPGIGNPVQGGQAQGQPNSTNMASLG
AMGKSPLNQGDSSTPKQAASTSGPSQALNPQAQVGLVSSPTSQTGPGMNANFNQ-THPGL
LNSNSGHSQQG--QAQVMNGSLGAGRGGAGMPYPAPAMGATSSVLAETLTQVSPQMAGHA
GLNTAQAGGMTKMGMTGTTSPFGQPFSQTGGQQMGATGVNPQLASKQSMVNSLPAFPTDI
KNTSVTTVPNMSQLQT----SVGIVPT-----IATGPTADPEKRKLIQQQLVLLLHAHKC
QRREQANGEVRACSLPHCRTMKNVLNHMTHCQAGKACQVAHCASSRQIISHWKNCTRHDC
PVCLPLKNASDKRNQQTILGSPASGIQNTIGSVGAGQQNATSLSNPNPIDPSSMQRAYAA
LGLPYM-NQPQTQLQPQVPPAQP-PAHQQMRTLNALGNNPMSIPAG-GITTDQQPPNLIS
ESALPTSLGATNPLMNDGSNIGSLSTIPTAAPPSSTGVRKGWHEHVTQDLRSHLVHKLVQ
AIFPTPDPAALKDRRMENLVAYAKKVEGDMYESANSRDEYYHLLAEKIYKIQKELEEKRR
SRLHKQGILGNQPALPASGA--QPVIP-AQSVRPPNGPLPLP-----------VNRMQVS
QGMNSFNPMSLPQAPMGPRAASPMNHSVQMNSMASVPAI-SPSRMPQPPMAQAPTQNQFL
PQNQFPSSSGAMSVNSVGMGQPAAQAGVSQGQVPG-AALPNPLNMLAPQA--------SQ
LPCPPVTQSPLHPTPPSTAAGMPSLQHPTAPGMTPPQTPSTPVQTPTPTPSVPSAAQTQ-
-------------------STPTVQAAAQAQVTQ-PQTPVQPPSVATPQSS-----QQQP
TPVHTQPPGTPLSQAAA-SIDNRVPTPSSVTSAETSSQQPGPD--VPMLEMKTEVQTDDA
EPEPTESKGEPRSE------EEDLSQVKEETDTTEQKSEPME----VEEKKPEVKVEAKE
EEENSSNDTASQSTSPSQPRKKIFKPEELRQALMPTLEALYRQDPESLPFRQPVDPQLLG
IPDYFDIVKNPMDLSTIKRKLDTGQYQEPWQYVDDVWLMFNNAWLYNRKTSRVYKFCSKL
AEVFEQEIDPVMQSLGYCCGRKYEFSPQTLCCYGKQLCTIPRDAAYYSYQNRYHFCEKCF
TEIQGENVTLGDDPSQPQTTISKDQFEKKKNDTLDPEPFVDCKECGRKMHQICVLHYDII
WPSGFVCDNCLKKTGRPRKENKFSAKRLQTTRLGNHLEDRVNKFLRRQNHPEAGEVFVRV
VASSDKTVEVKPGMKSRFVDSGEMSESFPYRTKALFAFEEIDGVDVCFFGMHVQEYGSDC
PPPNTRRVYISYLDSIHFFRPRCLRTAVYHEILIGYLEYVKKLGYVTGHIWACPPSEGDD
YIFHCHPPDQKIPKPKRLQEWYKKMLDKAFAERIINDYKDIFKQANEDRLTSAKELPYFE
GDFWPNVLEESIKELEQEEEERKKEESTAASETPEGSQGDSKNAKKKNNKKTNKNKSSIS
RANKKKPSMPNVSNDLSQKLYATMEKHKEVFFVIHLHAGPVISTQPPIVDPDPLLSCDLM
DGRDAFLTLARDKHWEFSSLRRSKWSTLCMLVELHTQGQDRFVYTCNECKHHVETRWHCT
VCEDYDLCINCYNTKSHTHKMVKWGLGLDDEGSSQGEPQSKSPQESRRLSIQRCIQSLVH
ACQCRNANCSLPSCQKMKRVVQHTKGCKRKTNGGCPVCKQLIALCCYHAKHCQENKCPVP
FCLNIKHKLRQQQIQHRLQQAQLMRRRMATMNTRNVPQ--QSLPSPTSAPPGTPT-QQPS
TPQTPQP--PAQPQPSPVN------PAGFPN-VARTQP--PVSAGKPTNQVPAPP-----
PPAQPPPAAVEAARQIEREAQQQQHLYRANI-----GMPP--------RAGMGT------
----------SQMTVGLN-----PMSSMPG---QWQQAPIPQQQPMPGMPRPVMSMQAQA
A---AGPRMPN--------VQPPRSISPSALQDLLRTLKSPSSPQQQQQVLNILKSNPQL
MAAFIKQRTAKYVANQGMQPQPGQPGM-------QPQPGMH-QQ-----PSLQNLNAMQA
GVPRPGVPQPA----NPQGQAIMPGHNPNM--TNMNPQYREMVRRQLLQQQQQQQQQQQQ
QNSASLAGGMAGHSQFQQPQGGGYA---PAMQQQRMQQHLP--QGSSMGQMGQLGQ-LGA
DSTPNIQQALQQRILQQQIGSPGQPNPMSPQQHMLSGQPQASHLPGQQIATSLSNQVRSP
APVQSPRPQSQPPHSSPSPRIQPQPSPHHVSPQTGSPHPGLAVTMASSMDQGHLGNPEQS
AMLPQLNTPNRSAL----SSELSLVGDTTG-------DTLEKL
>Mus_musculus_0
MAENVVEPGPPSAKRPKLSSPALSASASDGTDFGSLFDLEHDLPDELINSTELGLTNGGD
ISQLQTSL-GIVQDAASKHKQLSELLRSGSSPNLNMGVGGPGQAMASQAQQNSPGLSLIN
SMVKSPMAQTGLTSPNMGIGSSGPNQGPT-QSPAGMMNSPVNQPAMGMNTGMNAGMNPGM
LAA--GNG-QGIMPNQVMNGSIGAGRGRPNMQYPNAGMGNAGSLLTEPLQQGSPQMGGQP
GLRGPQP---LKMGMMNNPSPYGSPYTQNSGQQIGASGLGLQIQTKTVLPNNLSPFAMDK
KAVPGGGMPSMGQQPTPSVQQPGLVTPVAAGMGSGAHTADPEKRKLIQQQLVLLLHAHKC
QRREQANGEVRQCNLPHCRTMKNVLNHMTHCQSGKSCQVAHCASSRQIISHWKNCTRHDC
PVCLPLKNAGDKRNQQSILTGAPVGLGNP-SSLGVGQQSTPSLSTVSQIDPSSIERAYAA
LGLPYQVNQIPPQPQVQAKSQPSGQSPQGMRSVNNMSASPMGVNGGVGV----QTPNLLS
DSMLHSTINSQNPMMSENAGVASLGPLPTAAQPSSTGIRKQWHEDITQDLRNHLVHKLVQ
AIFPTPDPAALKDRRMENLVAYARKVEGDMYESANNRAEYYHLLAEKIYKIQKELEEKRR
TRLQKQNMLPNAPGMGPVPMNTGSNMGQQPTGMTTNGPVPDPSMIRGSVPNHMMPRMTPQ
PGLNQFGQMNMPQPPIGPRQPSPLQHHGQLAQSGSLNPMGYGPRMQ-----QASGQNQFL
SQTQFT--SQGMNVTNMPLAPSSGQAPVSQAQMSS-SSCPVNSPIMPPGSQG------SH
IHCPTLPQQA-HQNSPSPVPSRTPTPHHTPPSIGNQPPPATPV--PTPP-AIPPGPQPPS
LHPSSRQPTPP-THLPPQVQPSLPAAPSAD---QSQQQPRS-------QQSTAVSVPTPT
APLLPPQPSTPLSQ-PAVSIEGQVSNPPSTSSTEVNSQTIPEKQ--PSQEVKMESKMEVD
KPE-----------PADAQPEDTKEAK-----GEDVKVEPTE----MEERGPELKTDGKE
EEEQPSTSATQSSPAPGQSKKKIFKPEELRQALMPTLEALYRQDPESLPFRQPVDPQLLG
IPDYFDIVKSPMDLSTIKRKLDTGQYQEPWQYIDDIWLMFNNAWLYNRKTSRVYKYCSKL
SEVFEQEIDPVMQSLGYCCGRKLEFSPQTLCCYGKQLCTIPRDATYYSYQNRYHFCEKCF
NEIQGESVSLGDDPSQPQTTINKEQFSKRKNDTLDPELFVECTECGRKMHQICVLHHEII
WPSGFVCDGCLKKTARTRKENKLSAKRLPSTRLGTFLENRVNDFLRRQNHPESGEVTVRV
VHASDKTVEVKPGMKARFVDSGEMAESFPYRTKALFAFEEIDGVDLCFFGMHVQEYGSDC
PPPNQRRVYISYLDSVHFFRPKCLRTAVYHEILIGYLEYVKKLGYTTGHIWACPPSEGDD
YIFHCHPPDQKIPKPKRLQEWYKKMLDKAVSERIVHDYKDILKQATEDRLTSAKELPYFE
GDFWPNVLEESIKELEQEEEERKREEN-TSNESTDVTKGDSKNAKKKNNKKTSKNKSSLS
RGNKKKPGMPNVSNDLSQKLYATMEKHKEVFFVIRLIACPAPNSLPPIVDPDPLIPCDLM
DGRDAFLTLARDKHLEFSSLRRAQWSTMCMLVELHTQSQDRFVYTCNECKHHVETRWHCT
VCEDYDLCITCYNTKNHDHKMEKLGLGLDDESNNQQAAATQSPGDSRRLSIQRCIQSLVH
ACQCRNANCSLPSCQKMKRVVQHTKGCKRKTNGGCPICKQLIALCCYHAKHCQENKCPVP
FCLNIKQKLRQQQLQHRLQQAQMLRRRMASMQRTGVAGQQQGLPSPTPATPTTPTGQQPA
TPQTPQPQPT----S----QPQPTPPNNMTPYLPRTQTTGPVSQGKAPVTPPTPPQTAQA
PLPGPPPAAVEMAMQIQRAAETQRQMAHVQIFQRPI----QHQMPQMSPM-----APMGM
NPPPMARGPGGHLDPGI-GPAGMQ------QQPPWAQGGMPPQQMQSGMPRPAMMSVAQH
GQPLNMAPQPGLGQV-GVSPLKPGTVSQQALQNLLRTLRSPSSPLQQQQVLSILHANPQL
LAAFIKQRAAKYANP-NPQPLPGQPGMTQGQPGLQP-PTMPGQQGVHSNPALQNMNPLQA
GVQRAGLPQQQPQQQLQPPMGAMSPQAQQMNHNTMPSQFRDILRRQMM---------QQQ
GAGPGIGPGMA--NQFQQPQGIGYPP--QQQQQQRMQHHMQQMQQGNMGQMGQLPQALGA
EAGASL-QAYQQRLLQQQMGSPAQPNPMSPQQHMLPNQAQSPHLQGQQIPNSLSNQVRSP
QPVPSPRPQSQPPHSSPSPRMQPQPSPHHVSPQTSSPHPGLVAAQANPMEQGHFASPDQN
SMLSQLASPGMANLHGASATDLGLSSDNADLNSNLSQSTLDIH
>Oryzias_latipes_1
MADNVLESGPPSAKRPKLSSPALSVSASDGNDFGSLFDLEHDLPDELINSSDLGLTNGGD
ASQLHTSLGGSGQDAAAKHKQLSELLRAGAPAQQG--------GPTSSSAPSGPSMAMMG
NINVSSSG-------PQGMHPQG-QQQ-----QPGLT----QQV------GMVGGLSRAL
MGAQNGNTHQGLMGAQVLNGS-------PRMGFLNAGMGTSGNLLTENLQQGGQSVGVQP
GMRPQQPGALNKMSMMANAGPYGGPYSQSAGQGLAGAGLGPQLQNKAVLPSNVPQFSMDK
KALPGQVMPGMAQQQQPGGVAAAAVGGPQVGLSTTPPTADPEKRKLIQQQLVLLLHAHKC
QRREQANGEVRQCNLPHCRTMKNVLNHMTHCQAGKSCQVAHCASSRQIISHWKNCTRHDC
PVCLPLKNAGDKRNQQSLLNSAAMGLVNALGSVPVGQSSTPNLNPTNQIDPSSIERGYAA
LGLTYQGNQMPQQLPQTNMPNQGLQGQPGMRTLNTMGGNPMGVNGGVEVQTPNQQPALLP
DAIMHNNMTAQS-LMND--SVGNLGSLPAAAPPSAAGMRKSWHEDITQDLRSHLVHKLVQ
AIFPTPDPAALKDRRMENLVAYARKVEGDMYESANSRAEYYHLLAEKIYKIQKELEEKRR
TRLQKQGMMPGQPGIAPSGLPQGPSMGQMPPGQPLNGPHTDPSMVRPTGPNQMVNRMPHS
AGMNQFGQMGM--QTMSQRLTPPLPHNPQMNQTT----M-GVKRMGQPNATQ--LQNQYL
PPGQFPSSGPGLGSGPVGMNQPGTQTAVPQNQMSTPPSLPASSPAPQSASS-LGTQPSSF
PHC-----PPVRTSSPSPARSLTPQPHQTPPMLPRSQTPQ-P-QTPSTPQVPPPQHSQQQ
QL-------------------PSTQSATSEKASQPLQQTHG--ASPAPQAGQSSTVPAQN
AHVPLQRPQTPLSPKPSLTADGHVSSPASVSANDPTSQLAAVE-GPALSLVKMEVKKEEE
EDEGAEGQGDGKGHSSEVKA----EIKKEKPSGDGCKGEPMDTSGASEDKKPVVKKEPKE
EEE--GSTTTNSSPATAQSKKKIFKPEELRQALMPTLEALYRQDPESLPFRQPVDPQLLG
IPDYFDIVKNPMDLSTIKRKLDTGQYQEPWQYIEDVWLMFNNAWLYNRKTSRVYKYCSKL
AEVFETEIDPVMQGLGYCCGRKFEFSPQTLCCYGKQLCTIQRDAAYFSYQNRYHFCEKCF
NEIQGESVSLGDDPSQPQTSINKDQFQRKKNDTLDPELLVECIDCGRKMHQICVLHNETI
WPSGFVCDNCLKRANKSRKENKYAAKRLPQTKLGNFLETRVNDYLKRQNHLESGEVTIRV
VHVSDKVVEVKPGMKSRFVDSGEMSESFPYRMKALFAFEDIDGADVCFFGMHVQEYGSDC
PPPNQRRVYISYLDSVHFFKPRHLRTAVYHEILLGYLEYVKRQGFTAGHIWACPPSEGDD
YIFHCHPPDQKIPKPKRLQEWYKKMLDKAVSERIIHDYKDIFKQATEDRLTSAKELPYFE
GDFWPNVLEESIKELEQEEEERKREENSTSSESTDPSKGDSKNAKKKNNKKTSKNKSSLS
RANKKKPGMPSVSNDLSQKLYATMEKHKEVFFVIRLIAGPTANSLPPITDPDPLMACDLM
DGRDAFLTLARDKHLEFSSLRRSKWSSMCMLVELHNQSQDRFVYTCNECKRHVETRFHCT
VCEDYDLCITCYNIKGHEHKMDKLGLGLDDDGNNQAAAAAQNPGDSRRLSIQRCIQSLVH
ACQCRNANCSLPSCQKMKRVVQHTKGCKRKTNGGCPICKQLIALCCYHAKHCQENKCPVP
FCLNIKQKLRQQHLQHRLQQAQMLRRRMATMQRAGQPAGGPGLPSPGVTAPNTPTGTQPP
TPQTPTQTMPAVQQQSPQHQ--GQHPNNMQSYANRPPGSSPQSQGKPVLGSATPPQQQQA
PPSGPPAAAVEIALKIQQVAESQRKMA----LQRHAGLM-HHQQAPGQQMNMGHVGPQGM
PPQIQTAAARAHMDPGMMAGGHMQQIQLPQQQQQWAGQGMSPQQRQAMMTQSAMMPTQQQ
P---PHQPTPGHAALGGVVGAAGGNIPQGALQELLRTLRSPSSPLQQQQVLNILRSNPQL
MAAFIKQRAAKYKGGQGPGGPGG------GGPVGAGQQGMHMGGQGGTNVNMSPMAQLQQ
VQQRPML-QQQQQQQQQQQQGGMPGQGPQM--GNLNAQFRELLMRKQLQQQQQQHQQQQQ
--------HMGNHSQFQQPQPPSYPGQATVALQQRLQHQHHQQQQNAM---PQVPQ-PPS
TAQARLQQTLHQRMFQQQGGSPAQTNPMSPQQ--PQQVNQSPHLQGQGMSTSLANQVRSP
Q--PSPRPQSQPPHSSPSPRMQPHPSPLHISPQTGSPHPGMMAAQQNAMEP--FGS-DE-
-MLSQLS--SMAGLHGPG-------GSGQDMGPNIGHSSLDHM
>Oryzias_latipes_0
MAENVLDSGPPSAKRPKLSSPALSVSASDGNDFGSLFDLEHDLPDELISSHEPGLVNGGD
LNQLHTSLGGGGQDAVAKHKQLSELLRSGAPSSNQQG------HQGAMGSPGGTAMGHLA
NMKASP-GQA-----PQQMMSQG-QQHLSPQQQANMM----QQQQNA-AAGMMSNMNRAM
MGAQQNNVQQGMMGNQVINGS-------PRMGFGNQGMPGSSNLLAETLQQ-----GGQA
AMRGQQPAAMNKMGMMGNPGPFGGPYGGQSNQALGAAGLGPQLQNKGPMANSLAQFNVDK
KSQPMQGMGAMGIQAPQTGVAQGMGPGAPAGLAGAPPTADPEKRKLIQQQLVLLLHAHKC
QRREQANGEVRQCNLPHCRTMKNVLNHMTHCQAGKSCQVAHCASSRQIISHWKNCTRHDC
PVCLPLKNAGDKRNPQSLLGAAGAGLGSSLGAVPGAQPSTPNLNPTSQIDPSSIERAYAA
LGLTYQGNQIQTQSSQPN------QGPAGMRPLNPIGANPMGVNGGVGTPPQS-QAALLQ
DTIMHLNVNSQS-LMNDAGG---VGSMPTAAPPSATGIRKGWHEDITQDLRNHLVHKLVQ
AIFPTPDPAALKDRRMENLVAYARKVEGDMYESANSRAEYYHLLAEKIYKIQKELEEKRR
TRMQKQVL------------GIGPGMGQPPGGLPPNGPLPDPSMVRPPGPGQMVNRLQGP
-GMNQFNQMGM--QPLSQRSTPPLPMGAPGNQMG----I-VGPRVGQPNINQ--MQNQYL
TQGQFPGSGPGVGAGQPGMAPPGGPGGMAQPSMGTPPSLSVPSPLPQPGSVGMGQQPNSI
PHL-----GAMRVSSPSPAHSRSPTPHQTPPRLAGSQTPQ-P-HTPGAPQLAPPLSLPQ-
--------------------NQLGQGPGSNKPLQ-QQQHMGPAGSTTPHPGLASS----S
TPHGGQLPRTPLSQKGSFSAENQALTPASVSSLDTSSQQPQSDTSTTNLEPKMEVKHQDE
DEESDVGSCSKGGKLSNHKTEEKPEFKKEDCSGEGGKGAPPDASVKMEDRKPAVKVEVKE
EEE-----SSDGVTPQTPAKKKIFKPEELRQSLMPTLESLYRQDPESLPFRMPVDPQLLC
IPDYFDIVKNPMDLSTIKRKLDTGQYQDPWQYVDDIWLMFNNAWLYNRKTSRVYKYCSKL
AEVFEQEIDPVMQSLSYCCGRKLEFSPQTLCCYGKQLCTIPRDGVYFSYQNRYHFCEKCF
NEIQGDSVSLGDDPTQPQASINKDQFEKKKNDTLDPELFVECLDCGRRMHQICVLHNETI
WPSGFVCDACLKKSNKSRKENKYSAKRLPQTKLGCYLETRVNDFLKRQSHPESGEVFIRV
VHVSDKVVEVKPGMKSRFVDSGEMSESFPYRTKALFAFEDIDGADVCFFGMHVQEYGSDC
PQPNQRRVYISYLDSVHFFRPRSLRTAVYHEILIGYLEYVKKLGYTTGHIWACPPSEGDD
YIFHCHPMDQKIPKPKRLQEWYKKMLDKAVAERIVHDYKDIFKQATEDRLTSAKELPYFE
GDFWPNVLEESIKELEQEEEERKREENSTSNESIDDTKGDSKNAKKKNNKKTSKNKSSLS
RANKKKPGMPNVSNDLSQKLYATMEKHKEVFFVIRLIAAPMANSLPPISDPDPLMACDLM
DGRDAFLTLARDKHLEFSSLRRAKWSSMCMLVELHNQSQDRFVYTCNECKHHVETRFHCT
VCEDYDLCITCYNTKGHEHKMEKLGLGLDDESSSQAAAATQSPEYSRRLSIQRCIQSLVH
ACQCRNANCSLPSCQKMKRVVQHTKGCKRKTNGGCPICKQLIALCCYHAKHCQENKCPVP
FCLNIKHKLRQQQLQHRLQQAQMLRRRMASMQRVGQPPGGNGLPSPGPTGPATPTGTQPP
TPQTPGQNMPMMPQQCPQQ---QQHSGGLPPYNPRPSGVSPQTLGKPNLGGATPPQQ---
QQQGPPLAAVETALKIQRLAETQRQQAQ----IRGMGIMSHHQNNQG-QMGMPPIGAQVM
PPQGQGVVGRSVMDQGMMG---M-QSQLPQGNQQWMGSNMTPQPRPGLMGHQQQPAG--P
QQQPQQQPPSGNRGMG---DPASGNLPQAALQELLRTLRSPSSPMQQQQVLNILRSNPTL
MAAFIRQRAARYQGGQGPGG---APGG--GSPGATGQPGM-MAQGGVSEGNMPTMAQLQQ
LQQRPMMPQQM------QQQG---GMQGNM--ANMNPQFREMLMRR-----------QLQ
--------QMGNHAQFQQ---QGY--HVAAAIQQRIQHQMQQQQQSQMGGHGQQ-Q-LPQ
SSQGMLPQNIHQRLIQQPGGSPAQSSPMSP----QQQLAHSPHLQGQGLAGSLSSQVRSP
Q--PSPRPQSQPPHSSPSPRMQTHPSPHRISPQTGSPHPSMAPAGGGSAENSQFGS-EQN
-MMSQLS--GMAGMQG-GPSDL-LGVNNQEMGPNMNHNLM---
>Charadrius_vociferus_0
MAENVVEPGPPSAKRPKLSSPALSASASDGTDFGSLFDLEHDLPDELISSTELGLTNGGD
INQLQTSL-GLAQDAASKHKQLSELLRAGSSPNLNMGVGGPGQGMASQTQQNSPGMGMLN
SMVKSPMAQAGLTSPNMAMGASGPNQGPSAQSTA---NSPVNQPGMGMNTGMNAGMNPGM
LAA--GNG-QGMMQGQVMNGSIGAGRGRPNMPYPNPGMGSAGNLLAETLQQGSPQMGGQA
GLRGPQPGAMNKMGMMSNPSPYGQPYSQNTGQQIGASGLGPQMQNKAGLQNSLPQFPMDK
KP---------GQQQAPQVQQAGMGPAASQGMGSGAPTADPEKRKLIQQQLVLLLHAHKC
QRREQANGEVRQCNLPHCRTMKNVLNHMTHCQAGKSCQVAHCASSRQIISHWKNCTRHDC
PVCLPLKNAGDKRNQQSLLGGAAVGLANT-GSVGVGQQTTPSINTTSQIDPSSIERAYAA
LGLTYQGNQMQTQPQPQVKNQQQGQSPQGLRPMNPMSANPMGVNGGVGV----QTSNLLP
DSMLHSTMNSQNPMMSESANVASLGAMPT-AQPSNTGIRKQWHEDITQDLRNHLVHKLVQ
AIFPTPDPAALKDRRMENLVAYARKVEGDMYESANSRAEYYHLLAEKIYKIQKELEEKRR
TRLQKQNMIPNAPGMPQAPMNQGPNMGQPQPGMSANGPLPDPTLIRANVPNQMMNRMQAQ
PGMNQFGQMNMQLSPMGPRQTPPLQHPGQLSQAGAMNQMGFPSRMQQPGVGQPSGQNQFL
QQTQFPASSPGMNAASMPMTQPGNQTPVSQAQMTS-TSCPVNSPAMAPGSQG------SH
IHCPPLPQPPMHRNSPSPVPSRTPTPHHTPPGLGSQQAAAAPT--PTPQ-AMPPGPQSQT
MHPPQRQPTPPQAQLPPQVQPPVPVTPSAE---Q-QQQPLS-------QQSTTASVPTPT
APLQPQHPTTPLSQ-PAVSIDGQVSNPPSTSSTEVNSQTVPEQQQPALQEVKMDIKTDEG
EPE-----------QTELQMDEKSEVK-VEPVVEECKPDPME----QEEKKSEVKTEVPE
GEERPTTPATQSSPAAGQSKKKIFKPEELRQALMPTLEALYRQDPESLPFRQPVDPQLLG
IPDYFDIVKNPMDLSTIKRKLDTGQYQEPWQYVDDIWLMFNNAWLYNRKTSRVYKYCSKL
AEVFEQEIDPVMQSLGYCCGRKLEFSPQTLCCYGKQLCTIPRDATYYSYQNRYHFCEKCF
NEIQGESVSLGDDPSQPQTTINKEQFSKRKNDTLDPELFVECIECGRKMHQICVLHNEII
WPSGFVCDGCLKKTGRTRKENKFSAKRLPATRLGTFLENRVNDFLRRQNHPEAGEVTVRV
VHASDKTVEVKPGMKARFVDSGEMAESFPYRTKALFAFEEIDGVDLCFFGMHVQEYGSDC
PPPNQRRVYISYLDSVHFFRPKCLRTAVYHEILIGYLEYVKKLGYTTGHIWACPPSEGDD
YIFHCHPPDQKIPKPKRLQEWYKKMLDKSVSERIVHDYKDIFKQATEDRLTSAKELPYFE
GDFWPNVLEESIKELEQEEEERKREEN-TSNESTDVSKGDSKNAKKKNNKKTSKNKSSLS
RGNKKKPGMPNVSNDLSQKLYATMEKHKEVFFVIRLIAGPAANSLPPIVEPDPLIPCDLM
DGRDAFLTLARDKHLEFSSLRRAQWSTMCMLVELHTQSQDRFVYTCNECKHHVETRWHCT
VCEDYDLCITCYNTKNHDHKMEKLGLGLDDESNNQQTATTQSPGDSRRLSIQRCIQSLVH
ACQCRNANCSLPSCQKMKRVVQHTKGCKRKTNGGCPICKQLIALCCYHAKHCQENKCPVP
FCLNIKHKLRQQQLQHRLQQAQMLRRRMASMQRTGVVGQQQGLPSPTPATPTTPTGQQPP
TPQTPQPQPPPQPAS----QPQPAPPNSMPPYMPRTQPPSAVSQGKAGVTPPTPPQPPQP
PVQGPPPAAVEMAMQIQRAAETQRQMAQVQIFQRPI----QHQMPQ---M-----PPMGM
NPPQIGRGPGGHIDQGM-GPAGMQ------QQPPWVQGGLP-AQLQPGMQRPSMMSVAQP
GQPMNMAPQPGMGQVPGAAQPKQPPLPQAALQNLLRTLRSPSSPMQQQQVLNILHSNPQL
LAAFIKQRAAKYAGSQNPQGMAGQPGIPQGQPGLQPQQAMQGQQGVHPNPAMQNMNPMQA
GVQRPSMPQQQPQQQPQQAMAGMNPQAQQMNHSGMAPQFRDLLMRRQMIQQRHQQQQQQQ
GAGPALGPGMANHNQFQQPQGVGYPQQQQQQQQQRMQHHMQQMQQGNMGQISQLPQAMSA
ETGASLQQAFQQRLLQQQMGSPAQPNPMSPQQHMLPNQAQSPHLQGQQLPSSLTNQVRSP
QPVPSPRPQSQPPHSSPSPRMQPQPSPHHVSPQTSSPHPGLVAAQANPMDQGHFASPDQS
AMLSQLASPGMAGLHGTSATELGLSSENSDLNSNLSQSTLDIH
>Phascolarctos_cinereus_0
MAENVVEPGPPAPKRPKLASPALSVAASDGTDFGSLFDLEHDLPDELINSSELGLTNGGD
ISQIQTSI-SITQDAASKHKQLSELLRAGSSPNLNMAVGGPGPGMATQGQQNSPGMGILN
SMVKSPMAQASLTSPNMGVGASGPNQGPSAQSAAGMINSPVNQPGLGMNTGMGAGMNPGM
LAA--GNG-QGMMPSQVMNGSIGAGRGRPNMPYPNQGMGNAGSLLAEPLQQGSPQMGGQT
GLRGPQPGALSKMGMMNNPSPYGPPYSQNSAQQIGASGLGPQMQNKAGIPNSLPQFPIDK
KPVPGAGMPNMGQQQAPQVQPPGMVPSAPQGMGSGPPTADPEKRKLIQQQLVLLLHAHKC
QRREQANGEVRQCNLPHCRTMKNVLNHMTHCQAGKSCQVAHCASSRQIISHWKNCTRHDC
PVCLPLKNAGDKRNQQSILTGASVGIGNA-GSVGVGQQTAPSLNPPSQIDPSSIERAYAA
LGLTYQGNQMQTQPQAPGKNQQPGQPAQGMRPMNALSASPMGVNGGVGV----QPSSLLS
DPMMHSAMNSQNPMINESAGAANLGALPAASQPASAGIRKQWHEDITQDLRNHLVHKLVQ
AIFPTPDPAALKDRRMENLVAYARKVEGDMYESANSRAEYYHLLAEKIYKIQKELEEKRR
TRLQKQNLMPTGPGLPPPSMNQGPNLGPPPPAMAANGPLPDPTMIRANVPNQMMTRMPPQ
AGMNQFGQMNMQLPSIGPRQTPPLQHPGQLAQAGPMNSLAFASRMQQPGVGQPSSQNQFL
QQNQFSASSQGLNAANVPMAQPSSQASVSQAQMSS-SSCPGNSPAMTPGSQG------TH
IHCPPLPQPSLHRNSPSPVPSRTPTPHHTPPGMGSQQPPAAPA--PTPP-AMTSGPQPPA
LHPTPRQPTPPQAQLPPQVQPPVPAVPSVE---PPPQQPLS-------QQSATASVPTPT
APLPPQQPTTPLSQ-PAVSIEGQVSSPPSTSSTEVNSQAAPEQQ--PLQDSKIGPKMEED
PSE-----------PGDTQPEDKPEVR-AAAVAEDSKLEAMD----TEEKPREVKTEPKE
EEEQPSTPATQSSPAPGQSKKKIFKPEELRQALMPTLEALYRQDPESLPFRQPVDPQLLG
IPDYFDIVKSPMDLSTIKRKLDTGQYQEPWQYVDDIWLMFNNAWLYNRKTSRVYKYCSKL
AEVFEQEIDPVMQSLGYCCGRKLEFSPQTLCCYGKQLCTIPRDATYYSYQNRYHFCEKCF
NEIQGESVSLGDDPSQPQTTINKEQFSKRKNDTLDPELFVECIECGRKMHQICVLHNEVI
WPSGFVCDGCLKKTGRTRKENKFSAKRLPSTRLGTFLENRVNDFLRRQNHPESGEVTVRV
VHASDKTVEVKPGMKARFVDSGEMAESFPYRTKALFAFEEIDGVDLCFFGMHVQEYGSDC
PPPNQRRVYISYLDSVHFFRPKCFRTAVYHEILIGYLEYVKKLGYTTGHIWACPPSEGDD
YIFHCHPPDQKIPKPKRLQEWYKKMLDKSVSERIVHDYKDIFKQATEDRLTSAKELPYFE
GDFWPNVLEESIKELEQEEEERKREEN-TSSESADVTKGDSKSAKKKNNKKTSKNKSSLG
RGSKKKPGMPSVSNDLSQKLYATMEKHKEVFFVIRLIAGPAANSLPPIAEPDPLIPCDLM
DGRDAFLTLARDKHLEFSSLRRAQWSTMCMLVELHTQSQDRFVYTCNECKHHVETRWHCT
VCEDYDLCITCYNTKNHEHKMEKLGLGLDDESGGQQAAATQSPGDSRRLSIQRCIQSLVH
ACQCRNANCSLPSCQKMKRVVQHTKGCKRKTNGGCPICKQLIALCCYHAKHCQENKCPVP
FCLNIKHKLRQQQLQHRLQQAQMLRRRMASMQRAGLAGQQQGLPSPAPAAPAS---QQPP
APPTPQPQAP------------PAPPNAAPPYPPRAPPPGAASQGKGAATPPAPPQTSQP
PAQGPPPAAVEMAMQIQRAAETQRQMAHVQIFQRPV----QHQMPPMAQM-----APVGV
NPPPMARGPGGHVDQGL-GPAGMQ------QQPPWAQSGLPPQQFQPGVQRPAVMSGSQP
GQPVNVATQPGLGQVPAVAPAKQGSLPQAALQNLLRTLRSPSSPMQQQQVLNILHANPQL
LAAFIKQRAAKYVTQ-NPQG----------------QPAVPGQQGVHPNPAVQTMNPMQA
GVQRAGLP--QPQPQPPPAMGGVSPQAQQMNHGGMSAQFRELLMRRQLLQQR-----QQQ
QQQQGVGPAMGGHSQFPQPQGLGYP--QPQQQQQRMQHHMQQMQPGGMGQMSQLPQALGA
EPAASLQQAYQQRLLQQQMGSPAPPNPMSPQQHMLPSQAQXPHLQGQQIPPSLTGQVRSP
QPVPSPRPQSQPPHSSPSPRMQPQPSPHHVSPQTSSPHPGLVAAQANAMEQGHFASPDQS
AMLSQLAGPGMAGLHGAGATDLGLSADSSDLNSNLSQSTLDIH
>Notechis_scutatus_0
MAENVVESGPPSAKRPKLSSPALSVSASDGTDFGSLFDLEHDLPDELISSTELGLTNGGD
INQLQTSL-GMAQDAASKHKQLSELLRAGSSPNLNMGVAGPAQNMASQPQQNNPGMGILN
SMVKSPMAQAALTSPNLGMGTGGPNQGPSTQSTAGMMNSPVNQPGMGMNAGMNAGMNPGM
LSA--GNG-QGMMQGQVMNGSIGAGRGRSNMSYPNPGMGNAGTLIAETLQQGSPQMGGQA
SLRGPQPGAMNKMGMMNNPSPYVPPYSQNTGQPIGASGLGPQMQSKPVLPNSLSQFPMDK
KPVPAPVMPNMQQQQTPSVQQASMVSTA---MGSGAPTADPEKRKLIQQQLVLLLHAHKC
QRREQANGEVRQCNLPHCRTMKNVLNHMTHCQAGKSCQVAHCASSRQIISHWKNCTRHDC
PVCLPLKNAGDKRNQQSLLGGAAVGIGNS-GSVGVGQQTTPNINATNQIDPSSIERAYAA
LGLTYQGNQMPTQTQAQVKSQQQGQSPQGLRPMNPTSANPMGVNGGVGV----QAQNLLP
DAMLHSAVNSQNPMLNENANVAGLGTMPTATHPSGIGIRKPWHEDITQDLRNHLVHKLVQ
AIFPTPDPAALKDRRMANLVSYARKVEGDMYESANSRAEYYHLLAEKIYKIQKELEEKRR
TRLQRQNMIPNAPVMPPAPMSQGP-MGQPQPGMTANGPLPDPNMIRSNVPNQMVNRMQTP
PGMNQFGPITMSMPSVGPRQTPPLPHPGQLNQTGNINQIGFSPRMQPQGVGQSSGQSQFV
PQNQFPALSPGMNPASTPMTQPANQTPASQAQMTN-SSCPVTSPAVAPGSQG------GH
IHCPPIPQSALHRNSPSPVPSRTPTPHHTPPGLVSQQPPAAPA--AVSQ-IPPSGSQSQT
MHPSQRQPTPPQPQLTPQLQPPVSVTSSAE---QQPQQPLS-------QQSTTASVPTPT
ATLQTQHPTTPLSQ-PGANIDGQVSNPPSTSSADVNIQAAPEQQQQTLPESKKEVKMEEE
DSE-----------HTDHQIDEKPEIK-VEPLADECKSEPMQ----QEEKKPEMKQEVKE
EEERPSTPGTQSSPASGQSKRKIFKPEELRQALMPTLEALYRQDPESLPFRQPVDPQLLG
IPDYFDIVRNPMDLSTIKRKLDTGQYQEPWQYVDDIWLMFNNAWLYNRKTSRVYKYCSKL
AEVFEQEIDPVMQSLGYCCGRKLEFSPQTLCCYGKQLCTIPRDATYYSYQNRYHFCEKCF
NEIQGESVSLGDDPSQPQTTINKDQFSKRKNDTLDPEQFVECIECGRKMHQICVLHNEII
WPSGFVCDGCLKKSGRTRRENKFSARRLPTTRLGTFLENRVNEFLRRQNHPESGEVIVRV
VHTSEKTVEVKPGMKARFVDSGEMAEQFPYRTKALFAFEEIDGVDLCFFGMHVQEYGSDC
PQPNQRRVYISYLDSVHFFRPKCLRTAVYHEILIGYLEYVKKLGYTTGHIWACPPSEGDD
YIFHCHPPDQKIPKPKRLQEWYKKMLDKSVSERIVHDYKDIFKQATEDRLTSAKELPYFE
GDFWPNVLEESIKELEQEEEERKREEN-TSNESTDVSKGDSKNAKKKNNKKTSKNKSSLS
RGNKKKPGMPNVSNDLSQKLYATMEKHKEVFFVIRLIAGPQANSLPPIIEPDPLVPCDLM
DGRDAFLTLARDKHLEFSSLRRAMWSTMCMLVELHTQSQDRFVYTCNECKHHVETRWHCT
VCEDYDLCITCYNTKNHEHKMEKLGLGIDDESNNQQTATTQSPGDSRRLSIQRCIQSLVH
ACQCRNANCSLPSCQKMKRVVQHTKGCKRKTNGGCPICKQLIALCCYHAKHCQENKCPVP
FCLNIKHKLRQQQLQHRLQQAQMLRRRMASMQRTGIVGQQQGLPSPTPATPTTPTGQQPP
TPQTPQPQPPPQPAS----QPQSAPPNNMPPYIARTQPPGAVSQGKAGVTPPTTPQTVQP
PIQGPPAAAVEIAMQIQRVADHQRQMAHVPIFQRPI----QHQMPQMNPI-----QPMSV
TPPQMARGPGGHIDQGM-GSTGIQ------QQPAWAQGGLPPQQLQPGMQRPTMMSMAQS
GQPMNMSPQPGMGQVPGAASSKPGSLPQAALQNLLRTLRSPSSPMQQQQVLNILHSNPQL
LAAFIKQRAAKYAGNPNPQGMPGQPGMPQGQPGLQQQQVMQGQQGVHSNPAMQNMNPMQA
GVQRASMPQQSPPQQPQQTMGGMNPQAQPMNHSGISPQFRDLLLRRQMIQQRQQQQQQQQ
GTGPNLGPGIANHNQFQQPQGVGY--QQQQQQQQRMQHHMQQLQQGNMGQMSQLPQAMSA
DTGSNLQQAYQQRLLQQQIGSPAQPNPMSPQQHMLPNQAQSPHLQGQQIPSSLTNQVRSP
QPVPSPRPQSQPPHSSPSPRMQPQPSPHHVSPQTSSPHPGLVAAQANPMDQGHFASSDQS
AMLSQLASPGMAGLHGAGATELGLSSDNSDLNSNLSQSTLDIR
>Anas_platyrhynchos_0
MAENVVEPGPPSAKRPKLSSPALSVSASDGTDFGSLFDLEHDLPDELISSTELGLSNGGD
INQLQTSL-GLAQDAASKHKQLSELLRAGSSPNLNMGVGGPGQGMAAQTQQNSPGMGMLN
SMVKSPMAQAGLTSPSMAMAQSGPNQGPSAQSAAGMMNSPVNQPGMGMNTGMNAGMNPGM
LAA--GNG-QGMMQGQVMNGSIGAGRGRPNMPYPNPGMASAGNLLAETLQQGSPQMGGQA
ALRGPQPGAMNKMGMMSNPSPYGQPYSQNTGQQIGASSLGPQMQNKAGLQNSLPQFPMDK
KPVPGAGMPNMGQQQAPQVQQAGMGPAASQGMGSGAPTADPEKRKLIQQQLVLLLHAHKC
QRREQANGEVRQCNLPHCRTMKNVLNHMTHCQAGKSCQVAHCASSRQIISHWKNCTRHDC
PVCLPLKNAGDKRNQQSLLGGAAVGLANT-GSVGVGQQTTPSISTTSQIDPSSIERAYAA
LGLTYQGNQMQTQAQAQVKNQQQGQQPQGLRPMNPISANPMGVNGGVGV----QTPSLLP
DSMLHSTMNSQNSMMSESANVASLGPMPT-AQPSNTGIRKQWHEDITQDLRNHLVHKLVQ
AIFPTPDPAALKDRRMENLVAYARKVEGDMYESANSRAEYYHLLAEKIYKIQKELEEKRR
TRLQKQNMIPNAPGMPQAPMNQGPNMGQPQPGMSANGPLPDPTLIRANVPNQMMNRMQAQ
PGMNQFGQMNMQLSPMGPRQTPPLQHPGQLSQAGAMNQMGFPSRMQQPGVGQPSGQNQFL
QQNPFPAASPGMNAASMPMAQPGNQTPVSQAQMTS-SSCPVNSPAMAPGSQG------SH
IHCPPLPQPPMHRNSPSPVPSRTPTPHHTPPGLGSQQAAAAPT--PTPQ-AMPPGPQSQT
MHPAQRQPTPPQAQLPPQVQPPVPVTPSAE---Q-QQQPLS-------QQSTTASVPTPT
APLQPQHPTTPLSQ-PAVSIDGQVSNPPSTSSTEVNSQTAPEQQQPPLQEVKMDIKTDEG
EPE-----------QTELQMEEKSEVK-VEPVVEECKPDPME----QEEKKTEVKTEIPE
GEERPTTPATQSSPAAGQSKKKIFKPEELRQALMPTLEALYRQDPESLPFRQPVDPQLLG
IPDYFDIVKNPMDLSTIKRKLDTGQYQEPWQYVDDIWLMFNNAWLYNRKTSRVYKYCSKL
AEVFEQEIDPVMQSLGYCCGRKLEFSPQTLCCYGKQLCTIPRDATYYSYQNRYHFCEKCF
NEIQGESVSLGDDPSQPQTTINKEQFSKRKNDTLDPELFVECIECGRKMHQICVLHNEII
WPSGFVCDGCLKKTGRTRKENKFSAKRLPATRLGTFLENRVNDFLRRQNHPEAGEVTVRV
VHASDKTVEVKPGMKARFVDNGEMAESFPYRTKALFAFEEIDGVDLCFFGMHVQEYGSDC
PPPNQRRVYISYLDSVHFFRPKCLRTAVYHEILIGYLEYVKKLGYTTGHIWACPPSEGDD
YIFHCHPPDQKIPKPKRLQEWYKKMLDKSVSERIVHDYKDIFKQATEDRLTSAKELPYFE
GDFWPNVLEESIKELEQEEEERKREEN-TSNESTDVSKGDSKNAKKKNNKKTSKNKSSLS
RGNKKKPGMPNVSNDLSQKLYATMEKHKEVFFVIRLIAGPAANSLPAIVEPDPLIPCDLM
DGRDAFLTLARDKHLEFSSLRRAQWSTMCMLVELHTQSQDRFVYTCNECKHHVETRWHCT
VCEDYDLCITCYNTKNHDHKMEKLGLGLDDESNNQQTATTQSPGDSRRLSIQRCIQSLVH
ACQCRNANCSLPSCQKMKRVVQHTKGCKRKTNGGCPICKQLIALCCYHAKHCQENKCPVP
FCLNIKHKLRQQQLQHRLQQAQMLRRRMASMQRTGVVGQQQGLPSPTPATPTTPTGQQPP
TPQTPQPQPPPQPAS----QPQPAPPNSMPPYMPRTQPPSAVSQGKAGVTPPTPPQPPQP
PVQGPPPAAVEMAMQIQRAAETQRQMAQVQIFQRPI----QHQMPQ---M-----PPMGM
NPPQIARGPGGHIDQGM-GPAGIQ------QQPPWVQGGLP-AQLQPGMQRPSMMSVAQP
GQPMNMAPQPGMGQVPGAAQPKQPPLPQAALQNLLRTLRSPSSPMQQQQVLNILHSNPQL
LAAFIKQRAAKYAGSQNPQGMPGQPGMPQGQPGLQPQQAMQGQQGVHPNPAMQNMNPMQA
GVQRPSMPQQQPQQQPQQAMAGMNPQAQQMNHSGMAPQFRDLLMRRQMIQQR---QQQQQ
GAGPALGPGMANHNQFQQPQGVGYPQQQQQQQQQRMQHHMQQMQQGNMGQISQLPQAMSA
ETGASLQQAFQQRLLQQQMGSPAQPNPMSPQQHMLPTQAQSPHLQGQQLPSSLTNQVRSP
QPVPSPRPQSQPPHSSPSPRMQPQPSPHHVSPQTSSPHPGLVAAQANPMDQGHFASPDQS
AMLSQLASPGMAGLHGTSATELGLSSENSDLNSNLSQSTLDIH
>Geospiza_fortis_0
MAENVVEPGPPSAKRPKLSSPALSVSASDGTDFGSLFDLEHDLPDELISSTELGLTNGGD
INQLQTSL-GLAQDAASKHKQLSELLRAGSSPNLNMGVGGPGQGMASQAQQNSPGMGMLN
SMVKSPMAQAGLTSPNMAMGASGPNQGPSAQPTAAMMNSPVNQPGMGMNTGMNAGMNPGM
LAA--GNG-QGMMQGQVMNGSIGAGRGRPNMPYPNPGMGT-GNLLAETLQQGTPQMGGQA
GLRGPQPGAMNKMGMMSNPSPYGQPYSQNTGQQIGASGLGPQMQNKAGLQNSLPQFPMDK
KPXXXXXXXXVGQQQAPQVQQAGMGPAASQGMGSGAPTADPEKRKLIQQQLVLLLHAHKC
QRREQANGEVRQCNLPHCRTMKNVLNHMTHCQAGKSCQVAHCASSRQIISHWKNCTRHDC
PVCLPLKNAGDKRNQQSLLGGAAVGLANT-GSVGVGQQTTPSINTTSQIDPSSIERAYAA
LGLTYQGNQMQTQPQAQVKNQQQGQSPQSLRPMNPMSANPMGVNGGVGV----QPPNLLP
DSMLHSTMNSQNPMMSESTNVASLGAMPT-AQPSNTGIRKQWHEDITQDLRNHLVHKLVQ
AIFPTPDPAALKDRRMENLVAYARKVEGDMYESANSRAEYYHLLAEKIYKIQKELEEKRR
TRLQKQNMIPNAPGMPQAPMNQGPNMGQPQPGMSANGPLPDPTLIRANVPNQMMNRMQAQ
PGMNQFGQMNMQLSPMGPRQTPPLQHPGQLSQAGAMSQMGFPSRMQQPGVGQPSGQNQFL
QQTQFPASSPGMNTASMPMTQPGNQTPVSQAQMTS-ASCPVNSPAMAPGSQG------SH
IHCPPLPQPPMHQNSPSPVPSRTPTPHHTPPGLGSQQAAAAPT--PAPQ-AMPPGPQSQT
MHPPQRQPTPPQAQLPPQVQPPVPVTPSAE---Q-QQQPLS-------QQSTTASVPTPT
APLQPQHPTTPLSQ-PAVSIDGQVSNPPSTSSTEVNSQTVPEQQQPPLQEVKMEIKTDEG
EPE-----------QTEMQMEEKSEAK-VEPVVEECKPDPME----QEEKKPEIKTEVPE
GEERPTTPATQSSPAAGQSKKKIFKPEELRQALMPTLEALYRQDPESLPFRQPVDPQLLG
IPDYFDIVKNPMDLSTIKRKLDTGQYQEPWQYVDDIWLMFNNAWLYNRKTSRVYKYCSKL
AEVFEQEIDPVMQSLGYCCGRKLEFSPQTLCCYGKQLCTIPRDATYYSYQNRYHFCEKCF
NEIQGESVSLGDDPSQPQTTINKEQFSKRKNDTLDPELFVECIECGRKMHQICVLHNEII
WPSGFVCDGCLKKTGRTRKENKFSAKRLPATRLGTFLESRVNDFLRRQNHPEAGEVTVRV
VHASDKTVEVKPGMKARFVDSGEMAESFPYRTKALFAFEEIDGVDLCFFGMHVQEYGSDC
PPPNQRRVYISYLDSVHFFRPKCLRTAVYHEILIGYLEYVKKLGYTTGHIWACPPSEGDD
YIFHCHPPDQKIPKPKRLQEWYKKMLDKSVSERIVHDYKDIFKQATEDRLTSAKELPYFE
GDFWPNVLEESIKELEQEEEERKREEN-TSNESTDVSKGDSKNAKKKNNKKTSKNKSSLS
RGNKKKPGMPNVSNDLSQKLYATMEKHKEVFFVIRLIAGPAANSLPPIIEPDPLIPCDLM
DGRDAFLTLARDKHLEFSSLRRAQWSTMCMLVELHTQSQDRFVYTCNECKHHVETRWHCT
VCEDYDLCITCYNTKNHDHKMEKLGLGLDDESNNQQTATTQSPGDSRRLSIQRCIQSLVH
ACQCRNANCSLPSCQKMKRVVQHTKGCKRKTNGGCPICKQLIALCCYHAKHCQENKCPVP
FCLNIKHKLRQQQLQHRLQQAQMLRRRMASMQRTGVAGQQQGLPSPTPATPTTPTGQQPP
TPQTPQPQPPPQPVS----QPQPAPPNSMPPYMPRTQPPGAVSQGKAGVTPPTPPQPPQP
PVQGPPPAAVEMAMQIQRAAETQRQMAQVQIFQRPI----QHQMPQ---M-----PPMGM
NPPQIGRGPGGHIDQGM-GPAGIQ------QQPPWVQGALP-AQLQPGMQRPSMMSVAQP
GQPMNMAPQPGMGQVPGTAQPKQ-PLPQAALQNLLRTLRSPSSPMQQQQVLNILHSNPQL
LAAFIKQRAAKYAGSQNPQAMAGQPGLPQGQPGLQPQQDMQGQQGGHPNPAMQNMNPMQA
GVQRPSMPQQQPQQQPQQAMAGV------------------------MMQQRHQQQQQQQ
GAGPALGPGMANHNQFQQPQGVGYP----QQQQQRMQHHMQQMQQGNMGQISQLPQAMSA
ETGASLQQAFQQRLLQQQMGSPAQPNPMSPQQHMLPNQAQSPHLQGQQLPSSLTNQVRSP
QPVPSPRPQSQPPHSSPSPRMQPQPSPHHVSPQTSSPHPGLVAAQANPMDQGHFASPDQS
AMLSQLASAGMAGLHGTSATELGLSSENSDLNSNLSQSTLDIH
>Astyanax_mexicanus_1
MADNVLDSGPPSAKRPKLSSPALSVSASDGNDFGSLFDLEHDLPDELINSSDVGLPNGGD
LGQLPSGLSGPLQDAAAKHKQLSELLCSGAPAAHS----------AAAGSPGNASLGLMG
GLSGSP-G-------PQGLGHPA-SQQ-----QAGMM-----QA------GMVAGMNRGM
MGGQKGNGTQGMMGGQVMNGA-------PRMGYPNVGMAGNGGVMPDPLQQ---QM-GQA
TLRAQQPGAMNKMNMMAGSGPYVAGYGQCGGQ-----SLPPPHQNKAALPNSLAQFGMDK
KPQPGQNIPGLP----SGVV------------AVAPPTADPEKRKLIQQQLVLLLHAHKC
QRREQANGEVRQCNLPHCRTMKNVLNHMTHCQAGKSCQVAHCASSRQIISHWKNCTRHDC
PVCLPLKNAGDKRNQQSLLGGAGMALGGSLASVPGGAPAAPSLNPPGQIDPSSIERAYAA
LGLTYQGTQTSGQNPLPPTPTPGVTGQTGMRPINSVAGNPMGVNGGVGVQSQNQQSSLLP
DNLLHRN-NAHG-LMSEGAGVGAMSSIPVAAPPSAGGMRKNWHEDITQDLRNHLVHKLVQ
AIFPTPDPAALKDRRMENLVAYARKVEGDMYESANSRAEYYHLLAEKIYKIQKELEEKRR
TRLQKQGMM--------------------------DGPLPEPSLVRQTGPNQMVNRMQNP
AGMNQFGQMGM--QGMTQRGTPPLPIGTNLNQMS----MQGAPRMAQPNMTP--LQNQFM
SQNQFPGAVSGPVQGSMGLNQPPPQASLP--QMSTPPLLPVSSPAVQTPPT-LGQVPNTH
THA-----PPLQQSTPSPARSLTPNPHQTPPQLPRSLTPQ-P-HTPNSAGMAAPAPQQQQ
QQPPQQQQQPPQQQ------PPQQQ---PDKANQLPTQAHGGGASGGPQLGLASSVPSQN
ALGLNAHPQSPLSQKSSLAADGQVSTPASVGFPEP--PLPAAD-GPSLAEIKTEVKQPEE
EEEDHEAESKPTITQEEVKTEEKPEIKKEEPSADECKAEPMETSSTGEDKKPEMKTEPKE
EED---KTAANSSTPSTQSKKKIFKPEEVRQALMPTLEALYRQDPESLPFRQPVDPQLLG
IPDYFDIVKNPMDLSTIKRKLDTGQYQEPWQYVDDVWLMFNNAWLYNRKTSRVYKYCSKL
AEVFEQEIDPVMQTLGYCCGRKLEFSPQTLCCYGKQLCTIPRDAAYFSYQNRYHFCEKCF
NEIQGENVSLGDDPTQPQTSINKDQFQKKRNDTLDPELFVECNDCCRKMHQICVLHNETI
WPSGFVCDGCLKKANKTRKENKYAAKRLPQTKLGCFLETRVNDYLKRQAHPESGEVTIRV
VHVSDKMVEVKPGMKSRFVDSGEMAESFPYRTKAMFAFEDIDGVDVCFFGMHVQEYGSDC
PPPNQRRVYISYLDSVHFFQPRQLRTGVYHEILIGYIEYVKKLGFTTGHIWACPPSEGDD
YIFHCHPLEQKIPKPKRLQEWYKKMLDKAVAERIVHDYKDIFKQATEDRLTSAKELPYFE
GDFWPNVLEESIKELEQEEEERKREENSTSSESVDATTGDSKNAKKKNNKKTSKNKSSLS
RANKKKPGMPNVSNDLSQKLYATMEKHKEVFFVIRLIAGPTANSLPPIVDPDPLMACDLM
DGRDAFLTLARDKHLEFSSLRRAKWSSMCMLVELHNQSQDRFVYTCNECKHHVETRFHCT
VCEDYDLCITCYNTKGHEHKMEKLGLGLDDESSNQAAAATQNPGDSRRLSIQRCIQSLVH
ACQCRNANCSLPSCQKMKRVVQHTKGCKRKTNGGCPICKQLIALCCYHAKHCQENKCPVP
FCLNIKHKLRQQQLQHRLQQAQMLRRRVATMQRAGQPP---GLPSPGATGRSTPTGTQPG
TPQTPTQSLTPLSSSSPQP-GQSPHPN-MPQYVPRHPGSSPQSQGKPGLGPTTPPQQ---
PPSGPPPAAVEIAMKIQQVADAQRKMAKAQLLQRQAGMMPHHQQPQG-QMGMSHVGGPGL
PPQAQASVARAQMEQGMMGTGPMQQGQLPQPQQQWAGQGMPPQ-RPPIMGQVAM---QQQ
MPQQQQQQMPNRNVLGGAAGGAAGGLPQGALQDLLRTLRSPSSPQQQQQVLNILRSNPQL
MAAFIKQRVHKYKGGAGPAGPQGGPG-TMSG---GPQPGMHMGQG----MNISQLAQLQQ
-QQRPLL-QQQ--QQQQQQQQGMPGQGPNM--ASFTPQFRELLMRR---QLQLQQQQQQQ
--------QMGNHAAYQQ---QGYPGQAAAVLQQRLQHQHHQQQQQQNVGL--QTQ-QPS
SSPALLQQALHQRMLQHQGASPAQNNPMSP----QQPMSQSPHLQAQQLPTSLSNQVRSP
Q--PSPRPQSQPPHSSPSPRTQPQPSPHHISPQTGSPHPGMAPQQQNAMDPGGFGT-DQN
SMLPQLG--SMPGLHTPGANDM-LPPSGQDHGVNM--NPLDIM
>Astyanax_mexicanus_0
MAENVLDSGPPSAKRPKLSSPALSASASDGNDFGSLLDLEHDLPDELISSSELGLANGGD
LGQLHTSLGPTGQDAAAKHKQLSELLRSGAPPVAA---------QQQGGGPAGASVGLLG
SMKASQ-G-------PLGMAPQG-QQHLSP-QQASLM----QQQQM---AGMVGGMNRAM
LGPQKGNGQQGMMAGQMMNGA-------PRMGYPNPGMGSNSNLLAETLQQ-----GGQG
GLRAQQPGVMNKMGMMAGAGPYGGPYSQNAGQNLGGAGLAPQLMNKPGMPNNMAQFNLDK
KPQPMPGMPAMGSQQSPAGGAAGMVPNAQGGLAGVPPTADPEKRKLIQQQLVLLLHAHKC
QRREQANGEVRQCNLPHCRTMKNVLNHMTHCQAGKSCQVAHCASSRQIISHWKNCTRHDC
PVCLPLKNAGDKRNQQSLLGSASVGLGTALGT-TPGPHSAPNLNTPGQIDPSSIERAYAA
LGLTYQGNQAPSQPAQQT-----------PRALNAMGGNPMGVNGAVGAQSQNQQSSLLQ
DTMLHLNMNSQN-LMNDSSGVGNVGSMPVATPAAGPGMRKSWHEDITQDLRNHLVHKLVQ
AIFPTPDPAALKDRRMENLVAYARKVEGDMYESANSRAEYYHLLAEKIYKIQKELEEKRR
TRLQKQSMIPTQPGMPPTGMQQGPGIGQLLTGLPPNGPLPDPSMVRPTGPNQMVNRMQNP
AGMNPFNQ--M--QTMGQRSTPPLPHGAPLNQMG----M-GPARMTPPNVPQ--MQNQYM
PPSQFPGSSPMMGTGSVGMAQPGTPGGMAQGPMSNPPSLPVGSPLAQPGSAGLGSQSMNL
PHC-----PPVRQSSPSPARSRTPTPHLTPPSLPGSQTPQ-P-HTPSLP-VAPGASQQQ-
----------------------LSQPANSEKAMQLQQQPLGGPPSAAP-----------S
SVVASQHPPTPLSQKGSLPVDGQAATPASVSSADASSQQAPSD-NTATFEPKMEVKEEEE
EEEDESMKGGRTGKKGDIKTEEKPEIKKEEALTEESKSTVMETSAAGEDKKPEVKTEPKE
EDAGAGSA---GSKSETPSKKKIFKPEELRQALMPTLESLYRQDPESLPFRQPVDPSLLG
IPDYFDIVKNPMDLSTIKRKLDTGQYQEPWQYVDDIWLMFNNAWLYNRKTSRVYKYCSKL
AEVFEQEIDPVMQSLGYCCGRKLEFSPQTLCCYGKQLCTIPRDAAYFSYQNRYHFCEKCF
NEIQGESVSLGDDPSQPQTSITKEQFEKKKNDTLDPELFVECLDCGRKMHQICVLHHETI
WPSGFVCNGCLKKANKTRKENKYAAKRLPPTKLGIYLENRVNDYVKRQNHPEAGEVTIRV
VHVSDKVVEVKPGMKARFVDTGEMAESFPYRSKALFAFEDIDGADVCFFGMHVQEYGSDC
PPPNQRRVYISYLDSVHFFQPRCMRTTVYHEILIGYLEYAKKLGFTTGHIWACPPSEGDD
YIFHCHPTDQRIPKPKRLQEWYKKMLDKAVAERIVHDYKDIFKQATEDRLTSAKELPYFE
GDFWPNVLEESIKELEQEEEERKREENNTSSESVDATKGDSKNAKKKNNKKTSKNKSSLS
RANKKKPGMPNVSNDLSQKLYATMEKHKEVFFVIRLSAGPNSNALPPIIDPDPLMACDLM
DGRDAFLTLARDKHLEFSSLRRSRWSSMCMLVELHNQSQDRFVYTCNECKHHVETRFHCT
VCEDYDLCITCYNTKGHEHKMDKLGLGLDDESNNQAAASMQSPGDSRRLSIQRCIQSLVH
ACQCRNANCSLPSCQKMKRVVQHTKGCKRKTNGGCPICKQLIALCCYHAKHCQENKCPVP
FCLNIKQKLRQQQLQHRVQQAQMLRRRVASMNRAGQLQGNGGLPSPGTAGPGTPTNSQPP
TPQTPTQCQPLVPQPSPQQ-QQLQHPNSLPPYVQRPQGSSPQSVGKPGMGPNSLPQQ---
QPPGPPPAALEMALKIQRVAESQRQMAKQKSLHMNQGMMPM-QGPQTQQMSMNHVGAQGM
PPQAQTAVARAQMEQGIVGAS-MQQNQLPQQPQQWGSPGMPHQQRPGMMGQPGMVPAQQM
QQVSPQQQQQGHPGVGGAAGPGTGGLSQSALQDLLRTLRSPSSPLQQQQVLNILRSNPQL
MATFIKQRAPKYIGRG-PGGGGPGPA-------VVAPPGMHMGQG----PGMGQMNPLQQ
-AQRSMMGQQQQQQQQQQQQGVMPGQGANM--SNISPQFRELM-RKHLQ---QQQQQQQQ
Q-------QM-NHSQFQHPQAQNYSGHVAATLQQRVQQQLQQQQQNAMGGLQQQLQ---Q
PSQAMLQQAMHQRLLQQQGGSPAQNNPMSP----QQQMSQSPHLQGQQLPTSLSNQVRSP
Q--PSPRPQSQPPNSSPSPRLQPQPSPHRISPQTGSPHTGMVPQQQQAVDQSPFGA-DQN
AMLSQLG--GMGALHGQGTSDM-LAGNNQDMGTNINHNSLDIM
>Fundulus_heteroclitus_1
MADNVLESGPPSAKRPKLASPALSVSTSDGNDFGSFFDLEHDLPDELISSSDPGLTNGGD
PSPFHSSFGGGVQDAAAKHKQLSELLRAGAPTQPG--------PPASNSAPSGPSMAMMG
GV----CG-------PQGMHHQG-QQQQQ--QQPGLM----QQV------GMVP--NRAM
MAAQKNTTHQGLIGGQVVNGS-------PRMGYPNTGMGSNSNILAETLQQGGPGMGGQA
GMRQLQPGALKQMNLMGNAGSYGGPYSHSAGQGLPGEGLAPQLQNKTGLPNSMAQFNMDK
KTPPGQGIPGMTQQQQPSAV--ASVGGPQVGLGATPPTADPEKRKLIQQQLVLLLHAHKC
QRREQANGEVRQCNLPHCRTMKNVLNHMTHCQAGKSCQVAHCASSRQIISHWKNCTRHDC
PVCLPLKNAGDKRNQQSLVNSAAVSLANSLGGGPGGQSSTPSLNPPNQIDPSSIERAYAA
LGLTYQGNQMQQQPPQAAMPNQGLQGQPGMRTLNSMGGNSVGVNGSVGVQPPNPQSALLP
DAILH-NMNAQS-LMND--AVGNLGSMPTATPPSAAGMRKSWHEDITQDLRNHLVHKLVQ
AIFPTPDPAALKDRRMENLVAYARKVEGDMYESANSRAEYYHLLAEKIYKIQKELEEKRR
TRLQKQGMMPGQSCLPSSGLPQGPGMGQVPPGQPPNGPHADPSMIRPAGPNQMLNRMQNP
AGMTQFAQMGM--QAMSQRSTPPLSLNPQMNQMG----M-GPTRMGQPSATQ--LQNQYL
PPGQFPGSSPGLSSGPGGMNQPGAQAAVPQNQMSTPPSIPASSPAAQSGSS-FGSQPSSF
PHC-----TPVRTNSPSPARSLTPQPHQTPPTLPRSQTPQ-P-HTPNTPQVATPQHAQQQ
QQQHQ----QQHQQQQSHMPAPSGPTANSEKANQFPQQPLGGVPSPEPPAAQPSLVPTQS
DHAP-QLPHTPASPKPSLTAEGQVSSPASISSSDHNSQLAPAD-GLVSSQVKVKVEKEEE
DEEGGDTGGHSKGKQSEVKNEDKPEIEDEKPSGDACKPEPMDTSASSEDKKPEVKKEPKE
EDEGSGSSATNSSSASSQSKKKIFKPEELRQALMPTLEALYRQDPESLPFRQPVDPPLLG
IPDYFDIVKNPMDLSTIKRKLDTGQYEEPWQYIEDIWLMFNNAWLYNRKTSRVYKYCSKL
AEVFESEIDPVMQGLGYCCGRKYEFSPQTLCCYGKQLCTIQRDASYFSYQNRYHFCEKCF
NEIQGDSVSLGDDPSQPQTSINKDQFQKKKNDTLDPELLVECTDCGRKMHQICVLHNDTI
WPSGFVCDNCLKMANKTRKENKYAAKRLPQTKLGNYLEMRVNDYLKRQSHPESGEVTVRV
VHVSDKVVEVKPGMKSRFVDNGEMAESFPYRMKALFAFEDIDGADVCFFGMHVQEYGSDC
PPPNQRRVYISYLDSVHFFRPRYLRTAVYHEILLGYLEYVKRLGYTAGHIWACPPSEGDD
YIFHCHPPDQKIPKPKRLQEWYKRMLDKAVTERIIHDYKDIFKQATEDRLTSAKELPYFE
GDFWPNVLEESIKELEQEEEERKREENSTSNESTDATKGDSKNAKKKNNKKANKNKSSLS
RANKKKPGMPSVSNDLSQKLYATMEKHKEVFFVIRLIAGPTANSLPPITDPDPLMACDLM
DGRDAFLTLARDKHLEFSSLRRSKWSSMCMLVELHNQSQDRFVYTCNECKHHVETRFHCT
VCEDYDLCITCYNTKGHEHKMDKLGLGLDDDSNNQAAAATQSPGDSRRLSIQRCIQSLVH
ACQCRNANCSLPSCQKMKRVVQHTKGCKRKTNGGCPICKQLIALCCYHAKHCQENKCPVP
FCLNIKQKLRQQQLQHRLQQAQMLRRRMATMQRVGQPAGGPGLPSPGTTAPSTPTGTQPP
TPHTPTQNMPSVPPQSPQHQ---------PQYASRPPGSSPQSQGKPLLGSSTPPQQQQP
PTSGPPPAAVEIALKIQQVADAQRKMA----LQRQAGMMQHHQPGQAQQMAMGHAGPQGM
PQQNQ-AAPRAHMDQGMMGGGHMQ---LPQQQQPWAGPGIPPQQRQAMMNQQAMMQQQQQ
QQQQSHQPGQGHAAM----GSAGGNIPQAALQELLRTLRSPSSPLQQQQVLNILRSNPQL
MAAFIKQRASKYKGG-----PEAGPG-PAGGPV-AGQPGMHMGSQGGANVNMASMT--QQ
VQQRPML---------QQQQGGMPAQGPQV--GNLNLQVRE-FMRRQLQQQLQQQQQQQQ
--------QMGNHGQFQQPQPQGYPGQATAALQQRLQHQ--QQQQNSMAALPQGPQ-NPP
SSQALFQQSLQQRLLQQQGGSPAQSNPMSPQQ--PQQMAQSPHLQGQALQTSLANQVRSP
Q--PSPRPQSQPPHSSPSPRMQPQPSPHHISPQTGSPHPGMVVQQQNVMEQ--FGS-EQS
AMLSQLS--GMAGLHGPG-------GSGPDMGQNMNHNSLDHM
>Fundulus_heteroclitus_0
MAENVLDSGPPSAKRPKLSSPALSASASDGNDFG-FIDLEHALPDELILPSEPVLVNDGD
LNQLSSSLQGGGQDAVAKHKQLSELLRT--TTSSQQG------HQGAMGSPGGTGMGHLA
NMKASS-GQG-----PQQMMGQ--QQHLSTQQQANMM----QQQQ----TGMMG--NRGM
IGVQQNNGQSGMIGNQVMNGS-------PRMGFGNQGMAGSGNMLADTLQQ-----GGQG
ALRGQQHGAMNKPGMMGNPGSFGGPYGGQGSQGLGAAGLGPQLQNKGPMANSLAQFNVDK
KNQPMQGMGAM----PQTGVAPGMVPSAQAGLAGAPPTADPEKRKLIQQQLVLLLHAHKC
QRREQANGEVRHCNLPHCRTMKNVLNHMTHCQAGKSCQVAHCASSRQIISHWKNCTRHDC
PVCLPLKNAGDKRNPQSLLSVASSGLGSSLGSLPGSQPSTPNINPPSQIDPSSIERAYAA
LGLTYQGNQIQSQPGQPNMSG---QGQAGMRPLNPMGVNPMGVNGGVGASPQSQQASLLQ
DTMMHLNVNSQS-LMNDAVG---VGSMPTAAPPSATGIRKGWHEDITQDLRNHLVHKLVQ
AIFPTPDPAALKDRRMENLVAYARKVEGDMYESANSRAEYYHLLAEKIYKIQKELEEKRR
TRLQKQSQ------------AIGPGMGQPPTGLPQNGPLPDPSMVRPPGPNQMVNRMQGP
-GMNQFNQMGM--PSMGQRSTPPLPI---GNQLG----M-VGPRVPQPNVNP--LQNQYL
SHGQFPGSAPGVGAPQPGMGQPGAQGGMAQTQMGTPPSLSVASPLGQPGSVSMGQQANSI
PHL-----GPMRGSSPSPAHSRSPTPHQTPPRLAGSQTPQ-P-HTPGAPQLAPPLSLQQ-
--------------------NPLSQGPGSNKPL--QQQHMGPSGSTTPHPGLSSS----S
TPHAGQLPRTPLSQKGSFAADSQAMTPASVSSLDASSQQPQSNTSATNLELKMEAKHQDE
EEESDPGSCSKGGKLSNHKTEEKLEVKKEECSGDGGKGVPMDTSVKTEDKKPEVKKEVKE
EEE-----GSEAAVPQAPVKKKIFKPEELRQALMPTLESLYRQDPESLPFRMPVDPQLLC
IPDYFDIVKNPMDLSTIKRKLDTGQYQDPWQYVDDIWLMFNNAWLYNRKTSRVYKFCSKL
AEVFEQEIDLVMQGLGYCCGKKLEFSPQTLCCYGKQLCTIPRDAVYFSYQNRYHYCEKCF
NEIQGETVSLGDDPTQPQTSINKDQFEKKKNDTLDPELLVECTDCGRRMHQICVLHNETI
WPSGFVCDGCLKKTNKTRKENKYCAKRLPQTKLGSFLETRVNDFLKRQANPESGEVFIRV
VHVSDKVVEVKPGMKSRFVDSGEMSESFPYRTKALFAFEDIDGVDVCFFGMHVQEYGSDC
PQPNQRRVYISYLDSVHFFRPRALRTAVYHEILISYLEYVKKLGYTIGHIWACPPSEGDD
YIFHCHPLDQKIPKPKRLQEWYKKMLDKAVAERIVHDYKDIFKQATEDRLTSANELPYFE
GDFWPNVLEESIKELEQEEEERKREENSTSNESIDDTKSDSKNAKKKNNKKTSKNKSSLS
RSNKKKPGMPNVSNDLSQKLYATMEKHKEVFFVIRLIAGPMANALPPIVDPDPLMACDLM
DGRDAFLTLARDKHLEFSSLRRAKWSSMCMLVELHNQSQDRFVYTCNECKHHVETRFHCT
VCEDYDLCITCYNTKGHEHKMEKLGLGLDDESSNQAAATTQSPGDSRRLSIQRCIQSLVH
ACQCRNANCSLPSCQKMKRVVQHTKGCKRKTNGGCPICKQLIALCCYHAKHCQENKCPVP
FCLNIKHKLRQQQLQHRLQQAQMLRRRMASMQRVGQPPGGNSLPSPCATGPATPTGTQPP
TPQTPTPNMPALPQPSPPQ-QQQQHAGGLPPYNPRPPGPSPQSLGKPGLGPATPPQQQQQ
QQQGPPLAAVETALKIQRLAETQSRMAQAQAQIRGLGMMPHHQNSQA-QMVMPHIGAQGM
PPQAQGVVGRTILEHGLMG---M-QSQLPQTNQQWRGPPMNPQTRTGMVGSQQQPPM--A
QQQPQQQPQGGNRGLEGAAGGGPGNLPQGAVQDLLRTLRSPTSPLQQQQVLNILRSNPTL
MAAFIRQRTARYQGAQGPGGAGGGPGGNVGGPGG---TGMNMAQGGAGGGNVPTMAQLQQ
LQQRPMLPQQQ----QQQQQGAMGGQQGNM--ANMNPQFRELLMRKHLQQQQQQQQQQQQ
--------QMANHGQFQQ---QGY--QVTAALQQKFQHHMQ--QQNAMGGHGQQ-QGLSQ
LAQ--VHQNLHQRVMHQAGGSPGQSSPMSP------QMAQSPHIQGQGLAGSLGSQVRSP
Q--PSPRPQSQPPRSSPSPRMQPQPSPHRISPQTGSPHPGMALPPGSSVDPSQFSS-DQN
SIMSQLS--GMAGLHGGSQSDI-LGGNSQELGTNINHNLM---
>Heterocephalus_glaber_0
MAENVVEPGPPSAKRPKLSSPALSASASDGTDFGSLFDLEHDLPDELINSTELGLTNGGD
ISQLQTSL-GMVQDAASKHKQLSELLRSGSSPNLNMGVGGPGQVMASQAQQNSPGLGLIN
SMVKSPMAQAGLTSPSMGMGTSGPNQGPT-QSTTGMMSSPVNQPAMGMSPGMNAGINPGM
LAA--GNG-QGLMPGQVMNGSIGAGRGRPNMQYSNPSMGNAGNLLTEPLQQGSPQMGGQT
GLRGPQP---LKMGIMNNPNPYGSPYAQNSGQQIGASGLGLQIQAKPALPNSLSPFPMDK
KVVPGGGMPNMGQQPAPQVQQPGLVTPVTQGMGSGAHTADPEKRKLIQQQLVLLLHAHKC
QRREQANGEVRQCNLPHCRTMKNVLNHMTHCQSGKSCQVAHCASSRQIISHWKNCTRHDC
PVCLPLKNAGDKRNQQSILTGAPVGLGNP-SSLGVGQQSTPSLSTVSQIDPSSIERAYAA
LGLTYSGNQMQPQPQVQAKNQQSGQSPQGIRPMNSMSASPMGVNGGVGV----QTPNLLS
DSMLHSAINSQSPMMNENASVASLGPMPTAAQPSSTGIRKQWHEDITQDLRNHLVHKLVQ
AIFPTPDPAALKDRRMENLVAYARKVEGDMYESANNRAEYYHLLAEKIYKIQKELEEKRR
TRLQKQNMMPNAAGMVPVSMNPGPNMGQPQPGIASNGPLPDPAMIRGSVPNQIMPRITPQ
PGLNQFGPMSMPQPPIGPRQTSPLQHHGQLAQPGALNPMGYGPRMQ-----QPSSQSQFL
SQTQFP--SQGMNVTNMPLAPSSGQASVSQAQMSS-SSCPVNSPVMPPGSQG------SH
IHCPPLPQQALHQNSPSPVPSRTPTPHHTPPSIGAQQPPTAPV--PTPP-AIPPRPQSQG
LHPPSSQPTPPTTQLPPQVQPPLPAAPSAD---QAQQQPRS-------QQSTAASIPTPT
APLLPPQPTTPLSQ-PTVSIEGQVSNPPSTSSTEVNSQTIPEKQ--PSQEVKMDIKMEVD
HPE-----------TADAQPEDIQEAK-----AEECKVEPTE----TEERSTELKPEIKE
EEDQPSTSATQSSPAPGQSKKKIFKPEELRQALMPTLEALYRQDPESLPFRQPVDPQLLG
IPDYFDIVKSPMDLSTIKRKLDTGQYQEPWQYVDDIWLMFNNAWLYNRKTSRVYKYCSKL
SEVFEQEIDPVMQSLGYCCGRKLEFSPQTLCCYGKQLCTIPRDATYYSYQNRYHFCEKCF
NEIQGESVSLGDDPSQPQTTINKEQFSKRKNDTLDPELFVECTECGRKMHQICVLHHEII
WPAGFICDGCLKKTARTRKENKFSAKRLPSTRLGTFLENRVNDFLRRQNHPESGEVTVRV
VHASDKTVEVKPGMKARFVDSGEMAESFPYRTKALFAFEEIDGVDLCFFGMHVQEYGSDC
PPPNQRRVYISYLDSVHFFRPKCLRTAVYHEILIGYLEYVKKLGYTTGHIWACPPSEGDD
YIFHCHPPDQKIPKPKRLQEWYKKMLDKAVSERIVHDYKDIFKQATEDRLTSAKELPYFE
GDFWPNVLEESIKELEQEEEERKREEN-TSNESTDVTKGDSKNAKKKNNKKTSKNKSSLS
RGNKKKPGMPNVSNDLSQKLYATMEKHKEVFFVIRLIAGPAANSLPPIVDPDPLIPCDLM
DGRDAFLTLARDKHLEFSSLRRAQWSTMCMLVELHTQSQDRFVYTCNECKHHVETRWHCT
VCEDYDLCITCYNTKNHDHKMEKLGLGLDDESNNQQAAATQSPGDSRRLSIQRCIQSLVH
ACQCRNANCSLPSCQKMKRVVQHTKGCKRKTNGGCPICKQLIALCCYHAKHCQENKCPVP
FCLNIKQKLRQQQLQHRLQQAQMLRRRMASMQRTGVVGQQQGLPSPTPATPTTPTGQQPA
TPQTPQPQPT----S----QPQPTPPNSMPPYLPRTQTAGPVSQGKAAVTPPTPPQTAQP
SLPGPPPAAVEMAMQIQRAAETQRQMAQVQIFQRPI----QHQMPQMTPM-----APMGM
NPPPMTRGPSGHLEPGM-GPTAMQ------QQPPWAQGGLPPQQLQSGMPRPTMMSVSQH
GQPLNIAPQPGLGQV-GVSPLKPGTVSQQALQNLLRTLRSPSSPLQQQQVLSILHANPQL
LAAFIKQRAAKYANS-NPQPLTGQPGMAQGQPGLQP-PAMPGQQGVHSSPGMQNMNPMQA
GVQRAGLAQQQPQQPLQPPMGGMSPQAQPMNHGSMSSQFRDMLRQQQMM-----RQQQQQ
GAGPGIGPGMANHNQFQQPQGVSYPP--QQQQQQRMQHHMQQIQQGNMGQMGQLPPALGA
EAGASL-QAYQQRLLQQQMGSPGQPNPMSPQQHMLPNQAQSPHLQGQQIPNSLSNQVRSP
QPVPSPRPQSQPPHSSPSPRMQPQPSPHHVSPQTSSPHPGLVAAQANPMEQGHFASPDQN
PMLSQLASPGMANLHGASATDLGLSTDNSDLNSNLSQSTLDIH
>Neolamprologus_brichardi_0
MADNVLESGPPSAKRPKLSSPALSVSASDGNDFGSLFELEHDLPDELISSSELGLTNGGD
ASQLHSSLGGGGQDAAAKHQQLSELLRAVAAPQQG--------GPTSNSTPSGASMGMMG
GVSVAPGG-------PQGMPPQS-QPQ-----QAGLM----QQV------GMVGAHNRAM
VGAQKGNGQQGLMGGQVVNGS-------PRMGYPSAGMGNNSNLLPDGLQQGGQQMGSQA
GMRPQQPGALNKMNMMANAGPYGGPYGQTAGQGMPGAGLGPQLQNKAGLPSNMAQFSMEK
KTPAGQGMSGMTQQQQPGPVAAAAVGGVQVGLGATPPTADPEKRKLIQQQLVLLLHAHKC
QRREQANGEVRQCNLPHCRTMKNVLNHMTHCQLGKSCQVAHCASSRQIISHWKNCTRHDC
PVCLPLKNAGDKRNQQPLGNSAGVGLVNSLGSVPGGQSNAPNLNPPNQIDPSSIERAYAA
LGLTYQGNQMPQQPSQASVPNQGLQGQPGIRTVNSMGGNSMGVNGGVGVQTSNQHSSLLP
DAMLHNCMNAQS-LMND--GVGSLGSLPTATSPSAGGMRKSWHEDITQDLRNHLVHKLVQ
AIFPTPDPAALKDRRMDNLVAYARKVEGDMYESANSRAEYYHLLAEKIYKIQKELEEKRR
TRLQKQGIMPGQPGIPSAGLPQGPGMGQMPPGQPPNGPHVDPSMVRPAGPNQMVNRMQNP
AGMNQFGQIGM--QSMGQRSTPPL---APLNQMG----M-GTTRMSQPNATP--LQNQYL
PPGQFPGSSPGLGPGAVGMNQSGTQNAVHANQMSTPPSHPASSPAPQSAPS-MGNQSNAF
PHC-----PPMRTNSPSPARSLTPQPHQTPPRLPGCQTPQ-P-QTPSTPQLPHPQHPQQQ
QQQQQ----ASQPQ-------PSVHTMNSEKANHLQQQTLGDTASSGPQTNQTSSVLNQN
AHVPSQQPQTPLSAKPSLTADGQVCSPASVSSTDPTSQLASAN-GPAPSQVKMEVKKQEE
DDEGADAQGDGKGKQADVKMEEKPEIKKEKPSGDGCKGEPMDTSATSEDKKPEVKK----
-EEGSGSAATNSSPANTQSKKKIFKPEELRQALMPTLESLYRQDPESLPFRQPVDPQLLG
IPDYFDIVKNPMDLSTIKRKLDTGQYQEPWQYIEDIWLMFNNAWLYNRKTSRVYKYCSKL
AEVFESEIDPVMQGLGYCCGRKFEFSPQTLCCYGKQLCTIQRDAAYFSYQNRYHFCEKCF
NEIQGESVSLGDDPSQPQTSINKDQFQRKKNDTLDPELLVECIDCGRKMHQICVLHNETI
WPSGFVCDSCLKKANKTRKENKYAAKRLPQTKLGNFLETRVNDYIKRQNHPESGEVTIRV
VHVSDKVVEVKPGMKSRFVDNGEMAESFPYRMKALFAFEDIDGADVCFFGMHVQEYGSDC
PPPNQRRVYISYLDSVHFFKPRHLRTAVYHEILLGYLEYVKRLGFTTGHIWACPPSEGDD
YIFHCHPLDQKIPKPKRLQEWYKKMLDKAVSERVVHDYKDIFKQATEDRLTSAKELPYFE
GDFWPNVLEESIKELEQEEEERKREENSTSNESTDAIKGDSKNAKKKNNKKTSKNKSSLS
RANKKKPGMPNVSNDLSQKLYATMEKHKEVFFVIRLIAGPTANSLPPITDPDPLMACDLM
DGRDAFLTLARDKHLEFSSLRRSKWSSMCMLVELHNQSQDRFVYTCNECKHHVETRFHCT
VCEDYDLCITCYNTKGHEHKMEKLGLGLDDDSSNQAAAATQSPGDSRRLSIQRCIQSLVH
ACQCRNANCSLPSCQKMKRVVQHTKGCKRKTNGGCPICKQLIALCCYHAKHCQENKCPVP
FCLNIKQKLRQQQLQHRLQQAQMLRRRMATMQRVTQPAGGSGLPSPGTTAPSTPTGTQPP
TPQTPTQSMPPVSQQSPQHPQLQQHHNSLPQFSSRPPGSTPQSQGKPVLGSATPPQQQQP
QPSGPPPAAVEIAMKIQQVADAQRKMA----LQRQAKLMPQHQQGQGQQMGMGHVGPQGM
PPQTQVTAARVHMDTGMMTSGPMQQGQLPQQQTQWTAQGMPSHQRQAMMNQTGMMAAQQQ
QQQ--HQQAQGHAALGGGVGAAGGNFPQAALQELLRMLRSPSSPPQQQQVLNILRSNPQL
MAAFIKQRASKYKGGQGPGGPGGGPG-PTGGPVGVSQPGMHMGGQGGANVNIATMAQLQQ
VQQRPML-QQQ--QQQQQQQGGIQGQGPQM--GNISPQLRDLFMRRHL-----QQQQQQQ
--------QMGNHGQFQQPQPQGYPGQ---ALQQRLQQQHHQQQQHTMAGLPQVPQ-QP-
-SQAL--QVLHQRLLQQRAGSPAQSNPMSPQQ--PQQIAQSPHLQGQPLPTSLANQVRSP
Q--PSPRPQSQPPHSSPSPRMQPQPSPHHISPQTGSPHPGMVVQQQNTMEQ--FGS-DQS
AMLSQLS--GMAGLHGPG-------GNSQDLSQNMNHNPLNIM
>Neolamprologus_brichardi_1
MAENVLDSGPPSAKRPKLSSPALSASASDGNDFGSLFELEHDLPDELISSNEPGLVNGGD
PNQLHTTLGGGGQDAVAKHKQLSELLRAGATPSTQPG------HQGAMGSPGGAAMGHLA
NMKASP-GQG-----PQQMMGQG--QHLSPQQQANMM----QQQS------AAGGMIRTM
MGAQQSNGQPGMIGNQVINGS-------PRMGFGNQGMVGGSNLLAETLQQ-----GGQA
GIRGQQPGAMNKMGMMGNPGPFGGPYGSQGNQGLGGAGLGPQLQNKGSMANSMAQFNVDK
KNQPMQGMGAMGTQQSQTGVAPGMVPGAQA--AGAPPTADPEKRKLIQQQLVLLLHAHKC
QRREQANGEVWQCNLPHCRTMKNVLNHMTHCQAGKSCQVAHCASSRQIISHWKNCTRHDC
PVCLPLKNAGDKRNTQSLLAGAATGLGSSLGTIPGSQPSAPNLNQPSQIDPSSIERAYAA
LGLTYQGNQIQAQTSQPNMPNQGLQGQAGVRPLNPMAV----------------------
--------------------------------------------------RTFSFQNDVQ
AIFPTPDPAALKDRRMENLVAYARKVEGDMYESANSRAEYYHLLAEKIYKIQKELEEKRR
TRLQKQGV------------NIGPGMGQPPTGLPPNGPLTDPVMVRPAGPNQM-NRTQGP
-DY-----------------------------------V-VCSRCNAFNPKQ--VQIDDT
INMRYRGR---------------------MTQMGTPPPLSVASPLAQPGSAGMGQQPNSN
PHL-----GAMRGSSPSPAHSRSPTPHQTPPRLAGSQTPQ-P-HTPNASHLVPPPAPQQ-
--------------------NQLGQGPGSNKPL--QQQHMGPAGSTTPHPGMASS----S
TPHGSQLPRTPLSQKGSFPADSQAPTPASVSSLDTSSQQPASDTSATNVDTKMEVKHQDE
EDESDAGSCSKGGKLGNLKMEEKPELKKEECSGEGGKGVPMETSVKTEDRKPEVKKEVKD
EEE-----NSEAVVSQAPVKKKIFKPEELRQALMPTLESLYRQDPESLPFRMPVDPQLLC
IPDYFDIVKNPMDLSTIKRKLDTGQYQEPWQYVEDIWLMFNNAWLYNRKTSRVYKYCSKL
AEVFEQEIDPVMQSLGYCCGRKLEFSPQTLCCYGKQLCTIPRDAAYFSYQNRYHYCEKCF
NEIQGETVSLGDDPTQPQTSISKDQFEKKKNDTLDPELFVECMDCGRKMHQICVLHNETI
WPEGFVCDGCLKKSNKARKENKYSAKRLPQTKLGVFLEQRVNDFLKRQAHPESGEVFIRV
VHVSDKVVEVKPGMKSRFVDSGEMSESFPYRTKALFAFEDIDGADVCFFGMHVQEYGSDC
PQPNQRRVYISYLDSVHFFRPRCLRTAVYHEILIGYLEYVKKLGYTTGHIWACPPSEGDD
YIFHCHPADQKIPKPKRLQEWYKKMLDKAVAERIVHDYKDIFKQATEDRLTSAKELPYFE
GDFWPNVLEESIKELEQEEEERKREENSTSNESVDDTKGDSKNAKKKNNKKTSKNKSSLS
RANKKKPGMPNVSNDLSQKLYATMEKHKEVFFVIRLIAGPMANALPPIADPDPLMACDLM
DGRDAFLTLARDKHLEFSSLRRSMWSSTCMLVELHNQSQDRFVYTCNECKHHVETRFHCT
VCEDYDLCITCYNTKGHEHKMEKLGLGLDDESSNQSAAATQSPGDSRRLSIQRCIQSLVH
ACQCRNANCSLPSCQKMKRVVQHTKGCKRKTNGGCPICKQLIALCCYHAKHCQENKCPVP
FCLNIKHKLRQQQLQHRLQQAQMLRRRMASMQRVGQPAGGNGQPSPGATGPGTPTGTQPP
TPQTPTQNMSAPSQQSPQQ-QQQQHPGSLPPYNPRPAGVPPQPLGKPGMGPATPPQQQPP
QQQGPPLAAVETALKIQRLAETQRQMAHAQAHMRGLGMIPHHQNNQA-QMRMPHIGAQGM
PLQAQGVDGRTMLDPGTLG---M-PSQLPQTNQQWGGPTMNQQQRPNMMGHQQQTAVPQP
QQQMQQQPQPGNRGLGGAGVAGSGNLPQAALQDLLRALRSPSSVLQQQQVLNILRSNPTL
MAAFIRQRAARYQGAQGPGGAGGGPGGGVGAPGAAGQPGMNIPQGGAGGRNMPTMAQLQQ
LQQRPMLPQQQQQQQQQQPQGAMPGQQGNM--ANMTPQFREMFLRR-------LQQQQQQ
--------QMGNHGQFQQPQGQGY--QVAAVLQHRLM----QQQQNQMGGLGQQPQSMPQ
TSQAMLAQNIQQRLLQQQGGSPAHSSPMSP----QQQMAQSHHLQGQGLAGSLSSQVRSP
Q--PSPRPQSQPPRSSPSPRMQPQPSPHRISPQSGSPHSNMAPQPGSSVDPSQYNS-DQN
SIMSQLS--GMTGMHGGGQSDM-LGGNNQELGTNINHNLM---
>Oreochromis_niloticus_1
MADNVLESGPPSAKRPKLSSPALSVSASDGNDFGSLFELEHDLPDELINSSELGLTNGGD
ASQLHSSLGGGGQDAAAKHQQLSELLRAGAAPQQG--------GPTSNSTPSGASMGMMG
GVGVAPGG-------PQGMPPQS-QPQ-----QAGLM----QQV------GMVGAHNRAM
VGAQKGNGQQGLMGGQVVNGS-------PRMGYPSAGMGNNSNLLPDGLQQGGQQMGSQA
GMRPQQPGALNKMNMMANAGPYGGPYGQTAGQGMPGAGLGPQLQNKAGLPSNMAQFSMEK
KTPAGQGMPGMTQQQQPGPVAAAAVGGVQVGLGATPPTADPEKRKLIQQQLVLLLHAHKC
QRREQANGEVRQCNLPHCRTMKNVLNHMTHCQLGKSCQVAHCASSRQIISHWKNCTRHDC
PVCLPLKNAGDKRNQQPLGNSAGVGLVNSLGSVPGGQSNAPNLNPPNQIDPSSIERAYAA
LGLTYQGNQMPQQSSQTSVPNQGLQGQPGIRTVNSMGGNSMGVNGGVGVQTSNQHSSLLP
DAMLHNCMSAQS-LMND--GVGNLGSLPTATSPSAAGMRKSWHEDITQDLRNHLVHKLVQ
AIFPTPDPAALKDRRMDNLVAYARKVEGDMYESANSRAEYYHLLAEKIYKIQKELEEKRR
TRLQKQGIMPGQPGIPSAGLPQGPGMGQMPPGQPPNGPHVDPSMVRPAGPNQMVNRMQNP
AGMNQFGQMGM--QSMGQRSTPPL---APLNQMG----M-GTTRMSQPNATP--LQNQYL
PPGQFPGSSPGLGAGAVGMNQSGTQNAVHANQMSTPPSHPASSPAPQSAPS-MGNQSNTF
PHC-----PPMRTNSPSPARSLTPQPHQTPPRLPGCQTPQ-P-QTPSTPQLPHPQHPQQQ
QQQAS----QQQPQ-------PSVHTMNSEKANHLPQQTLGDTASSGPQTNQTSSVLNQN
AHVPSQQPQTPLSAKPSLTADGQVCSPASVSSTDPTSQLASAN-GPAPSQVKMEVKKQEE
DDEGADAQGDGKGKQADVKMEEKPEIKKEKPSGDGCKGEPMDTSATSEDKKPEVKK----
-EEGSGSAATNSSPANTQSKKKIFKPEELRQALMPTLESLYRQDPESLPFRQPVDPQLLG
IPDYFDIVKNPMDLSTIKRKLDTGQYQEPWQYIEDIWLMFNNAWLYNRKTSRVYKYCSKL
AEVFESEIDPVMQGLGYCCGRKFEFSPQTLCCYGKQLCTIQRDAAYFSYQNRYHFCEKCF
NEIQGESVSLGDDPSQPQASINKDQFQRKKNDTLDPELLVECIDCGRKMHQICVLHNETI
WPSGFVCDSCLKKANKTRKENKYAAKRLPQTKLGNFLETRVNDYIKRQNHPESGEVTIRV
VHVSDKVVEVKPGMKSRFVDNGEMADSFPYRMKALFAFEDVDGADVCFFGMHVQEYGSDC
PPPNQRRVYISYLDSVHFFKPRHLRTAVYHEILLGYLEYVKRLGFTTGHIWACPPSEGDD
YIFHCHPPDQKIPKPKRLQEWYKKMLDKAVSERVVHDYKDIFKQATEDRLTSAKELPYFE
GDFWPNVLEESIKELEQEEEERKREENSTSNESTDATKGDSKNAKKKNNKKTSKNKSSLS
RANKKKPGMPNVSNDLSQKLYATMEKHKEVFFVIRLIAGPTANSLPPITDPDPLMACDLM
DGRDAFLTLARDKHLEFSSLRRSKWSSMCMLVELHNQSQDRFVYTCNECKHHVETRFHCT
VCEDYDLCITCYNTKGHEHKMEKLGLGLDDDSSNQAAAATQSPGDSRRLSIQRCIQSLVH
ACQCRNANCSLPSCQKMKRVVQHTKGCKRKTNGGCPICKQLIALCCYHAKHCQENKCPVP
FCLNIKHKLRQQQLQHRLQQAQMLRRRMATMQRVTQPAGGSGLPSPGTTAPSTPTGTQPP
TPQTPTQSMPPVPQQSPQHQQLQQHHNSLPQYSSRPPGSSPQSQGKPVLGSATPPQQQQP
QPSGPPPAAVEIAMKIQQVADAQRKMA----LQRQAKLMPQHQQGQGQQMGMGHVGPQSM
PPQTQVTAARAHMDTGMMTSGPMQQGQLPQQQTQWTAQGIPPHQRQAMMNQTGMMAA---
QQQ--HQQAQGHAALGGGVSAAGGNFPQAALQELLRMLRSPSSPPQQQQVLNILRSNPQL
MAAFIKQRASKYKGGQGPGGPGGGPG-PTGGPVGVSQSGIHMGGQGGANVNIATMAQLQQ
VQQRPML-QQQ---QQQQQQGGIQGQGPQM--GNLSPQLRELFMRRHLQ----QQQQQQQ
--------QMGNHGQFQQPQPQGYPGQATAALQQRLQQQHHQQQQHTMAGLPQVPQ-QP-
-SQAL--QVLHQRLLQQRGGSPAQSNPMSPQQ--PQQIAQSPHLQGQPLPTSLANQVRSP
Q--PSPRPQSQPPHSSPSPRMQPQPSPHHISPQTGSPHPGMVVQQQNTMEQ--FGS-DQS
AMLSQLS--GMAGLHGPG-------GNSQDLSQNMNHNPLNIM
>Oreochromis_niloticus_0
MAENVLDSGPPSAKRPKLSSPALSASASDGNDFGSLFELEHDLPDELISSNEPGLVNGGD
PNQLHTTLGGGGQDAVAKHKQLSELLRAGATPSTQPG------HQGAMGSPGGAAMGHLA
NMKASP-GQG-----PQQMMGQG--QHLSSQQQANMM----QQQS------AAGGMIRTM
MGAQQSNGQPGMIGNQVMNGS-------PRMGFGNQGMAGGSNLLAETLQQ-----GGQA
GIRGQQPGAMNKMGMMGNPGPFGGPYGSQGNQGLGGTGLGPQLQNKGPMANSMAQFNVDK
KNQPMQGMSAMGTQQSQTGVAPGMVPGAQAGLAGAPPTADPEKRKLIQQQLVLLLHAHKC
QRREQANGEVWQCNLPHCRTMKNVLNHMTHCQAGKSCQVAHCASSRQIISHWKNCTRHDC
PVCLPLKNAGDKRNTQSLLAGAATGLGSSLGTVPGSQPSAPNLNQPSQIDPSSIERAYAA
LGLTYQGNQIQAQTSQPNMPNQGLQGQAGVRPLNPLGVNPMGVNGGVGASPQSQQASLLQ
DTMMHLNMNSQG-L-NDAGG---VGSMPTAAPPSATGMRKNWHEDITQDLRNHLVHKLVQ
AIFPTPDPAALKDRRMENLVAYARKVEGDMYESANSRAEYYHLLAEKIYKIQKELEEKRR
TRLQKQGV------------NIGSGMGQPPTGLPPNGPLTDPAMVRPAGPNQM-NRMQSP
-GMNQFNQMGI--QSMGQRSTPPLPLGASGNQMG----M-VGPRVGQPNVNQ--LPAPYM
SQGQFPGSGPGVGAVQSGMTPPGGPGGMVQTQMGTPPPLSVASPLAQLGSAGMGQQPNSN
PHL-----GAMRGSSPSPAHSRSPTPHQTPPRLAGSQTPQ-P-HTPNASHLVPPPTPQQ-
--------------------NQLGQGPGSNKPL--QQQHMGPAGSTTPHPGMASS----S
TPHGSQLPRTPLSQKGSFPADSQAPTPASVSSLDTSSQQPASDTSANNVDMKMEVKHQDE
EDESDAGSCSKGGKLGNLKMEEKPELKKEECSGEGGKGVPMETSVKTEDRKPEVKKEVKD
EEE-----TSEAVVSQAPVKKKIFKPEELRQALMPTLESLYRQDPESLPFRMPVDPQLLC
IPDYFDIVKNPMDLSTIKRKLDTGQYQEPWQYVEDIWLMFNNAWLYNRKTSRVYKYCSKL
AEVFEQEIDPVMQSLGYCCGRKLEFSPQTLCCYGKQLCTIPRDAAYFSYQNRYHYCEKCF
NEIQGETVSLGDDPTQPQTSINKDQFEKKKNDTLDPELFVECMDCGRKMHQICVLHNETI
WPEGFVCDGCLKKSNKTRKENKYSAKRLPQTKLGVFLEQRVNDFLKRQANPESGEVFIRV
VHVSDKVVEVKPGMKSRFVDSGEMSESFPYRTKALFAFEDIDGADVCFFGMHVQEYGSDC
PQPNQRRVYISYLDSVHFFRPRSLRTAVYHEILIGYLEYVKKLGYTTGHIWACPPSEGDD
YIFHCHPADQKIPKPKRLQEWYKKMLDKAVAERIVHDYKDIFKQATEDRLTSAKELPYFE
GDFWPNVLEESIKELEQEEEERKREENSTSNESVDDTKGDSKNAKKKNNKKTSKNKSSLS
RANKKKPGMPNVSNDLSQKLYATMEKHKEVFFVIRLIAGPMANALPPIADPDPLMACDLM
DGRDAFLTLARDKHLEFSSLRRSMWSSMCMLVELHNQSQDRFVYTCNECKHHVETRFHCT
VCEDYDLCITCYNTKGHEHKMEKLGLGLDDESSNQSAAATQSPGDSRRLSIQRCIQSLVH
ACQCRNANCSLPSCQKMKRVVQHTKGCKRKTNGGCPICKQLIALCCYHAKHCQENKCPVP
FCLNIKHKLRQQQLQHRLQQAQMLRRRMASMQRVGQPAGGNGQPSPGATGPGTPTGTQPP
TPQTPTQNMSAPSQQSPQQ-QQQQHPGSLPPYNPRPAGVPPQPLGKPGMGPATPPLQQPP
QQQGPPLAAVETALKIQRLAETQRQMAHAQAHMRGLGMIPHHQNNQA-QMRMPHIG----
---AQGVDGRTMLDPGTLG---M-SSQLPQTNQQWGGPTMNQQQRQNMMGH--QPAVPQP
QQQMQQQPQPGNRGLGGAGAAGSGNLPQAALQDLLRALRSPSSISQQQQVLNILRSNPTL
MAAFIRQRAARYQGAQGPGGAGGGPGGGVGAPGAAGPPGMNIPQGGAGGGNMPTMAQLQQ
LQQRPMLPQQQQQQQQQQQQGGMPGQQGNM--ANMTPQFREMFLRR-------L--QQQQ
--------QMGNHGQFQQPQGQGY--QVAAVLQHRVM----QQQQNQMGGLGQQPQSMPQ
TSQAMLAQNIQQRLLQQQGGSPAHSSPMSP----QQQMAQSHHLQGQGLAGSLSSQVRSP
Q--PSPRPQSQPPRSSPSPRMQPQPSPHRISPQSGSPHSNMAPQPGSSVDPSQYNS-DQN
SIMSQLS--GMTGMHGGGQSDM-LGGNNQELGTNINHNLM---
>Esox_lucius_1
MAENVLDSGPPSAKRPKLSSPALSVSASDGNDFGSLFDLEHDLPDELINSSELGLVNGGD
LSQLHTSLGGGGQDAVAKHKQLSELLRSGAPPASSQQ------GQGTVGSPGGASMGHLG
NMKVSP-G-------PQSMGQ---QQHLSPQQQASMM----QQQ-----AGMVGAMNRGM
MGAQKGNGQQAMMGGQVMNGS-------PRMGFSNQGMGGNSNLLAETLQQ-----GGQA
GLRVQQPGALNKMGMMGNPGPYGGPYGGQAGQGLGGAGLGPQLQNKGSMPNNLAQFSMDK
KSQPMQGMAAMASQQSAAGVTPGMVPNAQGGLVGAPPTADPEKRKLIQQQLVLLLHAHKC
QRREQANGEVRQCNLPHCRTMKNVLNHMTHCQAGKSCQVAHCASSRQIISHWKNCTRHDC
PVCLPLKNAGDKRNQQSLLGGPGVGLGSSLGSVPGAQPSAPSLNPPSQMDPSSIERAYAA
LGLTYQGTQIQSQSNQAALPSQGLQGQPGMRPLNPMGGNPMGVNGGVGVPPQNQQASLLQ
DTMLHLNMTSQS-LMNDAGGAGNMGSMPTATPPSAPGMRKSWHEDITQDLRNHLVHKLVQ
AIFPTPDPAALKDRRMENLVAYARKVEGDMYESANSRAEYYHLLAEKIYKIQKELEEKRR
TRLQKQ-----------------------------DGPLPDPS--RPLGPNQMVNRMQNP
AVMNQFNQMGM--QSMGQRSTPPLPLT-PVNQMG----M-GNPRMGQANVG----QNQYL
PQGQFPGSGPGLGTVQSGMTEPGNQGGMGQTPMPTSSPLPVNSPLAGPGSVGMGQQSNSI
PHL-----SAMRQSSPSPARSRTPTPHQTPPRLAGSQTPQ-P-HTPNPPQLVPPAPQQQL
--------------------GPGSQGPGSNKPM---QQGMGAGSTTPSHPGHPSTTPNPH
GSQHPRTPRTPMSQKGGFSQDSQALTPASVSSVDTASQQASQD-TSASVDPKVEVKQQPD
EEDDGDGDCSKGGKLSNVKTESKPEVKKEECGGDGGKCVPMETSVKTEDRKPEVK-EPKE
EEKGSDSP---GTPSGAQSKKKIFKPEELRQALMPTLESLYRQDPESLPFRQPVDPQLLG
IPDYFDIVKTPMDLSTIKRKLDTGQYQEPWQYVDDIWVMLNNAWLYNRKTSRVYKYCSKL
AEVFEAEIDPVMVSLGYCCGRKLEFSPQTLCCYGKQLCTIPRDAAYFSYQNRYHFCEKCF
NEIQGDNVSLGDDPSQPQTSIGKDQFEKKKNDTLDPELLVECMDCGRKMHQICVLHNDTI
WPSGFTCDGCLKKLNKTRRENKYAAKRLPQTKLGCYLETRVNDYLKRQSHPESGDVTIRV
VHVSDKVVEVKPGMKSRFVDTGEMCESFPYRTKALFAFEDIDGADVCFFGMHVQEYGSDC
PPPNQRRVYISYLDSVHFFQPRSLRTGVYHEILIGYLEYVKKLGYTTGHIWACPPSEGDD
YIFHCHPVDQKIPKPKRLQEWYRKMLDKAAAERIVHDYKDIFKQATEDRLTSAKELPYFE
GDFWPNVLEESIKELEQEEEERKREENSTSNESIDATKGDSKNAKKKNNKKTSKNKSSMS
RANKKKPGLPNVSNDLSQKLYASMEKHKEVFFVIRLIAAPMSNTLGPIADPDSLMACDLM
DGRDAFLTLARDKHLEFSSLRRSKWSSMCMLVELHNQSQDRFVYTCNECKGHVETRYHCT
VCEDYDLCITCYNTKGHIHKMEKLGLGLDDESNNAAASSIANPGDSRRLSIQRCIQSLVH
ACQCRNANCSLPSCQKMKRVVQHTKGCKRKTNGGCPICKQLIALCCYHAKHCQENKCPVP
FCLNIKHKLRQQQLQHRLQQAQMLRRRMASMQRVGQPPGNGGLPSPGTTGPSTPVGTQPP
TPQTPNQNMPPGPQQSPQQQQQMQHQGGLPPYTPRPPGASPQSLGKPGLGPATPPQQ---
QQQGPPPAAVEIALKIQRVAETQRQMAQAQILQRQQGMMSHHQNPQAQMQGMTHVGPQGM
NPQGPGGAGRTLMEQAMVGPGGLQQSQLPQNQQQWGGAGMTPQQRQGMMGQLTPQQQQQQ
QQQQQPQQQAGQGGLGAVAMAGTGNLPQAALQDLLRTLRSPSSPGQQQQVLNILRSNPLL
MAAFIKQRAARYQGGPVPGSPGVGPAGGPGGPGGVAQAGMNIGQGGG---NMATMAQIQQ
LQQRPLLPQQQ-----QQQQGGIPGQGTPM--SSMNPQFRELLMRRHLLQQQQQQQQQQQ
--------QMSNNSQFQQPQTQGYP-QVAAALQQRLQHQMQQQQQQQQQQQPQGPQ-QAQ
SSHAMLQQALHQRRLQQQGGSPAQTSPMSP----QQQMAQSPHLQSQALGQSLSSQVRSP
Q--PSPRPQSQPPHSSPSPRMQPQPSPHRISPQTGSPHPGMGAQQANSGDPGTFGS-DPS
AMMSQIS--GMGGLHGPGQSEM-LSNNNQDLGTNINHNSLDIM
>Esox_lucius_0
MADNVLDSGPPSAKRPKLSSPALSVSASDGNDFGSLFDLEHDLPDELINSSELGLVNGGD
LSQLHTSL-GGGQDAAAKHKQLSELLRAGAQPPTG--------QQGANNSPGG-TMGLLG
SMNTSP-G-------AQGMGPQG--QHSSP-QQAGMM----QQA------GMVGGLNRTM
IGAQKGNGPQGMMGGQVMNGS-------PRIGYPNQGMGNNSNLLAETLQQGGQQMGGQA
GMRPQQPGALNKMNMMVNAGPCGGPYGPPAGQGLGGAGLGPQLQNKAGMAGSLAQFNVDK
KAPPVQGMAGMASQQA-SAVALG-GAGAQAGLVQAPPTADPEKRKLIQQQLVLLLHAHKC
QRREQTKGEVRQCNLPHCRTMKNVLNHMTHCQAGKSCQVAHCASSRQIISHWKNCTRHDC
PVCLPLKNAGDKRNQQSLLSSAGVGLGNSLGAVPGGQPSTPNLNPPSQIDPSSIERAYAA
LGLTYQGNQMPQQPPQSN---PGMQGQPGIRLLKAMGGNPMGMNGGVGVQPSN-QSNLLP
DGMLHNNVNAQS-LMNDGGGLGNLGSMPTATPPSVAGMRKNWHEDITQDLRNHLVHKLVQ
AIFPTPDPAALKDRRMENLVAYARKVEGDMYESANSRAEYYHLLAEKIYKIQKELEEKRR
TRLQKQGMMPTQPGMPPSGLPQGPGMGPLGPGQPTNGPHADPSMVRPTGPNQMVTRMQNP
AGMNQFGQMGM--QSLGQRATPPLPLGAPLNQLG----I-GPTRMGQSNVAQ--HQNQYL
PPGPFPGSSPGLGPGPVSMSQPGPQGGMTQAQMPTPPSLQVSSPAAPSGSVAVGSQTNLH
PHC-----PPVRQNSPSPSRSLTPTPHQTPPGLPRSQTPQ-P-QTPNPPQVAPP-PTQQL
AS-----------------RQPTGPGIHSEKTNQLQQPTEGGGASGGPQTGPAQSVLTQN
AHAPPQLPQTPLSQKSSLTADGQASTPASVSSVDPGSQLTPSD-VHAPTETKMEAKRLDD
EDQGEGKDGKASGKQADIQSEEKPEIKMEKPSGDGCKGEPMDTSTEDRDRKPEVKIEPKE
EEEGSGALGTQSSPASAQNKRKIFKPEELRQTLMPTLEALYRQDPESLPFRQPVDPQLLG
IPDYFDIVKNPIDLSTIKRKLDTGQYQEPWQYVDDIWLMFNNAWLYNRKTSRVYKYCSKL
AEVFEAEIDPVMQGLGYCCGRKLEFSPQTLCCYGKQLCTIPRDAAYFSYQNRYHFCEKCF
NEIQSECVSLGDDPSQPQTSISKDQFQRKKNDTLDPELLVECTDCGRKMHQICVLHNDTI
WPAGFVCDNCLKKANKTRKENKYAAKRLPQTKLGSFLEGRVNDYLRRQNHPESGDVTIRV
VHVSDKVVEVKPGMKSRFVDTGEMSESFPYRTKALFAFEDIDGSDVCFFGMHVQEYGSDS
PPPNQRRVYISYLDSVHFFQPRHLRTGVYHEILIGYLEYVKKLGFTTGHIWACPPSEGDD
YIFHCHPVDQKIPKPKRLQEWYKKMLDKAVAERIVHDYKDVFKQATEDRLTSAKELPYFE
GDFWPNVLEESIKELEQEEEERKREENSTTGESMDATKGDSKNAKKKNSKKTSKNKSSLS
RANKKKPGMPNVSNDLSQKLYATMEKHKEVFFVIRLIAAPTANSLPPITDPDPLMACDLM
DGRDAFLTLARDKHLEFSSLRRAKWSSMCMLVELHNQSQDRFVYTCNECKNHVETRFHCT
VCEDYDLCITCYNAKGHEHKMEKLGLGLDDESNSAAAAATQSPGDSRRLSIQRCIQSLVH
ACQCRNANCSLPSCQKMKRVVQHTKGCKRKTNGGCPICKQLIALCCYHAKHCQENKCPVP
FCLNIKHKLRQQQLQHRLQQAQMLRRRMASMQRVGQPPG--GLPSPGTTAPSTPTGTQPL
TPQTPTQNVPAGPQPSPQQQQLQQHANSLPPYASRPPGSSPQSQGKPGLGPATPPQQ---
PLSGPPPAAVEIAMKIQQVADAQRKMA----LQRQAGMMPHHQQPPG-PMGLAHVGAQGL
SPQAQAAAARAHMEPGMMGHGPVQQGQLTQ-PQQWAGPGMTPQQRQAMMGQPGMVAAQQQ
QQQQQRQQ-----------QVQQQQLQQQQQHQQQQQHQQQHQHQQQHQQQQQLQQQQQL
QQQ-------------------------------QQQQLQQQQQQ----QLQQQQQQLQQ
QQQRPML-QQQ-----QQQQGGMPGQQPNM--ANINPQFRELFMRRHLQQQQQQQQQQQQ
--------QMGNHAQFQQPQPQGYPSQ-AVVLQQRLQHQHHQQHQNSMAGLP-QPQ-QPP
SSQTLLQQALHQRLLQQQGGSPGQSSPMSP----QQQMAPSPHLQGAALSASLGNQVRSP
Q--PSPRPQSQPPRSSPSPRMQPLPSPHHISPQTGSPHPGMVVQQQNSMDQ--FGS-DQS
AMLSQLS--GMGGLHGPGGPDM-LSGNSQDLGQNMNHNTLDIM
>Nothoprocta_perdicaria_0
MAENVVEPGPPSAKRPKLSSPALSVSASDGTDFGSLFDLEHDLPDELISSTELGLTNGGD
INQLQTSL-GMAQDAASKHKQLSELLRAGSSPNLNMGVGGPGQGMASQTQQNSPGMGMLN
SMVKSPMAQAGLTSPNMAMGASGPNQGPSAQSTAGMMNSPVNQPGMGMNTGMNAGMNPGM
LAA--GNG-QGIMQGQVMNGSIGAGRGRPNMPYPNPGMSNAGNLLAETLQQGSPQMGGQP
GLRGPQPGAMNKMGMMSNPSPYGQPYSQNTGQQMGASGLGPQMQNKAGLQNSLPQFPMEK
KPVPGAGIPNMGQQQAPQVQQAGMGPAASQGMGSGAPTADPEKRKLIQQQLVLLLHAHKC
QRREQANGEVRQCNLPHCRTMKNVLNHMTHCQAGKSCQVAHCASSRQIISHWKNCTRHDC
PVCLPLKNAGDKRNQQSLLGGAAVGLANT-GSVGVGQQTTPSINTTSQIDPSSIERAYAA
LGLTYQGNQMQTQSQAQVKNQQQGQSPQGLRPMNPMSANPMGVNGGVGV----QTPNLLP
DSMLHSTMNSQNAMMSESASVASLGAMPT-AQPSNTGIRKQWHEDITQDLRNHLVHKLVQ
AIFPTPDPAALKDRRMENLVAYARKVEGDMYESANSRAEYYHLLAEKIYKIQKELEEKRR
TRLQKQNMIPNAPGMPQAPMNQGPSMGQPQPGMSANGPLPDPTLIRANVPNQMMNRMQTQ
PGMNQFGQMNMQLSSMGPRQTPPLQHPGQLSQPGAMNQMGFPSRMQQPGVGQPSSQNQFL
QQNQFPASSPGMNAASMPMTQPGNQTPVSQAQMTS-SSCPVNSPAMAPGSQG------SH
IHCPPLPQPPMHRNSPSPVPSRTPTPHHTPPSLGSQQAAAAPT--AAPQ-ALPQGPQSQT
MHPPPRQPTPPQAPLPPQVQPPVPVTPSAEQQ-Q-QQQPLS-------QQSTTASVPTPT
APLQPQHPTTPLSQ-PAVSIDGQVSNPPSTSSTEVNSQTALEQQQPPLQEVKMEIKAEEG
EPE-----------QTELQMEEKSEGK-VEPAVEECKPDPME----QEEKKPEVKTEMPE
GEERPATPATQSSPAAGQSKKKIFKPEELRQALMPTLEALYRQDPESLPFRQPVDPQLLG
IPDYFDIVKNPMDLSTIKRKLDTGQYQEPWQYVDDIWLMFNNAWLYNRKTSRVYKYCSKL
AEVFEQEIDPVMQSLGYCCGRKLEFSPQTLCCYGKQLCTIPRDATYYSYQNRYHFCEKCF
NEIQGESVSLGDDPSQPQTTINKEQFSKRKNDTLDPELFVECIECGRKMHQICVLHNEII
WPSGFVCDGCLKKTGRTRKENKFSAKRLPATRLGTFLENRVNDFLRRQNHPEAGEVTVRV
VHASDKTVEVKPGMKARFVDSGEMAESFPYRTKALFAFEEIDGVDLCFFGMHVQEYGSDC
PPPNQRRVYISYLDSVHFFRPKCLRTAVYHEILIGYLEYVKKLGYTTGHIWACPPSEGDD
YIFHCHPPDQKIPKPKRLQEWYKKMLDKSVSERIVHDYKDIFKQATEDRLTSAKELPYFE
GDFWPNVLEESIKELEQEEEERKREEN-TSNESTDVSKGDSKNAKKKNNKKTSKNKSSLS
RGNKKKPGMPNVSNDLSQKLYATMEKHKEVFFVIRLIAGPAANSLPPIVEPDPLIPCDLM
DGRDAFLTLARDKHLEFSSLRRAQWSTMCMLVELHTQSQDRFVYTCNECKHHVETRWHCT
VCEDYDLCITCYNTKNHDHKMEKLGLGLDDESNNQQTATTQSPGDSRRLSIQRCIQSLVH
ACQCRNANCSLPSCQKMKRVVQHTKGCKRKTNGGCPICKQLIALCCYHAKHCQENKCPVP
FCLNIKHKLRQQQLQHRLQQAQMLRRRMASMQRTGVVGQQQGLPSPTPATPTTPTGQQPT
TPQTPQPQPPPQPVP----PPQPAPPNNMAPYMQRTQPPGAVSQGKAGVTPPTPPQPPQP
PVQGPPPAAVEMAMQIQRAAETQRQMAQVQIFQRPI----QHQMPQ---M-----PPMGM
NPPQIARGPGGHIDQGM-GPAGMQ------QQPPWVQGGLPPQQLQPGMQRPSMMSVAQP
GQPMNMAPQPGMGQVPGAAQPKQPPLPQAALQNLLRTLRSPSSPMQQQQVLNILHSNPQL
LAAFIKQRAAKYAGSQNAQGMPAQGGMAQGQPGLQAQQAMQGQQGVHANAAMQNMSPMQA
GVQRPSLPPQQPPQQPPQAMAAMNPQAQQMNHSGMAPQFRDLLMRRQMMQQRHQQQQQQQ
GAGPALGPAMANHNQFQQPQGVGYP-QQQQQQQQRMQHHMQQLQQGGMGQMGQLPQAMSA
EAGASLQQAFQQRLLQQQMGSPAQPNPMSPQQHMLPGQAQSPHLQGQQLPAALSNQVRSP
QPVPSPRPQSQPPHSSPSPRMQPQPSPHHVSPQTSSPHPGLVAAQANAMDQGHFASPDQS
AMLSQLASPGMAALHGTSATELGLSSDNSDLNSNLSQSTLDIH
>Dipodomys_ordii_0
MAENVVEPGPPSAKRPKLSSPALSASASDGTDFGSLFDLEHDLPDELINSTELGLTNGGD
ISQIQTSL-GIVQDAASKHKQLSELLRSGSSPNLNMGVGGPGQVMASQAQQNSPGLGLIN
SMVKSPMAQPGLTSPNMGMGTSGPNQGPT-QSTTGIMNSPVNQPAMGMNTGMNAGMNPGM
LAA--GNG-QGIMPNQVMNGSIGAGRGRPNMQYPNPGMGNTGSLLTEPLQQGSPQMGGQA
GLRGPQP---LKMGMMSNPNPYSSPYSQNSGQQLGASGLGLQIQTKTVLPNSLSPFAMDK
KAVPGGGMPNMGQQPAPQGQQPGLVTPVTQGMGSGAHTADPEKRKLIQQQLVLLLHAHKC
QRREQANGEVRQCNLPHCRTMKNVLNHMTHCQSGKSC-----------------------
---------------QAILTGAPVGLGNP-SSLGVGQQSTPSLSTVSQIDPSSIERAYAA
LGLPYQVNQMPPQPQVQTKNPQSGQSPQGMRPMSNM------------------------
--MVEFSIPS------------------------------------------------VQ
AIFPTPDPAALKDRRMENLVAYARKVEGDMYESANNRAEYYHLLAEKIYKIQKELEEKRR
TRLQKQSMLPNAS-MVPVSMNPGPNMGQPQPGMTSNGPLPDPNMIRGSVPNQMMPRITPQ
PGLNQFSQMNIPQPPIGPRQTSPLQHHGQMAQPGALNPMGYGPRMQ-----QPSSQSQFL
SQTQFP--PQGMNVTNMPLAPSNGQAPVSQAQMSS-SSCPVNSPIMPPGSQG------SH
IHCPPLPQQALHQNSPSPVPSRTPTPHHTPPSIGAQQPPAAPV--PTPP-TLPPGPQSQA
LHPPSRQPTPP-TQLPPQVQPSLPAAPSAD---QPQQQPRS-------QQSIAASVPTPT
APLLPPQPATPLSQ-PAISIEGQVSNPPSTSSTEVNSQNIPEKQ--SSQEVKTEVKMEVD
QPQ-----------SADAPPEDIPEAK-----PEDCKVEPSE----PEERGTELKSEIKE
EEDQPNTSATQSSPAPGQSKKKIFKPEELRQALMPTLEALYRQDPESLPFRQPVDPQLLG
IPDYFDIVKSPMDLSTIKRKLDTGQYQEPWQYVDDIWLMFNNAWLYNRKTSRVYKYCSKL
SEVFDQEIDPVMQSLGYCCGKKLEFSPQTLCCYGKQLCTIPRDATYYSYQN---------
------------------STINKEQFSKRKNDTLDPELFVECTECGRKMHQICVLHHEII
WPAG-----------------SFVFLGLPSTRLGTFLENRVNDFLRRQNHPESGEVTVRV
VHASDKTVEVKPGMKARFVDSGEMAESFPYRTKALFAFEEIDGVDLCFFGMHVQEYGSDC
PPPNQRRVYISYLDSVHFFRPKCLRTAVYHEILIGYLEYVKKLGYTTGHIWACPPSEGDD
YIFHCHPPDQKIPKPKRLQEWYKKMLDKAVSERIVHDYKDILKQATEDRLTSAKELPYFE
GDFWPNVLEESIKELEQEEEERKREEN-TSNESTDVTKGDSKNAKKKNNKKTSKNKSSLS
RGNKKKPGMPNVSNDLSQKLYATMEKHKEVFFVIRLIAGPAANSLPPIVDPDPLIPCDLM
DGRDAFLTLARDKHLEFSSLRRAQWSTMCMLVELHTQSQDRFVYTCNECKHHVETRWHCT
VCEDYDLCITCYNTKNHDHKMEKLGLGLDDESNNQQAAATQSPGDSRRLSIQRCIQSLVH
ACQCRNANCSLPSCQKMKRVVQHTKGCKRKTNGGCPICKQLIALCCYHAKHCQENKCPVP
FCLNIKQKLRQQQLQHRLQQAQMLRRRMASMQRTGVAGQQQGLPSPTPATPTTPTGQQPA
TPQTPQPQPP----A----QPQPTPPSSMPPYLPRTQAAGPVSQGKAAVTPPTPPQTAQP
PLPGPPPAAVEMAMQIQRAAETQRQMAHVQIFQRPI----QHQMPQMTPM-----ASMGM
NPPPMARGPSGHMEPGM-GPTAMQ------QQPPWVQGGLPPQQLQSGMPRPAMMSVAQH
GQPLNMAPQPGLGQV-GVSPLKPGTVSQQALQNLLRTLRSPSSPLQQQQVLSILHANPQL
LAAFIKQRAAKYANS-NPQPLPGQPGMPQGQPGLQP-PTMPSQQGVHSNPALQNMNPMQA
GVQRAGLPPQQPQPQLQPPMGGMSPQAQQMNHNTMPPQFRDILRRQQMM--------QQQ
GAGPGIGPGMANHNQFQQPQGVGYPP-QQQQQQQRMQHHMQQMQQGNMGQMGQLPQGLGA
EAGASL-QAYQQRLLQQQMGSPAQPNPMSPQQHMLPNQAQSPHLQGQQIPNSLSNQVRSP
QPVPSPRPQSQPPHSSPSPRMQPQPSPHHVSPQTSSPHPGLVAAQANPMEQGHFTSPDQN
SMLSQLASPGMANLHGASATDLGLSTDNSDLNSNLSQSTLDIH
>Phyllostomus_discolor_0
MAENVVEPGPPSAKRPKLSSPALSASASDGTDFGSLFDLEHDLPDELINSSDLGLTNGGD
ISQLQTSL-GIVQDAASKHKQLSELLRSGSSPNLNMGVGGPGQGMASQAQQNSPGLGLIN
SMVKSPI-------PNMGMGTSGPNQGPT-PSATGMMNSPVNQPAMGMNTGMNAGMNPGM
LTA--GNG-QGMMPNQVMNGSIGAGRGRPNMQYPNPGMGNAGNLMSEPLQQGSPQMGGQA
GLRGPQP---LKMGMMNNPNPYGSPYTQNSGQQIGASGLGLQIPTKSVLPNSLSPFAMDK
KAVPGGGMPSMGQQQAPQVQQSGLVTPVAQGMGSGAHTADPEKRKLIQQQLVLLLHAHKC
QRREQANGEVRQCNLPHCRTMKNVLNHMTHCQSGKSCQVAHCASSRQIISHWKNCTRHDC
PVCLPLKNAGDKRNQQSILTGTPVGLGNT-SSLGVGQQSTPSLSTVSQIDPSSIERAYAA
LGLPYQVNQMPTQPQVQAKNQQSGQSPQGMRSMSNINASPMGVNGGVGV----QTSNLLP
DSMLHSAINSQNPMMSENASVASLGPMPTAAQPSNTGIRKQWHEDITQDLRNHLVHKLVQ
AIFPTPDPAALKDRRMENLVAYARKVEGDMYESANNRAEYYHLLAEKIYKIQKELEEKRR
TRLQKQNNLSNAAGMVPVAMNPGPTMGQPQPGMTSNGPLLDPSLVRGSVPNQMMPRITPQ
PGLSQFPQMNMPQPPIGPRQTSPLQHHGQLAQPGALNPLGYGPRVQ-----QPSSQSQFL
PQTPFS--TQGMSVTNMPLPPPGGQAPVSQAQMSS-SSCPVNSPIMPPGSQG------SH
IHCPPLPQPALHQNSPSPVPSRTPTPHHTPPSIGAPQPPAAPV--PTPP-AMPPGPQSQA
LHPPPRQPTPPPTQLPPQVQPSLAAAASAD---QPQQQPLS-------QQSTSASAPTPT
APLPPPQPATPLSQ-PAVSIEGQVSNPPSTSSTEVNSQAISEKQ--PSQEVKVETKMEVD
QPE-----------PADSQPEDIPETK-----VEDCKVEPTE----TEERSTELKTEAKE
EEDQPSTSVTQSSPAPGQSKKKIFKPEELRQALMPTLEALYRQDPESLPFRQPVDPQLLG
IPDYFDIVKSPMDLSTIKRKLDTGQYQEPWQYVDDIWLMFNNAWLYNRKTSRVYKYCSKL
SEVFEQEIDPVMQSLGYCCGRKLEFSPQTLCCYGKQLCTIPRDATYYSYQNRYHFCEKCF
NEIQGESVSLGDDPSQPQTTINKEQFSKRKNDTLDPELFVECTECGRKMHQICVLHHEMI
WPLGFICDGCLKKTARTRKENKFSAKRLPSTRLGTFLENRVNDFLRRQNHPESGEVTVRV
VHASDKTVEVKPGMKARFVDSGEMAESFPYRTKALFAFEEIDGVDLCFFGMHVQEYGSDC
PPPNQRRVYISYLDSVHFFRPKCLRTAVYYEILIGYLEYVKKLGYTTGHIWACPPSEGDD
YIFHCHPPDQKIPKPKRLQEWYKKMLDKSVSERIVHDYKDIFKQATEDRLTSAKELPYFE
GDFWPNVLEESIKELEQEEEERKREEN-TSNESTDVTKGDSKNAKKKNNKKTSKNKSSLS
RGNKKKPGMPNVSNDLSQKLYATMEKHKEVFFVIRLIAGPAANSLPPIVDPDPLIPCDLM
DGRDAFLTLARDKHLEFSSLRRAQWSTMCMLVELHTQSQDRFVYTCNECKHHVETRWHCT
VCEDYDLCITCYNTKNHDHKMEKLGLGLDDESNNQQAAATQSPGDSRRLSIQRCIQSLVH
ACQCRNANCSLPSCQKMKRVVQHTKGCKRKTNGGCPICKQLIALCCYHAKHCQENKCPVP
FCLNIKQKLRQQQLQHRLQQAQMLRRRMASMQRTGVVGQQQGLPSPTPATPTTPTSQQPT
TPQTPQPQPP----S----QPQPTPPNSMPPYLPRTQAAGPVSQGKAPVTPPTPPQTAQP
PLPGPPPAAVEMAMQIQRAAETQRQMAHVQIFQRPI----QHQMP---PM-----APMGM
NPPPMARGPSGHLEPGM-GPTGMQ------QQPPWAQGALSPQQLQPGMPRPAMMSVAQH
GQPLNMAPQPGLGQV-GVSPLKPGTVSQQALQNLLRTLRSPSSPLQQQQVLSILHANPQL
LAAFIKQRAAKYANS-NPQPLPGQPGMPQGQPGLQP-PAMPGQQGVHSNPAMQNMNPMQA
GVQRAGLPQQQPQQQLQPPMGGMSPQAQQMNHNTMPSQFRDILRRQQMM------QQQQQ
GAGPGIGPGMANHNQFQQPQGVGYPP-QQQQQQQRMQHHMQQMQQGNMGQMGQLPQALGA
EAGASL-QAYQQRLLQQQMGSPAQPNPMSPQQHMLPNQAQSPHLQGQQIPSSLSNQVRSP
QPVPSPRPQSQPPHSSPSPRMQPQPSPHHVSPQTSSPHPGLVAAQANPMEQGHFASPDQN
PMLSQLTSPGMANLHGASATDLGLSTDNSDLNSNLSQSTLDIH
>Paramormyrops_kingsleyae_0
MAENVLDSGPPSAKRPKLSSPALSVSASDGNDFKSLFDLEHDLPDELIASADLGLVNGGD
VGQLHVGLPAGGQDAAAKHKQLSELLRTGGPPASAQQ------QQAAGGSPSSAAMGLLS
STKASQ-A-------MPGMGVQQ-QQHVQA-QQATMM----QQQ------GM---LNRGM
MGPQKGNGQQVMMGGQVMNGS-------PRMSYSNPGMGNNSSLLAETLQQQQQQLGAQT
GMRTQQPAAMNKMGMMGNPGTYSASYGQSAGQGLGGAGLGPQMQNKPPLPNSLAQFPLDK
KIQPVQGLPNMVSPQPTSMVAGGMVSGSQGTLAAAPPTADPEKRKLIQQQLVLLLHAHKC
QRREQANGEVRQCNLPHCRTMKNVLNHMTLCQAGKACQVAHCASSRQIISHWKNCTRHDC
PVCLPLKNAGDKRNQQSMLGSTSVGLGSSLGTVSGGQSSTPSLSAPSQIDPSSIERAYAA
LGLTYQGAQMPGQQPQGQM-----SGQAGIRSLGTVGGSPIGMNGGVGVQPQSQLPGLLP
DALLHSSMGPQS-LTNDSSTVSNLGSMPATAPPSSTGMRKSWQEDITQDLRNHLVHKLVQ
AIFPTPDPAALKDRRMENLVAYARKVEGDMYESANSRAEYYHLLAEKIYKIQKELEEKRR
TRLQKQGVMPAQAGLPPPSLGPPPSLG-PPSGLPPSSPLSDPSL-RPTVPTQMPNRMQSP
PGMAQFSQMGM--QTLGQKPTPPIQMGSPINQMG----M-GAPRMGQSNVAP--LQNQYL
PPGQFPSSGPVLGTGPVGMAQPVTQGGGVQGQMRSPSSLPVSSPAAPPGSEGLTLQPNSL
PHC-----PAIHQSSPSPARSRTPTPHPA---TPGLLTPQ-P-QTPTPPMLGLPAQQMQ-
---------------------QLGAALSLDKPMQLQQQ-----PSMSPQVGLGSSGPAQN
APLAPQHPRTPLSQKPSLMADGQVSTPASVSSVDMAASHSGTD-TAGALDPRVDLKQQDE
ED-GGPGGLMAGGGQVDIKA----EKLEEEPMGDGVKTEPMDTSSASEDRKPEVKTEAKE
EDEASGATGTLSSPASTQNRKKIFKPEELRQALMPTLEALYRQDPESLPFRQPVDPQLLG
IPDYFDIVKNPIDLSTIKRKLDTGQYQEPWQYVDDVWLMFNNAWLYNRKTSRVYKYCSKL
AEVFDQEIDPVMQSLGYCCGRKLEFSPQTLCCYGKQLCTIPRDAAYFSYQNRYHFCEKCF
NEIQGESVSLGDDPSQPQTSIGKEQFEKKKNDTLDPELLLECIDCGRKMHQICVLHNDTI
WPSGFVCDGCLKKANKTRKENKYSAKRLPQTKLGNFLEARVNEYLRRQAHPESGDVTIRV
VHVSDKVVEVKPGMKARFVDSGEMAESFPYRTKALFAFEDIDGADVCFFGMHVQEYGSDC
PPPNQRRVYISYLDSVHFFQPRCLRTAVYHEILIGYLEYVKKLGYTTGHIWACPPSEGDD
YIFHCHPADQKIPKPKRLQEWYRKMLDKAVAERIVHDYKDIFKQATEDRLTSAKELPYFE
GDFWPNVLEESIKELEQEEEERKREENSTSSESIDATKGDSKNAKKKNNKKTSKNKSSLS
RANKKKPGMPSVSNDLSQKLYATMEKHKEVFFVIRLIAGPTANSLPPIVDPDPLMACDLM
DGRDAFLTLARDKHWEFSSLRRAKWSSMCMLVELHNQGQDRFVYTCNECKHHVETRFHCT
VCEDYDLCITCYNSKGHEHKMEKLGLGLDDESGGQAASATQSPGDSRRLSIQRCIQSLVH
ACQCRNANCSLPSCQKMKRVVQHTKGCKRKTNGGCPICKQLIALCCYHAKHCQENKCPVP
FCLNIKHKLRQQQLQHRLQQAQMLRRRMASMQRIGPPGGAASLPSPGTTAPGTPTGGQTP
NSQTPTQGIPPMPQPSPQHQQQLPHGNAPPQHIPRPPGSSPPSQGKPSLGPATPPQQ---
QSPGPPQAALEMAMKIQRVAETQWQMAQAQMLQRQAGMMPHPQPQQPQGVPMNHV---GM
APQAQA-AARAHIE----------QGPMPQQQPAWGGPAMQPQPRPGMMGQPGMVPGQQQ
V---PQQQQAIRGSAAGAATVGSNNLPQAALQELLRTLRSPSSSLQQQQVLKILRLNPQL
MAAFIKQRAAKYQGAAG------QPA-PVG----VPVAGMQLGQG----VGMSPVAQLQQ
-QQRPLLSQQP-------QQG-------AM--SNINPQFRELLLRRHLQQQQQQQQQQQQ
--------QMSNHAQFQQPQPQGYPGQVAVAIQQR------QQQQNTMVGLPQQQQ-QPQ
SSQVLFQQALHQRRLQQQGGSPAQSSPISP----QQQMAQSPHLQAPPLASSPGNQVRSL
Q--PSPRPQSQPPHSSPSPRMQPQPSPHHISPQTGSPHSGMVAQQQNSMDPGPFGT-DPN
AMLSQLS--GLGGMHGAGAPDL-LAGNRADLGSNVNHSTLDMM
>Paramormyrops_kingsleyae_1
MADNGLDSGPPSAKRPKLSSPAL--SASDGNDFSSLFDLEHDLPDELI-SSELGLPNGGD
LGQLHAGVGHGVQDAAAKHKQLSELLRSSGPPGPPSG------QQVAGASPGGGAMGLHS
GMNASA-G-------PAGMGGPP--QQPSP-QHASMM----HPA------GMGGGMIRGM
AGAPKGNGQQGMMGGQVMNGS-------PRMGYPNMTLG--NNMLPDSLQQGVQQLAAQA
GLRGQQPGAVNKMGMMGNPGPYGSPYGQPAGQGLGGTGLGPQLQNKTGLPSNLGQFNLDK
KTPPMQGMAGMASQQPPAGVAAGMMSGAPGGLAPPPPTADPEKRKLIQQQLVLLLHAHKC
QRREQANGEVRPCSLPHCRTMKNVLNHMTHCQAGKSCQVAHCASSRQIISHWKNCTRHDC
PVCLPLKNAGDKRNQQTLLGSAGVGLGSALGTVPGGQPSSPSLNPPSQIDPSSIERAYAA
LGLTYQGAQMPAQAPQTQLPAQGLQGQPGMRPLGSMGGSPMGVNGGVGVQSANQQSSLLQ
DSMLHGGMNAQS-LMNDTAGVGVLGSMPTAAPPSASGMRKNWHEDITQDLRNHLVHKLVQ
AIFPTPDPAALKDRRMENLVAYARKVEGDMYESANSRAEYYHLLAEKIYKIQKELEEKRR
TRLQKQGMLPTQPGMPPSGLGQGPGMGHMPPGQPPNGPHSDPSLVRPPVPNQM-NRMQNP
SGMGQFSQMGM--QSMGQRSTPPLQMGVPVGQVG----M-GTPRMGQPNVNQ--LQNQYL
PPNQCPGSGPGLGPGSVGMAQ--------QSQMATPPPLPVSSPLPQTGPVGMGQASSSH
PHCP----PQLRQNSPSPARSLTPTPHHTPPALASSQTPQ-P-QLAQA------------
----------------------MGPGMGSDKPAQQQQQQMAGGAPGVPQPGLTSSVSTPT
APLPPQMPRTPLSQRSSLTADGQVSTPASVSSADAGSQHAPPD-------PKMEIKQNDE
EDEDEASDGKSSGKHADMKAEEKLDLKKEEAAGDRCKVEPMETVPGLEDRKPDVKVEPKE
EEEGSGSAGPLSSPSSAQSKRKIFKPEELRQALMPTLEALYRQDPESLPFRQPVDPQLLG
IPDYFDIVKNPMDLSTIKRKLDTGQYQEPWQYVDDIWLMFNNAWLYNRKTSRVYKYCSKL
AEVFEQEIDPVMQSLGYCCGRKLEFSPQTLCCYGKQLCTIPRDAAYFSYQNRYHFCEKCF
NEIQGESVSLGDDPSQPQTSINKEQFERKKNDTLDPELLVECIDCGRKMHQICVLHNETI
WPTGFVCDRCLKKSNKTRKENKYAAKRLPHTKLGNFLETRVNEYLRRQNHPESGEVTIRV
VHVSDKVVEVKPGMKARFVDSGEMAESFPYRTKALFAFEDIDGADVCFFGMHVQEYGSDC
PPPNQRRVYISYLDSVHFFQPRHLRTGVYHEILIGYLEYVKKLGFTTGHIWACPPSEGDD
YIFHCHPMDQKIPKPKRLQEWYKKMLDKAVSERIVHDYKDIFKQATEDRLTSAKELPYFE
GDFWPNVLEESIKELEQEEEERKREENSTSSESIDATKGDSKNAKKKNSKKTSKNKSSLS
RANKKKPGMPNVSNDLSQKLYATMEKHKEVFFVIRLIAGPAANSLPLIVEPDPLMACDLM
DGRDAFLTLARDKHLEFSSLRRSKWSTMCMLVELHNQSQDRFVYTCNECKHHVETRFHCT
VCEDYDLCINCYNNKGHEHKMEKLGLGLDDESNSQAAAATQSPGDSRRLSIQRCIQSLVH
ACQCRNANCSLPSCQKMKRVVQHTKGCKRKTNGGCPICKQLIALCCYHAKHCQENKCPVP
FCLNIKQKLRQQQIQHRLQQAQMLRRRMASMQRTGQPTGAGGLPSPGTTAPSTPTGAQPP
TPQTPTQSVPSVPPPSPQQQQQLQHANSLPPYVPRHPFSSPQSQGKPGLGPATPPQQQPL
PSSGPPPAAVEIAMKIQRVAETQRKMAQAQILKRQANMMPHHQPPQPQPIGMGHVGAPGL
SPQ----AARAHMEQGMMG---MQQNQLPQQQQAWGNPSMQIQPRSGMMGQPAMMVAQQQ
Q--------PGQGPVAGAGLAGGGSLPQAALQELLRALRSPSSPLQQQQVLEILRANPQL
MAAFIKQRASRYKGGA-PGGGGGGPG-AMGP---AVAAGMHMGQG----MGMPPMGPLQQ
----------QPQPQQQQQQAGLQGQA-----ANMTPQFRELLMRRQLQ--QQQQQQQQQ
--------QMGAHGQFQQPQPQAYPG---PALQQRLQHQHHQQQQNAM--LPQQPP-QAA
SSQSMLPQVLHQRLMQQQGGSPAQGSPMSPQQN---PMSQSPHLQGAPLAASLSSQVRSP
Q--LSPRPQSQPPRSSPSPRMQPQPSPHHISPQTGSPHPAMGVQQQGPMDPGPFGS-DPN
AMLSQLS--SMGALHGPGATEL-MGGNSQD----VNHSTLDMM
>Sus_scrofa_0
MAENVVEPGPPSAKRPKLSSPALSASASDGTDFGSLFDLEHDLPDELINSTELGLTNGGD
ISQLQTSL-GIVQDAASKHKQLSELLRSGSSPNLNMGVGGPGQSMASQAQQNSPGLGLIN
SMVKSPMAQAGLTSPNMGMGTSGPNQGPT-PSATGMMNSPVNQPAMGMNTGMNAGMNPGM
LAA--GNG-QGMMPNQVMNGSIGAGRGRPNMQYPNPGLANAGNLMTEPLQQGSPQMGGQT
GLRGPQP---LKMGMMNNPNPYGSPYTQNSGQQMGASGLGLQIPTKSVLPNSLSPFAMDK
KAVPGGGMPNMGQQQAPQVQQPGLVTPVAQGMGSGAHTADPEKRKLIQQQLVLLLHAHKC
QRREQANGEVRQCNLPHCRTMKNVLNHMTHCQSGKSCQVAHCASSRQIISHWKNCTRHDC
PVCLPLKNAGDKRNQQSILTGAPVGLGNT-SSLGVGQQSTPSLSTVSQIDPSSIERAYAA
LGLPYQVNQMPTPPQVQAKNQQSGQSPQGMRPMSNMSASPMGVNGGVGV----QTSNLLS
DSMLHSAINSQNPMMSENASVASLGPMPTAAQPSSTGIRKQWHEDITQDLRNHLVHKLVQ
AIFPTPDPAALKDRRMENLVAYARKVEGDMYESANNRAEYYHLLAEKIYKIQKELEEKRR
TRLQKQNMLPSAASMVPVSMNPGPNMGQPQPGMTSNGPLPDPSVIRGSVPNQMMPRITPQ
PGLNQFGQMSMPQPPIGPRQTSPLQHHGQLAQPGTLNPMGYGPRMQ-----QPSSQSQFL
PQAQFP--AQGMNVTNMPLAPSGGQAPVSQAQMSS-SSCPVNSPIMPPGSQG------SH
IHCPPLPQPVLHQNSPSPVPSRTPTPHHTPPSIGAQQPPAAPV--PTPP-AMPPGPQSQA
LHPPPRQPTPPPTQLPPQVQPSLPAAPTAD---QPQQQPLS-------QQSTAASVPTPT
APLLPPQPATPLSQ-PAVSIEGQVSNPPSTSSTEVNSQNIPEKQ--PSQEVKMEAKMEVD
PPE-----------PADTQPEDIPETK-----AEDCKVEPTE----TEERGTELKAETKE
EEDQPSTSATQSSPAPGQSKKKIFKPDELRQALMPTLEALYRQDPESLPFRQPVDPQLLG
IPDYFDIVKSPMDLSTIKRKLDTGQYQEPWQYVDDIWLMFNNAWLYNRKTSRVYKYCSKL
SEVFEQEIDPVMQSLGYCCGRKLEFSPQTLCCYGKQLCTIPRDATYYSYQNRYHFCEKCF
NEIQGESVSLGDDPSQPQTTINKEQFSKRKNDTLDPELFVECTECGRKMHQICVLHHEII
WPSGFVCDGCLKKTARTRKENKFSAKRLPSTRLGTFLENRVNDFLRRQNHPESGEVTVRV
VHASDKTVEVKPGMKARFVDSGEMAESFPYRTKALFAFEEIDGVDLCFFGMHVQEYGSDC
PPPNQRRVYISYLDSVHFFRPKCLRTAVYHEILIGYLEYVKKLGYTTGHIWACPPSEGDD
YIFHCHPPDQKIPKPKRLQEWYKKMLDKAVSERIVHDYKDIFKQATEDRLTSAKELPYFE
GDFWPNVLEESIKELEQEEEERKREEN-TSSESTDVTKGDSKNAKKKNNKKTSKNKSSLS
RGNKKKPGMPNVSNDLSQKLYATMEKHKEVFFVIRLIAGPAANSLPPIVDPDPLIPCDLM
DGRDAFLTLARDKHLEFSSLRRAQWSTMCMLVELHTQSQDRFVYTCNECKHHVETRWHCT
VCEDYDLCITCYNTKNHDHKMEKLGLGLDDESNNQQAAATQSPGDSRRLSIQRCIQSLVH
ACQCRNANCSLPSCQKMKRVVQHTKGCKRKTNGGCPICKQLIALCCYHAKHCQENKCPVP
FCLNIKQKLRQQQLQHRLQQAQMLRRRMASMQRTGVVGQQQGLPSPTPATPTTPTGQQPA
TPQTPQPQPP----S----QPQPTPPNSMPPYLPRTQAPGPVSQGKAAVTPPTPPQTAQP
PLPGPPPAAVEMAMQIQRAAETQRQMAHVQIFQRPI----QHQMPQMPPM-----APMGM
NPPPMARGPSGHLEPGM-GPAGMQ------QQPPWAQGGLPPQQLQSGMPRPAMMSVSQH
GQPLNMAPQPGLGQV-GVSPLKPGTVSQQALQNLLRTLRSPSSPLQQQQVLSILHANPQL
LAAFIKQRAAKYANS-NPQPLPGQPGMPQGQPGLQP-PTMPGQQGVHSGPAMQNMNPLQA
GVQRAGLPPQQPQQQLQPPMGGVSPQAQQMNHSTMPSQFRDILRRQQMM------QQQQQ
GAGPGIGPGMANHNQFQQPQGVGYAPQPQPQPQQRMQHHMQQIQQGNMGQVGQLPQALGA
EAGASL-QAYQQRLLQQQMGSPAQPNPMSPQQHMLPSQAQSPHLQGQQLP-SLSNQVRSP
QPVPSPRPQSQPPHSSPSPRMQPQPSPHHVSPQTSSPHPGLVAAPGNPMEQGHFASPDQN
TMLSQLASPGMANLHGASATDLGLSTENSDLNSNLSQSTLDIH
>Ornithorhynchus_anatinus_0
MAENVVEPGPPSAKRPKLSSPALSVAASDGTDFGSLFDLEHDLPDELINSTELGLTNGGD
ISQLQTSL-GMVQDAASKHKQLSELLRAGSSPNLNMGVGGPGQGIAPQTQQNSPGMGIIN
SMVKSPMAQAGLTSPNMGMGASGPNQGPPAQSTAGMMNSPVNQPGMGMNTGMNAGMNPGM
LAA--GNG-QGMLQGQVMNGSIGAGRGRPNMPYPNPGMGNAGNLLAETLQQGSPQMGGQA
GLRGQQPGAMNKMGMMSNPNPYGPPYSQNSGQQIGPGALGPQMQNKAGIPNSLPQFPMDK
KPVPGAGMTNMGQQQAP-VQQAGMVPTTPQGMGSGAPTADPEKRKLIQQQLVLLLHAHKC
QRREQANGEVRQCNLPHCRTMKNVLNHMTHCQAGKSCQVAHCASSRQIISHWKNCTRHDC
PVCLPLKNAGDKRNQQSLLSGAAVGLGNP-GSVGVGQQTTPSLNTTSQIDPSSIERAYAA
LGLTYQGNQMQSQTQAQVKNQPAGQSPQGMRPMNTMSASPMGVNGGVGV----QTPSLLS
DSMLHSAMNSQNPMMSENASVANLGAMPTAAQPSSTGIRKPWHEDITQDLRNHLVHKLVQ
AIFPTPDPAALKDRRMENLVAYARKVEGDMYESANSRAEYYHLLAEKIYKIQKELEEKRR
TRLQKQSMMPNAPGMPPTSMNQGPSMGQPQPGISANGPLPDPSMIRANVPGQMMNRMPPQ
PGMNQFGQINMQLPSIGPRQTPPLQHPGQLSQPGAMNQMGFASRMQQPGAGQPSSQSQFL
-QNQFSASAQGMNPSSLPMAQPSNQTPVSQAQMSN-SSCSGNSPAMAPGSQG------SH
IHCPPLPQTALHRNSPSPVPSRTPTPHHTPPGMGSQQAPAAPA--PTPP-AMPPGPQPQP
LHPAPRQPTPPQAQLPPQVQPPIPAPPAAE---QSQQQPLS-------QQSTTASVPTPT
APLPPQQPTTPLSQ-PAVSVDGQVSNPPSSSSTEVNSQTAPEQQ--PSQEVKMEPKMEDE
QPE-----------TTDAQSEDKQEAK-VASVAEDCKLEPME----SEEKAAEGKTEIKE
EEDQPSTPATQSSPAPGQSKKKIFKPEELRQALMPTLEALYRQDPESLPFRQPVDPQLLG
IPDYFDIVKSPMDLSTIKRKLDTGQYQEPWQYVDDIWLMFNNAWLYNRKTSRVYKYCSKL
AEVFEQEIDPVMQSLGYCCGRKLEFSPQTLCCYGKQLCTIPRDATYYSYQNRYHFCEKCF
NEIQGESVSLGDDPSQPQTTINKEQFSKRKNDTLDPELFVECTECGRKMHQICVLHNEII
WPSGFVCDGCLKKTGRTRKENKFSAKRLPSTRLGTFLENRVNDFLRRQNHPESGEVTVRV
VHASDKTVEVKPGMKARFVDSGEMAESFPYRTKALFAFEEIDGVDLCFFGMHVQEYGSDC
PPPNQRRVYISYLDSVHFFRPKCLRTAVYHEILIGYLEYVKKLGYTTGHIWACPPSEGDD
YIFHCHPPDQKIPKPKRLQEWYKKMLDKSVSERIVHDYKDIFKQATEDRLTSAKELPYFE
GDFWPNVLEESIKELEQEEEERKREEN-TSNESTDVTKGDSKNAKKKNNKKTSKNKSSLS
RGSKKKPGMPNVSNDLSQKLYATMEKHKEVFFVIRLIAGPAANSLPPIVEPDPLIPCDLM
DGRDAFLTLARDKHLEFSSLRRAQWSTMCMLVELHTQSQDRFVYTCNECKHHVETRWHCT
VCEDYDLCITCYNTKKHDHKMEKLGLGLDDESNNQQAAATQSPGDSRRLSIQRCIQSLVH
ACQCRNANCSLPSCQKMKKVVLHTKCCKRKTNGGCPICKQLIALCCYHAKHCQENKCPVP
FCLNIKHKLRQQQLQHRLQQAQMLRRRMASMQRTGVVGQQQGLPSPTPATPTTPTGQQPP
TPQTPQPQPPPQPAS----QPPPAPPNSMPPYLPRTQPPGVVSQGKAGVTPPTPPQVAQP
PVQGPPPAAVEMAMQIQRAAETQRQMAQVQIFQRPI----QHQMAQMPQM-----GPMGM
NPPPMARGPGGHLDQGM-GPAGMQ------QHPPWAQGGLPPQQLQPGMQRSSMMSVPQP
GQPMNVAPQQGMGQVPGVAQPKQGSLPQAALQNLLRTLRSPSSPMQQQQVLNILHSNPQL
LAAFIKQRAAKYAGAQNPQGLPGQAGMPQGQPGLQPQPAMQGQPVVHPNPAMQNLPPMPA
GVQRSGLPPQPP--QPPQAMAGLAPQAQQMNHSGMSPQFRELLMRRQQMQQRHQQQQQQQ
GAGPGLGPGLANHSQFQQPPGVGYP--QQQQQQQRMQHHMQQMQQGTMGQMSQLPQAMGA
EPGASLQQAFQQRLLQQQMGSPAQPNPMSPQQHMLPGQAQSPHLQGQQIPSSLSNQVRSP
QPVPSPRPQSQPPHSSPSPRMQPQPSPHHVSPQTSSPHPGLVAAQGNPMEQGHFGGPDQS
SMLSQLASPGLAGLHGTSATELGLGTDNSDLNPNLSQSTLDIH
>Microtus_ochrogaster_0
MAENVVEPGPPSAKRPKLSSPALSASASDGTDFGSLFDLEHDLPDELINSTELGLTNGGD
ISQLQTSL-GIVQDAASKHKQLSELLRSGSSPNLNMGVGGPAQVMASQAQQNSPGLGLIN
SMVKSPMAQTGLTSPNMGMGSSGPNQGPT-QSTTGMMNSPVNQPAMGMSTGMNAGMNPGM
LAA--GNG-QGIIPNQVMNGSIGTGRGRPNMQYPNPGMGNAGSLLTEPLQQGSPQMGGQA
GLRGPQP---LKMGMMNNPSPYGSPYAQNSGQQIGASGLGLPIQTKTVLPNSLSPFAMDK
KAVPGGGMPNMGQQPPSSVQQPSLVTSVAPGMGSGAHTADPEKRKLIQQQLVLLLHAHKC
QRREQANGEVRQCNLPHCRTMKNVLNHMTHCQSGKSCQVAHCASSRQIISHWKNCTRHDC
PVCLPLKNAGDKRNQQSILSGAPVGLGNP-SSLGVGQQSTPSLSTVSQIDPSSIERAYAA
LGLPYQVNQIPPQPQVQAKSQQSGQSPQGMRPMNNMSASPMGVNGGVGV----QTPNLLS
DSMLHSAINSQNPMMSENASVASLGPLPTAAQPSSTGIRKQWHEDITQDLRNHLVHKLVQ
AIFPTPDPAALKDRRMENLVAYARKVEGDMYESANNRAEYYHLLAEKIYKIQKELEEKRR
TRLQKQNMLPSAPGMVPVSMNTGTNMGQQQPGMTTNGPLPDPAMIRGSVPNQMMPRITPQ
PGLNQFGQMNMPQPPIGPRQPSPLQHHGQLAQSGALNPMGYGPRMQ-----QASSQNQFL
SQTQFP--SQGMNVTNMSLTPSSGQAPVSQAQMSS-SSCPVNSPIMPPGSQG------SH
VHCSTLPQPA-HQNSPSPVPSRTPTPHHTPPSLGPQQPPAAPV--PTPP-AIPPGPQPQA
LHPPSRQPTPP-THLPPQVQPSLPSAPSAD---QSQQQPRS-------QQSTAASVPTPT
APLLPPQPSTPLSQ-PAVSIEGQASNPPSTSSTEVNSQTVPEKQ--PSQEVKMEVKMEVD
QPE-----------PVDAQPEDTQEAK-----TEDGKVEPTE----TEERGTELKTEIKE
EEDQPGTSATQSSPAPGQSKKKIFKPEELRQALMPTLEALYRQDPESLPFRQPVDPKHLG
IPDYFDIVKSPMDLSTIKRKLDTGQYQEPWQYIDDIWLMFNNAWLYNRKTSRVYKYCSKL
SEVFEQEIDPVMQSLGYCCGRKLEFSPQTLCCYGKQLCTIPRDATYYSYQNRYHFCEKCF
NEIQGESVSLGDDPSQPQTTINKEQFSKRKNDTLDPELFVECTECGRKMHQICVLHHEII
WPTGFVCDGCLKKTARARKENKFSAKRLPPTRLGTFLENRVNDFLRRQNHPESGEVTVRV
VHASDKTVEVKPGMKARFVDSGEMAESFPYRTKALFAFEEIDGVDLCFFGMHVQEYGSDC
PPPNQRRVYISYLDSVHFFRPKCLRTAVYHEILIGYLEYVKKLGYTTGHIWACPPSEGDD
YIFHCHPPDQKIPKPKRLQEWYKKMLDKAVSERIVHDYKDILKQATEDRLTSAKELPYFE
GDFWPNVLEESIKELEQEEEERKREEN-TSNESTDVTKGDSKNAKKKNNKKTSKNKSSLS
RGNKKKPGMPNVSNDLSQKLYATMEKHKEVFFVIRLIACPAPNSLPPIVDPDPLIPCDLM
DGRDAFLTLARDKHLEFSSLRRAQWSTMCMLVELHTQSQDRFVYTCNECKHHVETRWHCT
VCEDY---XTCXNTKNHDHKMEKLGLGLDDESNNQQAAATQSPGDSRRLSIQRCIQSLVH
ACQCRNANCSLPSCQKMKRVVQHTKGCKRKTNGGCPICKQLIALCCYHAKHCQENKCPVP
FCLNIKQKLRQQQLQHRLQQAQMLRRRMASMQRTGVAGQQQGLPSPTPATPTTPTGQQPA
TPQTPQPQPT----S----QPQPTPPNNMPPYLPRTQTTGPVSQGKAAVTPPTPPQTAQP
PLPGPPPAAVEMAMQIQRAAETQRQMAHVQIFQRPI----QHQMPQMTPM-----TPMGM
NPPPMARGPGGHLDPGM-GPTGMQ------QQSPWAQGGISPQQMPSGMPRPAMMSVAQH
GQPLNMPQQPGLGQV-GVSPLKPGTVSQQALQNLLRTLRSPSSPLQQQQVLSILHSSPQL
LAAFIKQRAAKYANS-NSQPLPGQPGMPQGQPGLQP-PTMPGQQGVHSNPALQSMNPMQV
GVQRAGLPQQQPQQQLQPPMGGMSPQAQQMNHNTMPSQFRDILRRQMM---------QQQ
GAGPGIGPGMANHNQFQQSQGIGYPPQQQQQQQQRMQHHMQQMQQGNMGQMGQLPQALGA
EAGASL-QAYQQRLLQQQMGSPAQPNPMSPQQHMLPNQAQSPHLQGQQIPNSLSNQVRSP
QPVPSPRPQSQPPHSSPSPRMQPQPSPHHVSPQTSSPHPGLVAAQANPMEQGHFASPDQN
SMLSQLATPGMANLHGASATDLGLSTDNADLNSNLSQSTLDIH
>Oryctolagus_cuniculus_0
MAENVVEPGPPSAKRPKLSSPALSASASDGTDFGSLFDLEHDLPDELINSTELGLTNGGD
ISQLQTSL-GIVQDAASKHKQLSELLRSGSSPNLNMGVGGPGQVMASQAQQNSPGLGLIN
SMVKSPMAQASLTSPNMGVGAGGPNQGPT-QSTAGMMNSPVSQPAMGMNTGMNAGMNPGM
LAA--GNG-QGMMPNQVMNGSIGAGRGRPNMQYPNPSMGNAGNLLSEPLQQGSPQMGGQT
GLRGPQP---LKMGMMSNPNPYGSPYTQSSGQQIGASGLGLQIQTKTVLPNSLSPFAMDK
KGVPGGGMPNMGQQPAPQVQQPGLVTPVAQGMGSGAHTADPEKRKLIQQQLVLLLHAHKC
QRREQANGEVRQCNLPHCRTMKNVLNHMTHCQSGKSCQVAHCASSRQIISHWKNCTRHDC
PVCLPLKNAGDKRNQQSILTGAPVGLGNP-SSLGVGQQSTPSLSTVSQIDPSSIERAYAA
LGLPYQVNQMPTQPQVQAKNQQSGQSPQGMRPMGNMNASPMGVNGGVGV----QAPNLLS
DSMLHSAINSQNQLMNENASVASLGPMPTAAQPSSTGIRKQWHEDITQDLRNHLVHKLVQ
AIFPTPDPAALKDRRMENLVAYARKVEGDMYESANNRAEYYHLLAEKIYKIQKELEEKRR
TRLQKQNMLPN-AGMVPVSMNPGPNMGQPQPGMTSNGPLPDPTMIRGSVPNQMMPRITPP
SGLNQFGQMSMPQPPIGPRQTSPLQHHGQLAQPGALNPMGYGPRMQ-----PPTSQSQFL
PQSQFS--SQGMNVANMPLAPPSGQVPVSQAQISG-SSCPVNSPIMPPGSQG------SH
MHCPPLAQPPLHQNSPSPVPSRTPTPHHTPPSIGAQQPPAAPV--PTPP-AMPAGPQPQA
LHPPPRQPTPPTTQLPPQVQPSLPAAPPAD---QP-QQPRS-------QQSTAASVPTPT
VPLLPPQPATPLSQ-PTVSIEGQASNPPSTSSAEVNAQAVPEKQ--PAQEVKVEAKMEVD
QPE-----------PAAVPPEDVPESK-----AEDCKVEPPE----TEERGTELKTEIKE
DDDQPSTSAPQSSPAPGQSKKKIFKPEELRQALMPTLEALYRQDPESLPFRQPVDPQLLG
IPDYFDIVKSPMDLSTIKRKLDTGQYQEPWQYVDDIWLMFNNAWLYNRKTSRVYKYCSKL
SEVFEQEIDPVMQSLGYCCGRKLEFSPQTLCCYGKQLCTIPRDATYYSYQNRYHFCEKCF
NEIQGESVSLGDDPSQPQTTINKEQFSKRKNDTLDPELFVECTECGRKMHQICALHHEII
WPVGFVCDGCLKKTARTRKENKFSAKRLPSTRLGTFLENRVNDFLRRQNHPESGEVTVRV
VHASDKTVEVKPGMKARFVDSGEMAESFPYRTKALFAFEEIDGVDLCFFGMHVQEYGSDC
PPPNQRRVYISYLDSVHFFRPKCLRTAVYHEILIGYLEYVKKLGYTTGHIWACPPSEGDD
YIFHCHPPDQKIPKPKRLQEWYKKMLDKAVSERIVHDYKDIFKQATEDRLTSAKELPYFE
GDFWPNVLEESIKELEQEEEERKREEN-TSNESTDVTKGDSKNAKKKNNKKTSKNKSSLS
RGSKKKPGVPSVSNDLSQKLYATMEKHKEVFFVIRLIAGPAANSLPPIVDPDPLIPCDLM
DGRDAFLTLARDKHLEFSSLRRAQWSTMCMLVELHTQSQDRFVYTCNECKHHVETRWHCT
VCEDYDLCITCYNTKNHDHKMEKLGLGLDDESNNQQAAATQSPGDSRRLSIQRCIQSLVH
ACQCRNANCSLPSCQKMKRVVQHTKGCKRKTNGGCPICKQLIALCCYHAKHCQENKCPVP
FCLNIKQKLRQQQLQHRLQQAQMLRRRMASMQRTGVVGQQQGLPSPTPATPTTPTGQQPT
TPQTPQPQPT----S----QPQPTPPNSMPPYLPRTQAAGPVSQGKAAVTPPTPPQTAQP
PLPGPPPAAVEMAMQIQRAAETQRQMAHVQIFQRPI----QHQMPQMTPM-----TPMGM
NPPPMARGPSGHLEPGM-GPAGMQ------QQPPWAQGGLPPQQLQSGMPRPAMMSVAQH
GQPLNMAPQPGLGQV-GVSPLKPGTVSQQALQNLLRTLRSPSSPLQQQQVLSILHANPQL
LAAFIKQRAAKYANS-SPQPLPGQPGMPQGQPGLQP-PTMPGQQGVHSNPAMQNMNPMQA
GVQRAGLPQQPPPQQLQPPMGGMSPQAQQMNHNTMPSQFRDILRRQQMM------QQQQQ
GAGPGMGPGMANHNQFQQPQGVGYPPQQQQQQQQRMQHHMQQMQQGNMGQMGQLPQALGA
EAGASL-QAYQQRLLQQQMGSPAQPNPMSPQQHMLPSQAQSPHLQGQQIPNSLSNQVRSP
QPVPSPRPQSQPPHSSPSPRMQPQPSPHHVSPQTSSPHPGLVAAQANPMEQGHFASPDQN
SMLSQLASPGMANLHGASATDLGLSTDNSDLNSNLSQSTLDIH
>Erpetoichthys_calabaricus_0
MADNVVDPGPPSAKRPKLSSPALSVSASDGTDFGSLFDLEHDLPDELINSTELTLPNGGD
LSQLQTSLGGIVPDAASKHKQLSELLRSGSTTSLVSQQQPPPQGGAQNPQGGSPGLGMLN
NMVKSPLGQQTLTSPGPGMG-----QHPS--GAAGMM---GGQSGMG-------GMTPGM
MAAQTGNGPQGILGGQVLNGSLGAGRGRPNMTYSNANINNANNLLAETLQQGAPQMGGQT
GLRGPQPGTINKMNMMGTPNPY-PPYGQNSTPQMSAGALGPQMQNKPGLPNNLAQFTMDK
KPAAGAAMPNMATQQPPQVPQGGLTPPGAPSMGSAPPTADPEKRKLIQQQLVLLLHAHKC
QRREQANGEVRQCNLPHCRTMKNVLNHMTHCQAGKSCQVAHCASSRQIISHWKNCTRHDC
PVCLPLKNAGDKRNQQTLLNTASIGLGNSLSNV-GGQQSTANLNQASQIDPSSIERAYAA
LGLTYQGTQMQPQPQPQVSPSQSLPGQPALRPINAM-GNPMGVNGGIGVQAPTQQQNLIA
ESMLHSAMNSQNPLMNDGANVGNLSSMPTAAPPSSTGIRKSWHEDITQDLRNHLVHKLVQ
AIFPTPDPAALKDRRMDNLVAYARKVEGDMYESANSRAEYYHLLAEKIYKIQKELEEKRR
TRLQKQGMMPNQPGLPPPPMSQVP----QAPGMPPNGPSLESSLIRPNVPNQIV-RMQSP
AGMSQFSQLNM--QQIGQRSTPPLQHPGPMNQAGAMNNL-GGPRLSQPPVGQMQNQNQYL
PPTQFSGSSPGMNATSVAMQQPGGQAAMTQAQMSN-SSLPVNSPVSAASVAH--PQSNAQ
MHCSQLPQPPVRQNSPSPARSLTPTPHVTPPGLPSAQTPQ-P-QTPTPPQVPPPAIQQQQ
QQPPP--PQPPPSQL-------TSQAPNATLSEK-QQQPSVPQTAGQP-PSMGSSVPTPN
ASMQSQHPRTPLSQKSAVNTDGLVSNPASVSSADVGSQQPPPD--VGPPEIKMEIKQDDD
DIEPE---------TADIKPDEKPEVKEDLPLPEESKPEPMDSS--SEEKKPEIKMEAKE
EDR-PSTPIMQVSPALGQSKRKIFKPEELRQALMPTLEALYRQDPESLPFRQPVDPQLLG
IPDYFDIVKSPMDLSTIKRKLDTGQYQEPWQYVDDIWLMFNNAWLYNRKTSRVYKYCSKL
AEVFEQEIDPVMHTLGYCCGRKLEFSPQTLCCYGKQLCTIPRDAAYFSYQNRYHFCEKCF
NEIQGETVSLGDDPSQPQTTIGKDQFEKKKNDTLDPELFVECTDCGRKMHQICVLHNETI
WPSGFVCDGCLKKFCKTRKENKYAAKRLPQTKLGSFLETRVNDFLRRQNHPESGEVTIRV
VHVSDKVVEVKPGMKARFVDSGEMAESFPYRTKALFAFEDIDGADVCFFGMHVQEYGSDC
PPPNQRRVYISYLDSVHFFQPRCLRTGVYHEILIGYLEYVKKLGFTTGHIWACPPSEGDD
YIFHCHPPDQKIPKPKRLQEWYKKMLDKAVAERIVHDYKDIFKQATEDRLTSAKELPYFE
GDFWPNVLEESIKELEQEEEERKREENSTSNESTEAGKGDSKSAKKKNNKKTSKNKSSLS
RGNKKKPGMPNVSNDLSQKLYATMEKHKEVFFVIRLIAGPTANSLPPIVEPDPLMACDLM
DGRDAFLTLARDKHLEFSSLRRAKWSSMCMLVELHNQSQDRFVYTCNECKHHVETRFHCT
VCEDYDLCITCYNTKGHEHKMEKLGLGLDDESNNQAAAATQSPGDSRRLSIQRCIQSLVH
ACQCRNANCSLPSCQKMKRVVQHTKGCKRKTNGGCPICKQLIALCCYHAKHCQENKCPVP
FCLNIKHKLRQQQLQHRLQQAQMLRRRMASMQRTGTVAAQQGLPSPS-LTPTTPPGTQPP
TPQTPTPQLTPVPQPAPVNQPTHHPPSTLPTY-PRATG-QPLSQGKPGMGPATPPPQQPP
PSQGPPPAAVEMALKIQRAAETQRQMAQAHIFGCHTGMINQMGGPAQHNLTMNH-NVAGM
PSQAAR--------QGLV-PGPQQQQVMPSSQPPWGAQPI-QQQRPPIIGHPGMVAQPQV
QQPPQVGGQP---------QSRSNTHPQTALQDLLRTLRSPSSPIQQQQVLSILRSNPQL
MAAFIKQRAAKYQGASAAAGMGGQPPNPAAG---SMHPGQPQGQG----VGMPNMNQLQQ
-VVGPVISPQQPPQQPQQPQGGIPGQSQPMNHSIINPQFRELLMRRQLM-QQQQQQQQQQ
--------QMANHAQFQQPP-TGYPGQSPVSQQQRMQHHL---QQSSLAGMPQPP-----
---PSLQQVIQQRLLQQ----PGQGNPMSPQQQQQQQMSQSPHLQGP----SLSNQVRSP
QPVPSPRPQSQPPHSSPSPRMQPQPSPHHVSPQTGSPHPGLVVQQNSALDQGPFGS-DQN
AMLSQLSS-GMGGLHGANGADL-LASNNPDLSANISHNTLDML
>Columba_livia_0
------------------------------------------------------------
------------------------------------------------------------
------------------------------------------------------------
------------------------------------------------------------
------------------------------------------------------------
------------------------------------------------------------
------------------------------------------------------------
-----------------LLGGAAVGLANT-GSVGVGQQTTPSINTTSQIDPSSIERAYAA
LGLTYQGNQMQTQPQAQVKNQQQGQSPQGLRPMNPMSANPMGVNGGVGV----QTPNLLP
DSMLHSTMNSQNPMMSESTNVASLGAMPT-AQPSNTGIRKQWHEDITQDLRNHLVHKLVQ
AIFPTPDPAALKDRRMENLVAYARKVEGDMYESANSRAEYYHLLAEKIYKIQKELEEKRR
TRLQKQNMIPNAPGMPQAPMNQGPNMGQPQPGMSANGPLPDPTLIRANVPNQMMNRMQAQ
PGMNQFGQMNMQLSPMGPRQTPPLQHPGQLSQAGAMNQMGFPPRMQQPGVGQPSGQNQFL
QQTQFPASSPGMNTASLPMTQPGNQTPVSQAQMTS-ASCPVNSPAMAPGSQG------SH
IHCPPLPQPPMHRNSPSPVPSRTPTPHHTPPGLGSQQAAAAPT--PTPQ-AMPPGPQSQT
MHPPQRQPTPPQAQLPPQVQPPVPVTPSAE---Q-QQQPLS-------QQSTTASVPTPT
APLQPQHPTTPLSQ-PAVSIDGQVSNPPSTSSTEVNSQTVPEQQQPPLQEVKMDIKTDEG
EPE-----------QAELQMEEKPEVK-VEPVMEECKPDPME----QEEKKSEVKTEIPE
GEERPTTPATQSSPAAGQSKKKIFKPEELRQALMPTLEALYRQDPESLPFRQPVDPQLLG
IPDYFDIVKNPMDLSTIKRKLDTGQYQEPWQYVDDIWLMFNNAWLYNRKTSRVYKYCSKL
AEVFEQEIDPVMQSLGYCCGRKLEFSPQTLCCYGKQLCTIPRDATYYSYQNRYHFCEKCF
NEIQGESVSLGDDPSQPQTTINKEQFSKRKNDTLDPELFVECIECGRKMHQICVLHNEII
WPSGFVCDGCLKKTGRTRKENKFSAKRLPATRLGTFLENRVNDFLRRQNHPEAGEVTVRV
VHASDKTVEVKPGMKARFVDSGEMAESFPYRTKALFAFEEIDGVDLCFFGMHVQEYGSDC
PPPNQRRVYISYLDSVHFFRPKCLRTAVYHEILIGYLEYVKKLGYTTGHIWACPPSEGDD
YIFHCHPPDQKIPKPKRLQEWYKKMLDKSVSERIVHDYKDIFKQATEDRLTSAKELPYFE
GDFWPNVLEESIKELEQEEEERKREEN-TSNESTDVSKGDSKNAKKKNNKKTSKNKSSLS
RGNKKKPGMPNVSNDLSQKLYATMEKHKEVFFVIRLIAGPAANSLPPIVEPDPLIPCDLM
DGRDAFLTLARDKHLEFSSLRRAQWSTMCMLVELHTQSQDRFVYTCNECKHHVETRWHCT
VCEDYDLCITCYNTKNHDHKMEKLGLGLDDESNNQQTATTQSPGDSRRLSIQRCIQSLVH
ACQCRNANCSLASCQKMKRVVQHTKGCKRKTNGGCPICKQLIALCCYHAKHCQENKCPVP
FCLNIKHKLRQQQLQHRLQQAQMLRRRMASMQRTGVVGQQQGLPSPTPATPTTPTGQQPT
TPQTPQPQPPPQPAS----QPQPAPPNSMPPYMPRTQPPSAVSQGKAGVTPPTPPQPPQP
PVQGPPPAAVEMAMQIQRAAETQRQMAQVQIFQRPI----QHQMPQ---M-----PPMGM
NPPQMGRGPGGHIDQGM-GPAGIQ------QQPPWVQGGLP-AQLQPGMQRPSMMSVAQP
GQPMNMAPQPGMGQVPGAAQPKQPPLPQAALQNLLRTLRSPSSPMQQQQVLNILHSNPQL
LAAFIKQRAAKYAGSQNPQGMAG------GQPAPQPQQAMQGQQGVHPNPAMQNMNPMQA
GVQRPSMPQQQPQQQPQQAMAGMNPQAQQMNHSGMAPQFRDLLMRRQMIQQRHQQQQQQQ
GAGPALGPGMANHSQFQQPQGVGYP-QQQQQQQQRMQHHMQQMQQGNMGQISQLPQAMSA
ETGASLQQAFQQRLLQQQMGSPAQPNPMSPQQHMLPNQAQSPHLQGQQLPSSLTNQVRSP
QPVPSPRPQSQPPHSSPSPRMQPQPSPHHVSPQTSSPHPGLVAAQANPMDQGHFASPEQS
AMLSQLASPGMAGLHGTSATELGLSSENSDLNSNLSQSTLDIH
>Calidris_pugnax_0
MAENVVEPGPPSAKRPKLSSPALSVSASDGTDFGSLFDLEHDLPDELISSTELGLTNGGD
INQLQTSI-GLAQDAASKHKQLSELLRAGSSTNLNMGVGGPGQGMASQTQQNSPGMGMLN
SMVKSPMAQAGLTSPNMAMGASGPNQGPSAQSTAGMMNSPVNQPGMGMNTGMNAGMNPGM
LAA--GNG-QGMMQGQVMNGSIGAGRGRPNMPYPNPGMGTAGNLLAETLQQGSPQMGGQA
GLRGPQPGAMNKMGMMSNPSPYGQPYSQNTGQQIGASGLGPQMQNKAGLQNSLPQFPMDK
KPVPGAGMPNMGQQQAPQVQQAGMGPAASQGMGSGAPTADPEKRKLIQQQLVLLLHAHKC
QRREQANGEVRQCNLPHCRTMKNVLNHMTHCQAGKSCQVAHCASSRQIISHWKNCTRHDC
PVCLPLKNAGDKRNQQSLLGGAAVGLANT-GSVGVGQQTTPSINTTSQIDPSSIERAYAA
LGLTYQGNQMQTQPQAQVKNQQQGQSPQGLRPMNPMSANPMGVNGGVGV----QTSNLLP
DSMLHSTMNSQNPMMSESANVASLGAMPT-AQPSNTGIRKQWHEDITQDLRNHLVHKLVQ
AIFPTPDPAALKDRRMENLVAYARKVEGDMYESANSRAEYYHLLAEKIYKIQKELEEKRR
TRLQKQNMIPSAPGMPQAPMNQGPNMGQPQPGMSTNGPLPDPTLIRANVPNQMMNRMQAQ
PGMNQFGQMNMQLSPMGPRQTPPLQHPGQLSQAGAMNQMGFPSRMQQPGVGQPSGQNQFL
QQTQFPASSPGMNAASMPMTQPGTQTPVSQAQMTS-ASCPVNSPAMAPGSQG------SH
IHCPPLPQPPMHRNSPSPVPSRTPTPHHTPPGLGSQQASAAPT--PTPQ-AMPPGPQSQT
MHPPQRQPTPPQAQLPPQVQPPVPVTPSAE---Q-QQQPLS-------QQSTTASVPTPT
APLQPQHPTTPLSQ-PAVSIDGQVSNPPSTSSTEVNSQTVPEQQQPPLQEVKMDIKTDEG
EPE-----------QTELQMEEKPEVK-VEPVVEECKPDPME----QEEKKSEVKTEIPE
GEERPTTPATQSSPAAGQSKKKIFKPEELRQALMPTLEALYRQDPESLPFRQPVDPQLLG
IPDYFDIVKNPMDLSTIKRKLDTGQYQEPWQYVDDIWLMFNNAWLYNRKTSRVYKYCSKL
AEVFEQEIDPVMQSLGYCCGRKLEFSPQTLCCYGKQLCTIPRDATYYSYQNRYHFCEKCF
NEIQGESVSLGDDPSQPQTTINKEQFSKRKNDTLDPELFVECIECGRKMHQICVLHNEII
WPSGFVCDGCLKKTGRTRKENKFSAKRLPATRLGTFLENRVNDFLRRQNHPEAGEVTVRV
VHASDKTVEVKPGMKARFVDSGEMAESFPYRTKALFAFEEIDGVDLCFFGMHVQEYGSDC
PPPNQRRVYISYLDSVHFFRPKCLRTAVYHEILIGYLEYVKKLGYTTGHIWACPPSEGDD
YIFHCHPPDQKIPKPKRLQEWYKKMLDKSVSERIVHDYKDIFKQATEDRLTSAKELPYFE
GDFWPNVLEESIKELEQEEEERKREEN-TSNESTDVSKGDSKNAKKKNNKKTSKNKSSLS
RGNKKKPGMPNVSNDLSQKLYATMEKHKEVFFVIRLIAGPAANSLPPIVEPDPLIPCDLM
DGRDAFLTLARDKHLEFSSLRRAQWSTMCMLVELHTQSQDRFVYTCNECKHHVETRWHCT
VCEDYDLCITCYNTKNHDHKMEKLGLGLDDESNNQQTATTQSPGDSRRLSIQRCIQSLVH
ACQCRNANCSLPSCQKMKRVVQHTKGCKRKTNGGCPICKQLIALCCYHAKHCQENKCPVP
FCLNIKHKLRQQQLQHRLQQAQMLRRRMASMQRTGVVGQQQGLPSPTPATPTTPTGQQPP
TPQTPQPQPPPQPAS----QPQPAPPNSMPPYMPRTQPPSAVSQGKAGVTPPTPPQPPQP
PVQGPPPAAVEMAMQIQRAAETQRQMAQVQIFQRPI----QHQMPQ---M-----PPMGM
NPPQIGRGPGGHIDQGM-GPAAMQ------QQPPWVQGGLP-AQLQPGMQRPSMMSVAQP
GQPMNMAPQPGMGQVPGAAQAKQPPLPQAALQNLLRTLRSPSSPMQQQQVLNILHSNPQL
LAAFIKQRAAKYAGSQNPQGMTGQPGIPQGQPGLQPQQTMQGQQGVHPNAAMQNMNPMQA
GVQRPSMPQQQPQQQPQQAMAGMNPQAQQMNHSGMAPQFRDLLMRRQMIQQRHQQQQQQQ
GAGPALGPGMANHNQFQQPQGVGYPQQQQQQQQQRMQHHMQQMQQGNMGQISQLPQAMSA
ETGASLQQAFQQRLLQQQMGSPAQPNPMSPQQHMLPNQAQSPHLQGQQLPSSLTNQVRSP
QPVPSPRPQSQPPHSSPSPRMQPQPSPHHVSPQTSSPHPGLVAAQANPMDQGHFASPDQS
AMLSQLASPGMAGLHGTSATELGLSSENSDLNSNLSQSTLDIH
>Sinocyclocheilus_anshuiensis_1
MADNVLESGPPSAKRPKLSSPALSVSASDGNDFGSLFDLEHDLPDELINSSDLGLPNGMD
PSQLHTSLGGSGQDTAAKHKHLSELLRPGCPPSTS----------TAAGNPGNPSLGMMG
GLSGTP-V-------TQGLGGPQ--QQ-----QPGMM----PQP------GMVAGLNRGM
MGAQKGNGPQSMMGGQMMNGA-------PRMGYANAGMVGNGNMLPDALQQTGQQT-AQA
AMRPQQPGAVNKMGMMGAPGPYGGSYGQCGGQ-----SLGPQLQNKAGQPNSINQFNIDK
KPQHGQNMVGM---QSSGVV------------AAAPPAADPEKRKLIQQQLVLLLHAHKC
HRREQANGEVRQCSLPHCRTMKNVLNHMTHCQAGKSCQVAHCASSRQIISHWKNCTRHDC
PVCLPLKSAGDKRNQQSLLGGAGMGMGGPLGGLPGGQPSAPNLNPPSQIDPSSIERAYAA
LGLTYQGNQASSQNQQTSVP-----AQPGMRTLNNIGGNSMGVNGGVGAPITNQHPGMLP
DGMLHRNMTPQS-LMNDGSGVGNMGSAATATPPSA-GMRKNWHEDITQDLRNHLVHKLVQ
AIFPTPDPAALKDRRMENLVAYARKVEGDMYESANSRAEYYHFLAEKIYKIQKELEEKRR
TRLQKQGMMPAQPGMPNSALPQAPGMNQ---AQPPNGPQSDPSLVQAAGPNQMVNRMQNP
AGMNQFAQVGM-QQPMGQRATPPLPMGANLNQMG----MQGTPRMTQPNLPQ--LQNQYM
-QNQFPGTGAGLGQGAVGLNQPAGQGAMPQNQMPTPPSLAVSSPVAQTQAA-QGPQPGLH
THC-----PPLRQNSPSPARSLTPAPHQTPPQLPGNQTPQ-P-HTPTSSTTMAPPATQL-
--------------------PPMAQGVGSEKASQLQQQSHGGGAAGGPQTGLASSVPSQN
AHGLCAHPHTPLSQKSSLTADGQASTPASDSSADPSSQQTSSE-PTAPLDPETEVKQQEE
ED-ENETEDKASGKQTEIKTE------KEEPADDECKTEPMETSSTAEDKKPEVKTEPKE
EE----AAGTNSTPTNTQSKKKVFKPDELRQALMPTLEALYRQDPESLPFRQPVDPQLLG
IPDYFDIVKNPMDLSTIKRKLDTGQYQEPWQYVDDVWLMFNNAWLYNRKTSRVYKYCSKL
AEVFEQEIDPVMQELGYCCGRKLEFSPQTLCCYGKQLCTIPRDAAYFSYQNRYHFCEKCF
NEIQGENVSLGDDPTQPQTSINKDQFQRKKNDTLDPELLLECADCGRKMHQICALHNETI
WPSGFVCDGCLKKANATRKENKYTARRLPQTKLGSFLETRVNEYLKRQNLPETGDVTIRV
VHVSDKVVEVKPGMKSRFVDSGEMSESFPYRTKALFAFQDIDGTDVCFFGMHVQEYGSDC
PPPNQRRVYISYLDSVHFFQPRHLRTGVYHEILIGYLEYVKKMGFVIGHIWACPPSEGDD
YIFHCHPSDQKIPKPKRLQEWYKKMLDKAVAERIVHDYKDIFKQATEDRLTSAKELPYFE
GDFWPNVLEESIKELEQEEEERKREENNTSSESIDATSGDSKNAKKKNSKKTSKNKSSLS
RANKKKPGMPNVSNDLSQKLYASMEKHKEVFFVIRLIAGPSANSLPPILDPDPLMACDLM
DGRDAFLTLARDKHLEFSSLRRAKWSSMCMLVELHNQSQDRFVYTCNECKHHVETRFHCT
VCEDYDLCITCYNTKGHEHKMEKLGLGLDDESNNQSAGSTQNPGDSRRLSIQRCIQSLVH
ACQCRNANCSLPSCQKMKRVVQHTKGCKRKTNGGCPICKQLIALCCYHAKHCQENKCPVP
FCLNIKHKLRQQQLQHRLQQAQMLRRRMATMQRAGQPPG--GLPSPGATGPSTPTGTQPA
TPQTPTQNLASLPQPSPQQ-GQLPHPHN--QYGPHSTGPSPQSQGKPSLGPATPPQL---
QSSGPPPAAVEIAMKIQQVADAQRKMAQVQMLHRQAGMMPHHQQPQG-QMGVAHVGPPGM
ASQAQTSANRVQMEQGMMGAGPM-QGQMPQQQQQWPGQGMPTQQRPAMMAQVAMQPPQQQ
QPQQQAPQMPNRNALSGVVGAAAGNLPQGALQDLLRTLRSPSSPLQQQQVLNILRSNPQL
MAAFIKQRVHKYK---GPAVPQGGPG-PMGS---VPQPRMHLGQG----VNMTQMSQL--
-QQRPLL-----------------------------------------------------
------------------------------------------------------------
------------------------------------------------------------
---------------------------FNIS-----------------------------
-------------------------------------------
>Sinocyclocheilus_anshuiensis_0
MAENVLESGPPSAKRPKLSSPALSASVSDGNDFCSLFDLEYDLPDELISSSELSLANGGD
LGQLHGNLGSSGQDAAAKHKQLSELLRHGSASAAQ--------QQGAMGSPAGASMGLFG
NMKASP-G-------TQGMGPQG-QQRLSP-QQAMLM----QQQQM---AGMVGNMNRNM
LGPQKGNGQQNMLGAQMMNGS-------PRIGHHNPSMGSSSNLLAEALQQ-----GGQG
GLRAQQPGAMNKMGMNAGSGPYGGPYGQPASQGLGVAGLAPQLQNKPGLPNSPAQFNLDK
K--PVQSIPGMASQPSPVGAMAGIVPNTQGTLGGVPPAADLEKRKLIQQQLVLLLHAHKC
QRREQANGEVRQCNLPHCRTMKNVLNHMTHCQAGKSCQVAHCASSRQIISHWKNCTRHDC
PVCLPLKNAGDKRNQQSLLGTGGVGLSSSLGNVTGGTPSAPHLNTPGQIDPSSIERAYAA
LGLTYQGNQASPQPVLQT-----------QRAMNTMGANPMGVNGAVGGQSQNQQSNLLQ
ETMLHLNMNSQS-LMNDNA-VGGVGSMPVANPAASAGMSKNWHEDITQDLRNHLVHKLVQ
AIFPTPDPAALKDRRMENLVAYARKVEGDMYDSANSRAEYYHLLAEKIYKIQKELEEKRR
TRLQKQGMMPTQPGMSPTGLQQGPGIGQLPTGLPSNGPLSDPSVVRPIGPNQMLNRMQNA
IGMNPFGHMGM--QSMGQRSTPPLPISTPLNQGS----M-GSVRMPQPNVAQ--MQNQYR
QTGPFQGSNPVLGAGSVNMAHPGNDSPVTQGQMPTLSSLPMGSPLAQPGSVGLGTQSISF
PQC-----SPFYQNSPSPAHSRTPTP------TSGSQTPQ-P-HTPSLPQLA--GSQQQ-
----------------------LPPSASSDNAMQPPQQSLGGTPPAVSHSGL-------S
TPNASQHPRTPLSHKGSVPVDSQAVTPASVSSADTSFQQGPSD-STATLEPKVEVKQKVD
EDEEEGMTGGKTGKHEDIKAEEKPEIKKEEP-SD---GVPMETSATGEDKKPDINSEPKE
EEEGSGSTANHSSPSGFPNKKKIFKPEELRQALMPTLESLYRQDPESLPFRQPVDPSLLG
IPDYFDIVKNPMDLSTIKRKLDTGQYQEPWQYVDDIWLMFNNAWLYNRKTSRVYKYCSKL
AEVFEQEIDPVMQSLGYCCGRKFEFSPQTLCCYGKQLCTIPRDAAYFSYQNRYHFCEKCF
NEIQGESVSLGDDPSQPQTSINKDQFEKKKNDTLDPELFVECMDCGRKMHQICVLHNDTI
WPSGFVCDGCLKKSNKTRKENKYAAKRLPQTKLGIYLETRVNDFLKRHNHPESGEVTIRV
AHVSDKVVEVKPGMKSRFVDSGEMAESFPYRTKALFAFEEVDGVDVCFFGMHVQEYGSDC
PPPNQRRVYVSYLDSVHFFQPHSLRTSVYHEILIGYLDYVRKQGFTTGHIWACPPSEGDD
YIFHCHPPDQKIPKPKRLQEWYKKMLDKSVSERIVHDYKDIFKQATEDRLTSAKELPYFE
GDFWPNVLEESIKELEQEEEERKREENSTSNESVDTTKGDSKNAKKKNNKKTSKNKSNLS
RANKKKPGMPNVSNDLSQKLYATMEKHKEVFFVIRLIAAPNSNSLLPIVDLDPLMACDLM
DGRDAFLTLARDKHLEFSSMRRSKWSTMCMLVELHNQSQDRFVYTCNECRHHVETRFHCT
VCEDYDLCITCYNTKGHKHKMEKLGLGLDDESNNQAPSSTQNPGDSRRLSIQRCIQSLVH
ACQCRNANCSLSSCQKMKRVIQHTKGCKRKTNGGCPICKQLIALCCYHAKHCQENKCPVP
FCLNIKQKLRQQQLQHRLQQAQMVRRRMASMQRTGQQIGNGGLPSPGTTGPSTPTSTQPP
TPQTPTQCQTPVTQTSLQQ-QHLQHANNLPPYVQRPPGSSPQSMGKPGMVPGSFPQQQQ-
QLPGPPPAAVEIALKIQRVAETQRQMAQQKILQRNQGMMPLHQGPQTQQMVMNLVGPQGM
PPQTQAAVARTHMDQGMITAG-MQQAQLPQPQQQWTGPGMPPQQRPGVMNQQGMVAPQQQ
QQQTGQQQQQGHSGVGGAAGGGPGNHSQAAIQDLLRTLRLPSSPHQQQQVLNILRSNPQL
MATFIRQRVPRYLGRG-PGAGGGGPG---GGPGITAQGGMHMAQG----TSM---NQL--
-QQRSMMGQQQQQQQQQQQQGVMPNQGANI--SNISPQFREIM-RRHLQ------QQQQQ
--------HRENNAQFQHPQPQNYSGQVAAALQQRLQQQQQQQQQSAMAGF--QQQ-IGS
QPQAMLQQALQQRLLQQSGGSPAQ-NPMSPQQP-QQQMSQSPHLQGQQLPNSLSNQVCSP
Q--PSPRPQSQPPNSSPSPRLQPQPSPHRISPQTGSPHGGMVAQQANAMDQGPFGG-DQS
AMLSQLG--GMGALHGQGTNDM-LT-NNQD----MNH-SLDLM
>Sinocyclocheilus_anshuiensis_2
MADNVLESGPPSAKRPKLSSPALSVSASDGNDFGSLFDLEHDLPDELINSSDLGFPNGMD
PGQLHTTLGGSGQDTAAKHKHLSELLRPGAPPSTS----------TATSNPGNPSLGMMG
GLSGNL-V-------TQGLGGPQ--QQ-----QPGMM----PQP------GMVAGLNRGM
MGAQKGNGPQGMMGGQMMNGA-------PRMGYANAGMVGNGNMLPDALQQAGQQM-AQA
AMRPQQPGAVNKMGMMGAPGPYSSSYGQCGGQ-----SLGPQLQNKAGQPNSINQFNMDK
KPQHGQNMGGM---QSSGVV------------AAAPPAADLEKRKLIQQQLVLLLHAHKC
HRREQANGEVRQCSLPHCRTMKNVLNHMTHCQAGKSCQVGHCASSRQIISHWKNCTRHDC
PVCLPLKSAGDKRNQQSLLGGAGMGMGGPLGGLPGGQPSAPNLNSPSQIDPSSIERAYAA
LGLTYQGNQASNQNQQTSVP-----AQPGMRTLNNIGGNSMGVNGGVGTPMTSQHPGMLP
DSMLHRNMTPQS-LMNDGSGVGNVGSAATATPPSA-GMRKNWHEDITQDLRNHLVHKLVQ
AIFPTPDPAALKDRRMENLVAYARKVEGDMYESANSRAEYYHLLAEKIYKIQKELEEKRR
TRLQKQGMMPAQPGMPNSALPQAPGMNQ---AQPPNGPHSDPSLVQATGPNQMVNRIQNP
AGMNQFAQVGM-QQPMGQRATLPLPMGANLNQMG----MQGTPRMTQPNVPQ--LQNQYM
-QNQFPGTGAGLGQGAVGLNQPAGQGAMSQNQMPTPPSLAVRSPVAQTQAA-QGPQPGLH
APC-----PPLRQ----------------------------------------PPSTQL-
--------------------PPMAQGVGSEKASQLQQPLHGGGAAGGPQTGLASSVPSQN
AHGLCAHPHTPLSQKSSLTADGQASTPASDSSADPSSQLTSSE-PTAPLDPKTEVEQQEE
ED-ENEMEDKASGKQTEIKTEEKPE--KEEPAGDECKTEPMETSSTAEDKKPEVKTEPKE
EE----AVGTNSTPANTQSKKKVFKPDELRQALMPTLEALYRQDPESLPFRQPVDPQLLG
IPDYFDIVKNPMDLSTIKRKLDTGQYQEPWQYVDDVWLMFNNAWLYNRKTSRVYKYCSKL
AEVFEQEIDPVMQELGYCCGRKLEFSPQTLCCYGKQLCTIPRDAAYFSYQNRYHFCEKCF
NEIQGENVSLGDDPTQPQTSINKDQFQRKKNDTLDPELLLECGDCGRKMHQICALHNETI
WPSGFVCDGCLKKASATRKENKYTAKRLPQTKLGNFLETRVNEYLKRQSHPETGDVTIRV
VHVSDKVVEVKPGMKSRFVDSGEMSESFPYRTKALFAFEDIDGTDVCFFGMHVQEYGSDC
PPPNQRRVYISYLDSVHFFQPRHLRTGVYHEILIGYLEYVKKMGFVTGHIWACPPSEGDD
YIFHCHPSDQKIPKPKRLQEWYKKMLDKAVAERIIHDYKDIFKQATEDRLTSAKELPYFE
GDFWPNVLEESIKELEQEEEERKREENNTSSESIDATSGDSKNAKKKNSKKTSKNKSSLS
RANKKKPGMPNVSNDLSQKLYATMEKHKEVFFVIRLIAGPSVNSLPPILDYDPLMACDLM
DGRDAFLTLARDKHLEFSSLRRAKWSSMCMLVELHNQSQDRFVYTCNECKHHVETRFHCT
VCEDYDLCITCYNIKGHEHKMDKLGLGLDDESNNQAAASTQNPGDSRRLSIQRCIQSLVH
ACQCRNANCSLPSCQKMKRVVQHTKGCKRKTNGGCPICKQLIALCCYHAKHCQENKCPVP
FCLNIKHKLRQQQLQHRLQQAQMLRRRMATMQRAGQPPG--GLPSPGATGPSTPTGTQPA
TPQTPTQNHTSLPQPSPQQ-GQLSHPHN--QYGPHSTGPSPQSQGKPSLGPATPPQL---
QLSGPPPAAVEIAMKIQQVADAQRKMAQVQMLQRQAGMMPHHQQPQG-QMGVAHVGPQGI
ASQAQASVNRVQMEQGMMGAGPMQQGQMPQQQQQWPGQGMPTQQRPAMMAQVAMQPPQQQ
QPQQQAPQMLNRNALSGVAGAAAGNLPQGALQDLLRTLRSPSSPLQQQQVLNILRSNPQL
MAAFIKQRVHKYKGGTGPAVPQGGPG-PMGG---VSQPGMHLGQG----VNMTQLPQL--
-QQRPLL-QQQQQQQQQQQQQGIQGQGPNM--ANMNPQFRDLVMRRQLQQQQQQQQQQQQ
--------QISNHAAFQQ---QSFPGQAAAALQQRLAQQHQ--QQQQNAAS----Q-SLQ
TSQALLQQALHQRMLQQQGTSLAQNNPMSPQ---QHQMSQSPHLQGQQLPSTLSNQVCSP
Q--PSPRPQSQPPHSSPSPRLQPQPSPHHISPQTGSPHSGMAPPQHNSKDPSGFGA-DQN
AMLSQLS--GLAGLRGPGANDM-LPPSGQDLAINMN-NPLDII
>Ceratotherium_simum_simum_0
MAENVVEPGPPSAKRPKLSSPALSASASDGTDFGSLFDLEHDLPDELINSTELGLTNGGD
ISQLQTSL-GIVQDAASKHKQLSELLRSGSSPNLNMGVGGPGQSMASQAQQNSPGLGLIN
SMVKSPMAQAGLTSPSMGMGTSGPNQGPT-PSTTGMMNSPVNQPAMGMNTGMNAGMNPGM
LTA--GNG-QGMMPNQVMNGSIGAGRGRPNMQYPNPGMGNAGNLMTEPLQQGSPQMGGQT
GLRGPQP---LKMGMMNNPNPYGSPYTQNSGQQIGASGLGLQIQTKSVLPNSLSPFAMDK
KAVPGGGMPNMGQQQAPPVQQPGLVTPVAQGMGSGAHTADPEKRKLIQQQLVLLLHAHKC
QRREQANGEVRQCNLPHCRTMKNVLNHMTHCQSGKSCQVAHCASSRQIISHWKNCTRHDC
PVCLPLKNAGDKRNQQSILTGAPVGLGNT-SSLGVGQQSTPSLSTVSQIDPSSIERAYAA
LGLPYQVNQMPTQPQVQAKNQQSGQSPQGMRPMSNISASPMGVNGGVGV----QTSNLLS
DSMLHSAINSQNPMMSENTSVASLGPMPTAAQPSSTGIRKQWHEDITQDLRNHLVHKLVQ
AIFPTPDPAALKDRRMENLVAYARKVEGDMYESANNRAEYYHLLAEKIYKIQKELEEKRR
TRLQKQNMLPNAAGMVPVSMNPGPNMGQPQPGMTSNGPLPDPSMIRGSVPNQMMPRITPQ
PGLNQFGQLSMPQPPIGPRQTSPLQHHGQLGQPGTLNPMGYGPRMQ-----QPSSQSQFL
PQTQFS--TQGMNVTNMPLAPSGGQAPVSQAQMSS-SSCPVNSPIMPPGSQG------SH
IHCPPLPQPALHQNSPSPVPSRTPTPHHTPPSIGAQQPPAAPV--PTPP-AMPPGPQSQA
LHPPPRQPTPPPTQLPPQVQPSLPAAPSAD---QPQQQPLS-------QQSTAASVPTPT
APLLPPQPATPLSQ-PAVSIEGQVSNPPSTSSTEVNSQTIPEKQ--PSQEVKMEAKMEVD
QPE-----------PADTQAEDIPETK-----AEDCKVEPTE----TEERGTELKTETKE
EEDQPSTSATQSSPAPGQSKKKIFKPEELRQALMPTLEALYRQDPESLPFRQPVDPQLLG
IPDYFDIVKSPMDLSTIKRKLDTGQYQEPWQYVDDIWLMFNNAWLYNRKTSRVYKYCSKL
SEVFEQEIDPVMQSLGYCCGRKLEFSPQTLCCYGKQLCTIPRDATYYSYQNRYHFCEKCF
NEIQGESVSLGDDPSQPQTTINKEQFSKRKNDTLDPELFVECTECGRKMHQICVLHHEII
WPSGFVCDGCLKKTARTRKENKFSAKRLPSTRLGTFLENRVNEYLRRQGHPESGEVTVRV
VHASDKTVEVKPGMKARFVDSGEMAESFPYRTKALFAFEEIDGVDLCFFGMHVQEYGSDC
PPPNQRRVYISYLDSVHFFRPKCLRTAVYHEILIGYLEYVKKLGYTTGHIWACPPSEGDD
YIFHCHPPDQKIPKPKRLQEWYKKMLDKAVSERIVHDYKDIFKQATEDRLTSAKELPYFE
GDFWPNVLEESIKELEQEEEERKREEN-TSNESTDVTKGDSKNAKKKNNKKTSKNKSSLS
RGNKKKPGMPNVSNDLSQKLYATMEKHKEVFFVIRLIAGPAANSLPPIVDPDPLIPCDLM
DGRDAFLTLARDKHLEFSSLRRAQWSTMCMLVELHTQSQDRFVYTCNECKHHVETRWHCT
VCEDYDLCITCYNTKNHDHKMEKLGLGLDDESNNQQAAATQSPGDSRRLSIQRCIQSLVH
ACQCRNANCSLPSCQKMKRVVQHTKGCKRKTNGGCPICKQLIALCCYHAKHCQENKCPVP
FCLNIKQKLRQQQLQHRLQQAQMLRRRMASMQRTGVVGQQQGLPSPTPATPTTPTGQQPT
TPQTPQPQPP----S----QPQPTPPNSMPPYLPRTQAAGPVSQGKAAVTPPTPPQTAQP
PLPGPPPAAVEMAMQIQRAAETQRQMAHVQIFQRPI----QHQMPQMTPM-----APMGM
NPPPMARGPSGHLEPGM-GPTGMQ------QQPPWAQGGLPSQQLQSGMPRPAMMSVAQH
GQPLNMAPQPGLGQV-GVSPLKPGTVSQQALQNLLRTLRSPSSPLQQQQVLSILHANPQL
LAAFIKQRAAKYANS-NPQSLPGQPGMPQGQPGLQP-PTMPGQQGVHSNPAMQNMNPMQA
GVQRASLPQQQPQQQLQPPMGGMSPQAQQMNHNTMPSQFRDILRRQQMM-----QQQQQQ
GAGPGIGPGMANHNQFQQPQGVGYPPQQQQQQQQRMQHHMQQMQQGNMGQMGQLPQALGA
EAGASL-QAYQQRLLQQQMGSPAQPNPMSPQQHMLPNQAQSPHLQGQQIPSSLSNQVRSP
QPVPSPRPQSQPPHSSPSPRMQPQPSPHHVSPQTSSPHPGLVAAQANPMEQGHFASPDQN
SMLSQLASPGMANLHGASAADLGLSTDNSDLNSNLSQSTLDIH
>Lepisosteus_oculatus_0
MADNVVESGPPSAKRPKLSSPALSVSASDGNDFGSLFDLEHDLPDELISSTDLGLANGGD
LGQLHTSLGPGGQDAAAKHKQLSELLRPGITAGLG----G---PPPGQQAGGGGPLGLLN
NMKSSP-G-------GAGMG-----QHLAG--PAVMM---GQQQQQP-------GMNRGM
LGPQKGNGSQGMMGGQVMNGS--PRMDRPNMSFQNTALGGANNLLAETLQQAAQQMAGQP
GLRGPQPGALSKSLMA---------------------------------PLGLFLLTMVH
THRP---MPVLNSPQSLSLTAPLFSPR-----LALSPSPEPSWRSL--------------
---------------------------LTHSRPSLPSAVAHCASSRQIISHWKNCTRHDC
PVCLPLKNAGDKRNQQSLLGGAGVGLGSALGSVSGGQQSAPSLNPPSQIDPSSIERAYAA
LGLTYQGTQIQPPPPQAQLPSQGMQGQPGMRPLNTMGGNAMGVNGGVGVQPPNQQSSLLQ
DAMLHPNMNSQNPLLSDGGAVGSLGSMPTATPPSVGGMRKSWHEDITQDLRNHLVHKLVQ
AIFPTPDPAALKDRRMENLVAYARKVEGDMYESANNRGEYYHLLAEKIYKIQKELEEKRR
TRLQKQGMMPSQPQP-----SLPPALAQAPPGLSPNGPHSDPSLVRPAGPGQMVNRMQNP
AGMSQFGQMGM--QSLGQRSTPPLQHNAPLNQMG----M-GPPRMGQPGVNQ--HQNQYL
PSGQFPGSGPGLGAGPVGLAQPG----ISQSQMPTPPSLQVSSPVAAANSGGLGPQPNSL
PMCPPLPQPPMRQNSPSPARSLTPTPHPTPPGL-GSQTPQ-P-QTPTPPQLGPPAQQTPQ
QQQLP-----------QGTPQPLGAPLSSDKPGQMQQQQQQHTVSTAPQPGLGSSTPTPT
TALPPQHPRTPLSQKSSINADGQVSNPASVSSVDVGSQQPPAE--ASNHEVKMEVKQEEE
ESEGT-------GIKSEIKTEEKPEIKKEEPGGEGCKAEPMEASPPGEDR----KAEPKE
EEEGSGSPATHSSPFNAQSKRKIFKPEELRQALMPTLEALYRQDPESLPFRQPVDPQLLG
IPDYFDIVKNPMDLSTIKRKLDTGQYQEPWQYVDDIWLMFNNAWLYNRKTSRVYKYCSKL
AEVFEQEIDPVMQGLGYCCGRKV----RTLCCTG--------------------------
-------------------------WGKKKNDTLDPELLVECIDCGRKMHQICVLHNDTI
WPAGFVCAGCLKKAGKTRKENKYAAKRLPQTKLGSFLENRVNEYLRRQNHPESGEVTIRV
VHVSDKVVEVKPGMKA--------------------------------------------
-----RRVYISYLDSVHFFQPRVLRTGVYHEILIGYLEYVKKLGFTTGHIWACPPSEGDD
YIFHCHPPDQKIPKPKRLQEWYKKMLDKAVSERIVHDYKDIFKQATEDRLTSAKELPYFE
GDFWPNVLEESIKELEQEEEERKREENSTSNESID---GDSKNAKKKNNKKTSKNKSSLS
RANKKKPGMPNVSNDLSQKLYATMEKHKEVFFVIRLIAGPTANSLPPIADPDPLMACDLM
DGRDAFLTLARDKHLEFSSLRRANWSSMCMLVELHNQSQDRFVYTCNECKHHVETRFHCT
VCEDYDLCITCYNTKGHEHKMEKLGLGLDDESNSQAAASTQSPGDSRRLSIQRCIQSLVH
ACQCRNANCSLPSCQKMKRVVQHTKGCKRKTNGGCPICKQLIALCCYHAKHCQENKCPVP
FCLNIKHKLRQQQLQHRLQQAQMLRRRVASMQR--QPPGGGGLPSPG-TAPGTPTGTQPP
TPQTPTQGLPMGPQPGPGQQQQQLPHNSLPPYGARPPGVSPHSQGKPGLGPATPPQQQQQ
QPPAPPPKAMEIAMKIQRVAETQRQMAQAQILQRQSGIMNHHPAPPGAQMGMSLMAGQGL
PTQAQAAAARAQMEQGMVAAAGMQPPQINQPQLQWGGQPMPPQQRPPMMPQPGLLSTQQQ
QQQQQQPLPPGRGPMGGVQGAGGGGLPQTALQELLRTLRSPSSPLQQQQVLNILRSNPQL
MAAFIKQR----------------PG------------------G---------------
------------------------------------------------------------
------------------------------------------------------------
-------------LD---------------------------------------------
------------------------PSP--------------------------FGS-DQN
AMLSQLA--GMGGLHGPGGADM-LTGSNPDMG--VSHNPLDIM
>Condylura_cristata_0
MAENVVEPGPPSAKRPKLSSPALSASASDGTDFGSLFDLEHDLPDELINSTELGLTNGGD
ISQLQTSL-GIVQDAASKHKQLSELLRSGSSPNLNMGVGGPGQGMASQTQQNSPGLGLIN
SMVKSPMTQAGLTSPNMGMGTSGPSQGPT-PSATGMMNSPVNQPAMGLNTGMNAGMNPGM
LTA--GNG-QGMVPNQVMNGSIGAGRGRPNMQYPNPGMGSAGNLMAEPLQQGSPQMGGQA
GLRGPQP---LKMGMMNNPNPYGSPYTQNSGQQMGASGLGLQIQTKPVLPNSLSPFAMDK
KAVPGGGMPNMGQQQAPPVQQPGLVTPVAPGMGSGAHTADPEKRKLIQQQLVLLLHAHKC
QRREQANGEVRQCNLPHCRTMKNVLNHMTHCQSGKSCQVAHCASSRQIISHWKNCTRHDC
PVCLPLKNAGDKRNQQSILTGAPVGLGNA-SSLGVGQQSTPNLSTVSQIDPSSIERAYAA
LGLPYQVNQMPAQPQVQAKNQQSGQSPQGMRPMSNMTASPMGVNGGVGV----QASNLLS
DSMLHSAINSQNPMMNENASVANLGPMPAAAQPSSTGIRKQWHEDITQDLRNHLVHKLVQ
AIFPTPDPAALKDRRMENLVAYARKVEGDMYESANNRAEYYHLLAEKIYKIQKELEEKRR
TRLQKQSMLPNTTGMVPVSMNPGPNMGQPQAGMASNGPLPDPSMIRGSVPNQMMPRITPQ
PGLNQFGQMSMPQPPIGPRQTSPLQHHGQLAQPGALNPMGYGPRMQ-----QPSSQGQFL
PQPQFS--TQGMNVTNMPLAPTGGQVPVSPAQMSS-SSCPVNSPIMPPGPQG------SH
IHCPPLPQSALHQNSPSPVPSRTPTPHHTPPSIGAQQPPPAPV--PTPP-AMPPGPQSQA
LHPPPRQPTPPPTQLPPQVQPSLPAAP-GD---QPQQQPLS-------QQSTAASVPTPT
APLLPPQPATPLSQ-PAVSIEGHVSNPPSTSSTEVNSQTIPEKQ--PSQEVKMEAKMEVD
QAE-----------PADSQPEDIPESK-----AEDCKVEPTE----KEERGTELKAEIKE
EEDQPSTSATQSSPAPGQSKKKIFKPEELRQALMPTLEALYRQDPESLPFRQPVDPQLLG
IPDYFDIVKSPMDLSTIKRKLDTGQYQEPWQYVDDIWLMFNNAWLYNRKTSRVYKYCSKL
SEVFEQEIDPVMQSLGYCCGRKLEFSPQTLCCYGKQLCTIPRDATYYSYQNRYHFCEKCF
NEIQGESVSLGDDPSQPQTTINKEQFSKRKNDTLDPELFVECTECGRKMHQICVLHHEII
WPTGFVCDGCLKKTARTRKENKFSAKRLPSTRLGTFLENRVNDFLKRQNHHESGEVTVRV
VHASDKTVEVKPGMKARFVDSGEMAESFPYRTKALFAFEEIDGVDLCFFGMHVQEYGSDC
PPPNQRRVYISYLDSVHFFRPKGLRTAVYHEILIGYLEYVKKLGYTTGHIWACPPSEGDD
YIFHCHPPDQKIPKPKRLQEWYKKMLDKAASERIVHDYKDIFKQATEDRLTSAKELPYFE
GDFWPNVLEESIKELEQEEEERKREEN-TSNESTDVTKGDSKNAKKKNNKKTSKNKSSLS
RGNKKKPGMPNVSNDLSQKLYATMEKHKEVFFVIRLIASPTANSLPPIVDPDPLIPCDLM
DGRDAFLTLARDKHLEFSSLRRAQWSTMCMLVELHTQSQDRFVYTCNECKHHVETRWHCT
VCEDYDLCITCYNTKNHDHKMEKLGLGLDDESNNQQAAATQSPGDSRRLSIQRCIQSLVH
ACQCRNANCSLPSCQKMKRVVQHTKGCKRKTNGGCPVCKQLIALCCYHAKHCQENKCPVP
FCLNIKQKLRQQQLQHRLQQAQMLRRRMASMQRTGVVGQQQGLPSPTPATPTTPTGQQPT
TPQTPQPQPP----S----QPQPTPPNSMPPYMPRTQAPGPVSQGKAAVTPPTPPQTAQQ
PLPGPPPAAVEMAMQIQRAAETQRQMAHVQIFQRPI----QHQMPQMTPM-----TPMGM
NPPPMARGPSGHLEPGM-GPTGMQ------QQPPWAQGGMPPQQLPSGMPRPAMMSVAQH
GQPLNIAPQPGLGQV-GVSPLKPGTVSQQALQNLLRTLRSPSSPLQQQQVLSILHANPQL
LAAFIKQRAAKYANS-NP-PLPGQPGMPPGQPGLQP-PTMPGQQGVHSSPAMQNINPMQA
GVQRAGLPQQQPQQQLQPPMGGMSPQAQQMNHNTMPSQFRDILRRQQLM-----QQQQQQ
GAGPGIGPGMANHNQFQQPQGVGYPPQQQQQQQQRMQHHMQQMQQGNMGQMGQLPQALGT
EPGASL-QAYQQRLLQPQMGSPAQPNPMSPQQHMLPNQAQSPHLQGQQIPSSLSNQVRSP
QPVPSPRPQSQPPHSSPSPRMQPQPSPHHVSPQTSSPHPGLVAAQANPMEQGHFASPDQN
SMLSQLASPGMATLHGASATDLGLSTDNSDLNANLSQSTLDIH
>Sarcophilus_harrisii_0
MAENVVEPGPPAPKRPKLASPALSVAASDGTDFGSLFDLEHDLPDELISSSELGLTNGGD
INQIQSSL-SIAQDAASKHKQLSELLRAGSSPNLNMGVGGPGQGMATQAQQNSPGMGILN
SMVKSPMGQAGLTSPNMGVGASGPNQGPSAQSAAGMINSPVNQPGLGMSTGMGAGMNPGM
LAT--GNG-QGMMPSQVMNGSIGAGRGRPNMPYPNQGMGNTGNLLAEPLQQGSPQMGGQA
GLRGPQPGSLGKMGIMNNPNPYGPPYSQNPAQQIGAAGLGPQMQNKAGMPNSLPQFPMDK
KPVPGAGMPNMGQQQAPQVQPPGMVPSAPQGMGSGPPTADPEKRKLIQQQLVLLLHAHKC
QRREQANGEVRQCNLPHCRTMKNVLNHMTHCQAGKSCQVAHCASSRQIISHWKNCTRHDC
PVCLPLKNAGDKRNQQSILTGASVGIGNA-GSVGVGQQSTPSLNPPSQIDPSSIERAYAA
LGLTYQGNQMQTQPQAPVKNQQPGQPAQGMRPMNALSASPMGVNGGVGV----QPSSLLP
DAMIHSTMNSQNPMMNENAGVANLGALPAANQPANAGIRKQWHEDITQDLRNHLVHKLVQ
AIFPTPDPAALKDRRMENLVAYARKVEGDMYESANSRAEYYHLLAEKIYKIQKELEEKRR
TRLQKQNLMPTGPGLAPPSMSQGPSLGPPPPTMAANGPLPDPTMIRANVPTQMMPRMPPQ
TGMNQFGQMNMQLPSLGPRQTPPLQHPGQLSQAGPMNSLAFASRMQQPGVGQPSSQNQFL
QQNQFSASSQGLNAANMPMAQPNSQAPVSQAQMSS-SSCPVNSPAMAPGSQG------NH
IHCPPLPQPSLHRNSPSPVPSRTPTPHHTPPGMGSQQPPAAPA--PTPP-AMNSGPQPPA
LHPTPRQPTPPQAQLPPQVQPPLPAVPSVE---PPQQQPLS-------QQSATPSVPTPT
APLPPQQPTTPLSQ-PAVSIEGQVSNPPSTSSTEVNSQTAPEQQ--PSQDLKIGSKMEED
PSE-----------PGDPQPEDKPEVK-AVAATEDSKLEAMD----TEEKPREVKMEVKE
EEEQPNTPATQSSPAPGQSKKKIFKPEELRQALMPTLEALYRQDPESLPFRQPVDPQLLG
IPDYFDIVKSPMDLSTIKRKLDTGQYQEPWQYVDDIWLMFNNAWLYNRKTSRVYKYCSKL
AEVFEQEIDPVMQSLGYCCGRKLEFSPQTLCCYGKQLCTIPRDATYYSYQNRYHFCEKCF
NEIQGESVSLGDDPSQPQTTINKEQFSKRKNDTLDPELFVECIECGRKMHQICVLHNEVI
WPSGFVCDGCLKKTGRTRKENKFSAKRLPSTRLGTFLENRVNDFLRRQNHPESGEVTVRV
VHASDKTVEVKPGMKARFVDSGEMAESFPYRTKALFAFEEIDGVDLCFFGMHVQEYGSDC
PPPNQRRVYISYLDSVHFFRPKCFRTAVYHEILIGYLEYVKKLGYTTGHIWACPPSEGDD
YIFHCHPPDQKIPKPKRLQEWYKKMLDKSVSERIVHDYKDIFKQATEDRLTSAKELPYFE
GDFWPNVLEESIKELEQEEEERKREEN-TSNESTDVTKGDSKNAKKKNNKKTSKNKSSLS
RGNKKKPGMPNVSNDLSQKLYATMEKHKEVFFVIRLIAGPAANSLPPIAEPDPLIPCDLM
DGRDAFLTLARDKHLEFSSLRRAQWSTMCMLVELHTQSQDRFVYTCNECKHHVETRWHCT
VCEDYDLCITCYNTKNHDHKMEKLGLGLDDESNNQQAAATQSPGDSRRLSIQRCIQSLVH
ACQCRNANCSLPSCQKMKRVVQHTKGCKRKTNGGCPICKQLIALCCYHAKHCQENKCPVP
FCLNIKHKLRQQQLQHRLQQAQMLRRRMASMQRTGVVGQQQGLPSPTPATPTTPTGQQPP
TPQTPQPQPPPQPAA----QPQPAPPNNMPPYMPRAQPPGPVSQGKAGVTPPTPPQTSQP
PVQGPPPAAVEMAMQIQRAAETQRQMAHVQIFQRPI----QHPMPQMTQM-----APMGM
NPPPMARGPGGHLEQGL-GPAGVQ------QQPPWAQSGLPPQQFQPGMQRPAMMSGNQP
GQPMNMAPQPGLGQVPAVAQSKQGSLPQAALQNLLRTLRSPSSPMQQQQVLNILHANPQL
LAAFIKQRAAKYATQ-NPQ------GLPQG------QPTMQVQQGVHPNPAMQAMNPMQA
GVQRASLPQPQPPPQPPPAMGGVSPQAPQMNHGGMSAQFRELLMRRQLLQQR--------
QQQQGVGPAMGNHGQFPQPQSLGYP---QQQQQQRMQHHMQQMQPGAMGQMSQLPQAMGA
EPAAQLQQAYQQRLLQQQMGSPAPPNPMSPQQHMLPGQA-----QGQQIPPSLSSQVRSP
QPVPSPRPQSQPPHSSPSPRMQPQPSPHHVSPQTSSPHPGLVAAQANAMEQGHFASPDQS
AMLSQLAGPGMAGLHGAGASDLGLSADSSDLNSSLSQSTLDIH
>Hippocampus_comes_0
MAENVLDSGPPSAKRPKLSSPALSASASDGNDFGSLFDLEHDLPDELISANEPGLVNGGD
LNQLHTTLGGGGQDAVAKHKQLSELLRSGGPTSTPQG------HQGALGSAGGTAIGHMA
NMKACP-GQV-----PQQIMGQG-QQHLSPQQQANMM----QQNA---VAGMMGGMNRAM
MAAQQNNGQPGMMGNQVMNGS-------PRMGFGNQGMGGNSNLLAETLQQ-----GVQA
GIRGQQPGALNKMAMMGNQGSFGGPYAGQGNQGLGGAGLGPQHQNKGSMANSLAQFNADK
KSQPIQGMATMGSPQSQSSVAPGMIPGAQGGLAGAPPTADPEKRKLIQQQLVLLLHAHKC
QRREQANGEVRQCNLPHCRTMKNVLNHMTHCQAGKNCQVAHCASSRQIISHWKNCTRHDC
PVCLPLKNAGDKRNPQSLLGAAAAGLSSSLGSVPGSQASAPNLNPPSQIDPSSIERAYAA
LGLTYQGNQIQGQHSQPNMPNQALQGQPGMRPMNPMGASPMGVNGGVGAPSQNQQANLLQ
DTMMHLNVNSQG-LMNDGSG---VGSMPTAGPPSTTGMRKSWHEDITQDLRNHLVHKLVQ
AIFPTPDPAALKDRRMENLVAYARKVEGDMYESANNRAEYYHLLAEKIYKIQKELEEKRR
TRLQKQGL------------GLGPSMGQSPAGLPPNGPLPDPSMVRPTGPNQMVNRMQSP
-GMNQFNQMGM--QSMGQRSTPPLPLGASGNQMG----I-VGPRMGQPNVNQ--LQNQYL
SQGQFPGSGPVVGTTPPGMAHPGPQGGMAQTQMGTPPSLPVASPLAQPASASMGQQPNSI
PHL-----GAMRGSSPSPAHSRSPTPHQTPPRLAGSQTPQ-P-HTPNAPQLAPPQPPQQ-
--------------------NQLGQGPGSNKPL--QQPHIG-AGSTTPHPGLGSS----A
TPHGAQLPRTPLSQKGSFQADSQAMTPASVSSLDNSSQQVQSDTTAAIPDHKSEVKQQDD
AEESDSGGGSKGGKLGNVKMEESPEVKKEECSAEGGKVVPMDTSVKTEDKKPEVKKELK-
EEQ-----SSDAAVSQAPAKKKIFKPEELRQALMPTLESLYRQEPESLPFRMPVDPQLLC
IPDYFDIVKNPMDLSTIKRKLDTGQYQDPWQYVDDIWLMFNNAWLYNRKTSRVYKCCSKL
AEVFEQEIDPVMQRLGYCCGRKLEFSPQTLCCYGKQLCTIPRDAAYFSYQNRYHFCEKCF
NEIQGETVSLGDDPTQPQTSINKEQFEKKKNDTLDPELLVECLDCGRKMHQICVLHNETI
WPSGFVCDGCLKKSNKTRRENKYSAKRLPQTKLGCFLETRVNDFLKRQSHPEAGEVFIRM
VHVSDKVVEVKPGMKSRFVDSGEMSESFPYRTKALFAFEDIDGADVCFFGMHVQEYGSDC
PQPNQRRVYISYLDSVHFFRPRSLRTAVYHEILIGYLEYAKKLGYTTGHIWACPPSEGDD
YIFHCHPADQKIPKPKRLQEWYKKMLDKAVAERIVHDYKDIFKQATEDRLTSANELPYFE
GDFWPNVLEESIKELEQEEEERKREENSTSNESIDDNKGDSKNAKKKNNKKTSKNKSSLS
RANKKKPGMPNVSNDLSQKLYATMEKHKEVFFVIRLIAGPMANALPPIVDPDPLMACDLM
DGRDAFLTLARDKHLEFSSLRRSMWSSMCMLVELHNQSQDRFVYTCNLCKHHVETRFHCT
VCEDYDLCITCYNTKGHEHKMEKLGLGLDDESSNQTGATTQSPGDSRRLSIQRCIQSLVH
ACQCRNANCSLPSCQKMKRVVQHTKGCKRKTNGGCPICKQLIALCCYHAKHCQENKCPVP
FCLNIKHKLCQQQLQHRLQQAQMLRRRMASMQRVGKPAGGNGLPSPGATGPGTPTGTQPP
TPQTPTPNMLALPQQSPQQQ-QQQHAGALPPYNPRAPGASPQSLGKPGLGPATPPQQQQT
QQQGPPLAAVETALKIQRLAETQRQMAQAQAQIRSLGMMPHHQNNPA-QMGMPHMGAQGI
PPQAQGIVGRTMLDQGMLG---M-QSQLPQANQQWGGPALNPQQRSAMMGHQQQSAVAQQ
QQQQQQQTQPGNRGLGGAAAVGPGSLPQGALQELLRTLRSPSSPLQQQQVLNILRSNPTL
MAAFIRQRAARYQGGQGP-----GSGGGVGGPGPAGQPGMNMAQGGGAAANVPTMAQLQQ
LQQRPMLPQQQQQQQQQQQQQQQQQQQQQQ--QQQQQQQQQQQQQQQQQQQQQQQQQQQQ
--------QMVNHGQFQQ---QGYPSQVAAALQQRL-HQMQQQQQNSMGGPGQQ-Q-LPQ
TSQALIHQNIHQRLLQQQGGSPAQSSPMSP----QQQMAQSPHLQGQGLAGALGNQVRSP
Q--PSPRPQSQPPHSSPSPRMQPQPSPHRISPQSSSPHPNMAPPPGGPVDPGQFSS-DQN
SIISQLS--GMAAMHAGGQSDM-LAPNNQELAANMNHNSLDLM
>Hippocampus_comes_1
MADNVLESGPPSAKRPKLSSPALSVSASDGNDFGSLFDLEHDLPDELISSSDLGLTNGGD
VNQLHTSLGVGGQDAAAKHKQLSELLRTGGASQQG--------GPTSNSTGPGASMGILG
GVSISPGA-------PQGMPPQG-QQQ-----QTGLM----QQI------GMVGGLNRAM
MGAQRASNQQGLMAGHVMNGS-------PRMGYPSAGMGNSSNLLAETLQQAAQQMGGQP
GIRPQQPGALNKMNMIANAGPYGGPFGQSAGQGLPGAGLSPQLQNKAGMANNMSQFNMEK
KVPTGQGMPGMMQQQQPPGIAAAAAGAAQVGLCTAPPTADPEKRKLIQQQLVLLLHAHKC
QRREQANGEVRQCNLPHCRTMKNVLNHMTHCQAGKSCQVAHCASSRQIISHWKNCTRHDC
PVCLPLKNAGDKRNQQSLVSSAGLGLVNSLGSVPGGQSNTPNLNPPNQIDPSSIERAYAA
LGLTYQGNQMQPQPPQANMPNQGMQGQAAMRNLNVMGGNSMGVNG--GVQPPNHQASLLP
DAMLQNSLNAQS-LVND--GVGNLGSMPTAAPPSVA-MRKSWHEDITQDLRNHLVHKLVQ
AIFPTPDPAALKDRRMENLVAYARKVEGDMYESANSRAEYYHLLAEKIYKIQKELEEKRR
TRLQKQGMMPGQPGLASSGLPQGPSLGQMAPGQPPNGPHADPSMIRAGGPNQMANRMQSP
AGMNQFGPMGM--QSMGQRSTPPLSLSAPMNQMG----M-GSARMGQPNATQ--LQNQYL
PPGQFPGS----SSGPVGVNQPGSQASVPQNQMSTPPSLPAGSPSAQSATP-MGNQPNAF
PHC-----PPIRTNSPSPARSLTPQPHQTTPALPRSQTPR-P-PTPSTPQLPP----QNQ
QQA------SQPQQ-------LPGQGGSSEKAHQLPPQTLGGATTSAPQPAQASLVPIQN
AHVPLQLPPTPLSPKLPVTTDGQVSSPASVSSTDPSSQLAPQE-GPAPVQIKMELKKQEE
EEEGDETQGDGKGKEPDDKAEEKLEIKKENLSEDGCKAEAMETSEIGEDKKPEVKKEPKE
QDE-----ASAGSPASTQSKKKIFKPEELRQALMPTLEALYRQDPESLPFRQPVDPQLLG
IPDYFDIVKNPMDLSTIKRKLDTGQYQEPWQYVEDIWLMFNNAWLYNRKTSRVYKYCSKL
AEVFETEIDPVMQSLGYCCGRKFEFSPQTLCCYGKQLCTIQRDAAYFSYQNRYHFCEKCF
NEIQGESVSLGDDPSQPQTSINKDQFQRKKNDTLDPELLVECSDCGRKMHQICVLHHETI
WPSGFVCDNCLKMANKTRKENKYAAKRLPQTKLGSYLESRVNDYIKRQNHPEAGEVTIRV
VHVSDKVVEVKPGMKSRFVDSGEMSESFPYRMKALFAFEDVDGADVCFFGMHVQEYGSDC
PPPNQRRVYISYLDSVHFFKPRHLRTAVYHEILLGYLEYAKRLGFTTGHIWACPPSEGDD
YIFHCHPPDQKIPKPKRLQEWYKRMLDKAVSERIVHDYKDIFKQATEDRLTSAKELPYFE
GDFWPNVLEESIKELEQEEEERKREENSTCNESTDAAKGDSKNAKKKNNKKTSKNKSSMS
RANKKKPGMPNVSNDLSQKLYATMEKHKEVFFVIRLIAGPTANSLPPITDPDPLMACDLM
DGRDAFLTLARDKHLEFSSLRRSMWSSMCMLVELHNQSQDRFVYTCNECKHHVETRFHCT
VCEDYDLCITCYNAKGHEHKMDKLGLGLDDDSNNQAAASTQSPGDSRRLSIQRCIQSLVH
ACQCRNANCSLPSCQKMKRVVQHTKSCKRKTNGGCPICKQLIALCCYHAKHCQENKCPVP
FCLNIKQKLRQQQLQHRLQQAQMLRRRMASMQRVGQPAGGPGLPSPGITAPSTPTGTQPP
TPQTPTPTMPAVPQPSPQHQQLHQHPANMPAFASRPPGSSPQSQGKPALGSATPPRQ-QP
QPSGPPPAAVEIAMKIQRVADAQRKMA----LQRQAGLMPHHQQGQGQQMAMGHVGPQGM
PTQNQAQSARSHMEAGMMAGGPMQQGQISQQQQQWTGPGIPPQQRQTMMNQQVLMVAQQQ
QQQQQQQQAQSHTAMPGPGTGAGGNITQAALQDLLRTLRSPSSPLQQQQVLNILRSNPQL
MAAFIKQRASKYKG---------GPG-PTGGPVGAGQSAMHMGSQGG--ANIATMAQLQQ
-QQRPML-QQQ-----QQQQAGL--QGSQM--ANLNPQFRELLRRRHLQQQQQQSQQHQQ
--------QIGNHGQFQQPQPPGYPGQAAAALQQRLQHQHH-QQQNAMAGLPQGPQ---P
PSQALLQQALHQRLLQQQGGSPAQSNPMSPQQ--PPQMAQSPHLQGQTLPTSLANQVRSP
Q--PSPRPQSQPPHSSPSPRMQPQPSPHHISPQTGSPHPGMVVQQQSSLEQ--FGS-EQS
AMLSQLS--GMAALHGQG-------GNSQDLGQNISHNPLDIM
>Cynoglossus_semilaevis_0
MAENVLDSGPPSAKRPKLSSPALSASASDGNDYGSLLELEQDLPDELITSNETGLVNGGD
LSQLHTALGGGGQDAVAKHKQLSELLRSGAPSSNQQG------HQGTMGSPGGTAMGHMV
NMKASP-GPG-----PQQMMGQAQQQHLSPQQQASIM----QQQQNT-SAGMMGEMNRAM
MGVQQNNGQPGMMGNQVMNGS-------PRMGFGNQGMGGNSNLLAETLQQ-----GGQV
GIRGQQPGAMNKMGMMGNPGPFGGPYTGQGNQGLGGTGLGPQLQIKSPMPNRLPQFNVDK
KNQPMQGMAAMDTQQAQTGVATGMVPNAQAGLAGAPPTADPEKRKLIQQQLVLLLHAHKC
QRREQANGEVRQCNLPHCRTMKNVLNHMTHCQAGKSCHVAHCASSRQIISHWKNCTRHDC
PVCLPLKNAGDKRNPQSLLSGAAASLSSTLGPVTGGPPSTPNLNPPSQIDPSSIERGYAA
LGLTYQGNQTPAQTNQPNMPNQGLQGQAGVRPLNPMGANAMRVNGGVGATPQNQQVNLLQ
DTLMHLNANNHS-LMNDGGG---VGSLPAGAPPLVTEMMENWPEDITQDLRNHLVHKLVQ
AIFPTPDPAALKDRRMENLVAYARKVEGDMYELATSRVEYYHLLAEKIYKIQKELEEKRK
TRLQKQGL------------GGSPGNGQPPPGMSPNGPLSDPAPVRPPGPNQMVNRTQGP
-GLNQ-----S--MMMCQRSS-PLPMGPTGNQMG----M-VGSRMGQPNVNQ--MPNQYM
PQGQFPGSGPGLGTTQPSIGQPGAVARMAQTQIGTPPSLPVASPLAQQGSAGGGHQPNSI
PHL-----GAMR-SSPSPAHSRSPTPHQTPPRLAGSQTPQ-P-HTPNASQLAPPPASQQ-
--------------------NQLSQGPGSNKSLQ-QQQHMGPTGSTTPHPGLTSS----S
TPHGPQLPRTPLSQKGSFTADSQAMTPASVSSVDTSSQQPQLDNSATNLEPKMEVKQQDE
EEEEESDTGSKGGKLSNIKMEERPELKKEECAGEGGKGDPMDTAIKTEEKRPEIKKEVKQ
EEE-----TSEASTPQAPSKKKIFKPEELRQALMPTLESLYRQDPESLPFRMPVDPQLLC
IPDYFDIVKNPMDLSTIKRKLDTGQYQDPWQYVDDIWLMFNNAWLYNRKTSRVYKYCSKL
AEVFEQEIDPVMQSLGYCCGRKLEFSPQTLCCYGKQLCTIPRDAAYFSYQNRYHFCEKCF
NEIQGETVSLGDDPSQPQTSINKDQFEKKKNDTLDPELLLECLDCGRRMHQICVLHNDTI
WPSGFVCDGCLKKTNKTRKENKYSAKRLPQTKLGCFLETKVNDFLKRQSHPESGEVFIRV
VHVSDKVVEVKPGMKSRFVDSGEMSESFPYRTKALFAFEDIDGADVCFFGMHVQEYGSDC
PQPNQRRVYISYLDSVHFFRPRSLRTAVYHEILIGYLEYVKKLGYTTGHIWACPPSEGDD
YIFHCHPADQKIPKPKRLQEWYKKMLDKAVAERIVHDQKDIFKQATEDRLTSAKELPYFE
GDFWPNVLEESIKELEQEEEERKREENSTSNESIDDSKGDSKNAKKKNNKKTSKNKSSLS
RANKKKPGMPNVSNDLSQKLYATMEKHKEVFFVIRLMAGPMANALPPIVDPDPLMACDLM
DGRDAFLTLARDKHLEFSSLRRSKWSSMCMLVELHNQSQDRFVYTCNECKHHVETRFHCT
VCEDYDLCITCYNTKTHEHKMEKLGLGLDDENSNQAAATTQSPGDSRRLSIQRCIQSLVH
ACQCRNANCSLPSCQKMKRVVQHTKGCKRKTNGGCPICKQLIALCCYHAKHCQENKCPVP
FCLNIKHKLRQQQLQHRLQQAQMLRRRMASMQRVGQPAGGNGLPSPGSTGPGTPTGTQPP
TPQTPTQNMPALTQQTSQQ-QQPQHPAGLPPYNPRASGASPQSLGKPGMGPGTPPQQQQQ
--QGPPLAAVETALKIQRLAETQRQMAQAQGQIR--GMMPHHQNPQA-QMGMPHMGGPGM
PPQAQGVVGRTMLDQGMLG---M-QSQLPQANQQWGGPTINPQQRPGMMSHQPGA--PQP
SQQT-QPPQPGNRAMGGAAPGAPGNMPQATLQDLLRTLRSPSSPIQHQQVLNILRSNPTL
MAAFIRQRAARYQNTQGAGTAAGTPGG--GGPGTAGQPGMNMVQGGAGGGNMPTMAQLQQ
MQQRPMLPQQQ------QQQGAMGGQQGNM--TNMPAQYREMIMMRRLQQQQQQQQQQQQ
--------QMGNHGQFQQ---QGYANQVSAALQQRLQHQQQQQQQNQMAGLGQQ---MPQ
TSQAMLHQNIHQRLLQQQGGSPAQSSPMSP----QQQMAQSHHLQGQ---GSLSNQVRSP
Q--PSPRPQSQPPRSSPSPRIQPQPSPHRISPQTGSPHPSMAPQPGGSMDHAQFSS-DQN
SIMSKLS--GMTGMHGGGPSDI-LGGNNQEMGTNINHNSLDLM
>Cynoglossus_semilaevis_1
MADNVLESGPPSAKRPKLSSPALSVSTSDGNDFGSFLDLEHDLPDELISSSDLGLTNGGD
VSQLHTTLSVGGQDAAAKHKQLSELLRAGAPGQQG--------GPTSNNTAPGASMGLMG
GVNVSSGG-------PPGMQPQG-QQQ-----QPGLM----QQV------GMVGGLNRAM
MGPQKGNTQQGLMGGQVMNGS-------SRMGYPNSGMNNSGNLLAETLQQGGQPMGSQA
GMRPQQPGALTKMNMMANAGPYGGPYGQSASQGLPGAGLGPQLQNKAGLPNNMAHFNMDK
KVPQSQGMPGMPQQQQPGAVAAASVGGAQVGLGTAPPTADPEKRKLIQQQLVLLLHAHKC
QRREQANGQVRQCNLPHCRTMKNVLNHMTHCQAGKLCQVAHCASSRQIISHWKNCTRHDC
PVCLPLKNAGDKRNQQPLLNSAGVGLVNSLGSIPGGQSSTPNLNPPNQIDPSSIERAYAA
LGLTYQGNQIPQQQQQTNLPNQGLQGQPGMRNLN-IGGNTMGVNG--GVQPPNQSSSLLP
DAMLHGSLNAQS-LMND--SLASLGSMPTATPPSTAGMRKSWHEDITQDLRNHLVHKLVQ
AIFPTPDPAALKDRRMENLVAYARKVEGDMYETANSREEYYQLLAVKIYKIQKELEEKRK
TRLQKQGMMPGQPGIASTGPPQGPSMGQMAPGPTSNGPHADPSMIRPAGPNQIVNRMQNA
SGMNQFGQMGM--QAMGQRSTPPLPLGAPINQMG----M-GAPRMGQPNSTQ--LQNQYL
SQGQFPGSSPGLNSVSVGMNQPGPQTAVPQNQMSVPPSLPASSPAAQSASS-MGTQPNSY
PHC-----SSIRTNSPSPARSLTPQPHQTPPALPRSQTPQ-P-QTPNTPQLPPPPQQQQQ
QQQQQ----QQQQQKQ---QQQQQQHQTSQHQQQPPQQTLCSMASSVPQSGQNSSAPNQN
AHVPLQL-QSPPSAKPSVTTDCQTSSPASVSSTDASSQHAPAE-ELVPVQVKMEVKKEKE
EEEGTDVKEEEQKKQCDMKMEDKPEIKEEKPLAGGCKSEPMDTSATSDDKKPEVKKEPKE
EEEG---SATNSSPASSQSKKKVFKPEELRQALMPTLEALYRQDPESLPFRQPVDPQLLG
IPDYFDIVKNPMDLSTIKRKLDTGQYQEPWQYVEDIWLMFNNAWLYNRKTSRVYKYCSKL
AEVFEVEIDPVMQGLGYCCGRKYEFSPQTLCCYGKQLCTIQRDAAYFSYQNRYHFCEKCF
NEIQGESVSLGDDPSQPQTSINKDQFQRKKNDTLDPELLVECTDCGRKMHQICVLHHETI
WPSGFVCDNCLKMANKTRKENKYAAKRLPQTKLGNYLETRVNDYLKRQSHPESGEVTIRV
VHVSDKVVEVKPGMKSRFVDNGEMAESFPYRMKALFAFEDIDGADVCFFGMHVQEYGSDC
PPPNQRRVYISYLDSVHFFKPRHLRTAVYHEILLGYLEYVRRQGFTTGHIWACPPSEGDD
YIFHCHPQDQKIPKPKRLQEWYKKMLDKAVTERIVHDYKDIFKQATEDRLTSAKELPYFE
GDFWPNVLEESIKELEQEEEERKREENSTSSESTDTIKGDSKNAKKKNNKKTSKNKSSLS
RANKKKPGMPNVSNDLSQKLYATMEKHKEVFFVIRLIAGPTANSLPSITDSDPLMACDLM
DGRDAFLTLARDKHLEFSSLRRSMWSSMCMLVELHNQSQDRFVYTCNECKHHVETRFHCT
VCEDYDLCITCYNTKGHEHKMDKLGLGLDDDSNNQSAAATQNPGDSRRLSIQRCIQSLVH
ACQCRNANCSLPSCQKMKRVVQHTKGCKRKTNGGCPICKQLIALCCYHAKHCQENKCPVP
FCLNIKQKLRQQQLQHRLQQAQMLRRRMASMQRVGQAAGGPGLPSPGTTAPSTPTGTQPP
TPQTPTQTMPPVPQQSPQHQQLQQHHNNVSPYANRPPGSSPQSQGKPVLGPATPPQPQQP
SQARPPPAAVEIAMKIQQVADAQRKMA----LQRQAGIAPHHQPGQGQQMGMGHVGPQGM
TPQAAAAAARAHMDQGMMAGGPMQQGQLPQQQQQWAGQGMPPQQRQAMMNQTAMMAAQQQ
QQQQHHPQAQGHAALGGAVAGAAGNIPQAALQDLLRTLRSPSSPHQQQQVLNILRSNPQL
MAAFIKQRASKYKGVQAPGGPGAPPG-PGGGPIGPGQPGMHMGGQGGTNVNMSTMAQLQQ
VQQRPML-QQQ----PQQQQGGMPGQGPQM--ANLNNQLREIFMRRHLQQQQQQQQQQQQ
--------QMGNHGQFQQPQPQGYPGQATAALQHRLQHQHHQQQQNAMAGLPQGPQ-PPT
SSQALLQQAIQQRLLQQQGGSPAQSNPMSPQP--PQQLSQSPHLQGQGLPTSLANQVRSP
Q--PSPRPQSQPPNSSPSPRMQPQPSPHHISPQTGSPHGGLGVQQQNSMDQ--FGL-DQS
GMLSQLS--GMAGLHGPG-------GNGQDLGQNLNHNPLDIM
>Takifugu_rubripes_0
MAENVLDSGPPSAKRPKLSSPALSASASDGNEFGSFLQLECDLPDELISSNEPGLVNGGD
LSQLHDALGPGSQDAVAKHKQLSELLRSGPPTSAQQG------HQGAMGSPGGAHMGHLA
NMKASS-GQG-----PPQMMGQGQQQHLSPQQQANMM----QQNA---AAGMMGGMNRAM
MGTQQNNGQPGMMGNQVMNGS-------PRMGFGNQGMGGNTNLLAETLQQ-----GGKG
GMRGQQPGPMNKMGMMGNPGPFGGPYQSQGNQ-----GLGPQLQNKGPMANNLAQFNVDK
KNQAMQGMAAMGSQQSQTGVAPGMVPNSQAGLAGAPPTADPEKRKLIQQQLVLLLHAHKC
QRREQANGEVRQCNLPHCRTMKNVLNHMTHCQAGKSCQVAHCASSRQIISHWKNCTRHDC
PVCLPLKNAGDKRNPQSVLGGATASLGSSLGAVPGGQPSAPSLNPPSQIDPSSIERAYAA
LGLTYQGNQI--QTPQPSMPNQGLQGQAGMRSLNPMGANPMGVNGGVGGPTQNQQANLLQ
DTMMHLNVNSQG-LLNDSAG---LGSMASVGPPTATGIRKSWHEDITQDLRNHLVHKLVQ
AIFPTPDPAALKDRRMENLVAYARKVEGDMYETANNRAEYYHLLAEKIYKIQKELEEKRR
TRLQKQGL------------GLGPSMGQSPTGLPPNGPLPEVSMVRPTGPNQMVNRMQGP
-GMNQFSQMGM--QSMGQRSTPPLPMVASGNQMG----M-VGPRMGQPNVNQ--IQNQYL
SQGQFPGAGQGVGPTQPGIAQPGTQTNMAQTQIGTPPSLPVASPLAQPGSVGMGQQANSI
PHL-----AAMRGSSPSPAHSRSPTPHQTPPRLAGSQTPQ-P-HTPSAPQLAPPPGSQP-
--------------------NHLGQGPGSNKSLQ-QQQHMGP-GSTTPHPGLASS----S
TPHGAQLPRTPLSQKGSFPGDSQALTPASVNSLDTCSQQPHLDTSSTSLDSKMEIKQQDE
EEDSEAGSCSKGGKLHSLKTEEKPEFKKEDCSREGGKGVPMDTSVKIEDRKSEIKKEVKE
EEE-----TSEAATPQAPAKKKIFKPEELRQALMPTLESLYRQDPESLPFRMPVDPQLLC
IPDYFDIVKNPMDLSTIKRKLDTGQYQDPWQYVDDIWLMFNNAWLYNRKTSRVYKYCSKL
AEVFEQEIDPVMQSLGYCCGRKLEFSPQTLCCYGKQLCTIPRDAAYFSYQNRYHFCEKCF
NEIQGETVSLGDDPTQPQTSINKDQFEKKKNDTLDPELFVECLDCGRRMHQICVLHHETI
WPSGFVCDGCLKKTNKTRKENKYCAKRLPQTKLGCFLETRVNDFLKRQSHPEAGDVTIRV
VHVSDKVVEVKPGMKSRFVDSGEMSESFPYRTKALFAFEDIDGVDVCFFGMHVQEYGSDC
PQPNQRRVYISYLDSVHFFKPRCLRTAVYHEILIGYLEYVKKLGYTTGHIWACPPSEGDD
YIFHCHPVDQKIPKPKRLQEWYKKMLDKAVAERIVHDYKDIFKQATEDRLTSAKELPYFE
GDFWPNVLEESIKELEQEEEERKREENSTCNESIDDTKGDSKNAKKKNNKKTSKNKSSLS
RANKKKPGMPNVSNDLSQKLYATMEKHKEVFFVIRLIAGPMANALPPIADPDPLMACDLM
DGRDAFLTLARDKHLEFSSLRRSMWSSMCMLVELHNQSQDRFVYTCNECKHHVETRFHCT
VCEDYDLCITCYNTKGHEHKMEKLGLGLDDESSNQAAATTQSPGDSRRLSIQRCIQSLVH
ACQCRNANCSLPSCQKMKRVVQHTKSCKRKTNGGCPICKQLIALCCYHAKHCQENKCPVP
FCLNIKHKLRQQQLQHRLQQAQMLRRRMASMQRVGQPAGGNGLPSPGATGPGTPTGTQPT
TPQTPTQNMPALPPQSPQQ-QQQQHPGGLPPYNPRPPGASPQSIGKPGLGTATPPQQQQQ
QPQGPPLAAVETALKIQRLAETQRQMAQAQAQIRGLGMMPHHQNAQA-QMGMPHMGAQGM
PPQGQGVVGRTMLDQGMLG---M-QPQLPQTNQQWGG----PQQRPGMMGHQQQAAVNQP
PPQQQQQPQPGNRGMGGAVAAASGNLPQGALQELLRTLRSPSSPLQQQQVLNILRSNPAL
MAAFIRQRAARYQGGQGPGG-GPGPAGPIGGPGAAGQPGLNMGQ-------------LQQ
LQQRPMMPQQQ----QQQQQGAMAGQQGNM--ANMSPQFRELLLMR------RLQQQQQQ
--------QMGNHGQFQQ---QGYPNQV-AALQQRLQHQMQQQQQNPMGGHVQQ-QGLPQ
ASQAMLHQNIHQRLLQHQGSSPAQSSPMSP----QQQMAQSPHLQGQGLAGSLSSQVRSP
Q--PSPRPQSQPPRSSPSPRMQPQPSPHRISPQTGSPHPSMAPPPSAPVDPSQFTS-EQN
SIISQLS--GMAGMQG-GQSDM-LGGSNQDLGTNINHNSL---
>Takifugu_rubripes_1
MADNVLDSGAPSAKRPKLSSPALSVSASDGNDFGSPFELEQDLPDELISSADLGLSNGGD
LSQLHTSLSLGGQDAASKHKQLSELLRAGAPPQQG--------VPASNSTAPGAPMGMMG
GVGVSPGG-------PQGMHPHG-QPQ-----QPGLM----PQV------GMVGGLSRAM
MGTQKGNPPHGMMGGQVMNGS-------PRMGYPNTGMGNNSNLLADTLQQGGQQMGAQA
TMRPQQPGALNKMNMMANTGPYAGPYSQSAGQALPGAGLGSPLQNKASMPNMLNQFNVDK
KTLP--GMPSQ-QEQQPGAVSVAATGVGPVGLSAGPPTADPEKRKLIQQQLVLLLHAHKC
QRREQANGEVRQCNLPHCRTMKNVLNHMTHCQAGKSCQVAHCASSRQIISHWKNCTRHDC
PVCLPLKNAGDKRNQQSLLNSAGVGLVNSLGALPGGQSNNPNLNPPNQIDPSSIERAYAA
LGLTYQGNQMPQQPSQPNMPTQGLQGQPGMRALNSMGGNSMGVNGGVGVQPPNQQSAVLS
NAMLHSNMNAQS-LLND--GVANVGSMPTAA-PSAAGIRKSWHEDITQDLRNHLVHKLVQ
AIFPTPDPAALKDRRMENLVAYARKVEGDMYESANTRGEYYHLLAEKIYKIQKELEEKRR
TRLQKQGMMPGQPGIPSPGPPQGPSMGQMGPVQPPNGPHTDPSMVRPAGPTQMVNRMQNP
AGMNQFGQMGM--QSMGQGPTPPLPLNPSGNQMS----M-GSTRISHPNPTQ--LQNQYL
PPGQFPGSSPGRGPGSVGMNQPGAQTAVPVNQMPMPPSLPASSPAAQSASN-MGTQSNVY
PHC-----PPIRTNSPSPARSLTPQPRQTPPTIPRSQTPQ-P-QTPGTPQQPPQQQASQQ
Q--------------------LLGQTGISEKASQ-----LGAVAASGPQAGPASSVPSQN
AHVPLQLPQTPLSPKPSLTADGQVSSPTSVSSTQPSSLLTTGD-GLPPSLIKIEVKKQEE
KEEEEDQDAHSQ-KHLEVKTEEKPEIKKEKALGVGCKEEPMDATVTDEEKKPDIKKEPKE
EEEGVRSTGLNSSTPSCQSKKKVFKPEELRQALMPTLEALYRQDPESLPFRQPVDPQLLG
IPDYFDIVKNPMDLSTIKRKLDTGQYQEPWQYVDDIWLMFNNAWLYNRKTSRVYKYCSKL
AEVFESEIDPVMQGLGYCCGRKFEFSPQTLCCYGKQLCTIQRDAAYFSYQNRYHFCEKCF
NEIQGESVSLGDDPSQPQTSINKDQFQRKKNDTLDPELLVECLDCGRKMHQICVLHNETI
WPSGFVCDNCLKMSNKTRKENKYSAKRLPQTKLGSYLETRVNDFIKRQNHPESGEVTIRM
VHVSDKVVEVKPGMKSRFVDSGEMAESFPYRLKALFAFEDIDGTEVCFFGMHVQEYGSDC
PPPNQRRVYISYLDSIHFFKPRHLRTAVYHEILLGYLEYVKRQGYTTGHIWACPPSEGDD
YIFHCHPIDQKIPKPKRLQEWYKKMLDQAVSERIVHDYKDVFKQATEDRLTSAKELPYFE
GDFWPNVLEESIKELEQEEEERKREENNTSNESTDATDRDSKNAKKKNNKKTSKNKSGLS
RANKKKPGMPNVSNDLSQKLYATMEKHKEVFFVIRLIAVPTANSLPPITDQDSLMACDLM
DGRDAFLTLCRDKHLEFSSLRRSKWSSMCMLVELHSQSQDRFVYTCNECKHHVETRYHCT
VCEDYDLCITCYNTKGHVHKMDKLGLGLDDDSNNQAAASTQSPGDSRRLSIQRCIQSLVH
ACQCRNANCSLPSCQKMKRVVQHTKSCKRKTNGGCPICKQLIALCCYHAKHCQENKCPVP
FCLNIKQKLRQQQLQHRLQQAQMLRRRMASMQRVGQPAMGSGLPSPGTTAPSTPTGTQPP
TPQTPTQAMPAAPQQSPQHQQLQQHHNNMPLYANRPPGSSPQSQGKPILGSVTPPQQQHP
PPPGPPPAAVEIAMRIQQVADAQRKMA----LQRQAGLMPHHQQGQGPQMAMGHGASQGL
PPQAPAAAARAHMDQVMMGGGAMQHGQLPQ-QQQWANQGMAPQQRQALMNQPGMMAAQQQ
QQMIQQQQSQGQAALAGAAVPPGGNIPQAALQELLRTLRSPSSPHQQQQVLNILRSNPQL
MAAFIKQRASKYKGGP-------GPG-ATAGPIVPGQPGLHMGGQ-GPNVNMAAMTQL--
-QQRPML-QQQ-----QQQAT-----------TTTT------------------------
---------------------QGYAGQASVALQQRLQHQHH-QQHNALSGL---------
------------R-------------------------------------------TRWA
R-----------------------------------------------------------
------------------------------------------I
>Nothobranchius_furzeri_1
MADNVLESGPPSAKRPKLSSPTLSLSASDGNDFGSLFDLEHDLPDELINSSELALTNGGD
ASSFHTSLPAGGQDAATKHKQLSELLRAGAPVQVG--------GPTSNSAPSGTSMGMLG
GIGVSPTG-------PQGMHLQG-QQQ-----QPGLM----QQV------GMVGGLGRAM
MGAQKGPTQQGLMGGQVVNGP-------PRMGFPSAGMGNNSNILAETLQQGGQPTGGQV
GMRPQQPGSLNQMSMMANAGPYGGLYGQSAGQGLPGEGLGPQIQNKPGLPNNMTQFSMDK
KGPPGQGLPGM-QKQQAGAVPAAAVGGPQVGLGSTPPTADPEKRKLIQQQLVLLLHAHKC
QRREQANGEVRQCNLPHCRTMKNVLNHMTHCQAGKSCQVAHCASSRQIISHWKNCTRHDC
PVCLPLKNAGDKRNQQTLLNSAAVSLMNSLGGGAGGQSNTPNLNPPSQIDPSSIERAYAA
LGLTYQGNQQ----QQTSMPNQSLQGQTGMRTLNPTGGNSVGVNGAVGVQPPSQQSPLLP
DAIMHNSMNAQS-LMND--GVGNLGSMPAATPPSATGMRKSWHEDITQDLRNHLVHKLVQ
AIFPTPDPAALKDRRMENLVAYARKVEGDMYESANSRAEYYHLLAEKIYKIQKELEEKRR
TRLQKQGMVPGQPGMTPSSLPQGPGMGQMAPGPTPNGPHADLSMIRPAGPNQIVNRMQNP
AGMNQFNQMGL--QSMGQRSTPPLPPNPQMNQMG----M-GAARMGQPNVAQ--LQNQYL
SPNQFSSS----GSGPVGVNQPGAQPTVPQNQMSTPPPFPASSPAAHSSPS-ANTQPSSF
SHC-----PPVRTNSPSPARSLTPQPHSTPPTIPRSQTPQ-P-QTPKTPQMPPPPSHHPQ
QQQQA----LEQQQL------PSGMTVNSEKTNQVPHQTLGGGASPAPQAGPNSFIPARN
VHAPLQLPQTPRSPKASLTADGQVSSPASVGSTDPSSQLTSAD-GPTPAQAKMEIKEEEE
EDEGADTQGDGKGKHSEVKMEEKPEIKMEKPSGDGCKGEPMETPPSSEDKKSEVKKEPKE
EE-GAGSTVTNSSSVAAQSKKKIFKPEELRQALMPTLESLYRQDPESFPFRQPVDPQLLG
IPDYFDIVKNPMDLSTIKRKLDTGQYEDPWQYIEDIWLMFNNAWLYNRKTSRVYKYCSKL
AEVFESEIDPVMQGLGYCCGRKFEFSPQTLCCYGKQLCTIQRDAAYFSYQNRYHFCEKCF
NEIQGESVSLGDDPSQPQTSINKDQFQKKKNDTLDPELLVECTDCGRKMHQICVLHNETI
WPLGFVCNGCLKKANKMRKENKYAAKRLPQTKLGNFLETRVNDYIKRQSHPESGEVTIRV
VHVSDKVVEVKPGMKSRFVDSGEMAESFPYRMKALFAFEDIDGAEVCFFGMHVQEYGSDC
PPPNQRRVYISYLDSVHFFKPRHLRTAVYHEILLGYLEYVKRMGFTTGHIWACPPSEGDD
YIFHCHPLDQKIPKPKRLQEWYKKMLDKAVAERIIHDYKDIFKQATEDRLTSAKELPYFE
GDFWPNVLEESIKELEQEEEERKREENSTSNESTDATKGDSKNAKKKNNKKTSKNKSSLS
RANKKKPGMPSVSNDLSQKLYATMEKHKEVFFVIRLIAGPTANSLPPITDLDPLMACDLM
DGRDAFLTLARDKHLEFSSLRRSKWSSMCMLVELHNQSQDRFVYTCNECKHHVETRFHCT
VCEDYDLCITCYNTKGHEHKMDKLGLGLDDDSNNQAAAATQSPGDSRRLSIQRCIQSLVH
ACQCRNANCSLPSCQKMKRVVQHTKGCKRKTNGGCPICKQLIALCCYHAKHCQENKCPVP
FCLNIKQKLRQQQLQHRLQQAQMLRRRMATMQRVGQPAAGPGLPSPGSTAPSTPTGTQPP
TPQTPTQSMPPVPQQSPQHQQLQQH-----PYASRPPGSSPQSQGKPFLGAATPPQHQQP
TSSGPPPAAVEIALKIQQVADAQRKLA----LQKQAGLMPHHQLGQAQQMAVSHVGSQGM
PPQNQ--GARAHMDSGMMSGGHMQQGQLPRQQQQWAGQGMPPQQRQTMMTQAAMLAAQQQ
QQQQPHQPAQGHAAMGGAVGAAGGNIPLAALQELLRALHLPSSPVQQQQVLSILRSNPQL
MAAFIKQRASKYIGPQGPGGQEGGPG-PMGGPVGAGQPGIHMGGQGG--ANMATMTQLQQ
VQQRPML-QQQ-QQQQQQQHGGMQGQGQPM--GNLNPQFRELLMRRHL--------QQPQ
--------QMGNHGQFQQPQPPGYPG------QQRLQHQ----QQNSMAAHPPGPQ-TPP
SSQAIFQQTLPQRLLQQQGGSPAQSSPMSP-----QQVTQSPHLQGQ----ALANQVRSP
Q--PSPRPQSQPPHSSPSPRMQPQPSPHHISPQTGSPHPGMGVQQQNAMEQ--FGS-DQN
AMLSQLS--GMAGLLGSG-------GSGQDMGQNIPHNSLDHM
>Nothobranchius_furzeri_0
MAENVLDSGPPSAKRPKLSSPALSASASD--DFGSLFDLEHDLPDELISSNEPGLVNGGD
LNQLHTSLGGGGQDAVAKHKQLSELLRTGPTTSGQQG------HQGAMGSPGGTAMGHLV
NMKAPS-GQG-----PQQMMG---QQHLSPQQQANMM----QQQQ----SGMMA--NRGM
IGVPQNNGQPGMIGNQVMNGS-------PRMGFGNQGMAGGSNLLADTLQQ-----GGQV
GARAQQHGAMNKLGMMGNQGPFGGSYGGQGNPSLGAAGLGPQHQNKGPMVNSLTQFNVDK
KNQPMQGMGAMGTQQSQTGVAQGMVSSAQAGLAGAPPTADPEKRKLIQQQLVLLLHAHKC
QRREQANGEVRQCNLPHCRTMKNVLNHMTHCQAGKSCQVAHCASSRQIISHWKNCTRHDC
PVCLPLKNAGDKRNPQSLLGGGGAGLGSSLSAVPGSQPSAPNIHPPSQIDPSSIERAYAA
LGLTYQGNQIQTQTAQPNMSN---QGQAGMRPLNPMVVNPMGVNGGVSAPSQSQQSSLLQ
DTMMHLNVNNQS-LMNDAGG---VGSMPTAAPPSATGIKKSWHEDITQDLRNHLVHKLVQ
AIFPTPDPAALKDRRMENLVAYARKVEGDMYESANSRAEYYHLLAEKIYKIQKELEEKRR
NRMQKQGL------------GLGPGMGQPPAGLPANGPLPDPSMVRPPGPNPMVPRMPGP
-GMNQFNQMGM--QSMAQRSTPPLPMGAPGNQMG----M-VGPRVGQPNVNP--LQNQYL
PHGQFPGSGPGVGAAQPGMAPPGAQGGMARTQMGTPPPLPVASPLAQPGSAGMGQQPNSI
PHL-----GAMRGSSPSPAHSRSPTPHQTPPRLAGSQTPQ-P-HTPNAPQLSAPLSLQQ-
--------------------NQLSQGPGSNKPL--QQQHMGPAGSTTPHPGLASS----S
TPHGGQMPRTPLSQKGSFPADSQAPTPASVSSLDTSSQQPQSDTSAANLDSKMEVKHQDE
EEESDPGSCSKGGKLSNHKTEEKPEVKKEEGYGEGGKGVPMETSIKTEDRKPEVKKEGKE
EQE-----PSEAAAPQAPVKKKIFKPEELRQALMPTLESLYKQDPESLPFRMPVDPQLLC
IPDYFDIVKNPMDLSTIKRKLDTGQYQDPWQYVDDIWLMFNNAWLYNRKTSRVYKFCSKL
AEVFEQEIDPVMQSLGYCCGRKLEFSPQTLCCYGKQLCTIPRDAVYFSYQNRYHYCEKCF
NEIQGENISLGDDPTQPQTSINKDQFEKKKNDTLDPELFVECKDCGRRMHQICILHNETI
WPSGFACDSCLKKTNKTRKENKYSAKRLPQTRLGSFLETRVNDFLKRQALPDSGEVFIRV
VHVSDKVVEVKPGMKSRFVDSGEMSESFPYRTKALFAFEDIDGVDVCFFGMHVQEYGSDC
PQPNQRRVYISYLDSVHFFRPRSLRTAVYHEILIGYLEYAKKLGYTTGHIWACPPSEGDD
YIFHCHPADQKIPKPKRLQEWYKKMLDKAVAERIVHDYKDIFKQATEDRLTSAKELPYFE
GDFWPNVLEESIKELEQEEEERKREENSTSNESIDDTKSDSKNAKKKNNKKTSKNKGSLS
RSNKKKPGMPNVSNDLSQKLYATMEKHKEVFFVIRLIAGPMANALPPIIDPDPLMACDLM
DGRDAFLTLARDKHLEFSSLRRAKWSSMCMLVELHNQSQDRFVYTCNECKHHVETRFHCT
VCEDYDLCITCYNTKGHEHKMDKLGLGLDDESSNQAAATTQSPGDSRRLSIQRCIQSLVH
ACQCRNANCSLPSCQKMKRVVQHTKGCKRKTNGGCPICKQLIALCCYHAKHCQENKCPVP
FCLNIKHKLRQQQLQHRLQQAQMLRRRMASMQRVGQPNGGKGLPSPGATGPATPTGTQPP
TPQTPTQNMPALPQQSPQQ--QQQHPGGLPPYNPRPPGASPQSLGKPGMGSATPPQQQQQ
QQQGPPLAAVETALQIQRLAETQAQ--------RRVGMIPHLQNNQP-QMGLSPMGAQGM
APQSQG-VGRTVLDQGMLG---M-QSQLPQTSQQWGGPNMNPQQRTGLMGPQQSAVA--Q
QQQPPQQPQAGNRGLGGSTAAGSGNLPHGALQDLLRKLRSPSSALQQQQVLHILRSNPTL
MAAFIRQRAARYQGGQGPGGPGG-PGGGMGGPGAPGQPGMSLAQGGVGGANMPTMAQLQQ
LQQRPMLPQLQQQQQQQQQQGGMLGQQGNV--TNMSPQLREIFMRRHLS-----------
------------HGQFQQ---QVYSNQVAAALQQRFQH--------SVGGHGQQ-QGLPQ
PSQSMGHQNIHQRILQHQGGSPAQSSPMSP----QQQMAQSPHLQGQGLAGSLSNQVRSP
Q--PSPRPQSQPPHSSPSPRMQPQPSPHRISPQTGSPHPAMAPQAASSVDTSQFSS-DPN
SIMSQLS--GM---HGGGPGDI-LGG-----------------
>Erinaceus_europaeus_0
MAENVVEPGPPSAKRPKLSSPALSASASDGTDFGSLFDLEHDLPDELINSTELGLTNGGD
ISQLQTSL-GIVQDAASKHKQLSELLRSGSSPNLNMGVGGPGQGMASQAQQNSPGLGLIN
SMVKSPMTQAGLTSPNMGMGTSGPNQGPT-PSATGMMNSPVNQPAMGMNTGMNAGMNPGI
LTA--GNG-QGMMPNQVINGSLGAGRGRPNMQYPNPGMGNAGNLMSEPLQQGSPQMGGQT
GLRGPQP---LKMGMINNPNPYGSPYTQNSAQQIGASGLGLQIQTKSVLPNSLSSFAMDK
KTVPGGGMPNMGQQQGSQVQQQGLVTPVAQGMGSGAHTADPEKRKLIQQQLVLLLHAHKC
QRREQANGEVRQCNLPHCRTMKNVLNHMTHCQSGKSCQVAHCASSRQIISHWKNCTRHDC
PVCLPLKNAGDKRNQQSILTGAPVGLGNT-SSLGVGQQSTPSLSTVSQIDPSSIERAYAA
LGLPYQVNQMPTQPQVQAKNQQSGQSPQGMRPMSNLNASPMGVNGGVGV----QTSNLLS
DSMLHSTINSQNPMLNENASVASLGPMPTAAQPSSTGVRKQWHEDITQDLRNHLVHKLVQ
AIFPTPDPAALKDRRMENLVAYARKVEGDMYESANNRAEYYHLLAEKIYKIQKELEEKRR
TRLQKQNMLPNTAGMVPVSMNPGPNMGQPQPGMNSNGPLPDPSMIRGSVPNQMMPRITSQ
PGLNQFGQMSMPQQPMGPRQTSPLQHHGQLAQPAALNPMGYGPRMQ-----QPSSQGQFL
PQPQFS--TQGM---NMPLAPSGGQVPVSQAQMSN-PSCPVNSPLLPPGSQG------SH
IHCPPLPQSALHQNSPSPVPSRTPTPHHTPPSIGAQQPPAAPV--PTPP-ALPPGPQPQA
LHPPPRQPTPPSAQLPPQVQPSLPAAAPTD---QSQQQPLS-------QQSTTASVPTPT
APLLPPQPATPLSQ-PAVSIEGQISNPPSTSSTEVNSQTIPEKQ--PSQEMKIEVKMEVD
QPE-----------PADSQPEDIPETK-----AEDCKVEPAE----TEERSTELKTEIKE
EEDQPSTSATQSSPAPGQSKKKIFKPEELRQALMPTLEALYRQDPESIPFRQPVDPEFLE
IPDYFDIVKSPMDLSTIKRKLDTGQYQEPWQYVDDIWLMFNNAWLYNRKASRVYKYCSKL
SEVFEQEIDPVMQSLGYCCGRKLEFSPQTLCCYGKQLCTIPRDATYYSYQNRYHFCEKCF
NEIQGESVSLGDDPSQPQTTINKEQFSKRKNDTLDPELFVECTECGRKMHQICVLHHEII
WPTGFVCDGCLKKTARTNKENKFSAKRLPPTRLGTFLENRVNEFLRRQNHPESGEVTVRV
VHASDKTVEVKPGMKARFVDSGEMAESFPYRTKALFAFEEIDGVDLCFFGMHVQEYGSDC
PPPNQRRVYISYLDSVHFFRPKCLRTAVYHEILIGYLEYVKKLGYTTGHIWACPPSEGDD
YIFHCHPPDQKIPKPKRLQEWYKKMLDKAASERIVHDYKDIFKQATEDRLTSAKELPYFE
GDFWPNVLEESIKELEQEEEERKREEN-TSNESTDVTKGDSKNAKKKNNKKTSKNKSSLS
RGKKKKPGMPNVSNDLSQKLYATMEKHKEVFFVIRLIASPNANSLPPIVDPDPLIPCDLM
DGRDAFLTLARDKHLEFSSLRRAQWSTMCMLVELHTQSQDRFVYTCNECKHHVETRWHCT
VCEDYDLCITCYNTKNHDHKMEKLGLGLDDESNNQQAAATQSPGDSRRLSIQRCIQSLVH
ACQCRNANCSLPSCQKMKRVVQHTKGCKRKTNGGCPICKQLIALCCYHAKHCQENKCPVP
FCLNIKQKLRQQQLQQRLQQAQMLRRRMASMQRTGVVGQQQGLPSPTPATPTTPTGQQPT
TPQTPQPQPP----S----QPQPTPPNSMPPYMPRTQPAGPVSQGKAAVTPPTPPQTAQP
PLPGPPPAAVEMAMQIQRAAETQRQMAHVQIFQRPI----QHQMPPMTPM-----ATMGM
NPPPVARGPSGHLEAGM-GPTGMQ------QQPPWAQGGLPTQPLQSGMPRPAMMSVAQH
GQPLNMPPQPGLGQV-GVSPLKPGTVSQQALQNLLRTLRSPSSPLQQQQVLSILHANPQL
LAAFIKQRAAKYANS-NPQPLPGQPGMPQSQPGLQP-PTMPGQQGVHSNPAMQNMNPMQA
GVQRAGLPQQQPQQQLQPPMGAMSPQAQQMNHNAMPSQFRDILRRQQMM-----QQQQQQ
GAGPGIGPGIANHNQFQQPQGVVYSP---QQQQQRMQHHMQQMQQGNMGQMGQLPQALGA
E-GASL-QAYQQRLLQQQMGSPAQPNPMSPQQHMLPNQAQSPHLQGQQIPPSLSNQVRSP
QPVPSPRPQSQPPHSSPSPRMQPQPSPHHVSPQTSSPHPGLVAAQANPMEQGHFASPDQN
SMLSQLASPGMANLHGASATDLGLSTDNSDLNSNLSQSTLDIH
>Chrysemys_picta_bellii_0
MAENVVEPGPPSAKRPKLSSPALSVSASDGTDFGSLFDLEHDLPDELISSTDLGLTNGGD
INQLQTSL-GMAQDAASKHKQLSELLRAGSSPNLNMGVGGPGQGMASQTQQNSPGMGILN
SMVKSPMAQAGLTSPNMGMGTSGPNQGPSAQSTAGMMNSPVNQPGMGMNTGMNAGMNPGM
LSA--GNG-QGMMQGQVMNGSIGAGRGRPNMPYPNPGIGNAGNLLAETLQQGSPQMGGQT
GLRGPQPGAMNKMGMMSNPSPYGSPYSQNTGQQIGASGLGPQMQNKTGLPNSLPQFPMDK
KPVPGAGMPNMGQQQAPQVQQAGMVPAAPQGMGSGAPTADPEKRKLIQQQLVLLLHAHKC
QRREQANGEVRQCNLPHCRTMKNVLNHMTHCQAGKSCQVAHCASSRQIISHWKNCTRHDC
PVCLPLKNAGDKRNQQSLLGGAAAGLANT-GSVGVGQQTTPSINTTSQIDPSSIERAYAA
LGLTYQGNQMQTQSQAQVKNQQQGQSPQGLRPMNPMNANPMGVNGGMGV----QAPNLLP
ESMLHSAMNSQNPMMSESASVTSLGAMPTAAQPSNTGIRKQWHEDITQDLRNHLVHKLVQ
AIFPTPDPAALKDRRMENLVAYARKVEGDMYESANSRAEYYHLLAEKIYKIQKELEEKRR
TRLQKQNMIPNAPGMPPAPMNQGPNMGQPQPGMSANGPLPDPTMIRASVPNQMMNRMQTQ
PGMNQFGQMNMQLPSMGPRQTPPLQHPGQLSQAGAMNQMGFASRMQQPGVGQPSSQSQFL
QQNQFPASSPGMNATNMPMTQPGNQTPVSQAQMTS-SSCPVNSPVMAPGSQG------SH
IHCPPLPQPTLHRNSPSPVPSRTPTPHHTPPGLGSQQPAAAPT-APTPT-AMPPGPQSQT
MHPPQRQPTPPQAQLPPQVQPPVPVTPSAE---Q-QQQPLS-------QQSTTASVPTPT
APLQPQHPTTPLSQ-PAVSIDGQVSNPPSTSSTEVNSQTIPEQQQPLLQEVKMDIKMEEE
GSE-----------QTELQIEEKPEIK-VESVVKECMTEPME----QEEKKPEVKSEMKE
EEERPNTPATQSSPAPGQSKRKIFKPEELRQALMPTLEALYRQDPESLPFRQPVDPQLLG
IPDYFDIVKNPMDLSTIKRKLDTGQYQEPWQYVDDIWLMFNNAWLYNRKTSRVYKYCSRL
AEVFEQEIDPVMQSLGYCCGRKLEFSPQTLCCYGKQLCTIPRDATYYSYQNRYHFCEKCF
NEIQGESVSLGDDPSQPQTTINKEQFSKRKNDTLDPELFVECIECGRKMHQICVLHNEII
WPSGFVCDGCLKKTGRTRKENKFSAKRLPSTRLGTFLENRVNEFLRRQNHPESGEVTVRV
VHASDKTVEVKPGMKARFVDSGEMAESFPYRTKALFAFEEIDGVDLCFFGMHVQEYGSDC
PPPNQRRVYISYLDSVHFFRPKCLRTAVYHEILIGYLEYVKKLGYTTGHIWACPPSEGDD
YIFHCHPPDQKIPKPKRLQEWYKKMLDKSVSERIVHDYKDIFKQATEDRLTSAKELPYFE
GDFWPNVLEESIKELEQEEEERKREEN-TSNESTDVSKGDSKNAKKKNNKKTSKNKSSLS
RGNKKKPGMPNVSNDLSQKLYATMEKHKEVFFVIRLIAGPAANSLPPIVEPDPLIPCDLM
DGRDAFLTLARDKHLEFSSLRRAQWSTMCMLVELHTQSQDRFVYTCNECKHHVETRWHCT
VCEDYDLCITCYNTKNHDHKMEKLGLGLDDESNNQQT-----------------------
-------------------------------------CKQLIALCCYHAKHCQENKCPVP
FCLNIKHKLRQQQLQHRLQQAQMLRRRMASMQRTGVVGQQQGLPSPTPATPTTPTGQQPP
TPQTPQPQPPPQPAS----QPQPAPPNTMPPYMPRTQPPGAVSQGKAGITPPTPPQTAQP
PVQGPPPAAVEMAMQIQRAAETQRQMAQVQIFQRPI----QHQMPQLNPM-----PPMGM
NPPQMARGPGGHIDQGM-GPAGIQ------QQPPWAQSGLPPQQLQPGMQRPSMMSVAQP
GQPMNMAPQPGMGQVPGAPQPKPASLPQAALQNLLRTLRSPSSPMQQQQVLNILHSNPQL
LAAFIKQRAAKYAVSQNPQGMPGQPGMPQGQPGLQPQPAMQGQQGVHPNPAMQNMNPMQA
GVQRPSMPQQQQQQQPQQAMGGMNPQAQPMNHSGMSPQFRDLLMRRQMMQQRHQQQQQQQ
GAGPGLGPGMANHNQFQQPQGVGYA-QQQQQQQQRMQHHMQQMQQGTMGQMSQLPQAMSA
ETGASLQQAFQQRLLQQQMGSPAQPNPMSPQQHMLPSQAQSPHLQGQQIPSSLTNQVRSP
QPVPSPRPQSQPPHSSPSPRMQPQPSPHHVSPQTSSPHPGLVAAQANPMDQGHFASPDQS
AMLSQLAGPGMAGLHGTSATELGLSSDNSDLNSNLSQSTLDIH
>Corapipo_altera_0
MAENVVEPGPPSAKRPKLSSPALSVSASDGTDFGSLFDLEHDLPDELISSTELGLTNGGD
INQLQTSL-GLAQDAASKHKQLSELLRAGSSPNLNMGVGGPGQGMASQTQQNSPGMGMLN
SMVKSPMAQAGLTSPNMAMSASGPNQGPSAQSTAGMMNSPVNQPGMGMNTGMNAGMNPGM
LAA--GNG-QGMMQGQVMNGSIGAGRGRPNMPYPNPGMGTAGNLLAETLQQGSPQMGGQA
GLRGPQPGAMNKMGMMSNPSPYGQPYSQNTGQQIGASGLGPQMQNKAGLQNSLPQFPMDK
KQVPGAGMPNLGQQQAPQVQQAGMGPAASQGMGSGAPTADPEKRKLIQQQLVLLLHAHKC
QRREQANGEVRQCNLPHCRTMKNVLNHMTHCQAGKSCQVAHCASSRQIISHWKNCTRHDC
PVCLPLKNAGDKRNQQSLLGGAAVGLANT-GSVGVGQQTTPSINTTSQIDPSSIERAYAA
LGLTYQGNQMQTQPQAQVKNQQQGQSPQGLRPMNPMNANPMGVNGGVGV----QPPNLLP
DSMLHSTMNSQNPMMTESANVASLGAMPT-AQPSNTGIRKQWHEDITQDLRNHLVHKLVQ
AIFPTPDPAALKDRRMENLVAYARKVEGDMYESANSRAEYYHLLAEKIYKIQKELEEKRR
TRLQKQNMIPNAPGMPQAPMNQGPNMGQPQPGMSANGPLPDPTLIRANVPNQMMNRMQAQ
PGMNQFGQMNMQLSPMGPRQTPPLQHPGQLSQAGAMNQMGFSSRMQQPGVGQPSGQNQFL
QQTQFPSSSPGMNTASMPMTQPGNQTPVSQAQMTS-ASCPVNSPAMAPGSQG------SH
IHCPPLPQPPMHRNSPSPVPSRTPTPHHTPPGLGSQQAAAAPT--PVSQ-AMPPGPQSQT
MHPPQRQPTPPQAQLPPQVQPPVPVTPSAE---Q-QQQPLS-------QQSTTASVPTPT
APLQPQHPTTPLSQ-PAVSIDGQVSNPPSTSSTEVNSQTVPEQQQPPLQEVKMEIKTDEG
EPE-----------QTELQMEEKSEVK-VEPVVEECKPDPME----QEEKKPEMKTEVPE
GEERPTTPATQSSPAAGQSKKKIFKPEELRQALMPTLEALYRQDPESLPFRQPVDPQLLG
IPDYFDIVKNPMDLSTIKRKLDTGQYQEPWQYVDDIWLMFNNAWLYNRKTSRVYKYCSKL
AEVFEQEIDPVMQSLGYCCGRKLEFSPQTLCCYGKQLCTIPRDATYYSYQNRYHFCEKCF
NEIQGESVSLGDDPSQPQTTINKEQFSKRKNDTLDPELFVECIECGRKMHQICVLHNEII
WPSGFVCDGCLKKTGRTRKENKFSAKRLPATRLGTFLENRVNDFLRRQNHPEAGEVTVRV
VHASDKTVEVKPGMKARFVDSGEMAESFPYRTKALFAFEEIDGVDLCFFGMHVQEYGSDC
PPPNQRRVYISYLDSVHFFRPKCLRTAVYHEILIGYLEYVKKLGYTTGHIWACPPSEGDD
YIFHCHPPDQKIPKPKRLQEWYKKMLDKSVSERIVHDYKDIFKQATEDRLTSAKELPYFE
GDFWPNVLEESIKELEQEEEERKREEN-TSNESTDVSKGDSKNAKKKNNKKTSKNKSSLS
RGNKKKPGMPNVSNDLSQKLYATMEKHKEVFFVIRLIAGPAANSLPPIIEPDPLIPCDLM
DGRDAFLTLARDKHLEFSSLRRAQWSTMCMLVELHTQSQDRFVYTCNECKHHVETRWHCT
VCEDYDLCITCYNTKNHDHKMEKLGLGLDDESNNQQTATTQSPGDSRRLSIQRCIQSLVH
ACQCRNANCSLPSCQKMKRVVQHTKGCKRKTNGGCPICKQLIALCCYHAKHCQENKCPVP
FCLNIKHKLRQQQLQHRLQQAQMLRRRMASMQRTGVAGQQQGLPSPTPATPTTPTGQQPP
TPQTPQPQPPPQPVS----QPQPAPPNSMPPYMPRTQPPSAVSQGKAGVTPPTPPQPPQP
PVQGPPPAAVEMAMQIQRAAETQRQMAQVQIFQRPI----QHQMPQ---M-----PPMGM
NPPQIGRGPSGHIDQGM-GPAGIQ------QQPPWVQGALP-AQLQPGMQRPSMMSVAQP
GQPMNMAPQPGMGQVPGTAQPKQPPLPQAALQNLLRTLRSPSSPMQQQQVLNILHSNPQL
LAAFIKQRAAKYAGSQNPQGMAGQPGIPQGQPGLQPQQAMQGQQGVHPNPAMQNMNPMQA
GVQRPSMPQQQPQQQPQQAMAGMNPQAQQMNHSGMAPQFRDLLMRRQMMQQRHQQQQQQQ
GAGPGLGPGMANHSQFQQPQGVGYP----QQQQQRMQHHMQQMQQGNMGQISQLPQSMSA
ETGASLQQAFQQRLLQQQMGSPAQPNPMSPQQHMLPNQAQSPHLQGQQLPSSLTNQVRSP
QPVPSPRPQSQPPHSSPSPRMQPQPSPHHVSPQTSSPHPGLVAAQANPMDQGHFASPDQS
AMLSQLASPGMAGLHGTSATELGLSSENSDLNSNLSQSTLDIH
>Empidonax_traillii_0
MAENVVEPGPPSAKRPKLSSPALSVSASDGTDFGSLFDLEHDLPDELISSTELGLTNGGD
INQLQTSL-GLAQDAASKHKQLSELLRAGSSPNLNMGVGGPGQGMASQTQQNSPGMGMLN
SMVKSPMAQAGLTSPNMAMGASGPNQGPSAQSTAGMMNSPVNQPGMGMNTGMNAGMNPGM
LAA--GNG-QGMMQGQVMNGSIGAGRGRPNMPYPNPGMGSAGNLLAETLQQGSPQMGGQA
GLRGPQPGAMNKMGMMSNPSPYGQPYSQNTGQQIGASGLGPQMQNKAGLQNSLPQFPMDK
KQVPGAGMPNMGQQQAPQVQQAGMGPAASQGMGSGAPTADPEKRKLIQQQLVLLLHAHKC
QRREQANGEVRQCNLPHCRTMKNVLNHMTHCQAGKSCQVAHCASSRQIISHWKNCTRHDC
PVCLPLKNAGDKRNQQSLLGGAAVGLANT-GSVGVGQQTTPSINTTSQIDPSSIERAYAA
LGLTYQGNQMQTQPQAQVKNQQQGQSPQGLRPMNPMSANPMGVNGGVGV----QPPNLLP
DSMLHSTMNSQNPMMTESANVASLGAMPT-AQPSNTGIRKQWHEDITQDLRNHLVHKLVQ
AIFPTPDPAALKDRRMENLVAYARKVEGDMYESANSRAEYYHLLAEKIYKIQKELEEKRR
TRLQKQNMIPNAPGMPQAPMNQGPNMGQPQPGMSANGPLPDPTLIRANVPNQMMNRMQAQ
PGMNQFGQMNMQLSPMGPRQTPPLQHPGQLSQAGAMNQMGFPSRMQQPGVGQPSGQNQFL
QQTQFPSSSPGMNAASMPMTQPGNQTPVSQAQMTS-ASCPVNSPAMAPGSQG------SH
IHCPPLPQPPMHRNSPSPVPSRTPTPHHTPPGLGSQQAAVAPT--PAPQ-AMPPGPQAQT
MHPPQRQPTPPQAQLPPQVQPPVPVTPSAE---Q-QQQPLS-------QQSTTASVPTPT
APLQPQHPTTPLSQ-PAVSIDGQVSNPPSTSSTEVNSQTVPEQQQPPLQEAKMEIKTDEG
EPE-----------QTELQMEEKSEVK-VEPAVEECKPDPME----QEEKKPEMKTEVSE
GEERPTTPATQTSPAAGQSKKKIFKPEELRQALMPTLEALYRQDPESLPFRQPVDPQLLG
IPDYFDIVKNPMDLSTIKRKLDTGQYQEPWQYVDDIWLMFNNAWLYNRKTSRVYKYCSKL
AEVFEQEIDPVMQSLGYCCGRKLEFSPQTLCCYGKQLCTIPRDATYYSYQNRYHFCEKCF
NEIQGESVSLGDDPSQPQTTINKEQFSKRKNDTLDPELFVECIECGRKMHQICVLHNEII
WPSGFVCDGCLKKTGRTRKENKFSAKRLPATRLGTFLENRVNDFLRRQNHPEAGEVTVRV
VHASDKTVEVKPGMKARFVDSGEMAESFPYRTKALFAFEEIDGVDLCFFGMHVQEYGSDC
PPPNQRRVYISYLDSVHFFRPKCLRTAVYHEILIGYLEYVKKLGYTTGHIWACPPSEGDD
YIFHCHPPDQKIPKPKRLQEWYKKMLDKSVSERIVHDYKDIFKQATEDRLTSAKELPYFE
GDFWPNVLEESIKELEQEEEERKREEN-TSNESTDVSKGDSKNAKKKNNKKTSKNKSSLS
RGNKKKPGMPNVSNDLSQKLYATMEKHKEVFFVIRLIAGPAANSLPPIIEPDPLIPCDLM
DGRDAFLTLARDKHLEFSSLRRAQWSTMCMLVELHTQSQDRFVYTCNECKHHVETRWHCT
VCEDYDLCITCYNTKNHDHKMEKLGLGLDDESNNQQTATTQSPGDSRRLSIQRCIQSLVH
ACQCRNANCSLPSCQKMKRVVQHTKGCKRKTNGGCPICKQLIALCCYHAKHCQENKCPVP
FCLNIKHKLRQQQLQHRLQQAQMLRRRMASMQRTGVAGQQQGLPSPTPATPTTPTGQQPP
TPQTPQPQPPPQPVS----QPQPAPPNSMPPYMPRTQPPNAVSQGKAGVTPPTPPQPPQP
PVQGPPPAAVEMAMQIQRAAETQRQMAQVQIFQRPI----QHQMPQ---M-----PPMGM
NPPQIGRGPGGHIDQGM-GPAGIQ------QQPPWVQGALP-TQLQPGMQRPSMMSVAQP
GQPMNMAPQPGMGQVPGTAQPKQPPLPQAALQNLLRTLRSPSSPMQQQQVLNILHSNPQL
LAAFIKQRAAKYAGSQNPQGMAGQPGIPQGQPGLQPQQAMQGQQGVHPNPAMQNMNPMQA
GVQRPSMPQQQPQQQPQQAMAGMNPQAQQMNHSGMAPQFRDLLMRRQMMQQRH-QQQQQQ
GAGPGLGPGMANHSQFQQPQGVGYP----QQQQQRMQHHMQQMQQGNMGQISQLPQSMSA
ETGASLQQAFQQRLLQQQMGSPAQPNPMSPQQHMLPNQAQSPHLQGQQLPSSLTNQVRSP
QPVPSPRPQSQPPHSSPSPRMQPQPSPHHVSPQTSSPHPGLVAAQANPMDQGHFASPDQS
AMLSQLASPGMAGLHGTSATELGLSSENSDLNSNLSQSTLDIH
>Lipotes_vexillifer_0
MAENVVEPGPPSAKRPKLSSPALSASASDGTDFGSLFDLEHDLPDELINSTELGLTNGGD
ISQLQTSL-GMVQDAASKHKQLSELLRSGSSPNLNMGVSGPGQGMASQAQQNSPGLGLIN
SMVKSPMAQAGLTSPNMGMGTSGPNQGPT-PSATGMMNSPVNQPGMGMNTGMNAGMNPGM
LTA--GNG-QGMMPNQVMNGSIGAGRGRPNMQYPNPGMGNAGNLMTEPLQQGSPQMGGQT
GLRGPQP---LKMGMMNNPNPYGSPYTQNSGQQIGASGLGLQIPTKSVLPNSLSPFAMDK
KAVPGGGMPNMGQQQTPQVQQPGLVTPVAQGMGSGAHTADPEKRKLIQQQLVLLLHAHKC
QRREQANGEVRQCNLPHCRTMKNVLNHMTHCQSGKSCQVAHCASSRQIISHWKNCTRHDC
PVCLPLKNAGDKRNQQSILTGAPVGLGNT-SSLGVGQQSTPSLSTVSQIDPSSIERAYAA
LGLPYQVNQMPTQPQVQAKNQQPGQSPQGMRPMSNMSASPMGVNGGVGV----QTSNLLS
DSMLHSAINSQNPMMSENASVASLGPMPTAAQPSSTGIRKQWHEDITQDLRNHLVHKLVQ
AIFPTPDPAALKDRRMENLVAYARKVEGDMYESANNRAEYYHLLAEKIYKIQKELEEKRR
TRLQKQNMLPSAASMVPVSMNPGPNMGQPQPGMTSNGPLPDPSMIRGSVPNQMMPRITPQ
PGLNQFGQMSMPQPPIGPRQTSPLQHHGQLAQPGTLNPMGYGPRMQ-----QPSSQSQFL
PQTQFS--TQGMNVTNMPLAPSGSQAPVSQAQMSS-SSCPVNSPIMPPGSQG------SH
IHCPPLPQPALHQNSPSPVPSRTPTPHHTPPSIGAQQPPAAPV--PTPP-AMPPGPQSQA
LHPPPRQPTPPPTQLPPQVQPSLPAAPSVD---QAQQQPLS-------QQSTAASVPTPT
APLLPPQPATPLSQ-PAVSIEGQVSNPPSTSSTEVNSQAIPEKQ--PSQEVKMEAKMEVD
APE-----------PADTQPEDIPETK-----AEDCKAEPTE----TEERGAELKTETKE
EEDQPSTSAAQSSPAPGQSKKKIFKPEELRQALMPTLEALYRQDPESLPFRQPVDPQLLG
IPDYFDIVKSPMDLSTIKRKLDTGQYQEPWQYVDDIWLMFNNAWLYNRKTSRVYKYCSKL
SEVFEQEIDPVMQSLGYCCGRKLEFSPQTLCCYGKQLCTIPRDATYYSYQNRYHFCEKCF
NEIQGESVSLGDDPSQPQTTINKEQFSKRKNDTLDPELFVECTECGRKMHQICVLHHEII
WPSGFVCDGCLKKTARTRKENKFSAKRLPSTRLGTFLENRVNDFLRRQNHPESGEVTVRV
VHASDKTVEVKPGMKARFVDSGEMAESFPYRTKALFAFEEIDGVDLCFFGMHVQEYGSDC
PPPNQRRVYISYLDSVHFFRPKCLRTAVYHEILIGYLEYVKKLGYTTGHIWACPPSEGDD
YIFHCHPPDQKIPKPKRLQEWYKKMLDKAVSERIVHDYKDIFKQATEDRLTSAKELPYFE
GDFWPNVLEESIKELEQEEEERKREEN-TSNESTDVTKGDSKNAKKKNNKKTSKNKSSLS
RGNKKKPGMPNVSNDLSQKLYATMEKHKEVFFVIRLIAGPAANSLPPIVDPDPLIPCDLM
DGRDAFLTLARDKHLEFSSLRRAQWSTMCMLVELHTQSQDRFVYTCNECKHHVETRWHCT
VCEDYDLCITCYNTKNHDHKMEKLGLGLDDESNNQQAAATQSPGDSRRLSIQRCIQSLVH
ACQCRNANCSLPSCQKMKRVVQHTKGCKRKTNGGCPICKQLIALCCYHAKHCQENKCPVP
FCLNIKQKLRQQQLQHRLQQAQMLRRRMASMQRAGVVGQQQGLPSPTPATPTTPTGQQPT
TPQT--PQPP----S----QPQPTPPASMPPYLPRTQAAGPVSQGKAAVTPPTPPQTAQP
PLPGPPPAAVEMAMQIQRAAETQRQMAHVQIFQRPI----QHQMPQMTPM-----APMGM
NAPPMARGPGGHLEPGV-GPTGMQ------QPPPWAQGGLPPQHLQPGMPRPAMMSVSQH
GQPLNMAPQPGLGQV-GVSPLKPGTVSQQALQNLLRTLRSPSSPLQQQQVLSILHANPQL
LAAFIKQRAAKYANS-NPQPLPGQPGVPQGQPGLQP-PTMPGQQGVHSSPAMPNLNPMQA
GVQRAGLPQQQPQQQLPPPMGGMSPQAQQMNHSTMPAQFRDILRRQQMM----QQQQQQQ
GAGPGVGPGLASHSQFQPPQGLGYPAPQPPPPPPRMQQHMQHMQQGSGGQLGQLPQALGA
EAGAGL-QAYQQRLLQQQMGSPAQPNPMSPQQHMLPSQAQSPHLPGQQIP-SLSNQVRSP
QPVPSPRPQSQPPHSSPSPRMQPQPSPHHVSPQTSSPHPGLVAAQGNPMEQGHFASPDQN
SMLSQLTSPGMATLHGASATDLGLSTDNSDLNSNLSQSTLDIH
>Marmota_flaviventris_0
MAENVVEPGPPSAKRPKLSSPALSASASDGTDFGSLFDLEHDLPDELINSTELGLTNGGD
ISQLQTSL-GIVQDAASKHKQLSELLRSGSSPNLNMGVGGPGPVMASQAQQNSPGLGLIN
SMVKSPMAQAGLTSPNMGMGTSGPNQGPT-QSTTGMMNSPVNPPAMGMNTGMNAGMNPGM
LAA--GNG-QGIMPNQVMNGSIGAGRGRPNMQYPNPGMGNAGNLLTDPLQQGTPQMGGQT
GLRGPPP---LKIGMMNNPNPYGSPYPQNSGQQIGASGLGLQIQTKTVLPNSLSPFAMDK
KAVPGSGMPNMGQQPAPQVQQSGLVTPVAQGMGSGAHTADPEKRKLIQQQLVLLLHAHKC
QRREQANGEVRQCNLPHCRTMKNVLNHMTHCQSGKSCQVAHCASSRQIISHWKNCTRHDC
PVCLPLKNAGDKRNQQSILTGAPVGLGNP-SSLGVGQQSTPSLSTVSQIDPSSIERAYAA
LGLPYQVNQMPPQPQVQAKNQPSGQSPQGMRPMSNMSASPMGVNGGVGV----QTPNLLS
DSMLHSAINSQNPMMNENASVASLGPMPTAAQPSSTGIRKQWHEDITQDLRNHLVHKLVQ
AIFPTPDPAALKDRRMENLVAYARKVEGDMYESANNRAEYYHLLAEKIYKIQKELEEKRR
TRLQKQNMLPNAAGMVPVSMNPGPNMGQPQQGMTSNGPLPDPAMIRGSVPNQMMSRITPQ
PGLNQFGQMNMPQAPLGPRQTSPLQHHGQLAQPGALNPMGYGPRMQ-----QPSSQSQFL
SQTQFP--SQGMNVTNMPLAPSSGQAPVSQAQMSS-SSCPVNSPIMPPGSQG------SH
IHCPPLPQPAIHQNSPSPVPSRTPTPHHTPPSIGAQQPPAAPV--PTPP-AMPPGQQPQA
LHPPSRQPTPPTTQLPPQVQPSLPAAPSVD---QPQQQPRS-------QQSTAASVPTPT
APLLPPQPATPLSQ-PAVSIEGQVSNPPSTSSTEVNSQTIPEKQ--PSQEVKLEAKMEVD
QPE-----------PADTQSEDIPEAK-----AEDCKVEPAE----TEERGTELKTEIKE
EEDQPSTSATQSSPAPGQSKKKIFKPEELRQALMPTLEALYRQDPESLPFRQPVDPQLLG
IPDYFDIVKSPMDLSTIKRKLDTGQYQEPWQYVDDIWLMFNNAWLYNRKTSRVYKYCSKL
SEVFEQEIDPVMQSLGYCCGRKLEFSPQTLCCYGKQLCTIPRDATYYSYQNRYHFCEKCF
NEIQGESVSLGDDPSQPQTTINKEQFSKRKNDTLDPELFVECTECGRKMHQICVLHHEII
WPAGFVCDGCLKKTARTRKENKFSAKRLPSTRLGTFLENRVNDFLRRQNHPESGEVTVRV
VHASDKTVEVKPGMKARFVDSGEMAESFPYRTKALFAFEEIDGVDLCFFGMHVQEYGSDC
PPPNQRRVYISYLDSVHFFRPKCLRTAVYHEILIGYLEYVKKLGYTTGHIWACPPSEGDD
YIFHCHPPDQKIPKPKRLQEWYKKMLDKAVSERIVHDYKDIFKQATEDRLTSAKELPYFE
GDFWPNVLEESIKELEQEEEERKREEN-TSNESTDVTKGDSKNAKKKNNKKTSKNKSSLS
RGNKKKPGMPNVSNDLSQKLYATMEKHKEVFFVIRLIAGPAANSLPPIVDPDPLIPCDLM
DGRDAFLTLARDKHLEFSSLRRAQWSTMCMLVELHTQSQDRFVYTCNECKHHVETRWHCT
VCEDYDLCITCYNTKNHDHKMEKLGLGLDDESNNQQAAATQSPGDSRRLSIQRCIQSLVH
ACQCRNANCSLPSCQKMKRVVQHTKGCKRKTNGGCPICKQLIALCCYHAKHCQENKCPVP
FCLNIKQKLRQQQLQHRLQQAQMLRRRMASMQRTGVVG-QQGLPSPTPATPTTPTGQQPT
TPQTPQPQPT----S----QPQPTPPNSMPPYLPRTQAAGPVSQGKAAVTPPTPPQTAQP
PLPGPPPAAVEMAMQIQRAAETQRQMAHVQIFQRPI----QHQMPQMT--------PMGM
NPPPMARGPTGHLEPGM-GPTGMQ------QQPPWAQGGLPPQQLQSGMPRPAMMSVAQH
GQPLNMAPQPGLGQV-GVSPLKPGTVSQQALQNLLRTLRSPSSPLQQQQVLSILHANPQL
LAAFIKQRAAKYANS-NPQPLPGQPGMPQGQPGLQP-PTMPGQQGVHSNPAMQNMNPMQA
GVQRAGLPQQQPQQQLQPPMGGMSPQAQQMNHNTMPSQFRDILRRQQMI----QQQQQQQ
GAGPGIGPGMANHNQFQQPQGVGYPPQQQQQQQQRMQHHMQQMQQGNMGQMGQLPQALGA
EAGASL-QAYQQRLLQQQMGSPAQPNPMSPQQHILPNQAQSPHLQGQQIPNSLSNQVRSP
QPVPSPRPQSQPPHSSPSPRMQPQPSPHHVSPQTSSPHPGLVAAQANPMEQGHFASPDQN
SMLSQLASPGMANLHGASATDLGLSTDNSDLNSNLSQSTLDIH
>Maylandia_zebra_1
MADNVLESGPPSAKRPKLSSPALSVSASDGNDFGSLFELEHDLPDELISSSELGLTNGGD
ASQLHSSLGGGGQDAAAKHQQLSELLRAVAAPQQG--------GPTSNSTPSGASMGMMG
GVSVAPGG-------PQGMPPQS-QPQ-----QAGLM----QQV------GMVGAHNRAM
VGAQKGNGQQGLMGGQVVNGS-------PRMGYPSAGMGSNSNLLPDGLQQGGQQMGSQA
GMRPQQPGALNKMNMMANAGPYGGPYGQTPGQGMPGAGLGPQLQNKAGLPSNMAQFSMEK
KTPAGQGMSGMTQQQQPGPVAAAAVGGVQVGLGATPPTADPEKRKLIQQQLVLLLHAHKC
QRREQANGEVRQCNLPHCRTMKNVLNHMTHCQLGKSCQVAHCASSRQIISHWKNCTRHDC
PVCLPLKNAGDKRNQQPLGNSAGVGLVNSLGSVPGGQSNAPNLNPPNQIDPSSIERAYAA
LGLTYQGNQMPQQPSQASVPNQGLQGQPGIRTVNSMGGNSMGVNGGVGVQTSNQHSSLLP
DAMLHNCMNAQS-LMND--GVGSLGSLPTATSPSAGGMRKSWHEDITQDLRNHLVHKLVQ
AIFPTPDPAALKDRRMDNLVAYARKVEGDMYESANSRAEYYHLLAEKIYKIQKELEEKRR
TRLQKQGIMPGQPGIPSAGLPQGPGMGQMPPGQPPNGPHVDPSMVRPPGPNQMVNRMQNP
AGMNQFGQIGM--QSMGQRSTPPL---APLNQMG----I-GTTRMSQPNATP--LQNQYL
PPGQFPGSSPGLGAGAVGMNQSGTQNAVHANQMSTPPSHPASSPAPQSAPS-MGNQSNAF
PHC-----PPMRTNSPSPARSLTPQPHQTPPRLPGCQTPQ-P-QTPSTPQLPHPQHPQQQ
QQQ------APQPQ-------PSVHTMNSEKANHLQQQTLGDMASSGPQTNQTSSVLNQN
AHVPSQQPQTPLSAKPSLTADGQVCSPASVSSTDPTSQLASAN-GPAPSQVKMEVKKQEE
DDEGADAQGDGKGKQADVKMEEKPEIKKEKPSGDGCKGEPMDTSATSEDKKPEVKK----
-EEGSGSAATNSSPANTQSKKKIFKPEELRQALMPTLESLYRQDPESLPFRQPVDPQLLG
IPDYFDIVKNPMDLSTIKRKLDTGQYQEPWQYIEDIWLMFNNAWLYNRKTSRVYKYCSKL
AEVFESEIDPVMQGLGYCCGRKFEFSPQTLCCYGKQLCTIQRDAAYFSYQNRYHFCEKCF
NEIQGESVSLGDDPSQPQTSINKDQFQRKKNDTLDPELLVECIDCGRKMHQICVLHNETI
WPSGFVCDSCLKKANKTRKENKYAAKRLPQTKLGSFLETRVNDYIKRQNHPESGEVTIRV
VHVSDKVVEVKPGMKSRFVDNGEMAESFPYRMKALFAFEDVDGADVCFFGMHVQEYGSDC
PPPNQRRVYISYLDSVHFFKPRHLRTAVYHEILLGYLEYVKRLGFTTGHIWACPPSEGDD
YIFHCHPLDQKIPKPKRLQEWYKKMLDKAVSERVVHDYKDIFKQATEDRLTSAKELPYFE
GDFWPNVLEESIKELEQEEEERKREENSTSNESTDAIKGDSKNAKKKNNKKTSKNKSSLS
RANKKKPGMPNVSNDLSQKLYATMEKHKEVFFVIRLIAGPTANSLPPITDPDPLMACDLM
DGRDAFLTLARDKHLEFSSLRRSKWSSMCMLVELHNQSQDRFVYTCNECKHHVETRFHCT
VCEDYDLCITCYNTKGHEHKMEKLGLGLDDDSSNQAAAATQSPGDSRRLSIQRCIQSLVH
ACQCRNANCSLPSCQKMKRVVQHTKGCKRKTNGGCPICKQLIALCCYHAKHCQENKCPVP
FCLNIKQKLRQQQLQHRLQQAQMLRRRMATMQRVTQPAGGSGLPSPGTTAPSTPTGTQPP
TPQTPTQSMPPVPQQSPQHQQLQQHHNSLPQFSSRPPGSSPQSQGKPVLGSATPPQQQQP
QPSGPPPAAVEIAMKIQQVADAQRKMA----LQRQAKLMPQHQQGQGQQMGMGHVGAQGM
PPQTQVTAARAHMDTGMMTSGPMQHGQLPQQQTQWTAQGMPPHQRQAMMNQTGMMAAQQQ
QQQ--HQQAQGHAAL--GVGAAGGNFPQAALQELLRMLRSPSSPPQQQQVLNILRSNPQL
MAAFIKQRASKYKGGQGPGGPGAGPG-PTGGPVGVSQPSMHMGGQGGANVNIATMAQLQQ
VQQRPML-QQQ-----QQQQGGIQGQGPQM--GNISPQLRELFMRRHLQ----QQQQQQQ
--------QMGNHGQFQQPQPQGYPGQ---ALQQRLQQQHHQQQQHTMAGLPQVPQ-QP-
-SQAL--QVLHQRLLQQRGGSPAQSNPMSPQQ--PQQIAQSPHLQGQPLPTSLANQVRSP
Q--PSPRPQSQPPHSSPSPRMQPQPSPHHISPQTGSPHPGMVVQQQNTMEQ--FGS-DQS
AMLSQLS--GMAGLHGPG-------GNSQDLSQNMNHNPLNIM
>Maylandia_zebra_0
MAENVLDSGPPSAKRPKLSSPALSASASDGNDFGSLFELEHDLPDELISSNEQGLVNGGD
PNQLHTTLGGGGQDAVAKHKQLSELLRAGATPSTQPG------HQGAMGSPGGAAMGHLA
NMKASP-GQG-----PQQMMGQG--QHLSPQQQANMM----QQQS------AAGGMIRTM
MGAQQSNGQPGMIGNQVINGS-------PRMGFGNQGMVGGSNLLAETLQQ-----GGQA
GIRGQQPGAMNKMGMMGNPGPFGGPYGSQGNQGLGGAGLGPQLQNKGSMANSMAQFNVDK
KNPPMQGMGAMGTQQSQTGVAPGMVPGAQA--AGAPPTADPEKRKLIQQQLVLLLHAHKC
QRREQANGEVWQCNLPHCRTMKNVLNHMTHCQAGKSCQVAHCASSRQIISHWKNCTRHDC
PVCLPLKNAGDKRNTQSLLAGAATGLGSSLGTIPGSQPSAPNLNQPSQIDPSSIERAYAA
LGLTYQGNQIQAQTSQPNMPNQGLQGQAGVRPLNPMGVNPMGVNGGVGASPQSQQASLLQ
DTMMHLNMNNQG-L-NDAGG---VGSMPTAAPPSATGMRKSWHEDITQDLRNHLVHKLVQ
AIFPTPDPAALKDRRMENLVAYARKVEGDMYESANSRAEYYHLLAEKIYKIQKELEEKRR
TRLQKQGV------------NIGPGMGQPPTGLPPNGPLTDPVMVRPAGPNQM-NRTQGP
-GMNQFNQMGI--QSMGQRSTPPLPLGPSGNQMG----M-VGPRVGQPNVNQ--LPAPYM
SQGQFPGSGPGVGA-QSGMTPPGGSGGMVQTQMGTPPPLSVASPLAQPGSAGMGQQPNSN
PHL-----GPMRGSSPSPAHSRSPTPHQTPPRLAGSQTPQ-P-HTPNASHLVPPPAPQQ-
--------------------NQLGQGPGSNKPL--QQQHMGPAGSTTPHPGMASS----S
TPHGSQLPRTPLSQKGSFPADSQAPTPASVSSLDTSSQHPASNTSATNVDIKMEVKHQDE
EDESDAGSCSKGGKLGNLKMEEKPEFKKEECSGEGGKGVPMETSVKMEDRKPEVKKEVKD
EEE-----SSEAVVSQAPVKKKIFKPEELRQALMPTLESLYRQDPESLPFRMPVDPQLLC
IPDYFDIVKNPMDLSTIKRKLDTGQYQEPWQYVEDIWLMFNNAWLYNRKTSRVYKYCSKL
AEVFEQEIDPVMQSLGYCCGRKLEFSPQTLCCYGKQLCTIPRDAAYFSYQNRYHYCEKCF
NEIQGETVSLGDDPTQPQTSISKDQFEKKKNDTLDPELFVECMDCGRKMHQICVLHNDTI
WPEGFVCDGCLKKSNKARKENKYSAKRLPQTKLGVFLEQRVNDFLKRQAHPESGEVFIRV
VHVSDKVVEVKPGMKSRFVDSGEMSESFPYRTKALFAFEDIDGADVCFFGMHVQEYGSDC
PQPNQRRVYISYLDSVHFFRPRCLRTAVYHEILIGYLEYVKKLGYTTGHIWACPPSEGDD
YIFHCHPADQKIPKPKRLQEWYKKMLDKAVAERIVHDYKDIFKQATEDRLTSAKELPYFE
GDFWPNVLEESIKELEQEEEERKREENSTSNESVDDTKGDSKNAKKKNNKKTSKNKSSLS
RANKKKPGMPNVSNDLSQKLYATMEKHKEVFFVIRLIAGPMANALPPIADPDPLMACDLM
DGRDAFLTLARDKHLEFSSLRRSMWSSTCMLVELHNQSQDRFVYTCNECKHHVETRFHCT
VCEDYDLCITCYNTKGHEHKMEKLGLGLDDESSNQSAAATQSPGDSRRLSIQRCIQSLVH
ACQCRNANCSLPSCQKMKRVVQHTKGCKRKTNGGCPICKQLIALCCYHAKHCQENKCPVP
FCLNIKHKLRQQQLQHRLQQAQMLRRRMASMQRVGQPAGGNGQPSPGATGPGTPTGTQPP
TPQTPTQNMSAPSQQSPQQ-QQQQHPGSLPPYNPRPAGVPAQPLGKPGMGPATPPQQQPP
QQQGPPLAAVETALKIQRLAETQRQMAHAQAHMRGLGMIPHHQNNQA-QMRMPHIGAQGM
PLQAQGVDGRTMLDPGTLG---M-PSQLPQTNQQWGGPTMNQQQRPNMMGHQQQPAVPQP
QQQMQQQPQPGNRGLGGAGVAGSGNLPQAALQDLLRALRSPSSVLQQQQVLNILRSNPTL
MAAFIRQRAARYQGAQGPGGAGGGPGGGVGAPGAAGQPGMNIPQGGAGGGNMPTMAQLQQ
LQQRPMLPQQQQQQQQQQPQGAMPGQQGNI--ANMTPQFREMFLRR-------LQQQQQQ
--------QMGNHGQFQQPQGQGY--QVAAVLQHRLMQ---QQQQNQMGGLGQQPQSMPQ
TSQAMLAQNIQQRLLQQQGGSPAHSSPMSP----QQQMAQSHHLQGQGLAGSLSSQVRSP
Q--PSPRPQSQPPRSSPSPRMQPQPSPHRISPQSGSPHSNMAPQPGSSVDPSQYNS-DQN
SIMSQLS--GMTGMHGGGQSDM-LGGNNQELGTNINHNLM---
>Danio_rerio_o
MAENVLDVGPPNAKRAKLTAP-----APDAPELGSLSDLENDLPDELIPNGDLGLSNGGA
AG-------PMVPDAAAKHKQLSELLRPGSSAGMN----------SVSPQPGG--IGQLG
GLGKSPLGQGSPSHPSQTQKPGG---------TPGTQGNNAGSAGMGFNQGM---LNSGM
M----GQ-NAGAQGGQVINGALGVGRGGVQGMYQGAAMGGAGSVLAETLTQGAQQM----
GINAQQA----KMGMAGGNSPFGQ-------YQAGGQQLGTNAQNKGALPNSLPPFPTDL
KGATVTSVPNMPQQQQ----SVGMVAG-----VSTGPTADPEKRKLIQQQLVLLLHAHKC
QRREQANGDVRACALPHCRTMKNVLNHMTHCQAGKSCQVAHCASSRQIISHWKNCTRHDC
PVCLPLKNAANKHNQQPMLSPPNASLQTPIGSVGTGQQTAPALPSSTPIDPSSMRRAYAA
LGLPYS-NQNPTQTQSPTQPGQTTPHQQPMRSINALGGNPIGV-------PTSEQAKLLP
DGTMPSTLN--NPVMPDGSTVGNLSNLPTAAPLSATGVRKAWHEHVTQDLRNHLVHKLVQ
AIFPTPDPAALKDRRMENLVAYARKVEGDMYESANSRDEYYHFLAEKIYKIQKELEEKRR
SRLQKQII--NQTSMTAT--GQQPALNQVMGPRPQNGPVPMPNV-----PNQILNRMQVS
QGMNPFSAMSMSQAPMGTRAASPINHQQNMNQVPTMN-M-SPTRIAPTQVTQTPNQTQFM
TQPPFPATTNTM---NVNMGQPNSQTPVS--QQPN-----ANLPLNALGPLG------PA
LGCPTPPQAPLRATPP---------PNATAASLPAALQPSTP--TPAPAQATPPHMQTQ-
--------------------------------------------AELPIPG---------
----QQHPGTP-------TGENRVPTPASAASTELHSQHAVPD--VPPNDTKTE-----E
QD-DMAVKTEPS-----TETEEDTLVKKEEQEGSEAKQEPME----TEDKKTDLKTETKE
EDESKTNGT--ASSSPSQSRRKIFKPEELRQALMPTLESLYRQDPESLPFRQPVDPILLG
IPDYFDIVKNPIDLSTIKRKLDTGQYQEPWQYVDDVWLMFNNAWLYNRKTSRVYKYCSKL
AEVFEQEIDPVMQGLGYCCGRKYEFSPQTLCCYGKQLCTIPRDGTYYSYQNRYHFCEKCF
NEIQGDSVTLGDDPAQPQTMISKDQFERKKNDTLDPEPFVECKDCGRKMHQICVLHYEVI
WPSGFICDNCLKKSAKSRKENKFTAKRLQSTRLGTYIEDRVNKYLKRQNHPEAGEVFVRV
VASSDKTVEVKPGMKAKFVDTGEMMEAFPYRTKALFAFEEIDGVDVCFFGMHVQEYGSDC
PFPNTRRVYISYLDSIHFFKPRMLRTAVYHEILIGYLEYVKKLGYVTAHIWACPPSEGDD
YIFHCHPADQKIPKPKRLQEWYRKMLDKAFAERILHDYKDIFKQATEDRLTSANELPYFE
GDFWPNVLEESIKELEQEEEERKKEENTAACETPEGTPGDSKNAKKKNNKKTNKNKSSLS
RANKKKPGMPNVANDLSQKLYATMEKHKEVFFVIHLHSGPIVNSLLPILDSDPLLNCDLM
DGRDAFLTLARDKHWEFSSLRRCKWSTMCMLVELHNQGQDRFVYTCNECKHHVETRWHCT
VCEDFDLCINCYNAKGHEHQMVKWGLGLDDDSSSQSGEASKSPQESRRLSIQRCIQSLVH
ACQCRNANCSLPSCQKMKRVVQHTKGCKRKTNGGCPVCKQLIALCCYHAKHCQENKCPVP
FCLNIKHKLRQQQLQHRLQQAQMMRRRMATMQGRAMPQ---SLPSPPSTAPSTPTHQQPN
TPQTPQPNQPTTPNASPTY-------------TPRNGQPLPASQGKPGASPPQPPQQQPP
QQQQPPPMAVKMARHIEMVAQAQQNY-RMTMNGLPM----NHQQPRMP--GAMQVGPRG-
---------QQVMQQG-------QQPSMAAQQTPQGPQSTLPIQRPAMPQQPRMMVPTQG
PRPQ---------------PQRAAGIAPNALQDLLRTLKSPSSPQQQQQVLNILKSNPQL
MAAFIKQRTAKYHAS--------QPQ--------QPQQGIHAAQ-----PAMQNMAAMQA
-VPRPGMAPQQQQQQTPQGMAALGPQGQLMA-PANNPQLQEMYRRQLLR--QQQQQQQQQ
G-------GMPAHGQFPQAQGTNYT-------QLRMQ-----QQQLAMQGTGQLPP-MAM
DGTPNL---LHQRLLQQQMGSQAQPSPMSPQTHLLSGQPQGAHLPGQPMANALSNQVCSP
GPVQSPRPPSQPPHSSPSPHVQPQPSPQHVPSHTGSPHPGLTT---GSMDQGHLGTPEQS
AMLPQLNTPNRGGL----PSDLNMVGDTTG-------DTLEKL
>Danio_rerio_1
MADNVLDSGPPTAKRPKLSSPALSVSASDGNDFGSLFDLEHDLPDELINSSDLGLPNGMD
PSQLHTSLGVSGQDTAAKHKHLSELLRPGAPPSAS----------TATGSPGNASLGMMG
GLSGGP-V-------TQGMGGP---QQ-----QPSMM----PQP------GMVGGLNRAM
MGTQKGNGPQSMMGGQMMNGA-------PRMGYANAGMAGNGNMLPDSLQQAGQQM-AQA
AMRPQQPGAVNKMGMMGAPGPYGGSYGQCGGQ----SQLGPQLQNKAGQPNSINQFNMDK
KPQLGQNMGGM---QGPGVV------------TAAPPAADPEKRKLIQQQLVLLLHAHKC
HRREQANGEVRQCNLPHCRTMKNVLNHMTHCQAGKSCQVAHCASSRQIISHWKNCTRHDC
PVCLPLKSAGDKRNQQSLLGGAGMAMGGPLGGLPGGQPSAPNINPPSQIDPSSIERAYAA
LGLTYQGNQASNQNQQTSVP-----GQPGMRSLNNMGGNSMGVNGGVGAPMSNQHPGMLP
DGMLHRNMTAQS-LMNDSSGVGNMGSAATATPPSA-GMRKSWHEDITQDLRNHLVHKLVQ
AIFPTPDPAALKDRRMENLVAYARKVEGDMYESANSRAEYYHLLAEKIYKIQKELEEKRR
TRLQKQ-----------------------------DGPHSDPSLVQATGPSQMVNRMQNP
AGMNQFGQVGM-QQPMGQRATPPLPMGANLNQMS----MQGTPRMAQPNVPQ--LQNQYM
-QNQFTGTGAGLGQGAVGLNQPAGQGAMPQNQMPTPPSLSVHSPVAQSQSS-QGPQPGLH
THC-----PPLRQNSPSPARSLTPTPHQTPPQLPGNQTPQ-P-HTPNSSTTMAPPASQL-
--------------------PPMAQGVASEKSSQLQQQSHGGGATGGPQTGLASSVPSQN
AHGLCTHPHSPLSQKSSATVDGQASTPASVSSADPSSQLTSSE-PTAPLDSKTEVKQQDE
EN-ENETEDKASGKQTEIKSEEKPEIKKEEPAGDECKTEPMET-STAEDKKPEVKTEPKE
EE----VAGANSTPANTQSKKKEFKPDELRQALMPTLEALYRQDPESLPFRQPVDPQLLG
IPDYFDIVKNPIDLSTIKRKLDTGQYQEPWQYVDDVWLMFNNAWLYNRKTSRVYKYCSKL
AEVFEQEIDPVMQELGYCCGRKLEFSPQTLCCYGKQLCTIPRDAAYFSYQNRYHFCEKCF
NEIQGENVSLGDDPTQPQTSINKDQFQRKKNDTLDPELLLECGDCGRKMHQICVLHNETI
WPSGFICDGCLKKSNSTRKENKYAAKRLPQTKLGNFLETRVNDYLKRQNHPESGEVTIRV
VHISDKVVEVKPGMKSRFVDSGEMSESFPYRTKALFAFEEIDGTDVCFFGMHVQEYGSDC
PPPNQRRVYISYLDSVHFFQPRHLRTGVYHEILIGYLEYVKKMGFVMGHIWACPPSEGDD
YIFHCHPSDQKIPKPKRLQEWYKKMLDKAVTERIVHDYKDIFKQATEDRLTSAKELPYFE
GDFWPNVLEESIKELEQEEEERKREENNTSSESIDATNGDSKNAKKKNNKKTSKNKSSLS
RANKKKPGMPNVSNDLSQKLYATMEKHKEVFFVIRFIAGPAANSLPPISDPDTLMACDLM
DGRDAFLTLARDKHLEFSSLRRAKWSSMCMLVELHNQTQDRFVYTCNECKHHVETRFHCT
VCEDYDLCITCYNVKGHEHKMEKLGLGLDDESNNQAAASTQNPGDSRRLSIQRCIQSLVH
ACQCRNANCSLPSCQKMKRVVQHTKGCKRKTNGGCPICKQLIALCCYHAKHCQETKCPVP
FCLNIKHKLRQQQLQHRLQQAQMLRRRMATMQRVGQPPG--GLPSPGATGPSTPTGTQPA
TPQTPTQNLISLPQPSQQQ-GQVPHPHN--QYGPHPTGPSPQSQGKPGLGPATPPQL---
QPTGPPAAAVEIAMKIQQVADAQRKMAQVQLLQRQAGMMPHHQQPQG-QIGVAHVGPQGL
ASQAQTSANRVQMEQGMMGAGPMQQGQMPQQQQQWPGQGMPTQQRPAMMSQVSMQPQQPQ
QSQQQAPQMPNRNALSGVAGAAASNLPQGALQQLLRTLRSPSSPQQQQQVLNILRSSPLL
MAAFIKQRVHKYKGGTGPSGPQGGPG-PMGG---VPQPGMHLGQG----VNMSQ---LLS
-QQRPLL-QQQQHQQQQQQQQGIQGQGPNM--AN--PHFRELVMRRQLQQQQQQQQQQQQ
--------QMSNHAAFQQ---QNFPGQAAAALQQRLAQQHQ--QQQQNAAT----Q-GLQ
SPQALLQQALHQRLFQQQGTSPAQNNPMSPQ---QQQISQSPHLQGQQLPSSLSNQVCSP
Q--PSPRPQSQPPHSSPSPRLQPQPSPHHISPQTGSPHSGMAPPQHNSKDPSGFGA-DQN
AMLSQLS--GMAGLHGPGANDM-LPPSGQDLGINMN-LTL---
>Danio_rerio_0
MAENVLDSGPPSAKRPKLSSPALSASASDGNDFGSLFDLEHDLPDELISSSELSLANGGD
LGQLHTSLGSGGQDAAAKHRQLSELLRHGSTPGAQ--------QQGAMGNPGGASMGLFG
NMKVSP-G-------TQSMGPQG-QQHLS--MQAGLM----QQQQ------MVDYLNRNM
LGPQKGNGHQNALASQMMNGS-------PRIGHHNPGMGSNSNLLAEALQQ--QQ-GSQG
GLRPQQPGAISKMGINAGSGPYGGPYGQSASQGLGVAGLAPQLQNKPGLPNSPAQFNLDK
KPLPIHGIPGMASQSSPVGAAAGMVPNAQGSLGGVPPAADPEKRKLIQQQLVLLLHAHKC
QRREQANGEVRQCNLPHCRTMKNVLNHMTHCQAGKSCQVAHCASSRQIISHWKNCTRHDC
PVCLPLKNAGDKRNQQSMIATGGVALSSSMGNVTGGSPSAPSLNTPGQIDPSSIERAYAA
LGLTYQGNQAPPQPIQQT-----------QRPVNTLGANSMGVNGAVGGQPQNQQSSLLQ
DTMLHLNMNSQS-LINDSG----VGSLPMANPAASGSMRKSWHEDITQDLRNHLVHKLVQ
AIFPTPDPAALKDRRMENLVAYARKVEGDMYESANSRAEYYHFLAEKIYKIQKELEEKRR
TRLQKQGIMPSQAGMNPSGLQQATGIGQPPTGLPSNGPLSDPSVVRPTGPNQMMNRMQNT
AGMNSFGHMGM--QSMGQRSTP------PLNQGS----M-VPGRMPQPNVAQ--MQNQYM
QTGPFQASSPVRSAGPVDLVHGGNDGAATQGQMP-LSSLPVGSPLAQPGSAGLGTHSISL
SHC-----PPVHQNSPSPAHSRTPTP------TPGSQTPQ-P-HTPSLPHLSSNGSQQQ-
----------------------FPPSASSDSGMQPL-----GTPPAVSHSGL-------S
TPNASQHPRTPLSHKGSLPVDGQAATPASVSSVEASFQQAPSD-STATLEPKVEVKAKDE
EE-EEAMEEERTAKEEDSKTEEKPEVKKEEPLSD---GGPMET-ASDEDKKPEIKIEPKE
EEEGSESATSQSSVSGATNKKKIFKPEELRQALMPTLESLYRQDPESLPFRQPVDPSLLG
IPDYFDIVKNPMDLSTIKRKLDTGQYQEPWQYVDDIWLMFNNAWLYNRKTSRVYKYCSKL
AEVFEQEIDPVMQSLGYCCGRKLEFSPQTLCCYGKQLCTIPRDAAYFSYQNRYHFCEKCF
NEIQGETVSLGDDPSQPQTSINKDQFEKKKNDTLDPELFVECMDCGRKMHQICVLHNETI
WPSGFVCDGCLKKSNKTRKENKYAAKRLPQTKLGNFLETRVNAYLKRQNHPESGEVTVRV
VHVSEKMVEVKPGMKSRFVDSGEMSESFPYKSKALFAFEEIDGVDVCFFGMHVQEYGSDC
PPPNQRRVYISYLDSVHFFQPRFLRTEVYHEILIGYLDYAKRQGFTTGHIWACPPSEGDD
YIFHCHPADQKIPKPKRLQEWYKKMLDKAVAERVVHDYKDIFKQATEDRLTSAKELPYFE
GDFWPNVLEESIKELEQEEEERKREENSTSNESVETTKGDSKNAKKKNNKKTSKNKSSLS
RGNKKKPGMPNVSNDLSQKLYATMEKHKEVFFVIRLFAAPNSNALLPIVDPDPLMACDLM
DGRDAFLTIARDKHLEFSSLRRSKWSTMCMLVELHNQSQDRFVYTCNECKHHVETRFHCT
VCEDYDLCITCYNTKGHEHKMDKLGLGLDDESNSQVASTTQNPGDSRRLSIQRCIQSLVH
ACQCRNANCSLPSCQKMKRVVQHTKGCKRKTNGGCPICKQLIALCCYHAKHCQENKCPVP
FCLNIKQKLRQQQLQHRLQQAQMVRRRMASMQRTGQQLGGCGLPSPGNTGPSTPTSTQPP
TPQTPTQCQPPATQPSSQQ-QHLQNANNLPPYVQRPTGSSPQSMGKPGMVPGGFSQQQQ-
QPPGPPPAAVEIAMKIQRVAETQRQMAQQKILQRNQGMMPLHQGPQTQQMGINLVGPS--
--QAQVAVARTQMDQGMVTAG-MQRSQLPQPQQQWTGPGMPPQQRPGVMNQQGMAAPQHQ
QQQAGQSQPQGNSGVGGAAGAGPGNHSQAALQDLLRFLRLPSSPHQQQQVLSILRSNPLL
MATFIRQRAPRYLGRG-PGAGGAGPG---GGPGIAAQGGMHMTQG----TTM-QMNPLQQ
-QQRPMMSQQQ---QQQQQQGVMPSQGTNI--SNIPPQLREMM-RRHLQQQQQQQQQQHQ
--------QMGNHAQFQHPQPQNYSGQVAAALQHRLQ-QQQQQQQSAMGGY-QQQQ-MGS
QPQ-MFQQAIQQRLLQQSGGSPAQ-NPMSPQQS-QQQMSQSPHLQG-QLPNSLGNQVRSP
Q--PSPRPQSQPPNSSPSPRLQPQPSPHHISPQTGSPHSGMAAQQVNAMDQGPFGA-DQN
AMLSQLS--GMGALHGQGTNDM-LT-NNQDMGSNINH-SLDLM
>Zonotrichia_albicollis_0
MAENVVEPGPPSAKRPKLSSPALSVSASDGTDFGSLFDLEHDLPDELISSTELGLTNGGD
INQLQTSL-GLAQDAASKHKQLSELLRAGSSPNLNMGVGGPGQGMASQAQQNSPGMGMLN
SMVKSPMAQAGLTSPNMTMGASGPNQGPSAQSTAAMMNSPVNQPGMGMNTGMNAGMNPGM
LAA--GNG-QGMIQGQVMNGSIGAGRGRPNMPYPNPGMGT-GNLLAETLQQGTPQMGGQA
GLRGPQPGAMNKMGMMSNPSPYGQPYSQNTGQQIGASGLGPQMQNKAGLQNSLPQFPMDK
KPVPGAGMPNMGQQQAPQVQQAGMGPAASQGMGSGAPTADPEKRKLIQQQLVLLLHAHKC
QRREQANGEVRQCNLPHCRTMKNVLNHMTHCQAGKSCQVAHCASSRQIISHWKNCTRHDC
PVCLPLKNAGDKRNQQSLLGGAAVGLANA-GSVGVGQQTTPSINTTSQIDPSSIERAYAA
LGLTYQGNQMQTQPQAQVKNQQQGQSPQSLRPMNPMSANPMGVNGGVGV----QPPNLLP
DSMLHSTMNSQNPMMSESANVASLGAMPT-AQPSNTGIRKQWHEDITQDLRNHLVHKLVQ
AIFPTPDPAALKDRRMENLVAYARKVEGDMYESANSRAEYYHLLAEKIYKIQKELEEKRR
TRLQKQNMIPNAPGMPQAPMNQGPNMGQPQPGMSANGPLPDPTLIRANVPNQMMNRMQAQ
PGMNQFGQMNMQLSPMGPRQTPPLQHPGQLSQAGAMNQMGFPSRMQQPGVGQPSGQNQFL
QQTQFPASSPGMNTASMPMTQPGNQTPVSQAQMTS-ASCPVNSPAMAPGSQG------SH
IHCPPLPQPPMHQNSPSPVPSRTPTPHHTPPGLGSQQAAAAPP--PAPQ-AMPPGPQSQT
MHPPQRQPTPPQAQLPPQVQPPVPVTPSAE---Q-QQQPLS-------QQSTTASVPTPT
APLQPQHPTTPLSQ-PAVSIDGQVSNPPSTSSTEVNSQTVPEQQQPPLQEVKMEIKTDEG
EPE-----------QTEMQMEEKPEAK-VEPVVEECKPDPME----QEEKKPEIKSEVPE
GEERPTTPATQSSPAAGQSKKKIFKPEELRQALMPTLEALYRQDPESLPFRQPVDPQLLG
IPDYFDIVKNPMDLSTIKRKLDTGQYQEPWQYVDDIWLMFNNAWLYNRKTSRVYKYCSKL
AEVFEQEIDPVMQSLGYCCGRKLEFSPQTLCCYGKQLCTIPRDATYYSYQNRYHFCEKCF
NEIQGESVSLGDDPSQPQTTINKEQFSKRKNDTLDPELFVECIECGRKMHQICVLHNEII
WPSGFVCDGCLKKTGRTRKENKFSAKRLPATRLGTFLENRVNDFLRRQNHPEAGEVTVRV
VHASDKTVEVKPGMKARFVDSGEMAESFPYRTKALFAFEEIDGVDLCFFGMHVQEYGSDC
PPPNQRRVYISYLDSVHFFRPKCLRTAVYHEILIGYLEYVKKLGYTTGHIWACPPSEGDD
YIFHCHPPDQKIPKPKRLQEWYKKMLDKSVSERIVHDYKDIFKQATEDRLTSAKELPYFE
GDFWPNVLEESIKELEQEEEERKREEN-TSNESTDVSKGDSKNAKKKNNKKTSKNKSSLS
RGNKKKPGMPNVSNDLSQKLYATMEKHKEVFFVIRLIAGPAANSLPPIIEPDPLIPCDLM
DGRDAFLTLARDKHLEFSSLRRAQWSTMCMLVELHTQSQDRFVYTCNECKHHVETRWHCT
VCEDYDLCITCYNTKNHDHKMEKLGLGLDDESNNQQTATTQSPGDSRRLSIQRCIQSLVH
ACQCRNANCSLPSCQKMKRVVQHTKGCKRKTNGGCPICKQLIALCCYHAKHCQENKCPVP
FCLNIKHKLRQQQLQHRLQQAQMLRRRMASMQRTGVAGQQQGLPSPTPATPTTPTGQQPP
TPQTPQPQPPPQPAS----QPQPAPPNSMPPYMPRTQPPGAASQGKAGVTPPTPPQPPQP
PVQGPPPAAVEMAMQIQRAAETQRQMAQVQIFQRPI----QHQMPQ---M-----PPMGM
NPPQIGRGPGGHIDQGM-GPAGIQ------QQPPWVQGALP-AQLQPGMQRPSMMSVAQP
GQPMNMAPQPGMGQVPGAAQPKQ-PLPQAALQNLLRTLRSPSSPMQQQQVLNILHSNPQL
LAAFIKQRAAKYAGSQNPQAMAGQPGLPQGQPGLQPQQAMQGQQGVHPNPAMQNMNPMQA
GVQRPSMPQQQPQQQPQQAMAGMNPQAQQMNHSGMAPQFRDLLMRRQMMQQRH-QQQQQQ
GAGPALGPGMANHNQFQQPQGVGYP----QQQQQRMQHHMQQMQQGNMGQISQLPQAMSA
ETGASLQQAFQQRLLQQQMGSPAQPNPMSPQQHMLPNQAQSPHLQGQQLPSSLTNQVRSP
QPVPSPRPQSQPPHSSPSPRMQPQPSPHHVSPQTSSPHPGLVAAQANPMDQGHFASPDQS
AMLSQLASAGMAGLHGTSATELGLSSENSDLNSNLSQSTLDIH
