# Supplementary material for: Directional divergence of Ep300 duplicates in teleosts and its implications
Source: BMC Evol Biol. 2020 Oct 31;20:140. doi: 10.1186/s12862-020-01712-6 (PMC7603692; doi:10.1186/s12862-020-01712-6)
Supplement: Supplementary file 8 — Additional file 8: Multiple alignment of EP300 sequences and original tree files. [file 12862_2020_1712_MOESM8_ESM.zip › 8 Alignments and tree files/EP300_trimmed.nex.con.tre]

#NEXUS
[ID: 5133687048]
begin taxa;
	dimensions ntax=117;
	taxlabels
		Loxodonta_africana_0
		Alligator_mississippiensis_0
		Corvus_brachyrhynchos_0
		Scleropages_formosus_0
		Scleropages_formosus_1
		Crocodylus_porosus_0
		Austrofundulus_limnaeus_0
		Austrofundulus_limnaeus_1
		Austrofundulus_limnaeus_2
		Gouania_willdenowi_0
		Athene_cunicularia_0
		Haplochromis_burtoni_1
		Haplochromis_burtoni_0
		Elephantulus_edwardii_0
		Chrysochloris_asiatica_0
		Bos_taurus_0
		Pogona_vitticeps_0
		Ictalurus_punctatus_1
		Ictalurus_punctatus_0
		Gallus_gallus_0
		Gallus_gallus_o
		Tupaia_chinensis_0
		Amphiprion_ocellaris_0
		Amphiprion_ocellaris_1
		Oncorhynchus_kisutch_2
		Oncorhynchus_kisutch_3
		Oncorhynchus_kisutch_0
		Oncorhynchus_kisutch_1
		Ficedula_albicollis_0
		Cyprinus_carpio_0
		Cyprinus_carpio_1
		Sturnus_vulgaris_0
		Vombatus_ursinus_0
		Macaca_fascicularis_0
		Nipponia_nippon_0
		Denticeps_clupeoides_1
		Denticeps_clupeoides_0
		Canis_lupus_familiaris_0
		Felis_catus_0
		Cavia_porcellus_0
		Picoides_pubescens_0
		Rousettus_aegyptiacus_0
		Aptenodytes_forsteri_0
		Dromaius_novaehollandiae_0
		Sorex_araneus_0
		Carassius_auratus_0
		Carassius_auratus_3
		Carassius_auratus_2
		Carassius_auratus_1
		Microcebus_murinus_0
		Monodelphis_domestica_0
		Boleophthalmus_pectinirostris_0
		Boleophthalmus_pectinirostris_1
		Parus_major_0
		Poecilia_reticulata_1
		Poecilia_reticulata_0
		Numida_meleagris_0
		Equus_caballus_0
		Mus_musculus_o
		Mus_musculus_0
		Oryzias_latipes_1
		Oryzias_latipes_0
		Charadrius_vociferus_0
		Phascolarctos_cinereus_0
		Notechis_scutatus_0
		Anas_platyrhynchos_0
		Geospiza_fortis_0
		Astyanax_mexicanus_1
		Astyanax_mexicanus_0
		Fundulus_heteroclitus_1
		Fundulus_heteroclitus_0
		Heterocephalus_glaber_0
		Neolamprologus_brichardi_0
		Neolamprologus_brichardi_1
		Oreochromis_niloticus_1
		Oreochromis_niloticus_0
		Esox_lucius_1
		Esox_lucius_0
		Nothoprocta_perdicaria_0
		Dipodomys_ordii_0
		Phyllostomus_discolor_0
		Paramormyrops_kingsleyae_0
		Paramormyrops_kingsleyae_1
		Sus_scrofa_0
		Ornithorhynchus_anatinus_0
		Microtus_ochrogaster_0
		Oryctolagus_cuniculus_0
		Erpetoichthys_calabaricus_0
		Columba_livia_0
		Calidris_pugnax_0
		Sinocyclocheilus_anshuiensis_1
		Sinocyclocheilus_anshuiensis_0
		Sinocyclocheilus_anshuiensis_2
		Ceratotherium_simum_simum_0
		Lepisosteus_oculatus_0
		Condylura_cristata_0
		Sarcophilus_harrisii_0
		Hippocampus_comes_0
		Hippocampus_comes_1
		Cynoglossus_semilaevis_0
		Cynoglossus_semilaevis_1
		Takifugu_rubripes_0
		Takifugu_rubripes_1
		Nothobranchius_furzeri_1
		Nothobranchius_furzeri_0
		Erinaceus_europaeus_0
		Chrysemys_picta_bellii_0
		Corapipo_altera_0
		Empidonax_traillii_0
		Lipotes_vexillifer_0
		Marmota_flaviventris_0
		Maylandia_zebra_1
		Maylandia_zebra_0
		Danio_rerio_o
		Danio_rerio_1
		Danio_rerio_0
		Zonotrichia_albicollis_0
		;
end;
begin trees;
	translate
		1	Loxodonta_africana_0,
		2	Alligator_mississippiensis_0,
		3	Corvus_brachyrhynchos_0,
		4	Scleropages_formosus_0,
		5	Scleropages_formosus_1,
		6	Crocodylus_porosus_0,
		7	Austrofundulus_limnaeus_0,
		8	Austrofundulus_limnaeus_1,
		9	Austrofundulus_limnaeus_2,
		10	Gouania_willdenowi_0,
		11	Athene_cunicularia_0,
		12	Haplochromis_burtoni_1,
		13	Haplochromis_burtoni_0,
		14	Elephantulus_edwardii_0,
		15	Chrysochloris_asiatica_0,
		16	Bos_taurus_0,
		17	Pogona_vitticeps_0,
		18	Ictalurus_punctatus_1,
		19	Ictalurus_punctatus_0,
		20	Gallus_gallus_0,
		21	Gallus_gallus_o,
		22	Tupaia_chinensis_0,
		23	Amphiprion_ocellaris_0,
		24	Amphiprion_ocellaris_1,
		25	Oncorhynchus_kisutch_2,
		26	Oncorhynchus_kisutch_3,
		27	Oncorhynchus_kisutch_0,
		28	Oncorhynchus_kisutch_1,
		29	Ficedula_albicollis_0,
		30	Cyprinus_carpio_0,
		31	Cyprinus_carpio_1,
		32	Sturnus_vulgaris_0,
		33	Vombatus_ursinus_0,
		34	Macaca_fascicularis_0,
		35	Nipponia_nippon_0,
		36	Denticeps_clupeoides_1,
		37	Denticeps_clupeoides_0,
		38	Canis_lupus_familiaris_0,
		39	Felis_catus_0,
		40	Cavia_porcellus_0,
		41	Picoides_pubescens_0,
		42	Rousettus_aegyptiacus_0,
		43	Aptenodytes_forsteri_0,
		44	Dromaius_novaehollandiae_0,
		45	Sorex_araneus_0,
		46	Carassius_auratus_0,
		47	Carassius_auratus_3,
		48	Carassius_auratus_2,
		49	Carassius_auratus_1,
		50	Microcebus_murinus_0,
		51	Monodelphis_domestica_0,
		52	Boleophthalmus_pectinirostris_0,
		53	Boleophthalmus_pectinirostris_1,
		54	Parus_major_0,
		55	Poecilia_reticulata_1,
		56	Poecilia_reticulata_0,
		57	Numida_meleagris_0,
		58	Equus_caballus_0,
		59	Mus_musculus_o,
		60	Mus_musculus_0,
		61	Oryzias_latipes_1,
		62	Oryzias_latipes_0,
		63	Charadrius_vociferus_0,
		64	Phascolarctos_cinereus_0,
		65	Notechis_scutatus_0,
		66	Anas_platyrhynchos_0,
		67	Geospiza_fortis_0,
		68	Astyanax_mexicanus_1,
		69	Astyanax_mexicanus_0,
		70	Fundulus_heteroclitus_1,
		71	Fundulus_heteroclitus_0,
		72	Heterocephalus_glaber_0,
		73	Neolamprologus_brichardi_0,
		74	Neolamprologus_brichardi_1,
		75	Oreochromis_niloticus_1,
		76	Oreochromis_niloticus_0,
		77	Esox_lucius_1,
		78	Esox_lucius_0,
		79	Nothoprocta_perdicaria_0,
		80	Dipodomys_ordii_0,
		81	Phyllostomus_discolor_0,
		82	Paramormyrops_kingsleyae_0,
		83	Paramormyrops_kingsleyae_1,
		84	Sus_scrofa_0,
		85	Ornithorhynchus_anatinus_0,
		86	Microtus_ochrogaster_0,
		87	Oryctolagus_cuniculus_0,
		88	Erpetoichthys_calabaricus_0,
		89	Columba_livia_0,
		90	Calidris_pugnax_0,
		91	Sinocyclocheilus_anshuiensis_1,
		92	Sinocyclocheilus_anshuiensis_0,
		93	Sinocyclocheilus_anshuiensis_2,
		94	Ceratotherium_simum_simum_0,
		95	Lepisosteus_oculatus_0,
		96	Condylura_cristata_0,
		97	Sarcophilus_harrisii_0,
		98	Hippocampus_comes_0,
		99	Hippocampus_comes_1,
		100	Cynoglossus_semilaevis_0,
		101	Cynoglossus_semilaevis_1,
		102	Takifugu_rubripes_0,
		103	Takifugu_rubripes_1,
		104	Nothobranchius_furzeri_1,
		105	Nothobranchius_furzeri_0,
		106	Erinaceus_europaeus_0,
		107	Chrysemys_picta_bellii_0,
		108	Corapipo_altera_0,
		109	Empidonax_traillii_0,
		110	Lipotes_vexillifer_0,
		111	Marmota_flaviventris_0,
		112	Maylandia_zebra_1,
		113	Maylandia_zebra_0,
		114	Danio_rerio_o,
		115	Danio_rerio_1,
		116	Danio_rerio_0,
		117	Zonotrichia_albicollis_0
		;
tree con_50_majrule = [&U] (1[&prob=1.00000000e+00,prob_stddev=0.00000000e+00,prob_range={1.00000000e+00,1.00000000e+00},prob(percent)="100",prob+-sd="100+-0"]:1.774439e-02[&length_mean=1.80351314e-02,length_median=1.77443900e-02,length_95%HPD={1.29013500e-02,2.40483700e-02}],14[&prob=1.00000000e+00,prob_stddev=0.00000000e+00,prob_range={1.00000000e+00,1.00000000e+00},prob(percent)="100",prob+-sd…
end;
