# Supplementary material for: Directional divergence of Ep300 duplicates in teleosts and its implications
Source: BMC Evol Biol. 2020 Oct 31;20:140. doi: 10.1186/s12862-020-01712-6 (PMC7603692; doi:10.1186/s12862-020-01712-6)
Supplement: Supplementary file 8 — Additional file 8: Multiple alignment of EP300 sequences and original tree files. [file 12862_2020_1712_MOESM8_ESM.zip › 8 Alignments and tree files/Ep300_trimmed_cds.afa]

>Loxodonta_africana_0
ATGGCCGAGAATGTGGTGGAACCGGGGCCGCCTTCAGCCAAGCGGCCTAAACTCTCGTCC
CCGGCCCTGTCGGCGTCGGCCAGCGACAGCACAGATTTTGGCTCTCTGTTTGACTTGGAG
CATGACTTACCAGATGAATTAATCAACTCTACAGAATTGGGACTAACCAATGGTGGTGAA
ATTAGTCAGCTTCAGACAAGTCTT---GGCATGGTACAAGATGCAGCCTCTAAACATAAA
CAGCTGTCAGAATTGCTGCGGTCTGGTAGTTCCCCTAACCTCAACATGGGGGTTGGTGGC
CCAGGCCAAGGCATGGCCAGCCAGCCCCAGCAGAACAGTCCTGGATTGGGTTTGATAAAT
AGCATGGTCAAAAGCCCAATGGCACAGGCAGGCTTGACTTCTCCCAACATGGGGATAAGC
ACCAGTGGACCAAATCAAGGTCCCACG---CAGTCCGCAACAGGTATGATGAACAGTCCA
GTAAATCAGCCTGCCATGGGAATGAACACAGGGATGAATGCTGGCATGAATCCTGGGATG
TTGGCCGCA------GGCAGTGGA---CAGGGGATGATGCCTAATCAAGTCATGAACGGT
TCGATTGGAGCAGGTCGGGGGCGACCTAATATGCAGTACCCAAACCCAGGAATGGGAAAC
GCTGGCAGCTTACTGACTGAGCCACTGCAGCAGGGCTCTCCCCAGATGGGAGGACAAGCA
GGATTGAGAGGCCCCCAGCCT---------CTTAAGATGGGGATGATGAGCAACCCTACT
CCTTACGGTTCGCCATATACTCAGAATTCTGGACAGCAGATTGGAGCCAGTGGCCTTGGT
CTCCAGATTCAGACAAAGACTGTACTACCAAATACCTTATCTCCATTTGCAGTGGACAAA
AAGGCAGTTCCTGGTGGAGGAATGCCCAACATGGGCCAACAGCAGGCTCCACAGGTCCAG
CAGCCAGCCCTGGTGACTCCAGTAGCCCAAGGGATGGGCTCTGGAGCACACACGGCTGAT
CCGGAGAAGCGCAAGCTCATCCAGCAGCAGCTGGTTCTCCTGTTGCACGCTCACAAGTGC
CAGCGCCGGGAGCAGGCTAATGGGGAAGTGAAGCAGTGCAACCTTCCCCACTGCCGCACC
ATGAAGAATGTCCTCAACCACATGACCCACTGCCAGTCAGGCAAGTCCTGCCAAGTGGCA
CATTGTGCATCTTCTCGCCAGATCATCTCACACTGGAAGAACTGTACAAGGCATGATTGT
CCTGTGTGTCTTCCTCTCAAAAATGCTGGGGATAAGAGACATCAACAGTCAATTTTGACC
GGAGCAGCTGTTGGACTTGCAAATGCA---GGTTCTCTAGGGGTGGGGCAGCAGTCTGCC
CCCAGCCTAAGCACTGTCAGTCAGATCGACCCCAGCTCTATAGAGCGAGCCTATGCAGCC
CTTGGACTGCCCTACCAAGTCACCCAGATGCCAGCACAAGCCCAGGTGCAAGCGAAGAGC
CAGCAGTCTGGGCAGTCTCCCCAAGGCATGCGCCCCGTGAGCAACATGAGTGCTAGTCCC
ATGGGAGTAAATGGCGGTGTAGGGGTT------------CAAACACCCAGTCTTCTTCCT
GACTCGATGTTGCATTCAGCCATAAATTCTCAAAACCCAATGATGAATGAAAATGCCAGT
GTGGCTCCTCTGGGTCCTATGCCAACAGCAGCTCAACCATCCAGCACTGGAATTCGGAAA
CAGTGGCATGAAGATATCACTCAGGATCTCCGAAATCATCTTGTTCACAAACTTGTTCAA
GCCATATTTCCTACTCCGGATCCTGCTGCTTTAAAAGACAGGCGGATGGAAAACTTAGTT
GCTTATGCCCGGAAAGTAGAAGGGGACATGTATGAATCTGCAAATAATCGAGCAGAATAT
TATCACCTGCTAGCTGAAAAGATCTATAAAATCCAGAAAGAACTAGAAGAAAAACGAAGG
ACTAGACTACAGAAGCAGAGCATGCTACCTAATGCTGCCGGCATGGTACCAGTTTCCATG
AATCCAGGGCCTAACATGGGACAGCCGCAGCCAGGAATGACTTCTAATGGTCCTTTACCT
GACCCGACTATGATCCGTGGCAGTGTGCCAAACCAGATGATGCCTCGGATAACTCCACAA
CCTGGTTTAAATCAATTTGGCCAGATGAGTATGGCCCAGCCCCCAATCGGCCCCCGGCAA
ACCTCTCCCCTTCAGCACCATGGACAGTTGGCGCAGCCTGCAGCTCTCAACCCTATGGGC
TATGGGCCCCGTATGCAG---------------CAGCCTTCCAGCCAGAGCCAGTTCCTT
CCCCAAACTCCGTTCTCA------GCACAGGGAATGAATGTATCGAATATGCCTTTGGGG
CAGTCCAGCGGTCAAGCACCAGTGTCTCAAGCACAAATGTCCAGT---TCTTCCTGCCCA
GTGAACTCCCCTATCATGCCTCCAGGTTCTCAAGGG------------------AGTCAC
ATTCACTGCCCCACTCTCCCTCAACCAGCCCTGCATCAAAATTCACCATCTCCTGTACCA
AGTCGTACCCCGACCCCTCACCACACACCTCCAAGCATAGGGGCTCAGCAGCCACCACCA
GCCCCTGTT------CCTACTCCTCCA---GCCATGCCACCTGGGCCACAGTCCCAGGCT
CTCCATCCCCCTCCAAGGCAGCCTACCCCACCAACAACGCAACTTCCTCCCCAAGTGCAG
CCTTCACTTCCTGCTGCTCCTTCAGCTGAC---------CAGGCCCAGCAGCAGCCACTC
TCA---------------------CAGCAGAGTACAGCAGCCTCTGTTCCCACCCCAACG
GCACCATTGCTGCCTCCACAGCCTGCAACTCCACTTTCCCAG---CCAGCTGTAAGCGTT
GATGGGCAGGCATCAAACCCTCCATCCACTAGTAGCACCGAAGTGAATTCTCAGACCATT
CCTGAGAAGCAG------CCTTCACAGGAAGTGAAAATGGAGGCCAAAATGGAAGTGGAT
CAACCAGAA---------------------------------CCAGCAGATACTCAGCCA
GAGGATATTCCAGAGACTAAA---------------ACAGAAGACTGTAAAGTGGAACCT
ACAGAA------------ACTGATGAGAGAGGCACTGAATTAAAAACTGAAATGAAAGAA
GAGGAAGACCAGCCAAGTACCTCAGCCACCCAATCATCTCCAGCTCCAGGACAGTCAAAG
AAGAAGATTTTCAAACCAGAAGAATTACGACAGGCACTGATGCCGACACTGGAGGCACTT
TACCGGCAGGACCCAGAATCCCTTCCCTTTCGTCAACCTGTGGACCCTCAGCTTCTGGGG
ATCCCGGATTACTTTGATATTGTGAAGAGCCCCATGGATCTGTCTACCATCAAAAGAAAG
TTAGACACTGGACAGTATCAAGAGCCATGGCAATACGTGGATGACATTTGGCTTATGTTC
AATAATGCTTGGTTATATAATCGGAAGACATCACGGGTGTACAAATACTGCTCCAAGCTG
TCTGAGGTCTTTGAACAAGAAATTGACCCAGTCATGCAAAGCCTTGGATATTGTTGTGGC
AGAAAGTTGGAGTTCTCTCCACAGACACTCTGTTGCTACGGCAAGCAATTATGCACAATC
CCTCGTGATGCCACTTACTACAGCTACCAGAACAGGTATCATTTCTGTGAGAAGTGTTTC
AATGAAATCCAAGGGGAGAGCGTTTCTTTGGGGGATGACCCTTCCCAGCCTCAAACTACA
ATAAATAAAGAACAGTTTTCCAAGAGAAAAAATGACACACTGGATCCTGAACTGTTTGTC
GAATGTACTGAGTGTGGAAGGAAGATGCATCAGATTTGTGTCCTTCATCACGAGGTCATC
TGGCCAACTGGATTTGTCTGTGATGGCTGTTTAAAGAAAACTGGACGAACTAGAAAAGAA
AATAAGTTTTCTGCTAAAAGGCTGCCATCCACCAGGCTTGGCACCTTTCTGGAGAATCGT
GTGAATGACTTCCTGCGGCGACAGAATCACCCTGAGTCAGGGGAAGTCACTGTTCGGGTT
GTTCATGCTTCTGACAAAACTGTGGAAGTCAAACCGGGCATGAAAGCAAGGTTTGTAGAT
AGTGGAGAGATGGCCGAGTCCTTCCCATATCGAACCAAGGCCCTCTTTGCCTTTGAGGAA
ATCGATGGTGTCGACTTGTGCTTCTTTGGCATGCATGTTCAAGAGTATGGCTCGGACTGC
CCTCCACCCAATCAGAGGAGAGTATACATATCTTATCTAGATAGTGTTCATTTCTTCCGT
CCTAAATGCTTGAGGACTGCAGTGTATCATGAAATTCTAATTGGATATTTAGAATACGTC
AAGAAATTAGGGTATACAACAGGGCATATCTGGGCGTGTCCCCCAAGTGAGGGAGACGAC
TATATCTTCCATTGCCATCCTCCTGACCAGAAGATACCCAAACCCAAGCGACTGCAGGAG
TGGTACAAAAAGATGCTTGACAAGGCCGTGTCAGAGCGTATTGTCCATGACTATAAGGAT
ATTTTTAAACAAGCTACTGAAGATCGATTAACAAGTGCCAAGGAATTGCCTTACTTTGAG
GGTGATTTCTGGCCCAATGTGCTGGAAGAGAGCATTAAAGAACTGGAACAGGAAGAAGAA
GAGAGAAAGCGAGAAGAAAAC---ACCAGCAACGAAAGCACAGACGTGACAAAGGGAGAC
AGCAAAAATGCCAAAAAAAAGAATAATAAGAAAACTAGCAAAAACAAGAGCAGCCTGAGT
AGGGGCAACAAGAAGAAGCCCGGCATGCCTAATGTGTCCAATGACCTCTCCCAGAAACTG
TACGCCACCATGGAGAAGCACAAAGAGGTCTTCTTTGTGATCCGTCTCATTGCTGGCCCT
GCTGCCAACTCCTTGCCTCCCATCGTGGATCCTGACCCCCTCATCCCCTGTGATCTGATG
GATGGCCGCGATGCTTTTCTCACTCTTGCAAGGGACAAGCACCTGGAGTTCTCTTCCCTG
CGGAGAGCCCAGTGGTCCACCATGTGCATGCTGGTGGAGCTGCACACGCAGAGCCAGGAC
CGCTTCGTGTACACCTGCAACGAGTGCAAGCACCACGTGGAGACACGCTGGCACTGCACC
GTCTGTGAGGACTATGACCTGTGTATCACCTGCTATAACACTAAGAACCACGACCACAAA
ATGGAGAAACTAGGTCTCGGCTTAGATGATGAGAGCAGCAACCAGCAGGCTGCGGCCACC
CAGAGCCCAGGAGACTCTCGCCGCCTGAGCATCCAGCGCTGCATCCAGTCTCTGGTCCAC
GCCTGCCAGTGCCGCAATGCCAACTGCTCCCTGCCCTCTTGCCAGAAGATGAAGCGGGTT
GTGCAGCACACCAAGGGCTGCAAACGAAAAACCAATGGCGGGTGCCCCATCTGCAAGCAG
CTCATTGCCCTCTGCTGCTACCATGCCAAGCACTGCCAGGAGAACAAGTGCCCGGTGCCA
TTCTGCCTGAACATCAAGCAGAAGCTCCGGCAGCAGCAGCTGCAGCACCGCCTCCAGCAG
GCCCAGATGCTCCGCAGAAGGATGGCCAGCATGCAGCGGACTGGTGTGGTGGGCCAGCAA
CAGGGTCTGCCCTCCCCAACGCCTGCCACTCCAACCACCCCGACTGGCCAACAGCCAGCC
ACCCCACAGACCCCCCAGCCCCAGCCCACC------------TCT------------CAG
CCCCAGCCCACTCCTCCCAACAGCATGCCTCCCTACTTGCCCAGAACTCAAACTGCTGGC
CCCGTGTCCCAGGGCAAGGCAGCAGTGACCCCTCCGACCCCCCCTCAGACTGCTCAGCCA
CCCCTTCCTGGGCCCCCGCCTGCAGCAGTGGAGATGGCAATGCAGATTCAGAGGGCAGCC
GAGACGCAGCGCCAGATGGCCCACGTGCAANTTTTTCAAAGGCCAATC------------
CAGCACCAGATGACTCAG---------ATG---------------GCCCCCATGGGTATA
AACCCACCCCCCATGGCCAGAGGTCCCGGTGGGCATTTGGAGCCAGGGATG---GGGCCC
ACAGGCATCCAG------------------CAGCAGACACCCTGGGCCCAAGGAGGATTG
CCTCCCCAGCAACTACAGTCTGGGATGCCAAGGCCAGCCATGATGTCAGTGGCCCAGCAT
GGTCAGCCCTTGAACATGGCTCCCCAACCTGGATTGGGCCAGGTA---GGTGTGAGCCCA
CTCAAACCAGGCACTGTGTCTCAACAAGCCTTACAGAACCTTCTGCGGACTCTCAGGTCT
CCCAGCTCTCCCCTACAGCAGCAGCAGGTGCTTAGTATCCTTCATGCCAACCCCCAGCTG
TTGGCTGCGTTCATCAAGCAGCGGGCTGCCAAGTATGCCAACTCA---AACCCACCACCC
CTCCCTGGGCAGCCGGGCATGCCCCAGAGCCAGCCAGGGCTGCAGCCA---CCTACCATG
CCAGGCCAGCAGGGGGTCCACTCCAACCCAGCCATGCAGAACATGAACCCCATGCAGGCA
GGTGTCCAGAGGGCTGGTCTGCCCCAGCAGCAGCCGCCGCAGCAGCTTCAGCCCCCCATG
GGAGGAATGAGCCCCCAGGCGCAGCAGCTGAATCACAACGCCATGCCTTCACAGTTCCGA
GACATCTTGAGACGACAGCAGATGATG---------------CAGCAGCAGCAGCAGCAG
GGGGCAGGGCCAGGAATAGGCCCGGGGATGGCCAACCATAGCCAGTTCCAGCAGCCGCAG
GGAGTCGGCTATCCCCCGCAGCAGCAGCAGCAGCAGCAGCAGCGGATGCAGCATCACATG
CAACAGATGCAGCAAGGGAGCATGGGACAGATGGGCCAGCTTCCCCCAGCCTTGGGCGCC
GAGCCCGGAGCCAGCCTG---CAGGCCTACCAGCAGCGGCTCCTGCAGCAGCAGATGGGG
TCCCCTGCTCAGCCCAACCCCATGAGCCCCCAACAGCACATGCTCCCAAACCAGGCCCAG
TCCCCGCACCTACAAGGCCAGCAGATTCCTTCTTCTCTCTCCAATCAAGTGCGCTCCCCC
CAGCCTGTCCCTTCTCCACGACCACAGTCCCAGCCCCCTCACTCCAGCCCTTCCCCAAGG
ATGCAGCCTCAGCCTTCTCCACACCACGTGTCCCCACAGACCAGCTCCCCACACCCCGGA
CTGGTAGCTGCCCAGGCCAACCCCATGGAGCAAGGGCATTTTGCCAGCCCGGACCAGAAT
TCAATGCTTTCTCAGCTCTCTAGCCCAGGCATGGCAAACCTCCATGGTGCAAGCGCCACG
GACCTGGGACTCAGCACCGAGAACTCAGACTTGAATTCAAACCTCTCACAGAGTACACTA
GACATACAC
>Alligator_mississippiensis_0
ATGGCCGAGAATGTGGTGGAGCCGGGCCCGTCTTCAGCCAAGCGGCCTAAACTCTCCTCA
CCGGCGCTCTCCGTGTCCGCCAGCGACGGCACAGATTTTGGATCTCTCTTTGATCTGGAA
CATGACTTACCTGATGAACTTATCAACTCCACAGAATTGGGACTTACTAATGGTGGTGAC
ATTAATCAGCTGCAGACTAGTCTT---GGTATGGCACAAGATGCTGCTTCTAAACACAAG
CAGCTATCTGAACTCTTACGGGCTGGTAGCTCCCCAAACCTCAACATGGGTGTGGGTGGA
CCTGGCCAGGGCATGGCCAGTCAAACCCAACAGAATAGCCCTGGAATGGGAATCTTAAAC
AGTATGGTTAAAAGCCCAATGGCACAGGCAGGGCTGACTTCTCCCAATATGGCAATGGGC
ACAAGTGGGCCAAACCAGGGTCCTTCAGCCCAGTCCACAGCAGGAATGATGAATAGTCCA
GTTAATCAGCCTGGCATAGGAATGAATACAGGGATGAATGCTGGCATGAATCCTGGGATG
CTGGCAGCA------GGCAATGGA---CAAGGAATGATGCAAGGGCAAGTAATAAACGGT
TCAATTGGAGCAGGAAGAGGACGTCCAAACATGCCGTATCCAAACCCAGGAATAGGTAAT
GCTGGCAACTTGTTGGCTGAGACCCTGCAGCAAGGCTCTCCCCAGATGGGAGGACAGACA
GGACTGAGAGGACCACAACCTGGAGCAATGAACAAGATGGGAATGATGAGTAATCCCAGT
CCTTATGGCTCACCATACAGCCAAAACACTGGGCAGCAGATTGGAGCCAGTGGACTTGGT
CCCCAGATGCAGAATAAAGCTGGGCTACCAAACAGTTTACCCCAGTTTACAATGGACAAG
AAGCCAGTCCCTGGTGCAGGAATGCCGAACATGGGCCAGCAGCAAGCGCCGCAGGTCCAA
CCAGCTGGGATGGTGCCAGCTGCTCCCCAAGCTATGGGGTCAGGGGCCCCTACAGCAGAC
CCAGAGAAACGTAAGCTCATTCAACAGCAGCTCGTTCTCCTCTTACACGCCCACAAGTGT
CAACGGCGAGAACAAGCCAATGGTGAGGTGCGACAGTGCAACCTCCCTCATTGCCGTACC
ATGAAGAATGTCCTCAACCACATGACACACTGCCAGGCTGGCAAATCTTGCCAAGTGGCA
CACTGCGCATCTTCACGACAAATCATCTCGCACTGGAAGAATTGTACAAGACATGACTGT
CCTGTATGTTTGCCTCTAAAAAATGCTGGGGACAAAAGAAATCAACAATCGTTATTAGGC
GGAGCTACAGTTGGACTTGCAAACACT---GGCACTGTAGGGGTGGGGCAGCAGACTACG
TCCAGTATAAACACTACCAGTCAAATTGACCCTAGCTCTATTGAGAGAGCCTATGCAGCC
CTTGGACTGACCTATCAAGGAAACCAGATGCAGACGCAATCCCAGGCTCAAGTGAAGAAT
CAACAGCAAGGGCAGTCACCCCAGGGGTTGCGCCCCATGAATCCCATGAGTGCAAATCCC
ATGGGAGTGAATGGAGGTGTGGGGGTT------------CAAACCCCTAATCTACTGCCT
GACTCAATGTTGCATTCAACCATGAATTCCCAAAATCCCATAATGAGCGAGAGCGCCAGT
GTTGCCAGTTTGGGGGCTATGCCAACAGCAGCACAACCATCCAACACTGGAATTCGAAAA
CAGTGGCATGAAGATATAACTCAGGACCTTCGAAATCATCTTGTTCATAAACTAGTTCAA
GCCATATTTCCTACTCCTGACCCTGCAGCATTAAAAGATAGGCGCATGGAGAACCTGGTA
GCATATGCTCGAAAAGTGGAAGGGGATATGTATGAATCGGCAAATAGCAGGGCAGAGTAC
TATCACTTGCTAGCTGAGAAGATATATAAAATCCAGAAGGAATTAGAGGAAAAGCGGAGG
ACCAGACTGCAGAAGCAAAGCATGATACCAAATGCACCAGGCATGCCTCAAGCTCCCATG
AATCAAGGGCCTAATATGGGGCAGCCACAGCCAGGGATGTCTGCAAATGGTCCTCTTCCT
GACCCAACCATGATTCGAGCCAGTGTGCCAAACCCGATGATGAATCGCATGCAGACGCAG
CCAGGTATGAATCAGTTTAGCCAGATGAACATGCCGCTGTCAACAATGGGACCCCGGCAA
ACCCCTCCTCTTCAGCACCCTGGACAGCTAAGCCAGGCTGGGGCCATGAACCAGATGGGC
TTTCCCTCACGTATGCAGCAGCCAGGGGTTGGCCAGCCTTCCAGTCAGAGTCAGTTTCTG
CAACAGACCCAGTTCCCTGCCTCCTCCCCAGGAATGAATGCTACAAGCATGCCTATGACC
CAGCCTGGCAATCAGCCTCCAGTGTCTCAAGCACAAATGACCAGC---TCTTCCTGTCCT
GTGAACTCTCCTGCAATGGCTCCTGGTTCTCAGGGG------------------AGCCAT
ATTCATTGCCCACCGCTTCCACAGCCTCCTTTGCACCGAAACTCTCCCTCTCCAGTACCT
AGTCGAACCCCAACACCTCATCACACGCCCCCAGGCCTGGGATCCCAGCCAGCAGCTGCA
GCCCCCACC------CCTACCCCTCAG---GCAATGCCACCTGGGCCTCCATCACAAACT
ATGCACCCTCCTCAGAGGCAGCCAACTCCTCCACAAGTACAGCTGCCTCCGCAAGTGCAG
CCTCCAGTTCCAGTCACCCCTTCAGCAGAG---------------CAGCAGCAACCTCTG
TCA---------------------CAGCAGAGCACAACTGCATCTGTGCCGACCCCAACA
GCACCGCTGCAGCCCACACACCCCACGACACCTCTTTCACAA---CCGGCTGTGAGCGTT
GATGGGCAGGTATCTAACCCACCATCCACCAGCAGCACGGAGGTGAATTCTCAGAATGCT
CCTGAGCAGCAGCAACCACCCTTGCAGGAAGTGAAAATGGAAATGAAAATGGATGAAGAG
GAGCCAGAA---------------------------------CAAACAGACCTTCAGGGG
GAGGAGAAACCTGAGATTAAA---GTTGAACCTGTGGTGGAGGAATGTAAACCGGACCCA
ATGGAA------------CAGGAGGAAAAGAAAGCAGAAGTGAAGTCTGAGATGAAAGAT
GAGGAAGAAAGACCCAGTACTCCAGCTACTCAGTCTTCTCCAGCAGCTGGGCAATCTAAG
AGGAAAATTTTCAAACCAGAAGAATTGCGGCAGGCGCTTATGCCAACACTGGAGGCACTT
TACAGGCAGGATCCTGAGTCCCTTCCTTTCCGACAGCCTGTGGATCCTCAACTACTAGGA
ATTCCTGATTACTTTGATATAGTGAAGAACCCCATGGATCTCTCTACCATCAAGAGAAAA
CTAGACACAGGGCAGTACCAGGAGCCTTGGCAGTATGTGGATGACATCTGGCTCATGTTC
AACAATGCCTGGCTCTATAACCGCAAGACATCCCGAGTGTATAAGTACTGCTCCAAACTG
GCAGAGGTGTTTGAACAAGAAATTGACCCAGTTATGCAAAGCCTTGGTTATTGCTGTGGG
AGAAAGTTGGAATTCTCACCACAGACTTTATGTTGCTATGGCAAACAGCTATGCACAATC
CCTCGAGATGCCACTTATTACAGTTATCAGAACAGGTATCATTTCTGTGAGAAGTGCTTC
AACGAAATCCAAGGGGAGAGCGTTTCTCTGGGGGATGACCCATCACAACCTCAAACTACA
ATAAACAAAGAGCAATTTTCTAAGAGGAAAAATGATACACTGGACCCTGAACTGTTTGTT
GAATGTATAGAGTGTGGGAGAAAAATGCACCAGATCTGTGTCCTTCATAATGAGATAATC
TGGCCTTCTGGTTTTGTCTGTGATGGCTGCCTAAAGAAAACAGGTCGAACCAGGAAAGAG
AACAAATTTTCTGCTAAAAGGTTACCTGCTACAAGACTTGGTACCTTCTTGGAAAACAGA
GTCAATGACTTCCTGAGAAGACAGAATCACCCTGAGGCAGGAGAGGTCACAGTTAGGGTG
GTTCATGCCTCTGACAAAACTGTAGAAGTAAAACCAGGAATGAAAGCAAGGTTTGTAGAC
AGCGGAGAGATGGCAGAGTCCTTCCCCTATCGAACAAAAGCTCTCTTTGCCTTTGAAGAG
ATTGATGGTGTAGACTTGTGCTTCTTCGGCATGCATGTACAGGAGTATGGCTCAGATTGC
CCTCCGCCCAATCAGAGGCGAGTGTATATATCTTACCTCGATAGTGTTCATTTCTTCCGC
CCTAAATGCTTGAGGACCGCAGTCTATCATGAAATACTCATTGGATACCTAGAATACGTC
AAAAAATTAGGATATACTACTGGACATATCTGGGCCTGCCCACCGAGTGAAGGAGATGAC
TACATCTTCCATTGCCATCCACCCGATCAGAAGATACCTAAGCCCAAGCGACTGCAAGAG
TGGTACAAAAAAATGCTGGACAAATCAGTGTCTGAGCGTATTGTCCATGATTACAAGGAT
ATCTTCAAGCAAGCAACAGAAGATCGTCTAACAAGTGCAAAAGAGCTGCCTTACTTTGAA
GGGGACTTCTGGCCCAATGTGCTAGAGGAGAGTATTAAGGAACTAGAACAAGAGGAGGAA
GAGCGAAAGAGAGAAGAGAAC---ACTAGTAATGAGAGCACAGATGTGAGCAAGGGAGAC
AGCAAAAATGCCAAAAAGAAGAACAATAAGAAGACAAGTAAAAATAAGAGCAGCTTGAGT
CGGGGCAATAAGAAAAAGCCTGGCATGCCCAATGTCTCCAATGATCTTTCACAGAAGCTG
TATGCCACTATGGAGAAGCACAAGGAGGTCTTCTTCGTGATCCGTCTCATTGCTGGCCCT
GCAGCCAATTCCCTGCCTCCTATTGTTGAGCCTGATCCACTCATTCCATGCGACTTAATG
GATGGACGTGATGCCTTCCTCACCCTTGCTAGAGACAAACACCTGGAGTTCTCTTCACTC
CGAAGGGCTCAGTGGTCAACCATGTGTATGTTGGTGGAGCTGCATACCCAGAGTCAGGAT
CGTTTTGTTTACACCTGCAATGAGTGCAAGCATCATGTGGAGACCAGATGGCACTGCACT
GTCTGTGAGGATTATGACCTGTGCATCACCTGCTATAACACTAAAAACCATGACCACAAG
ATGGAGAAATTGGGCCTGGGCCTAGATGATGAGAGTAACAACCAGCAGACTGCAACCACA
CAGAGCCCCGGTGACTCCCGCCGCCTGAGCATCCAGCGCTGTATTCAGTCCTTGGTCCAT
GCCTGTCAGTGTCGTAATGCCAACTGCTCACTGCCGTCCTGTCAGAAAATGAAACGGGTT
GTCCAGCACACCAAAGGCTGCAAGCGCAAAACCAATGGAGGGTGTCCTATTTGCAAACAG
CTCATTGCTCTTTGCTGCTACCATGCAAAGCACTGCCAGGAGAACAAGTGTCCCGTGCCC
TTCTGCCTCAACATTAAACACAAGCTCCGTCAACAGCAGCTTCAGCACCGCCTGCAGCAG
GCCCAGATGCTCCGAAGGAGGATGGCAAGCATGCAGAGGACTGGCGTGGTAGGTCAACAG
CAAGGATTGCCCTCACCGACACCAGCCACGCCAACAACTCCAACAGGCCAGCAGCCCCCA
ACACCTCAGACCCCACAACCTCAGCCACCACCCCAGCCTGCCACG------------CAG
CCCCAGCCTGCACCTCCCAATAACATGCCGCCCTACATACCAAGAAATCAGCCTCCTGGT
GCGGTGTCCCAGGGCAAAGCAGGTGGAACTCCTCCAACTCCACCTCAGACTGCTCAGCCA
CCAGTTCAAGGTCCTCCTCCAGCTGCAGTGGAAATGGCCATGCAAATCCAGCGGGCAGCA
GAAACTCAGCGTCAGATGGCACATGTTCAGATTTTCCAAAGGCCAATT------------
CAGCACCCAATGCCGCAGATGAATCCAATG---------------CCACCCATGGGGATG
AACCCTCCCCAGATGACCAGAGGTCCTGGTGGTCACATAGATCAAGCCATG---GGCCCA
GCAGGCATCCAG------------------CAGCAGCCACCATGGGCCCAGGGAGGGTTG
CCCCCTCAGCAGCTGCAGCCAGGAATGCAGAGGCCATCCATGATGTCAGTAGCCCAGCCA
GGGCAGCCTATGAACATGGCACCTCAGCCTGGGATGGGCCAGGTACCTGGTACAGCTCAG
CCAAAACAAGGATCTCTTCCCCAGGCAGCATTACAAAACTTACTTCGGACTCTCAGGTCT
CCCAGCTCCCCCATGCAGCAGCAGCAGGTGCTTAACATCCTTCACTCCAATCCTCAGCTA
CTGGCTGCATTCATCAAACAGAGGGCAGCTAAGTATGCTGGATCTCAGAACCCGCAAGGT
ATGCCAGGGCAGCCTGGAATGCCACCCGGACAGCCTGGGCTTCAGCCACAGCAGGCCATG
CAAGGGCAGCAAGGGGTGCACCCAAACCCAACCATGCAGAACATGAACCCCATGCAAGCA
GGCGTCCAGAGGCCCACCATGCCGCAGCAACCACAGCAACAGCAGCCTCAACAAGCCATG
GGCGGGATGAACCCTCAGACGCAGCCAATGAACCATTCGGGGATGAACCCACAATTCCGG
GATCTTTTAATGAGACGGCAGATGATCCAACAGCGCCACCAGCAGCAGCAGCAGCAGCAA
GGTGCAGGACCAGGGTTGGGTCCTGGAATGGCCAACCATAATCAGTTTCAGCAGCCCCAG
GGAGTTGGGTACCCC------------CAGCAGCAGCAGCAACGGATGCAGCATCACATG
CAGCAGATGCAGCAAGGAAATATGGGACAAATGAGCCAGCTTCCACAGGCAATGAGTGCA
GAGACAGGAGCCAGTTTGCAGCAGGCTTTCCAGCAGAGGCTACTTCAGCAGCAGATGGGG
TCTCCAGCTCAGCCCAACCCCATGAGCCCCCAACAGCACATGCTTCCCAGTCAGGCCCAG
TCCCCACACTTACAGGGCCAGCAGATCCCTTCATCGCTCACCAATCAAGTGCGTTCTCCG
CAGCCTGTACCTTCACCACGACCCCAGTCCCAGCCCCCCCATTCCAGCCCTTCCCCTCGG
ATGCAACCTCAGCCTTCTCCACACCACGTCTCTCCGCAGACCAGCTCCCCACATCCAGGA
CTGGTAGCTGCCCAGGGTAACCCCATGGATCAAGGGCACTTTGCCAGCCCGGACCAGAGT
GCAATGCTTTCTCAGCTCGCTAGTCCAGGCATGGCAGGCCTCCATGGTACAAGCGCCACG
GAACTGGGGCTCAGCTCCGATAACTCAGACTTGAATTCAAACCTTTCACAGAGTACACTA
GACATACAC
>Corvus_brachyrhynchos_0
ATGGCCGAGAATGTGGTGGAGCCGGGCCCGCCTTCAGCCAAGCGGCCTAAACTCTCCTCA
CCGGCGCTCTCCGTGTCCGCCAGCGACGGCACAGATTTTGGATCACTCTTTGATCTGGAA
CATGACTTGCCAGATGAACTGATCAGCTCCACAGAACTTGGACTCACCAATGGTGGTGAC
ATTAACCAGCTGCAGACCAGCCTT---GGCCTGGCACAAGATGCTGCCTCTAAACACAAG
CAGCTGTCTGAACTTTTACGGGCTGGTAGCTCCCCAAATCTCAATATGGGGGTTGGTGGC
CCTGGCCAAGGCATGGCCAGTCAAACCCAACAAAATAGTCCTGGAATGGGAATGTTAAAC
AGCATGGTGAAAAGCCCCATGGCACAGGCTGGGTTGACTTCTCCCAATATGGCGATGGGT
GCAAGTGGACCAAACCAGGGTCCTTCTGCCCAATCCACAGCAGCAATGATGAACAGCCCA
GTTAACCAGCCTGGCATGGGAATGAACACAGGGATGAATGCTGGCATGAATCCTGGGATG
TTGGCAGCA------GGCAATGGA---CAGGGGATGATGCAGGGGCAAGTCATGAACGGT
TCAATTGGAGCAGGCAGAGGGCGACCTAATATGCCGTACCCGAACCCAGGAATGGGTAGT
GCTGGTAACTTGTTGGCTGAGACACTGCAACAAGGCACTCCACAGATGGGAGGGCAGGCT
GGACTAAGAGGGCCACAGCCTGGAGCCATGAACAAGATGGGAATGATGAGCAATCCCAGC
CCTTATGGCCAGCCTTATAGCCAAAATACTGGGCAACAGATTGGAACCAGTGGACTTGGG
CCTCAGATGCAGAATAAAGCTGGACTGCAGAATAGCTTACCACAGTTTCCAATGGACAAG
AAGCCAGTTCCTGGGGCAGGAATGGCTAACATGGGCCAGCAGCAGGCTCCTCAGGTTCAG
CAAGCTGGGATGGGGCCAACAGCTTCTCAAGGAATGGGGTCTGGAGCACCGACAGCAGAT
CCAGAAAAGCGCAAACTCATTCAGCAGCAACTCGTTCTTCTCTTACATGCTCACAAGTGT
CAGCGTCGAGAACAAGCCAACGGGGAGGTGCGACAGTGCAACCTCCCTCATTGCCGAACC
ATGAAGAATGTCTTGAACCACATGACACACTGTCAGGCTGGCAAGTCTTGCCAAGTGGCA
CATTGTGCATCTTCCCGACAAATCATCTCACACTGGAAGAACTGTACAAGACACGATTGT
CCTGTATGTTTGCCTCTCAAAAATGCTGGGGACAAAAGAAATCAGCAATCACTGCTGGGC
GGAGCTGCAGTAGGACTTGCCAATACC---GGCTCTGTGGGCGTGGGGCAGCAGACAACG
CCCAGCATAAACACTACCAGTCAGATAGACCCCAGCTCCATCGAGAGAGCCTACGCAGCC
CTCGGACTGACCTATCAAGGGAACCAGATGCAGACACAGCCCCAGGCTCAAGTGAAGAAT
CAGCAACAGGGACAGTCACCCCAGGGTTTGCGCCCTATGAATCCTATGAGTGCAAATCCA
ATGGGAGTGAATGGAGGAGTAGGGGTT------------CAACCCCCTAATCTGCTGCCT
GACTCGATGTTACATTCAACCATGAATTCTCAAAACCCCATGATGAGTGAAAGCGCCAAT
GTTGCCAGTTTGGGAGCCATGCCAACA---GCTCAACCACCCAATACTGGAATTCGAAAG
CAGTGGCATGAGGACATCACTCAGGATCTCCGAAACCACCTTGTTCATAAATTAGTCCAA
GCCATATTTCCTACTCCTGACCCTGCAGCATTGAAGGATCGACGGATGGAGAATCTGGTG
GCATATGCTCGGAAAGTGGAAGGGGATATGTATGAATCAGCAAACAGCAGGGCAGAGTAC
TATCACTTGCTAGCAGAGAAGATCTACAAGATTCAGAAGGAATTGGAGGAGAAACGAAGA
ACCAGGCTGCAGAAGCAAAATATGATCCCAAATGCTCCAGGCATGCCACAAGCTCCCATG
AATCAAGGGCCCAATATGGGACAGCCACAGCCAGGAATGTCTGCAAATGGTCCTCTTCCT
GACCCAACCCTGATACGTGCCAATGTGCCAAACCAGATGATGAATCGCATGCAGGCACAG
CCAGGAATGAATCAGTTTGGCCAGATGAACATGCAGCTGTCACCGATGGGACCCCGACAA
ACCCCTCCTCTTCAGCACCCTGGACAGCTAAGTCAGGCTGGGGCCATGAACCAGATGGGA
TTTCCTTCACGTATGCAGCAACCAGGAGTTGGCCAGCCTTCTGGTCAGAATCAATTTCTA
CAACAGACTCAGTTCCCTGCTTCTTCCCCGGGAATGAACACAGCGAGCATGGCTATGACT
CAGCCTGGCAATCAGACACCAGTATCTCAAGCACAAATGACCAGC---GCTTCCTGTCCT
GTGAACTCTCCTGCAATGGCTCCAGGTTCTCAAGGG------------------AGCCAT
ATTCACTGCCCACCTCTTCCACAGCCTCCCATGCACCGAAATTCTCCTTCTCCGGTACCT
AGCCGAACCCCAACACCTCACCACACGCCCCCAGGCTTGGGATCACAGCAAGCGGCAGCA
GGCCCCCCC------CCCCCTCCTCAG---GCAATGCCACCTGGACCACAGTCCCAAACT
ATGCACCCCCCTCAAAGGCAGCCAACACCTCCGCAGGCACAGCTGCCTCCACAAGTCCAG
CCTCCAGTTCCAGTTACCCCTTCTGCAGAG---------CAA---CAGCAGCAGCCCTTG
TCA---------------------CAGCAGAGCACGACTGCATCTGTTCCCACACCAACA
GCACCACTGCAACCTCAGCACCCCACAACACCTCTTTCACAG---CCAGCTGTGAGCATT
GATGGGCAGGTATCCAACCCCCCATCCACCAGCAGCACAGAGGTGAACTCTCAGACTGTT
CCAGAGCAGCAGCAGCCACCCTTGCAGGAAGTGAAAATGGAGATTAAAACAGATGAAGGG
GAACCGGAA---------------------------------CAAACAGAGATGCAAATG
GAGGAGAAACCTGAGGTGAAA---GTAGAACCAGTCGTGGAGGAATGTAAACCAGACCCA
ATGGAG------------CAAGAAGAGAAGAAACCTGAAATGAAGACTGAAGTACCAGAG
GGTGAAGAAAGACCAACTACTCCAGCAACTCAGTCTTCTCCAGCAGCTGGGCAGTCTAAG
AAAAAAATTTTCAAGCCAGAGGAGTTGCGGCAGGCACTTATGCCAACACTGGAGGCACTT
TACCGTCAGGATCCGGAGTCTCTTCCATTTCGACAGCCTGTGGATCCCCAACTACTAGGA
ATTCCTGATTATTTTGACATAGTGAAGAACCCCATGGATCTTTCTACTATCAAGAGAAAG
CTGGACACAGGACAGTATCAGGAACCGTGGCAATATGTAGATGACATCTGGCTCATGTTC
AATAATGCCTGGTTGTATAACCGCAAAACATCCCGGGTATACAAGTACTGTTCCAAACTG
GCAGAGGTGTTTGAGCAAGAAATTGACCCAGTTATGCAGAGCCTTGGTTACTGCTGTGGA
AGAAAGTTGGAGTTCTCGCCACAGACTTTGTGTTGCTATGGCAAACAGCTATGCACGATC
CCTCGAGATGCCACTTACTACAGTTACCAGAACAGGTATCATTTCTGTGAGAAGTGCTTC
AACGAAATCCAAGGGGAGAGCGTTTCTCTGGGAGATGACCCATCACAACCTCAAACCACG
ATAAACAAAGAACAATTTTCAAAAAGGAAAAATGATACACTGGATCCTGAACTATTTGTT
GAATGTATAGAGTGTGGAAGAAAAATGCACCAGATTTGTGTTCTTCATAATGAGATAATC
TGGCCTTCTGGCTTTGTCTGTGATGGCTGCCTAAAGAAAACGGGACGAACCAGGAAAGAG
AACAAATTCTCTGCTAAAAGGTTACCAGCTACAAGACTTGGTACCTTCCTGGAGAATAGA
GTCAATGATTTCCTAAGACGACAGAATCACCCTGAGGCGGGAGAGGTCACAGTTAGGGTG
GTACACGCATCTGACAAAACTGTCGAAGTAAAACCAGGAATGAAAGCAAGGTTTGTAGAC
AGTGGAGAGATGGCAGAGTCTTTCCCTTACCGAACAAAAGCGCTTTTTGCCTTTGAGGAG
ATTGATGGTGTAGACTTGTGCTTCTTTGGGATGCATGTGCAGGAGTATGGCTCAGACTGC
CCTCCACCCAATCAAAGGCGAGTGTATATATCTTACCTTGACAGTGTTCATTTCTTCCGC
CCTAAATGCTTGAGGACTGCTGTCTATCATGAAATACTAATTGGATATCTAGAATATGTT
AAGAAACTAGGGTATACTACTGGACATATCTGGGCGTGCCCGCCCAGTGAAGGAGATGAC
TACATCTTCCACTGCCATCCTCCTGACCAAAAGATACCCAAACCCAAGCGACTACAAGAG
TGGTACAAAAAGATGCTGGACAAGTCTGTGTCAGAGCGCATCGTCCATGATTACAAGGAT
ATATTTAAGCAGGCAACAGAAGATCGTCTAACAAGTGCAAAGGAGCTCCCTTACTTTGAA
GGGGACTTCTGGCCTAATGTTCTAGAGGAGAGCATTAAGGAGCTTGAGCAAGAGGAAGAA
GAACGAAAGAGAGAAGAAAAC---ACTAGTAATGAGAGCACAGATGTGAGCAAGGGAGAC
AGCAAAAATGCCAAAAAGAAGAACAACAAGAAGACAAGTAAAAACAAGAGCAGCTTGAGT
CGTGGCAATAAGAAGAAGCCTGGCATGCCCAATGTGTCCAATGACCTCTCCCAGAAGCTG
TATGCCACTATGGAGAAGCACAAGGAGGTCTTCTTTGTCATCCGTCTCATTGCTGGCCCT
GCAGCCAACTCCCTGCCCCCCATCATTGAGCCTGACCCACTCATTCCGTGTGACCTGATG
GATGGGCGTGATGCTTTCCTAACCCTTGCTAGAGACAAGCACCTGGAGTTCTCCTCACTA
CGAAGGGCTCAGTGGTCAACTATGTGCATGCTGGTGGAACTGCATACCCAGAGCCAAGAT
CGCTTTGTTTACACCTGCAATGAGTGCAAGCATCATGTGGAGACCAGATGGCATTGCACT
GTCTGTGAGGATTATGACCTGTGCATCACCTGCTATAACACTAAAAACCATGACCACAAG
ATGGAGAAATTAGGCCTTGGTCTAGATGATGAGAGCAACAACCAGCAGACCACCACCACG
CAGAGCCCCGGCGATTCCCGCCGCCTGAGCATCCAGCGCTGTATCCAGTCTCTGGTCCAC
GCCTGCCAGTGTCGCAATGCCAACTGCTCGCTGCCGTCCTGTCAGAAGATGAAACGGGTT
GTCCAACACACCAAAGGCTGCAAACGCAAGACCAATGGAGGGTGCCCCATCTGCAAGCAA
CTCATTGCTCTCTGCTGCTACCACGCAAAGCACTGCCAGGAGAACAAGTGCCCCGTGCCC
TTCTGCCTCAACATCAAACACAAGCTCCGTCAGCAACAGCTCCAGCACCGCCTGCAGCAG
GCGCAGATGCTCCGAAGGAGGATGGCGAGCATGCAGCGCACGGGTGTGGCGGGCCAGCAG
CAAGGATTGCCCTCGCCCACACCGGCTACCCCGACAACTCCAACGGGCCAGCAGCCCCCG
ACACCACAAACCCCACAACCCCAGCCTCCGCCTCAGCCTGTGTCG------------CAG
CCTCAGCCTGCACCTCCCAACAGCATGCCACCTTACATGCCAAGAACTCAGCCCCCCAGC
GCTGTGTCCCAGGGCAAGGCAGGGGTGACGCCTCCAACCCCACCTCAGCCACCACAGCCT
CCAGTTCAGGGTCCTCCTCCGGCAGCAGTGGAAATGGCCATGCAGATCCAGCGGGCAGCA
GAGACCCAGCGCCAGATGGCACAGGTTCAGATCTTCCAAAGGCCAATT------------
CAGCACCAGATGCCCCAG---------ATG---------------CCACCGATGGGAATG
AAC------------------------------------------------------CCT
GCAGGAATTCAG------------------CAGCAGCCACCATGGGTGCAGGGGGCCTTA
CCC---GCTCAGCTGCAGCCAGGAATGCAGAGGCCATCTATGATGTCAGTAGCTCAGCCG
GGTCAGCCGATGAATATGGCCCCTCAGCCAGGGATGGGTCAGGTACCTGGCACTGCTCAG
CCCAAACAACCACCTCTGCCCCAGGCGGCCTTACAAAACCTATTGCGGACTCTCAGGTCT
CCCAGCTCACCCATGCAGCAGCAGCAGGTGCTTAACATCCTTCACTCTAACCCTCAGCTG
CTGGCCGCTTTCATCAAGCAGCGGGCGGCCAAGTACGCGGGGTCCCAGAACCCGCAGGGC
ATGGCAGGGCAGCCTGGCATCCCGCAGGGGCAGCCAGGGCTCCAGCCGCAGCAGGCCATG
CAAGGGCAGCAAGGGGTGCACCCCAACCCAGCCATGCAGAACATGAACGCCATGCAAGCA
GGAGTGCAGAGGCCCAGCATGCCCCAGCAGCAGCCGCAGCAGCAGCCACAGCAGGCCATG
GCTGGGATGAATCCTCAGGCGCAGCAGATGAATCACTCGGGGATGGCTCCCCAGTTCCGA
GATCTCCTGATGAGACGGCAGATGATGCAGCAGCGCCAC------CAGCAGCAGCAGCAG
GGAGCGGGACCGGCACTGGGGCCAGGGATGGCCAACCACAACCAGTTTCAGCAGCCCCAG
GGTGTCGGGTATCCC------------CAGCAGCAGCAGCAGCGAATGCAGCATCACATG
CAGCAGATGCAGCAAGGAAACATGGGACAAATAAGCCAGCTTCCACAGGCCATGAGTGCA
GAGACAGGAGCCAGTTTGCAACAGGCTTTCCAGCAAAGGCTGCTTCAGCAGCAGATGGGG
TCCCCAGCTCAGCCCAATCCTATGAGCCCCCAACAGCACATGCTCCCCAATCAGGCCCAG
TCCCCGCACCTCCAGGGCCAGCAGCTCCCTTCATCGCTCACCAATCAAGTGCGTTCTCCG
CAGCCTGTACCCTCACCGCGGCCCCAGTCCCAGCCCCCTCATTCAAGCCCATCCCCTCGG
ATGCAGCCTCAGCCTTCTCCACACCACGTCTCCCCGCAGACCAGCTCCCCACATCCAGGA
CTGGTAGCTGCCCAGGCTAACCCCATGGATCAAGGGCACTTTGCCAGCCCGGACCAGAGT
GCAATGCTTTCCCAGCTTGCTAGCCCCGGCATGGCAGGCCTCCATGGTACAAGCGCCACG
GAACTGGGGCTCAGCTCTGAGAACTCAGACTTGAATTCAAACCTTTCACAGAGTACACTA
GACATACAC
>Scleropages_formosus_0
ATGGCCGAGAACGTTCCGGACTCCGGCCCGTCTTCAGCCAAGAGGCCTAAATTGTCCTCC
CCAGCGCTCTCGGTCTCCGCCAGTGATGGGAACGATTTCGGCTCACTCTTTGACCTGGAG
CATGACCTCCCCGATGAGCTGATCAGCTCCTCTGAGCTGAGCCTTGCCAATGGTGGGGAC
CTCAGCCAGCTGCACAGTGGTCTGGGTGGTGGGGGTCAGGATGCTGCAGCCAAGCACAAA
CAGCTTTCGGAGCTCTTGCGCTCAGGGGGCCCCCCTGCCACAGCCCAG------------
---------CAGCCAACATTGGCTGGCAGCCCCAGTGGGGGTTCCATTGGACTTCTGGGC
AGTATGAAGGGATCTCCA---GGC---------------------ACACCAGGCATGGGA
CAGCAGCAG---CAGCAACATGTTTCACCC---CAGCATGCTGGTATGATG---------
---CAGCAGCAGCAG---------------GGAATGGTGAGCAGTATGAACAGAGCCATG
ATGGGATCTCAGAAGGTCAGCGGACAGCAGGCCATGATGCCAGGTCAGGTCATGAATGGC
TCC---------------------CCCAGGATGGCCTACTCGAACCCTCCAATGGGGAGT
AATAGTAACCTGCTGGCAGAAACTCTACTACAACAGCAGCAGCAACTTGGACCACAGTCT
GGAATGAGGTCACAGCAGCCAGGTGCCACAAACAAGATGAGTATGATTGGAAACCCAGGA
CCCTATGGCGGCCCCTATGGTCAGTCAGCCAGCCAGGGCCTGGGAGGTGCAGGGCTGGGA
CCACAGCTCCAGAATAAGACCGCTCTTCCCAACAGCCTGGCCCAATTCCCCCAAGACAAG
AAGATCCAGCCTGTGCAGGGAATTTCCAGCATGGCCACTCCCCAGTCCTCTGCTGTTGTC
GCTGGTGGAATAGTGTCTGGTACCCAGGGCAGCCTGGCGGCTACGACCCCCACGGCTGAC
CCAGAGAAGCGCAAGCTGATCCAGCAGCAGCTGGTGCTTCTGTTACATGCTCACAAGTGC
CAGAGGCGTGAGCAGGCCAATGGCGAGGTGCGCCAGTGCAACCTGCCCCACTGCCGCACC
ATGAAGAACGTCCTCAACCACATGACCCACTGCCAGGCTGGCAAGTCGTGCCAGGTTGCA
CACTGTGCCTCATCGCGACAGATCATCTCCCACTGGAAGAACTGCACAAGACACGACTGC
CCTGTCTGCCTGCCCCTGAAGAATGCTGGGGACAAGAGGAGTCAGCAGACTCTTCTTGGC
ACTACTGCTGTTGGCCTTGGCGGTTCCCTGGGGGCTGTGCAGGGTGGGCAGCCAACTGCC
CCCAGCATCAACCCACCCAGTCAGATTGACCCCAGCTCCATCGAACGGGCCTATGCTGCT
CTGGGCCTCACCTATCAGGGCACCCAGATCCAGCCTCAGCCACCTCAGCCACAGCTGCCC
ACTTCGGGTATGCAGAGTCAGCCAACATTGCGGCCACTAGGCACCATGGGAGGAAACCCC
ATGGGCGTAAATGGAGGTGTTGGTGTTCAGTCCACCAGCCAGCAGCCCAACCTACTGCAG
GATCCTATGTTGCACACCAACATAAACTCACAGAGT---TTGATGAATGACAGCAGCACC
ATTGGTAATCTTGGGTCCATGCCCACGGCAACCCCACCCTCTTCCACTGGTGTCCGTAAA
AGCTGGCACGAGGACATTACACAAGACCTGCGCAACCACCTGGTGCACAAACTTGTGCAA
GCCATTTTTCCAACTCCTGACCCGGCAGCGCTGAAGGACCGGCGGATGGAGAACCTGGTG
GCCTACGCCCGCAAGGTGGAGGGAGACATGTACGAGTCAGCCAACAGCAGGCCGGAGTAC
TATCACCTCCTGGCAGAGAAGATCTATAAAATCCAGAAGGAGCTGGAGGAGAAACGAAGA
ACACGGCTACAGAAGCAGGGCATGATGCCCACC------------------TCGGCACTG
ACACAGGGCCCAGGCATGGGGCAGCCCCCATCTGCAATACCCCCTAATGGACCCCACTCA
GATCCAGCCCTT---CGGGCACCTGTCCCTAGTCAGATGGCAAACCGGATGATAAATCCT
TCAGGTATGACTCAGTTCAACCAGATTGGGATG------CAGTCCCTGGGCCAGAAACCA
GCCCCTGGAGTCCAGCTAGGTTTACCCATGAACCAGTTGGGC------------ATG---
GGGCCAGCAAGAATGGGCCAACCCAATGTGACTCAG------CTCCAGAACCAGTATCTG
ACTCCAAGCCAGTTCCCTGGGTCAGGACCAGTGCATGGGAGTGGCCCCGTTGGAATGACA
CAGCCTATGACGCAAGGCAGCATAGCACAGGCCCAGATATCCACGCCCCCTTCTCTTCCG
GTCAGCAGTCCTGCAGCACCCCCTGGCTCGGGAGGAATGGCATCGCAGCCCAACTCCCAC
CCGCACTGT---------------CCTCCAGTCCGTCAAAGCTCCCCTTCACCTGCTCGC
AGTCGTACACCCACCCCACACCCCACGCCCCCTGGAGTGCTCGGCGCACAGACACCCCAG
---CCC---CATACCCCTAACCCACCTCAACTGGCCCTGCCAACCCCTCAGACTCAGCAG
CAGTTG---------------------------------------------------GTT
CCACCAGTGGGGCAGAGCATGAGCTTGGACAAGTCCACA---------------------
------------------CTGCCCCAGTCAGGGCTGGCTCCCTCAGGGCCCACGCCAAGT
GCCCAGTTGGCACTACAGCATCCACGCACTCCTCTATCCCAGAAATCCTCGCTAGCGCCT
GATGGTCAAGCCTCCACACCGGCCTCCACGGGCAGTGCAGATGTTGGCTCCCAGCTGGCC
TCCTCTGAT---GCTCCCATTCCTTCAGATTTACGGCCAGAGGTGAAGCAGCAGGAGGAG
GAGGATGCGGAGGTTGAAGGGTTGGCAGCAGCAGGGGGAGGTCAGTCAGACGTCAAAACT
GAGGAAAAGCCGGAGGTAAAGAAGGAGGAGTCTAAAGATGATGGATACAAAGCTGAGCCA
ATGGAAGCATCAGTGGTGAGTGAAGACTGCAAAGCAGAAGTAAAGACAGAAGTGAAGGAG
GAGGACGGGGTTTTGGGTTCCACAGGAACGCACAGCACTCAAGCAAACGCACAGAGCAAG
AGGAAAATATTCAAGCCTGAGGAGCTGCGACAAACCCTAATGCCAACCCTGGAGGCACTG
TACCGCCAGGACCCTGAGTCCCTCCCCTTCCGACAGCCAGTGGACCCCCAGCTCCTGGGA
ATACCTGACTATTTTGACATTGTGAAGAACCCCATGGATTTGTCCACCATCAAGCGGAAA
CTGGACACGGGCCAGTACCAAGAGCCCTGGCAGTATGTGGACGACATTTGGCTCATGTTT
AACAACGCCTGGCTCTACAACCGCAAAACCTCGCGTGTCTACAAGTACTGCTCCAAGCTG
GCCGAGGTGTTTGAGCAGGAGATTGATCCAGTCATGCGAACCCTGGGCTACTGCTGTGGC
AGGAAGCTGGAATTCTCCCCCCAAACACTTTGCTGCTATGGAAAGCAGCTGTGTACAATA
CCTCGTGATGCAGCCTACTTCAGTTACCAGAACAGGTACCACTTCTGTGAGAAGTGTTTC
AACGAAATCCAGGGCGAGAGTGTGTCCCTGGGGGATGACCCCTCCCAGCCACAGACGTCC
ATCAGTAAAGATCAGTTTGAGAAGAAAAAGAATGACATGCTAGACCCTGAACTGTTTGTG
GAATGTATTGACTGTGGTCGCAAGATGCATCAGATCTGTGTGCTGCACAATGAAACCATA
TGGCCATCAGGGTTTGTGTGCGATGGCTGTCTGAAGAAAGCCAATAAGTCACGTAAGGAG
AATAAATATGCAGCTAAAAGGCTTCCCCAGACCAAGCTGGGCAGCTTCCTGGAAACAAGA
GTCAATGACTTCCTGAGACGGCAGGACCACCCAGAGTCCGGAGAGGTCACCATCCGCGTG
GTCCACGTCTCTGACAAGGTGGTGGAGGTCAAGCCAGGCATGAAGGCCAGGTTTGTGGAC
AGTGGTGAGATGGCAGATTCCTTCCCGTATCGGACCAAGGCTCTCTTTGCCTTTGAGGAC
ATCGATGGGGCTGATGTCTGCTTTTTTGGGATGCACGTGCAGGAGTACGGCTCAGACTGC
CCGCCGCCCAATCAGAGACGCGTGTACATCTCCTACCTGGATAGTGTTCACTTTTTCCAG
CCAAGATGCCTTCGGACAGCCGTGTACCACGAGATCCTCATTGGATACCTGGAGTACGTC
AAGAAACTAGGGTTTACAACTGGCCACATCTGGGCCTGTCCACCCAGTGAGGGGGATGAC
TATATTTTCCACTGCCACCCGGCAGACCAGAAGATCCCTAAACCCAAGAGACTGCAGGAG
TGGTACAAGAAAATGCTTGACAAGGCAGTAGCAGAACGCATTGTTCACGACTACAAGGAT
ATCTTCAAGCAAGCAACGGAGGACCGGCTGACCAGTGCCAAGGAGCTACCCTACTTTGAG
GGGGACTTCTGGCCCAATGTGCTGGAGGAGAGCATCAAGGAGCTGGAGCAGGAAGAAGAA
GAACGCAAGCGGGAGGAGAACAACACCTCAAGTGAGAGCATTGATGCCTCAAAAGGTGAC
AGCAAGAATGCCAAAAAGAAGAACAACAAGAAGACAAGCAAGAACAAGAGCAGCCTGAGT
CGAGCCAACAAAAAGAAGCCGGGCATGCCCAGTGTGTCTAATGATCTGTCGCAGAAGCTG
TACGCCACCATGGAGAAGCACAAGGAGGTGTTCTTTGTGATTCGACTCATCGCGGGCCCC
ACAGCCAACTCTCTGCCACCCATTCTGGAGCTGGATCCCCTGATGGCCTGTGACCTGATG
GATGGGAGGGATGCCTTCCTGACACTGGCGCGAGACAAACACTGGGAGTTTTCTTCGCTG
CGGCGTGCTAAGTGGAGCTCCATGTGCATGTTGGTAGAGCTTCACAACCAGAGCCAAGAC
CGCTTTGTCTACACTTGCAATGAGTGCAAGCACCACGTGGAGACACGCTGGCACTGTACC
GTCTGCGAGGACTACGATCTGTGCATCAGCTGTTACAACACCAAAGGTCACGAGCACAAG
ATGGAGAAGCTGGGTCTGGGCCTGGATGACGAGAGCAATAGCCAGGCAGGAGCAGCCACT
CAAAGCCCTGGAGATTCGCGGCGCCTGAGCATCCAGCGCTGCATCCAGTCTCTGGTGCAC
GCCTGCCAGTGCCGTAATGCCAACTGCTCGCTGCCTTCCTGCCAGAAGATGAAGCGTGTG
GTGCAGCACACCAAGGGCTGCAAGCGCAAGACCAACGGAGGCTGCCCCATCTGCAAGCAG
CTGATTGCACTCTGCTGTTACCACGCCAAGCACTGCCAGGAGAACAAGTGTCCTGTGCCC
TTCTGCCTCAACATCAAGCACAAGCTACGGCAGCAGCAGTTGCAGCACCGCCTACAGCAG
GCACATTTACTACGGCGCCGGGTGGCTAGCATGCAGCGAACGGGCCAGCCTGCCGCGGGT
GGGGGCCTGCCCTCCCCAGGTACCACTGCTCCCAGCACGCCCACAGGTACCCAGCCTCCG
ACACCACAAACGCCTACCCAAAGCCTGCCCCCAGTGCCCCAGGCCTCACCTCAGCATCAG
CAACATCCCCCGCAAGGCAACGGCTTGCACCAGTATGGCCCCCGGCCCCCAAGTTCCTCT
CCCACCTACTTGGGGAAACCAAGCCTCTTTCCAGCAGCGCCCCCTCAACAA---------
CCACCTTCGGGGCCCCCGCCAGCGGCTGTGGAGATTGCCATGAAGATCCAGCGCGTGGCA
GAAACTCAGAGGCAAATGGCACATCCGCAGATGCTGCAGCGCCAAGCGGGCATGATGCCT
CACCATCAGCCCCCACCACCACAGGGCATGGGCATGAGCCATATGGGGGCCCAAGGGCTC
CCCCCTCAGGCGACAGCA---GCGGCCTGCACTCACCTGGAACAGGGCATGGTGGGTCCA
GGT---TTGCAGCAGTCCCAGATGCCCCAACAACAGCAGGGGTGGGGAGGCCCAGGCATG
CAGCCCCAGCCCAGGCCGGGCATGATGGGCCAACCAGGAATGGCTGGCAGCCAGCAGCAG
CAGCAGCAGGTG------------------AGCCGCGGTGGGGTCGGGGGCCCAGCACCT
ACAGGTGGGGGCAACCTGCCTCAAGCCGCCCTTCAAGAGCTCCTCCGCACCCTGCGCTCT
CCCACCTCTCCCATGCAGCAGCAGCAGGTGCTTAACATCCTGCGGCTCCACCCACAGCTC
ATGGCTGCCTTCATCAAGCAACGAGCTGCCAAATACCAGGGCGCTTCAAGT---------
---------GCCCCAGGTGCGCCCCTGGCAGGT---------GTGCCTTCAGCAGGCATG
CAGGTGGGCCAGGGA------------GGGGGTGTGCCTTCCATGGCTCCA---------
------------------------CAGCAGCAA------------------CAGCAGCAG
------------------------------------CCCAATATCAGCAACCAGTTCCGA
GAGATTCTGCTGAGGAGACAACTCCAGCAGCAGCAGCAACAACAGCAGCAGCAGCAGCAA
------------------------CAAATGGGTAACCACACCCAGTTCCAACAGCCCCAG
CCCCAAGTCTACCAAGGGAAGGTCGCTGCCGCCCTCCAGCAGAGGCTCCAGCACCAGCAC
CACCAGCAGCAGCAGAACGCCATGGCTGCCCTCCCGCAACAGCAGCCC---CAGCCTCCG
CAGTCCCAGGCTTTGTTCCAGCAGGCCCTGCACCAGCGCATTCTCCAGCAGCAAGGCGGC
TCGCCAGCCCAAAGCAGCCCCATGAGCCCTCAGCAGCCGCAACAGCAGCAGCAGCCGATG
GCGCCCCTCCTGCAGGGCCCAGCGCTT---ACATCGCTGAGCAGCCAGGTGCGCTCTCCG
CAG------CCATCGCCACGGCCCCAGTCGCAGCCGCCCCACTCCAGCCCCTCGCCTCGC
ATGCAGCCCCAGCCTTCACCCCACCACATCTCGCCCCAGACAGGTTCCCCACACCCAGGC
CTGACGGTGCAACAACAAAACTCCATGGACCCAGGCACTTTCGGGGCT---GACCCGAGC
GCCATGCTGTCCCAGCTGACC------GGGATGGGGGGGCTGCATGGCGCTGGGGGGTCG
GACCTG---ATGTCAGGGAGCTCAGAGGAGCTTCGGCCCAACATGAATCACAGTACCTTA
GGCATGATG
>Scleropages_formosus_1
ATGGCCGATAATGTTCTGGACTCCGGCCCGCCTTCAGCCAAGAGGCCTAAGCTGTCCTCT
CCGGCGCTG------TCTGCCAGCGATGGGAACGATTTCGGCTCACCGTTCGACCTGGAA
CATGACCTCCCCGATGAACTCATTAACTCCACGGAGTTGAGCCTACCCAATGGAGGGGAC
CTGGGCCAGCAGCACACCACTCTGGGTCTCAGTGGCCAGGACGCAGCAGCTAAGCACAAG
CAGCTTTCAGAGCTTCTGCGGTCTGGGGCACCGCCAGTGCTTCCCTCTCCT---------
---------CAGCAGGGGGCAGCAGGGAGCCCCATTGGGGGCAGCATGGGTCTCTTGGGC
AGCATGAATGTATCCCCA---GGT---------------------TCCACAGGAATGGCT
GGGCAGCAG------CAACATCAATCTCCC---CAGCAGGCAGCCATGATG---------
---CACCAAGCC---------------CCTGGGATGGGTGGCGGCATGATCAGGAGTATG
ATGGGAGCCCAGAAAGGAAACGGACAACAAGGCATGATGGGGGGTCAGGTCATGAACGGC
TCT---------------------CCTAGGATGAATTACTCAAACCCAGGGATGGGGAGC
AACAATAACCTACTGGCGGAGACCCTGCAGCAGGGAAGTCAGCAGTTGGTTTCACAAGCC
GCTCAACGAGGACAACAGCCTGGAGCACTGAACAAGATGGGCATGATGGGTAGCCCTGGT
CCCTATGGCAGCCCTTATGGTCAGCCTGCAGGTCAGGGTCTGGGTGGGGCTGGACTAGGC
CAGCAACTACAGAACAAGGCAGGTCTACCCAACAGTCTGGCCCAGTTTAACCTGGACAAA
AAGACGCCACCCATGCAGGGCATTACTGGCATGGGCTCCCAGCAGCCCTCTGCAGGTGTG
GCAAGCAGCATGATGCCCACCGCCCCAGGTGGCTTGTCAGCACCACCCCCCACAGCTGAC
CCGGAGAAGCGCAAGCTGATCCAGCAGCAGCTGGTGCTTCTGCTGCATGCCCATAAGTGC
CAGAGGCGCGAACAGGCTAATGGAGAGGTGCGCCAGTGCAACCTACCCCATTGTCGCACC
ATGAAGAATGTCCTCAACCACATGACCCACTGCCAGGCTGGCAAGTCTTGCCAGGTGGCC
CACTGCGCCTCCTCACGGCAGATCATCTCTCACTGGAAGAACTGCACACGTCATGACTGC
CCTGTTTGCCTGCCTCTCAAGAACGCAGGAGACAAGAGGAGCCAGCAGTCTCTTCTGGGC
ACTGCTGGTATGGGACTACGCAGCTCCTTGGGGGCTGTGCCTGGGGGGCAACCCAGTTCC
CCTAGTCTCAACCCCACCAACCAAATTGACCCCAGCTCCATAGAACGGGCCTATGCTGCT
CTGGGTCTCACCTACCAGGGTGCCCAGGTGCCCCCGCAGCCTCCTCAACCACAGCTGTCT
GGCCAGGGGCTTCAGAGCCAGCCTGGCATGCGACCACAAAGTGCAATGGCAGGGAATGCC
ATGGGAGTGAACGGAGGTGTTGGGGTCCAGTCAACTAACCAGCAACCTAGCCTCCTGCAG
GATGGCATGTTGCACAGCAGCATGAATTCGCAAAGT---CTGATGAATGACGGCAGTGCA
GTGGGTGCTATGGGGTCCATGCCTACGGCCACACCACCGTCTGCAGCAAGCATTAGAAAA
AGCTGGCATGAGGATATCACCCAGGACCTGCGCAACCACCTGGTGCACAAGCTAGTACAA
GCTATCTTCCCCACCCCGGACCCAGCTGCTTTGAAAGACCGGAGGATGGAAAACCTGGTG
GCCTACGCCCGCAAGGTGGAAGGGGACATGTACGAATCAGCCAACAGCAGGGGGGAGTAC
TATCATCTCCTGGCAGAGAAGATTTACAAGATTCAAAAAGAGCTGGAAGAGAAGAGGCGA
ACACGTTTGCAGAAGCAGGGCATGATTCCCACTCAACCAGGCATACCACCTTCAGGAATT
CCACAAGGGCCTAGCATGGGGCAGATGCCCCCTGGACAGACCCTTAACGGTCCACACTCT
GATTCTTCCATGGTTCGTTCTCCCGTGCCAAGCCAGATGGTAAACCGGATGCAGAACCCC
ACAGGTATAAACCAGTTTAACCAGTTGGGAATG------CAATCCCTTGGCCAGAGATCC
ACACCACCACTTCAGCTTGGATCTGCTATTAACCAGATGGGT------------ATG---
GGGGTACCAAGGATGGGGCAGCCCAGCATTGGTCAG------CTGCAGAATCAATATCTG
CCCACTGGTCAGTGCTCAGGAACAGGGCCAGGGCTTGGGGCTGGCACTGTTGGCATGCCA
CAG------------------------CAAACTCAGATGTCCACACCACCCCCACTTCCT
GTTAGCAGTCCACTCCCTCAGCCAGGTTCAGTGAATGCGGGGTCACAGCCTAACTCCCAT
CCTCATTGC---------------CCTCCTCTACGGCAGAACTCGCCATCCCCTGCACGC
AGCCTGACTCCTACACCCCACCACACGCCACCAGGCTTAGCTGGCTCACAGACCCCCCAG
---CCT---CAGACCCCCACACCACCCCAGTTGGCCCCACCAGCTCAACAGCAACAGCAG
TTA------------------------------------------------------GCT
CAGTCAATGGGACCTGGGGTTGGCCTGGACAAACCTACTCAGCTA---CAGCAGCAGCTG
GGAGGTGTCACGTCTGGAGTTCCCCAATCAGGGCTGGCGTCCTCTGTGTCCACGCCAACA
GCCCCCTTGCCACCTCAGCTCCCACGTACGCCGCTGTCCCAGAGATCATCCCTGACGGCA
GACGGCCAAGTCTCCACACCAGCATCTGTCAGCAGCGCTGATGCGAGCTCCCAGCTAGCC
ACGTCTGAC---------------------ACGAAGATGGAAGTCAAGCAGCAAGATGAA
GAGGAGGAGGAAGAGGTGTCAGATGGGAAGGTCTCAGGAAAGCATGCAGATGGGAAGCCT
GAAGAGAAGCCAGAGTTGAAGAAAGAAGAGTCAGCGGGTGAACGATGCAAAGTGGAGCCC
ATGGAGATGCTGGGAACAGCAGAGGACAGAAAATTGGATGTGAAGGTGGACCCTAAAGAG
GAAGAGGAGGGGTTAGGGACAACTGGCACACTCAGTTCTACCCCCAGTGTGCAGAGCAAG
AAGAAAATCTTTAAAGCAGAGGAGCTGCGGCAGGCCCTGATGCCCACTCTGGAGGCACTA
TACCGCCAGGACCCTGAGTCGCTGCCCTTCCGGCAGCCGGTGGACCCCCAGTTACTGGGA
ATACCCGACTACTTTGACATTGTGAAGAACCCAATGGACCTGTCAACTATCAAGCGCAAA
CTGGACACAGGACAATATCAGGAGCCCTGGCAGTACGTGGATGATGTGTGGCTCATGTTC
AACAATGCCTGGCTCTACAACCGCAAGACCTCCCGTGTCTACAAGTACTGCTCCAAGCTG
GCTGAGGTGTTTGAGCAGGAGATCGACCCTGTCATGCAGGGTCTAGGCTACTGCTGTGGC
AGGAAGCTTGAATTCTCTCCTCAGACCCTTTGCTGCTATGGCAAGCAGCTGTGCACTATT
CCTCGTGACGCTGCGTACTTCAGCTACCAGAACAGGTACCACTTCTGTGAGAAGTGTTTC
AACGAAATCCAGGGTGAGAGCGTGTCCCTTGGGGACGACCCCTCCCAGCCACAGACATCC
ATCAGCAAAGAACAGTTTGAAAGGAAAAAGAATGACACACTGGACCCTGAATTGTTTGTG
GAATGTACCGACTGTGGACGTAAAATGCATCAGATCTGCGTCCTCCACAATGAGACGATA
TGGCCGACAGGTTTTGTGTGTGATCGCTGCTTAAAAAAGTCCAATAAGACCCGCAAGGAG
AACAAGTATGCTGCAAAACGGCTGCCCCAGACGAAACTCGGCAGCTTCCTAGAGATACGT
GTGAACGAGTTCCTCAGACGGCAAAACCACCCTGAGTCAGGCGAGGTCACCATCCGTGTG
GTCCATGTTTCAGACAAGGTGGTGGAGGTCAAACCCGGCATGAAAGCCAGGTTTGTGGAC
AGCGGGGAGATGGCAGAGTCCTTTCCCTATAGGTCTAAGGCACTGTTTGCCTTTGAAGAC
ATTGATGGTGCTGATGTCTGCTTCTTTGGCATGCATGTGCAGGAGTATGGCTCAGACTGC
CCACCGCCCAATCAGAGGCGTGTGTACATCTCCTATTTGGACAGTGTACACTTCTTCCAG
CCTCGTCATATGCGCACAGCGGTCTACCATGAGATCCTCATTGGGTATCTGGAGTACGTC
AAGAAGCTGGGGTTTACAACTGGTCACATCTGGGCCTGTCCGCCCAGTGAAGGAGATGAC
TATATCTTTCACTGTCATCCGCCTGATCAGAAGATACCCAAGCCCAAACGGCTGCAGGAG
TGGTACAAGAAAATGCTGGATAAGGCTGTGTCCGAGCGCATCGTACATGACTACAAGGAC
ATCTTCAAACAGGCGACAGAAGACCGCTTGACTAGTGCAAAGGAGCTACCCTACTTCGAG
GGGGACTTCTGGCCCAACGTGCTGGAAGAGAGCATCAAGGAGCTAGAACAAGAGGAGGAG
GAACGCAAGAGAGAGGAAAACAGCACTTCCAGCGAGAGTATTGACGCCACCAAAGGGGAC
AGCAAGAATGCTAAGAAGAAAAACAGTAAGAAGACAAGCAAGAACAAGAGCAGTCTGAGC
CGGGCCAACAAGAAGAAGCCAGGAATGCCCAATGTATCCAATGACTTGTCCCAGAAACTC
TATGCCACCATGGAGAAGCACAAGGAGGTGTTTTTCGTTATCCGACTGATTGCTGGCCCC
ACTGCCAACTCCCTCCCACCTCTCGCGGACCCTGACCCCCTGATGGCCTGCGACCTGATG
GATGGACGCGATGCGTTCCTCACGCTGGCGCGAGACAAGCATCTAGAGTTTTCCTCATTG
CGTCGGTCCAAGTGGAGCTCCATGTGCATGCTGGTTGAGCTGCATAATCAGAGCCAGGAC
CGCTTTGTTTATACCTGCAACGAATGCAAGCACCACGTGGAGACACGCTGGCACTGCACA
GTTTGTGAGGACTACGATCTGTGTATCACTTGCTATAACACCAAGGGCCATGAGCACAAG
ATGGAAAAGCTTGGTCTGGGCTTAGACGATGAAAGCAACAGTCAGACATCAGCAGCCACA
CAGAGCCCCAGTGACTCACGGCGCCTAAGCATTCAGCGCTGCATCCAGTCGCTGGTGCAT
GCCTGCCAGTGCCGCAATGCCAACTGTGCTCTGCCATCCTGCCAGAAGATGAAGCGTGTG
GTGCAGCACACTAAGGGATGCAAGCGTAAGACTAACGGTGGCTGCCCCATCTGCAAGCAG
CTGATTGCACTGTGCTGCTACCATGCCAAGCATTGCCAGGAGAACAAGTGCCCTGTACCC
TTCTGTCTGAACATCAAGCACAAGGTGCGGAATCAGCAGATGCAGCACCGGGTGCAGCAG
GCGCAGATGGTGCGACGCCGCATGGCCAGCATGCAGCGAACAGGTCAGCCCACCGGGGGC
GGGGGGCTGCATTCTCCGGGGACGACTGCCCCCAGCACACCT------ACCCAGCCGCCC
ACACCACAGACGCCTACCCAGATCCTGCCCCCTGTAACCCCAACTTCCCCTCAGCAACAG
CAGCAGGTCCAGCATACTAATAGCCTCCCCTCTTATACGCCTCGCCACCACGGCTCGTCC
CCACAGTCACAGGGTAAGCCAGGGCTCAGCCCGGCCACCCCTCCACAGCAGCAGCCACCT
CCCTCTTCAGGGCCTCCCCCAGCTGCTGTTGAAATCGCCATGAAGATCCAACGCGTAGCA
GAGACCCAGAGGAAGATGGCCCATGTGCACATCCTGCAGCGGCAGGCAGGCATGATGACC
CACCACCAGCCCCCACAGCCCCAGCAAATGGGCATGGCCCATGTGGGGGCACAGGGCCTC
CCTCCTCAGGCCCAAGCAGCAGTTGCTCGGGCCCACTTGGAGCAGGGCATGATGCCAGCA
GGT---ATGCAGCAGAGCCAGCTGCAGCAGGCCCAGCAGCAGTGGGGCAGCCCAGCCATG
---CCCCAGCAAAGGCCTGCGATGATGGGCCAGCCAGTCATGATGGCCCCCCAGCAGCAA
GTCCCACAACCACCATCTCAGCAGCAGCCTGGTCGCGGTGGTGTAGGTGGAACAACAGCA
GCAGGCAGCAGCAACCTCCCCCAGGCTGCTCTGCAGGAGCTCTTGCGCACCCTGCGCTCT
CCTAGCTCTCCCTTGCAGCAGCAGCAAGTGCTTAGCATTCTTCGCTCCAGCCCCCAGCTC
ATGGCTGCCTTCATTAAGCAGCGTGCCTCCCGCTACAAAGGTGGAGCAGGCCCTGGG---
---GTGGGCGCCCAAGGA---GGCATGGGTGCT---------GCTGCCCCACCAGGCATG
CATATGGGTCAGAGT------------ATGGGGATGCCAGCCATGGCTCAGCTTCAGCAG
CAGCAGCAACGTCAAATACCAGGTCAGCAGCAG---CAACAACAGCAACAGCAGCAACAA
GCTGGTCTACAGAGCCAGGGTCCCAACATG------GGTAACATAAACCCACAGTTCAGA
GAGCTCCTGATGAGAAGGCACCTTCAGCAGCAGCAACAACAGCAGCAGCAACAACAGCAG
------------------------CAAATGGGCAACCATGCCCAGTTCCAGCCACCACAA
CCCCAAGGGTACCCAGGT---------GCCATGCTCCAGCAGAGGCTACAACATCAGCAT
CACCAACAGCAGCAGAATGCCATG------CTG---CAGCAACCGCAGACCCAACCCCCA
TCATCACAGACCATGCTCACTCAGACCCTGCACCAGCGAATCCTCCAGCAGCAGGGAGGC
TCTCCAGCCCAGAGTGGCCCCATGAGCCCC------------CAGCAGCAAATGGCCCCG
TCTCCCCACCTGCAAGGCCCACCGATGGCATCTTCGTTAAGTGGCCAGGTGCGCTCCCCT
CAG------CCCTCACCGCGGCCCCAGTCGCAGCCACCCCGCTCCAGCCCCTCACCCCGC
ACGCAACCCCAGCCTTCACCGCACCATATCTCTCCCCAAACGGGTTCCCCGCATCCGGGC
ATGGTGGTTCAGCAGCAGCCCCCCATGGACCCAACCCCCTTTGGTGCT---GACCCGAAT
GCCATGCTCTCTCAGCTCAGC------GGAATGGGGAGCTTGCATGTGACTGCACCAGCT
GACCTG---TTGGCTGGCAACAGCCAGGAC------------ATTAATCACAGTCCCTTA
AACATGATG
>Crocodylus_porosus_0
ATGGCCGAGAATGTGGTGGAGCCGGGCCCGTCTTCAGCCAAGCGGCCTAAACTCTCCTCA
CCGGCGCTCTCCGTGTCCGCCAGCGATGGCACAGATTTTGGATCTCTCTTTGATCTGGAA
CATGACTTACCTGATGAACTTATCAACTCCACAGAATTGGGACTTACCAATGGTGGTGAC
ATTAATCAGCTGCAAACTAGCCTT---GGTATGGCACAAGATGCTGCTTCTAAACACAAG
CAGCTATCTGAACTCTTACGGGCTGGTAGCTCCCCAAACATCAACATGGGTGTGGGTGGA
CCCGGCCAGGGCATGGCCAGTCAAACCCAACAGAATAGCCCTGGAATGGGAATCTTAAAC
AGTATGGTTAAAAGCCCTATGGCACAGGCAGGGCTGACTTCTCCCAATATGGCAATGGGC
ACAAGTGGGGCAAACCAGGGTCCTTCAGCCCAGTCCACAGCAGGAATGATGAATAGTCCA
GTTAATCAGCCTGGCATAGGAATGAATACAGGGATGAATGCTGGCATGAATCCTGGGATG
CTGGCACCA------GGCAATGGA---CAAGGAATGATGCAAGGGCAAGTAATAAACGGT
TCAATTGGAGCAGGAAGAGGACGTCCAAACATGTCATATCCAAACCCAGGAATGGGTAAT
GCTGGCAACTTGTTGGCTGAGACCCTGCAGCAAGGCTCTCCACAAATGGGAGGACAGACA
GGACTGAGAGGACCACAACCTGGAGCAATGAACAAGATGGGAATGATGAGTAATCCCAGT
CCTTACGGCTCACCATACAGCCAAAACACTGGGCAGCAGATTGGAGCCAGTGGACTTGGT
CCCCAGATGCAGAATAAAGCTGGGCTACCAAACAGTTTACCCCAGTTTACAATGGACAAG
AAGCCAGTCCCTGGTGCAGGAATGCCGAACATGGGCCAGCAGCAGGCGCCGCAGGTCCAA
CCCACTGGGATGGTGTCAGCTGCTCCCCAGGCTATGGGGTCAGGGGCCCCTACGGCAGAC
CCAGAGAAACGTAAGCTCATTCAACAGCAACTCGTTCTCCTCTTACACGCCCACAAGTGT
CAGCGGCGAGAACAAGCGAATGGTGAGGTGCGACAGTGCAACCTCCCTCATTGCCGTACC
ATGAAGAATGTCCTCAACCACATGACACACTGCCAGGCTGGCAAATCTTGCCAAGTGGCA
CACTGTGCATCTTCACGACAAATCATCTCGCACTGGAAGAATTGTACAAGACATGACTGT
CCTGTATGTTTGCCTCTTAAAAATGCTGGGGACAAAAGAAATCAACAATCGTTATTGGGC
GGAGCTACAGTTGGACTTGCAAACACT---GGCACTGTAGGGGTGGGGCAGCAGACTACA
TCCAGTATAAACACTACCAGTCAAATTGACCCTAGCTCTATTGAGAGAGCCTATGCAGCC
CTTGGACTGACCTATCAAGGAAACCAGATGCAGACGCAATCCCAGGCTCAAGTGAAGAAT
CAACAGCAAGGGCAGTCACCCCAGGGGTTGCGCCCCATGAATCCCATGAGTGCAAATCCC
ATGGGAGTGAATGGAGGTGTGGGGGTT------------CAAACCCCTAATCTACTGCCT
GACTCAATGTTGCATTCAACCATGAATTCCCAAAATCCCATAATGAGCGAGAGTGCCAGT
GTTGCCAGTTTGGGGGCTATGCCAACAGCAGCACAACCATCCAACACTGGAATTCGAAAA
CCATGGCATGAAGATATAACTCAGGACCTTCGAAATCATCTTGTTCATAAACTAGTTCAA
GCCATATTTCCTACTCCTGACCCTGCAGCATTAAAAGACAGGCGCATGGAGAACTTGGTG
GCATATGCTCGAAAAGTGGAGGGGGATATGTATGAATCGGCAAATAGCAGGGCAGAGTAC
TATCACTTGCTAGCTGAGAAGATATATAAAATCCAGAAGGAATTAGAGGAAAAGCGAAGG
ACCAGACTGCAGAAGCAAAACATGATACCAAATGCACCAGGCATGCCTCAAGCTCCCATG
AATCAAGGGCCCAATATGGGGCAGCCACAGCCAGGGATGTCTGCAAATGGTCCTCTTCCT
GACCCAACCATGATTCGAGCCAGTGTGCCAAACCAGATGATGAATCGCATGCAGACGCAG
CCAGGTATGAATCAGTTTAGCCAGATGAACATGCCGCTGTCAACAATGGGACCCCGGCAA
ACCCCTCCTCTTCAGCACCCTGGACAGCTAAGCCAGGCTGGGGCCATGAACCAGATGGGC
TTTCCCTCACGTATGCAGCAGCCAGGGGTTGGCCAACCTTCCAGTCAAAGTCAGTTTCTG
CAACAGACCCAGTTCCCTGCCTCCTCCCCAGGAATGAATGCTACAAGCATGCCTATGACC
CAGCCTGGCAATCAGCCTCCAGTGTCTCAAGCACAAATGACCAGC---TCTTCCTGTCCT
GTGAACTCTCCTGCAATGGCTCCTGGTTCTCAGGGG------------------AGCCAT
ATTCATTGCCCACCGCTTCCACAGCCTCCTTTGCACCGAAACTCTCCCTCCCCAGTACCT
AGTCGAACCCCAACACCTCATCATACACCCCCAGGCCTGGGATCCCAGCCAGCAGCAGCT
GCCCCCACC------CCTACCCCTCAG---GCAATGCCACCTGGACCTCCATCACAAACT
ATGCACCCTCCTCAGAGGCAGCCAACTCCTCCACAGGTACAGCTGCCTCCACAAGTCCAG
CCTCCAGTTCCAGTCACCCCTTCAGCAGAG---------------CAGCAGCAACCTCTG
TCA---------------------CAGCAGAGTACAACTGCATCTGTGCCGACCCCAACA
GCACCACTGCAGCCTCAGCACCCCACAACACCTCTTTCACAA---CCGGCTGTGAGTGTT
GATGGGCAGGTATCTAACCCACCATCCACCAGCAGCACAGAGGTGAATTCTCAGAATGCT
CCTGAGCAGCAGCAACCACCCTTGCAGGAAGTGAAAATGGAAATTAAAATGGATGAAGAG
GAGCCAGAA---------------------------------CAAACAGACCTTCAGGGG
GAGGAGAAACCTGAGATTAAA---GTTGAACCTGTGGTGGAGGAATGTAAACCAGACCCA
ATGGAA------------CAGGAGGAGAAGAAAGCAGAAGTGAAGTCTGAGATGAAAGAT
GAGGAAGAAAGACCCAGTACTCCAGCTACTCAGTCTTCTCCAGCAGCTGGGCAATCTAAG
AGGAAAATTTTCAAACCAGAAGAATTGCGGCAGGCGCTTATGCCAACACTGGAGGCACTT
TACAGGCAGGATCCTGAGTCCCTTCCTTTCCGACAGCCTGTGGATCCTCAACTACTAGGA
ATTCCTGATTACTTTGATATAGTGAAGAACCCCATGGATCTCTCTACCATCAAGAGAAAA
TTAGACACAGGGCAGTACCAGGAGCCTTGGCAGTATGTGGATGACATCTGGCTCATGTTC
AACAATGCCTGGCTCTATAACCGCAAGACGTCCCGAGTATATAAGTACTGCTCCAAACTG
GCAGAGGTGTTTGAACAAGAAATTGACCCAGTTATGCAAAGCCTTGGTTATTGCTGTGGG
AGAAAGTTGGAATTCTCACCACAGACTTTATGTTGCTATGGCAAACAGCTGTGCACAATC
CCTCGAGATGCCACTTATTACAGTTATCAGAACAGGTATCATTTCTGTGAGAAGTGCTTC
AACGAAATCCAAGGGGAGAGCGTTTCTCTGGGGGATGACCCATCACAACCTCAAACTACA
ATAAACAAAGAGCAATTTTCTAAGAGGAAAAATGACACACTGGACCCTGAACTGTTTGTT
GAATGTATAGAGTGTGGGAGAAAAATGCACCAGATCTGTGTCCTTCATAATGAGATAATC
TGGCCTTCTGGTTTTGTCTGTGATGGCTGCCTAAAGAAAACAGGTCGAACCAGGAAAGAG
AACAAATTTTCTGCTAAAAGGTTACCAGCTACAAGACTTGGTACCTTCTTGGAAAACAGA
GTCAATGACTTCCTGAGAAGACAGAATCACCCTGAGGCAGGAGAGGTCACAGTTAGGGTG
GTTCATGCCTCTGACAAAACTGTAGAAGTAAAACCAGGAATGAAAGCAAGGTTTGTAGAC
AGTGGAGAGATGGCAGAGTCCTTCCCTTATCGCACAAAAGCTCTATTTGCCTTTGAAGAG
ATTGATGGTGTAGACTTGTGCTTCTTCGGCATGCATGTACAGGAGTATGGCTCAGATTGC
CCTCCGCCCAATCAGAGGCGAGTGTATATATCTTACCTCGATAGTGTTCATTTCTTCCGC
CCTAAATGTTTGAGGACTGCAGTCTATCATGAAATACTAATTGGATACTTAGAATATGTC
AAGAAATTAGGATATACTACTGGACATATCTGGGCCTGCCCACCAAGTGAAGGAGATGAC
TACATATTCCATTGCCATCCACCTGATCAGAAGATACCTAAGCCCAAGCGACTGCAGGAG
TGGTACAAAAAAATGCTGGACAAATCAGTGTCTGAGCGTATCGTCCATGATTACAAGGAT
ATCTTCAAGCAGGCAACAGAAGATCGTCTAACAAGTGCAAAAGAGCTGCCTTACTTTGAA
GGGGACTTCTGGCCCAATGTTCTAGAGGAGAGTATTAAGGAACTAGAACAAGAGGAGGAA
GAGCGAAAGAGAGAAGAGAAC---ACTAGTAATGAGAGCACAGATGTGAGCAAGGGAGAC
AGCAAAAATGCCAAAAAGAAGAACAATAAGAAGACAAGTAAAAATAAGAGCAGCTTGAGT
CGGGGCAATAAGAAAAAGCCTGGCATGCCCAATGTCTCCAATGATCTTTCACAGAAGCTG
TATGCCACTATGGAGAAGCACAAGGAGGTCTTCTTTGTGATCCGTCTCATTGCTGGCCCT
GCAGCCAATTCCCTGCCTCCTATTGTTGAGCCTGATCCACTCATTCCATGTGACTTAATG
GATGGGCGTGATGCCTTCCTCACCCTTGCTAGGGACAAGCACCTGGAGTTCTCTTCACTC
CGAAGGGCTCAGTGGTCAACCATGTGTATGTTGGTGGAGCTGCATACCCAGAGTCAAGAT
CGTTTTGTTTACACCTGCAACGAGTGCAAGCATCATGTGGAGACCAGATGGCACTGCACT
GTCTGTGAGGATTATGACCTGTGCATCACCTGCTATAACACTAAAAACCATGACCACAAG
ATGGAGAAATTGGGCCTGGGCCTAGATGATGAGAGTAACAACCAGCAGACTGCAACCACC
CAGAGCCCTGGTGACTCCCGCCGCCTGAGCATCCAGCGCTGCATTCAGTCCCTGGTCCAT
GCCTGTCAGTGTCGTAATGCCAACTGCTCACTGCCGTCCTGTCAGAAAATGAAACGGGTT
GTCCAGCATACCAAAGGCTGCAAGCGCAAAACCAATGGAGGGTGTCCTATTTGCAAACAG
CTCATCGCTCTTTGTTGCTACCATGCAAAGCACTGCCAGGAGAACAAGTGTCCCGTGCCC
TTCTGCCTCAACATTAAACACAAGCTCCGTCAACAGCAGCTTCAGCACCGCCTGCAGCAG
GCCCAGATGCTCCGAAGGAGGATGGCAAGCATGCAGAGGACTGGCGTGGTAGGTCAGCAG
CAAGGATTGCCCTCACCAACACCAGCCACGCCAACAACTCCAACAGGCCAGCAGCCCCCA
ACACCTCAGACCCCACAGCCTCAGCCACCACCCCAGCCTGCCACG------------CAG
CCCCAGCCTGCACCTCCCAATAACATGCCGCCCTACATACCAAGAAATCAGCCTCCTGGT
GCGGTGTCCCAGGGCAAAGCAGGTGGAACTCCTCCAACTCCACCACAGACTGCTCAGCCA
CCAGTTCAAGGTCCTCCTCCAGCTGCAGTGGAAATGGCCATGCAAATCCAGCGGGCAGCA
GAAACTCAGCGTCAAATGGCACATGTTCAGATTTTCCAAAGGCCAATT------------
CAGCACCCAATGCCCCAGATGAATCCAATG---------------CCACCCATAGGGATG
AGCCCTCCCCAGATGACCAGAGGTCCTGGTGGTCACATAGATCAAGCCATG---GGACCA
GCAGGCATCCAG------------------CAGCAGCCACCATGGGCCCAGGGAGGATTG
CCCCCTCAGCAGCTACAGCCAGGAATGCAGAGGCCATCCATGATGTCAGTAGCCCAGGCA
GGGCAGCCTATGAACATGGCACCTCAGCCTGGGATGGGCCAGGTACCTGGTACAGCTCCG
CCAAAACAAGGATCTCTGCCCCAGGCAGCATTACAAAACTTACTGCGGACTCTCAGGTCT
CCCAGCTCCCCTATGCAGCAGCAGCAGGTGCTTAACATCCTTCACTCCAATCCTCAGCTA
CTGGCTGCATTCATCAAACAGCGGGCAGCTAAGTATGCAGGATCTCAGAACCCGCAAGGT
ATGCCGGGGCAGCCTGGAATGCCGCCCGGGCAGCCTGGGCTTCAGCCACAGCAGGCCATG
CAAGGGCAGCAGGGGGTGCACCCAAACTCAGCCATGCAGAACATGAACCCCATGCAAGCA
GGCGTCCAGAGGCCCACCATGCCGCAGCAACCACAGCAGCAACAGCCTCAGCAAGCCATG
GGCGGGATGAACCCTCAGACGCAGCCGATGAACCATTCGGGGATGAATCCACAGTTCCGG
GATCTTTTAATGAGACGGCAGATGATCCAGCAGCGCCAC---CAGCAGCAGCAGCAGCAA
GGTGCAGGACCAGGGTTGGGTCCTGGGATGGCCAACCATAATCAGTTTCAGCAGCCCCAG
GGAGTTGGGTACCCC---CAGCAGCAGCAACAACAGCAGCAACGGATGCAGCATCACATG
CAGCAGATGCAGCAAGGAAATATGGGACAAATGAGCCAGCTTCCACAGGCAATGAGTGCG
GAGACAGGAGCCAGTTTGCAGCAGGCTTTCCAGCAGAGGCTACTTCAGCAGCAGATGGGG
TCTCCAGCTCAGCCCAACCCCATGAGCCCCCAGCAGCACATGCTTCCCAGTCAGGCCCAG
TCCCCACACTTACAGGGCCAGCAGATCCCTTCATCACTCACCAATCAAGTGCGTTCTCCG
CAGCCTGTACCTTCACCACGACCTCAGTCCCAGCCCCCCCATTCCAGCCCTTCCCCTCGG
ATGCAACCTCAGCCTTCTCCACACCACGTCTCCCCGCAAACCAGCTCCCCACATCCAGGA
CTGGTAGCTGCCCAGGGTAACCCCATGGATCAAGGGCACTTTGCCAGCCCGGACCAGAGT
GCAATGCTTTCTCAGCTCGCTAGTCCAGGCATGGCAGGCCTCCATGGTACAAGCGCCACG
GAACTGGGGCTCAGCTCAGATAACTCAGACTTGAATTCAAACCTTTCACAGAGTACACTA
GACATACAC
>Austrofundulus_limnaeus_0
ATGGCCGATAATGTCCTGGAGTCCGGCCCGCCTTCAGCCAAGAGGCCCAAGCTGTCCTCT
CCTGCTCTCTCATTGTCTGCCAGTGATGGAAATGATTTTGGTTCACTCTTTGACCTGGAG
CACGACCTCCCGGATGAGCTCATTAGTTCTTCGGACCATGGGCTGACCAATGGAGGGGAT
GCCAGCCAGTTCCACACTAGTCTTGGAGCAAGCGGCCAGYATGCAGCTGCAAAACACAAG
CAGCTGTCCGAGCTCTTGCGTGCTGGAGCYCCGGCACACCCGGGG---------------
---------GCCCCTACGTCCAACAGCGCACCATCTGGGACTTCCATGGGACTGATGAGT
GGCATTAGT------------GCA---------------------CCTCAAGGCATGCAT
CCTCAGGGC---CAGCAGCAG---------------CAGCCTGGATTAATG---------
---CCTCAAGCT------------------GGAATGATTGGAAGCCTCAGTCGGGCCATG
ATGAGTGCTCAGAAAGGCCCTCCTCAGCAAGGGCTGATGGGGGCGCAGGTTATGAATGGC
TCC---------------------CCTAGAATGGGCTACTCTAATGCTGGACTGGGAAAC
AGTAGCAATATTTTGGCAGAGACCTTAAAGCAAGGRGGTCAACCTATGGGGGGACAAGTG
GGGATGAGACCACAGCACCCTGGCGYGCTAAACCAGATG---ATGATGGCCAATACAGGC
CCCTATGGTGGTCTGTACAGCCAATCTGCTGGCCAGGGAGTGCCTGGAGAAGGGCTGGGC
CCTCAGCTCCAGAATAAGCCAGGC---CCAAATGTGCCCACCCAGTTCAGCATGGACAAG
AAGGGACCTCCAGCTCAAAGCATGCCGGTGATG---CAGCAGCGGCAGTCGGGTGCAGTT
GGCGCAGCAGCCGTGGGTGGCCCTCAGGTTGGACTGGGCTCGACGCCCCCCACTGCCGAC
CCCGAGAAGCGGAAGCTGATTCAACAGCAGCTCGTCCTGTTGCTTCACGCGCACAAGTGC
CAGAGGAGGGAGCAGGCTAACGGGGAGGTGCGGCAGTGCAACCTGCCTCACTGCCGCACC
ATGAAGAACGTGCTCAACCACATGACTCACTGTCAGGCTGGCAAGTCCTGCCAGGTGGCA
CACTGTGCCTCATCCCGACAGATCATCTCTCATTGGAAGAATTGCACTCGTCACGATTGT
CCTGTATGCCTGCCTCTAAAAAACGCTGGAGACAAGAGGAACCAGCAGACTCTTGTCAAC
AGTGCAGCTGTGAGTTTAGTGAACTCTTTAGGTGGAGGGCCTGGTGCGCAGTCGAGCACT
CCAAACCTGAACCCTCCCAGCCAGATTGACCCCAGCTCCATAGAGAGGGCCTATGCTGCA
TTAGGCCTCACCTACCAAGGCAACCAGGTGCAGCAGCAGGCGCCTCAGACCAACATGCCA
AACCAGGGCCTGCAGGGCCAGACTGGAATGAGGACTTTAAATCCAATGGGTGGAAACTCA
ATGGGAGTGAATGGAGCAGTTGGGGTTCAGCACCCCAACCAACAGTCCACTTTACTGCCG
GACGCCATGTTGCACAACAGCATGAATGCACAGAGC---TTGATGAATGAC---------
GTGGGGAACCTGGGCTCCATGCCTGCAGCTACGCCTCCTTCTGCTGCAGAAATGAGAAAG
CCTTGGCACAAAGACATCACACAAGACCTCCGTAACCACCTCGTCCACAAGCTTGTGCAG
GCCATTTTTCCTACACCTGACCCAGCTGCGCTGAAGGACAGGCGGATGGAGAATCTGGTG
GCCTACGCTCGAAAAGTAGAAGGAGACATGTACGAATCGGCCAGCAGCAGGGCGGAGTAC
TACCACCTCCTGGCAGAAAAGATCTACAAAATCCAGAAGGAGCTGGAAGAGAAAAGGAGG
AAACGGCTCCAGAATCAGGACATGATGCCRGGCAAACCTGGTATTCCTCCGTCCGGCCTC
CCACAGGGCCCGTGCATGGGACAGATGCCCCCTGGGCAGTCCCTCAATGGTCCTCATGCA
GATCTGTCCATGATCAGACCTGCAGGTCCAACTCAGATGGTCAAAAGGARGCCGAACCCT
ACAGGCATGAACCAGTTTAATCAGATGGGGCTC------CAGTTGATGGGTCAGAGGTCA
ACTCCTCCTCTTCCTCCTAATCCTCAAATGAACCAGATATGT------------ATG---
GGAGGTCCCAGGATGGGTCAGCCCAATGCCACACAG------CTGCAGAACCAGTACCAC
CCTCCTGGCCAGTTTCCTGTCTCCTGTTCTGCACTTGGTTCTGGACCTGTTAGCGTAAAT
CAGCTGGACTCACAACCTGCTGTTCCTCAGAACCAGATGTCTACACCCTCCTCCCTCCCC
GCCAGCAGCCCAGCAGCACAGTCCACCTCCTCT---GTGGGGACCCAGCCCAACTCTTTC
CCTCTCTGC---------------CCGCCTGTCCGAACAAACTCCCCYTCACCGGCATGC
AGCTCGACGCCTCAGCCCCATCAGACGCCGCCCACGGGGACCCGCTCTCAGACCCCACAG
---CCT---CAGACCCCCACCACACCTCTGATGCCTCCTCCGCAGCACCCCCARCAGCAG
CAGCAGCAGCAACAA------------GCTTCAGAGCAGCAG------------------
---CCATCAGGGCAAATGGTGAATTCTGACAAAACCAATCAGCCTCCTCAACAAACACTT
GGGGGCGGGGCTTCTCCAGGCCCGCAGGTAGGGCAGAGTTCTTCGATCCCAGCCCGCAAC
GTTCACGCACCGTTACAGCTGCCGCAGACTCCACACTCTCCGAAGCCTTCACTGACAGCT
GATGGTCAGGTTTCTTCTCCGCCCTCGATCGGCAGCACTGATCCCGGCTCGCAGCTCACC
CCTGCAGAC---GGCCCTGCTCCCAGCCAGGTCAAGATGGAAACCGAGAAGGAGGAAGAG
GAGGACGAAGGAGCTGACGCCCAAGGAGATGGCAAGGGAAAGCAGCCTGAGGTGAAGACT
GAAGAGAAACCTGAGGTGAAGAAAGAGAAGTCTTCAGGAGACGGGTGTAAAAGTGAGCCC
ATGGATACATCCTCATCAGGTGAAGACAAGAAGCCAGAAGTGAAGAAGGAGCCCAAGGAG
GAAGAGGAGGGATCAGGGTCATCAGTAACCAACAGCTCCTCAGTCAGCACTCAGAGCAAA
AAGAAAATCTTTAAGCCCGAGGAGCTGCGTCAGGCTCTCATGCCCACCTTGGAGTCTTTG
TATCGCCAGGACCCTGAGTCCCTTCCTTTCCGTCAGCCGGTGGACCCCCAGTTACTGGGA
ATACCCGACTACTTTGACATTGTGAAGAACCCCATGGACCTGTCCACCATCAAGCGGAAG
TTGGACACGGGTCAGTACGAAGAGCCGTGGCAGTACATCGAGGACATCTGGCTCATGTTC
AACAACGCCTGGTTGTACAACCGCAAGACCTCCAGAGTCTACAAGTACTGCTCCAAGCTG
GCCGAGGTGTTTGAGGCAGAGATCGACCCCGTCATGCAGGGCCTGGGCTACTGCTGTGGG
AGGAAGTTTGAGTTTTCCCCCCAAACTCTTTGCTGCTACGGGAAACAGCTGTGCACCATC
CAGCGTGATGCCGCTTATTTCAGCTACCAGAACAGGTACCACTTCTGTGAGAAGTGTTTC
AACGAAATCCAAGGCGAGAACGTCTCCCTGGGGGACGACCCCTCCCAGCCTCAGGCGTCC
ATCAACAAAGATCAGTTCCAGAAAAAGAAGAACGACACACTCGACCCTGAGCTACTTGTG
GAATGTATCGACTGTGGTCGTAAAATGCATCAGATCTGCGTCCTGCATCATGAAACCATA
TGGCCGTCAGGCTTCGTTTGTGACAACTGTCTGAAAACAGCCAATAAGATGCGGAAAGAG
AACAAATACGCTGCTAAAAGGCTTCCTCAGACAAAGTTGGGCAACTTTTTGGAGACACGA
GTGAACGACTACCTCAAGCGTCAGAGCCATCCCGAGTCCGGAGAGGTCACCATTCGAGTG
GTTCACGTCTCCGACAAAGTGGTTGAGGTCAAACCAGGCATGAAGTCCAGGTTTGTGGAC
AGCGGCGAGATGGCTGAGTCTTTCCCCTACAAGATGAAAGCCTTATTTGCGTTTGAGGAC
ATTGACGGAGCAGACGTGTGTTTCTTCGGGATGCACGTTCAAGAGTACGGCTCTGACTGC
CCGCCGCCRAATCAGAGGCGAGTGTACATTTCCTACCTGGACAGCGTTCACTTCTTCAAA
CCTCGACACCTGAGGACCGCCGTCTATCATGAGATCCTCTTGGGCTACCTGGAGTACGTC
AGACGAATAGGATTTACTACGGGTCATATCTGGGCGTGTCCTCCCAGCGAAGGGGACGAT
TACATCTTCCACTGTCACCCTCTGGACCAGAAGATTCCCAAACCCAAACGCCTGCAGGAG
TGGTACAAAAAGATGTTGGACAAGGCTGTTGCTGAGCGAATTGTCCATGATTACAAGGAC
ATCTTCAAACAGGCAACAGAAGACCGGCTGACGAGTGCCAAGGAGCTGCCATACTTCGAG
GGRGACTTCTGGCCCAACGTGCTTGAGGAGAGCATCAAGGAGCTGGAGCAGGAGGAAGAG
GAGAGGAAGAGGGAGGAGAACAGCACGTCCAACGAGAGCACAGACGCTGCAAAAGGAGAC
AGCAAGAACGCCAAGAAGAAGAACAATAAAAAGACGAGCAAGAACAAGAGCAGCCTGAGC
CGAGCCAATAAGAAGAAACCGGGGATGCCCAGTGTTTCCAATGACCTGTCACAGAAACTC
TACGCCACCATGGAGAAACATAAAGAGGTTTTCTTCGTGATCCGCCTCATCGCGGGCCCC
ACCGCCAACTCGTTGCCCCCCATCACCGACTCAGACCCGCTGATGGCCTGCGACCTGATG
GACGGCCGCGACGCCTTCCTGACCCTGGCCAGAGACAAGCACCTGGAGTTCAGCTCTCTC
AGGAGGTCGAAGTGGAGCTCCATGTGTATGCTGGTGGAGCTCCACAACCAGAGCCAGGAC
CGTTTCGTCTACACCTGCAACGAGTGTAAACACCACGTGGAGACGCGTTTCCACTGCACC
GTCTGTGAGGATTATGATTTATGCATCACCTGCTACAACACTAAAGGCCACGAGCACAAG
ATGGACAAACTGGGACTGGGGCTGGACGATGACAGCAACAACCAGGCTGCAGCAGCAACT
CAGAGTCCCGGTGACTCTCGCCGTCTCAGCATCCAGCGCTGCATCCAGTCTCTGGTCCAC
GCGTGCCAGTGCCGCAACGCCAACTGCTCCCTGCCGTCCTGCCAGAAGATGAAGCGGGTG
GTGCAGCACACGAAGGGCTGCAAGCGCAAGACGAACGGTGGCTGCCCCATCTGCAAGCAG
CTCATCGCTCTGTGCTGCTACCACGCCAAACACTGCCAGGAGAACAAATGTCCCGTCCCG
TTCTGTTTGAACATCAAGCAGAAGCTCCGCCAACAGCAGCTGCAGCACAGGCTCCAGCAG
GCCCAGATGTTGAGGAGGAGGATGGCCACCATGCAGAGAGGAGGGCAGCCGGCTGGAGGG
CCGGGACTTCCTTCACCTGGGACCACCGCTCCCAATACCCCAACGGGCACCCAAGCCCCG
ATGCCTCAGACCCCGACTCAGACCATGGCTCCTGTCACCCCGCAGTCTCCCCAACACCAG
CAGCTTCAGCAGCACCCCAACAGTTTGCCACCTTATGCTAGCAGACCCCCAGGCTCCTCC
CCACAGTCCCAGGGTAAACCAGTTCTCYGCCCTGCGACACCTGCGCAGCATCAACAAGCT
CCCCCCTCAGGCCCCCCACCTGCAGCTGTAGAGATCGCCCTAAAGATTCAGCAGGTGGCT
GACGCTCAGAGGAAGCACGCT------------CTGCAGGGACCAGCAGGCTTGATGCCA
CACCAACAGTTGGGCCAGGGGCAGCAGGTGACTATGGGACATGTCGGACCCCAGGGCATC
CCACCTCAGAGCCAA---GCAGCCGCTCGAGCCCACATGGAGTCAGGGATGATGAGTGGT
GGTCACATGCAGCGAGGCCATCTCCCCCAGCAGCAGCAGCAGTGGGCAGGCCAGGGCGTG
CCCCCCCAACAGAGGCAAGCTGTCATGAACCAACCAGCC------------CAGCAGCAG
CAA------------------CCAGCTCAGGGTCACGCTGCTCTGGGGGGACCTGTCGTT
GCTGCTGGTGGGAACATCCCTCAGTCAGCTCTTCAGGAGCTTTTACGGACTCTCCGTTCC
CCCAGTTCTCCACATCAGCAACATCAGGTCCTGGCCATCTTAAGATCCAGCCCCCAGCTC
ATGGCTGCCTTTATCAAACAGAGGGCCTCAAAATATAAGGCAGGCCAAGGTCCCACTGGG
CCGGAGGGCGGAACTGGT---CCCACAGGAGGTCCTGTTGGATTGGGCCAGCCAGGGATC
CATGTGGGAGCTCAGGGGGGA------GTCAACATGGCCTCTATGTCTCAGCTGCAGCAG
---CAACAA---------------CAGCAGCAA---------------------------
------CTACAACGCCAGGGGCCACAGATG------GGAAACCTCAACCCCCAGTTCAGA
GAGTTGCTCATGAGGCGACAGCTG------------------------CAGCAGCCGCAG
------------------------CAAATGGGAAATCACAGTCAGTTTCAGCAGCCGCAG
CCCCCAGGTTTCGCAGGGCAGGCCACAGCTGCACTCCAGCAGAGGCTGCAG---------
------ATGCAGCAGAGCACCATGGCTGCCCATCCTCAGGGCCCCCAG---ACACCTCCA
TCCAGTCAGGCCATTTTCCAACAAACTCTGCCACAAAGGTTGCTCCAGCAGCAGGGTGGG
TCCCCGGCCCAAAGCAATCCCATGAGCCCCCAGCAG------CCGCAGCAGGTGGCGCAG
TCCCCACACCTGCAGGGGCAGGTGCTCTCCACATCCCTC---------GTGCGCTCCCCC
CAG------CCATCACCTCGACCTCAGTCCCAGCCGCCACACTCCAGCCCGTCGCCGCGC
ATGCAGCCTCAGCCCTCGCCGCATCACATTTCACCGCAGACGGGCTCGCCACATCCAGGC
ATGATCYTCCAGCAGCAGAACACCATGGAGCCG------TTTGGGTCG---GATCAGAAC
GCCATGCTGTCTCAGCTGAGT------GGCATGGCCGGACTCCATGGGCCGGGG------
---------------GGCAACAGTCAGGACCTGGGCCAGAACATCAACCACAACTCTTTA
GACCACATG
>Austrofundulus_limnaeus_1
ATGGCCGAGAACGTTCTGGACTCTGGCCCGCCTTCAGCCAAGAGGCCTAAACTCTCCTCT
CCGGCACTTTCCGCCTCCGCCAGCGAC------GATTATGGTTCACTGTTCGAGTTGGAG
CATGACCTCCCAGATGAGCTCATCATCCCTTCTGAACCAGGTTTGGTCAATGGTGGGGAC
CTCAACCAACTGCACACCAGTTTGGGAGGTGGAGGTCAAGATGCTGTGGCCAAGCATAAA
CAGCTGTCCGAACTTTTGCGAACAGGGCCAACCACCTCAAGTCAACAAGGG---------
---------CATCGGGGAACCATGGGCAACCCCGGGGGCGCAGCCATGGGCCATTTGGCC
AATATGAAGGCATCTTCA---GGTCAAGGG---------------CCTCAGCAAATGATG
AGCCCGGGA---CAGCAGCACCTCTCCCCTCAGCAGCAGGCCAGCATCATG---------
---CAACAACAG---------------AGTGGAATGATGGGT------AACAGGGCCATG
ATTGGTGTGCAGCAGAATAATGGACAGCCAGGGATGATGGGGAACCAGGTGATGAATGGC
TCC---------------------CCTAGGATGGCCTTTGGTAATCAGGGGATTGCTGGA
GGTAGCAACCTGTTGGGTGACACTCTGCAGCAG---------------GGTGGGCAAGTT
GGAGCAAGAGGCCAACAACACGGAGCAATGAACAAGCCCGGAATGATGGGAAACCCAGGG
TCTTTCGGAGGTTCATATGGAGGTCAGGGGAATCAAGGCCTGGGAGTTGCCGGTCTGGGT
CCTCAACTCCAGAACAAAGGTCCCATGGCCAACAGCCTGGCTCAGTTCAACGTGGACAAG
AAGAACCAGCCAATGCAGGGAATGGGTGCAATGGGTACTCAGCAGTCACAGACAGGTGTG
GCTCCGGGAATGGTGCCCAGTGCTCCGGCTGGTCTGACTGGAGCTCCACCGACGGCCGAC
CCAGAGAAGCGCAAGCTAATTCAGCAGCAACTGGTGCTCTTACTTCACGCACACAAGTGC
CAGCGGCGGGAGCAGGCCAATGGAGAAGTAAGGCAGTGCAACCTGCCCCACTGTCGAACC
ATGAAGAATGTCCTCAACCACATGACTCACTGCCAGGCAGGCAAGTCCTGCCAAGTGGCT
CACTGTGCGTCATCAAGGCAGATCATCTCTCACTGGAAAAACTGCACGAGACATGACTGT
CCAGTTTGCCTCCCACTGAAGAATGCAGGAGACAAGAGGAACCCGCAGTCTTTGCTTGGT
ACAGCTGGTACAGGACTTGGAAGTTCTCTCGGGACAGTCCCTGGCAGCCAACAGAGTGCT
CCAAGCCTCAATCCCCCGAGCCAGATTGACCCCAGTTCAATAGAAAGAGCCTATGCTGCC
TTGGGACTCACATACCAGGGGAATCAGATCCAGTCCCAGACGACCCAGCCCAACATGCCC
AAC---------CAGGGACAGGCTGGCATGAGGCCTCTGAACCCAATCGGTGTGAATCCT
ATGGGAGTCAATGGAGGTGTGGGTGCTACCCATCAGAACCAACAAGCCAGTTTACTGCAG
GACACTATGATGCATCTCAATGTCAGCAACCAAAGT---CTGCTAAATGATGCTGGTGGA
---------GTTGGATCCATGCCAACAGCAGCCCCGCCTTCTGCCACAGGCAAAAAGAAA
CTCTGGCATGAGGACATCACGCAGGACCTTCGAAACCACTTGGTGCACAAGCTTGTCCAG
GCCATCTTTCCTACTCCAGATCCTGCAGCTCTTAAGGATCGTCGAATGGAGAACCTGGTG
GCCTACGCACGAAAAGTTGAAGGAGACATGTATGAGTCGGCCAGCAGCAGAGCTGAGTAT
TATCACTTGTTAGCAGAGAAGATCTATAAGATCCAGAAAGAACTGGAGGAGAAAAGAAGA
ACCCGGATGCAGAGACAGGGTCTA------------------------------------
AGTCTTGGGCCTGGCATGGGTCAGCCCCCATCTGGACTGCCTTCAAATGGTCCGCTCCCT
GATCCGTCCATGGTGCGGCCCCCTGGACCTAATCAGATGGCTAACAGAATGCAGGGCCCA
---GGCATGAATCAGTTCAATCAGATGGGAATG------CAGTCTATGGCTCAGAGATCC
ACACCTCCTCTCCCCATGGGAACACCCCCCAACCAGATTGGA------------ATG---
GTTGGACCTAGAGTGGGACAGCCCAATGTCAGCCAA------CTACAGAACCAGTATCTT
TCACATGGACAGTTCCCTGGTTCAGGACCTGGAGTTGGAGCCGCTCAGACTGGGATGGTC
TTGTCTGGAGCCCAAGGAGGCATGACCCAGACGCAGATGGGAACCCCTCCT---CTCCCA
GTTGCCAGTCCTCTAGCACAGCCAGGTTCAGGTAGTATGGGTCAGCAAGCTAACTCCATT
CCCCTGTTG---------------GGAGCCATGCGTGGCAGCTCACCCTCCCCAGCTCAC
AGCCGATCCCCCACTCCCCACCAAACCCCTCCAAGACTAGCTGGTTCTCAAACACCTCAA
---CCA---CATACCCCTAATGCACCA---TTGGCCCCACCCTTAGCACTTCAGCAG---
------------------------------------------------------------
AACCACCTTGGCCAGGGCCCCGGCTCCAACAAGCCCCTA------CAGCAGCAACACATG
GGTCCCTCTGCTTCCACCACTCCGCACCCTGGCCTGACCTCCAGC------------TCA
ACTCTGCCTGCTGGCCAGATGCCACGGACTCCACTGTCTCAGAAGGGCTCGTACCCAGCA
GAAAGTCAGGCCCAAACTCCAGCCTCCGTCAGCAGTCTGGACACTTCATCTCAGCAGCCA
CAGTCCAATGCCTCCGCTGCTAACCTTGAGCCCAAGGTAGAAGTCAAACACCAGGATGAG
GAGGAAGAGGGCGATGCCGACAGCTGCTCCAAAGGAGGGAAGCTCAGCAATCACAAAACG
GAGGAAAAGTGCGAAGTGAAGAAGGAAGAGTGTTATGGAGAAGGAGGTAAAGGAGTTCCT
ATGGATACATCAGTAAAAACTGAGGACAGGAAACCAGAAGTGAAGAAGGAGGTGAAGGAG
GAAGAGGAG---------------AGTTCAGAGGCAGCTGCTCCTCAGGCCTCTTTGAAA
AAGAAAATCTTCAAGCCCGAGGAGCTGCGTCAGGCCCTCATGCCCACCCTGGAGTCTCTC
TACAGACAGGACCCAGAGTCTCTACCCTTCAGGATGCCTGTGGACCCCCAGCTGCTCTGT
ATTCCTGACTATTTTGACATCGTGAAGAACCCAATGGACCTATCAACAATCAAACGAAAG
CTGGATACAGGTCAGTACCAAGACCCGTGGCAGTATGTTGATGACATCTGGCTGATGTTC
AATAACGCTTGGCTGTACAATCGTAAAACATCACGAGTCTACAAGTTCTGCTCCAAACTC
GCTGAAGTTTTTGAGCAGGAGATTGACCCAGTGATGCAGAGCCTCGGCTACTGTTGTGGG
AGGAAGCTGGAGTTCTCTCCTCAGACTCTGTGCTGCTATGGAAAGCAGCTGTGCACGATT
CCCAGAGATGCCGTGTACTTCAGTTACCAGAACAGGTACCACTACTGTGAGAAGTGTTTC
AACGAGATCCAGGGAGAGACTGTTTCCTTAGGCGATGACCCCACCCAGCCTCAGACGTCA
ATTAACAAGGATCAGTTTGAGAAGAAGAAAAACGACACACTTGACCCTGAGCTGTTTGTT
GAATGTTCGGACTGCGGGCGCAGGATGCATCAGATCTGTGTTTTGCACCATGAAACTATC
TGGCCATCAGGTTTTAGATGTGATGGCTGCTTAAAGAAGGCAAATAAGGCAAGGAAGGAG
AACAAGTATTCTGCCAAAAGGTTGCCTCAGACCAAGTTGGGCTGTTTTCTCGAGACAAGA
GTGAACGATTTCTTGAAGCGCCAGGCCCATCCTGAAGCCGGGGAGGTCTTCATTCGAGTT
GTGCACGTCTCTGATAAAGTGGTGGAAGTGAAACCAGGCATGAAGTCCAGATTTGTGGAC
AGTGGCGAGATGTCAGAATCTTTCCCATACAGAACAAAAGCTCTGTTTGCGTTTGAAGAC
ATTGACGGTGTTGATGTCTGCTTCTTTGGTATGCACGTTCAGGAGTACGGATCTGACTGC
CCTCAGCCCAACCAGAGG------------------------------------------
------------------------------------------------------------
------------------------------------------------------------
------------------------------------------------------------
------------------------------------------------------------
------------------------------------------------------------
------------------------------------------------------------
------------------------------------------------------------
------------------------------------------------------------
------------------------------------------------------------
------------------------------------------------------------
------------------------------------------------------------
------------------------------------------------------------
------------------------------------------------------------
------------------------------------------------------------
------------------------------------------------------------
------------------------------------------------------------
------------------------------------------------------------
------------------------------------------------------------
------------------------------------------------------------
------------------------------------------------------------
------------------------------------------------------------
------------------------------------------------------------
------------------------------------------------------------
------------------------------------------------------------
------------------------------------------------------------
------------------------------------------------------------
------------------------------------------------------------
------------------------------------------------------------
------------------------------------------------------------
------------------------------------------------------------
------------------------------------------------------------
------------------------------------------------------------
------------------------------------------------------------
------------------------------------------------------------
------------------------------------------------------------
------------------------------------------------------------
------------------------------------------------------------
------------------------------------------------------------
------------------------------------------------------------
------------------------------------------------------------
------------------------------------------------------------
------------------------------------------------------------
------------------------------------------------------------
------------------------------------------------------------
------------------------------------------------------------
------------------------------------------------------------
------------------------------------------------------------
------------------------------------------------------------
------------------------------------------------------------
------------------------------------------------------------
------------------------------------------------------------
------------------------------------------------------------
---------
>Austrofundulus_limnaeus_2
ATGAAGTCCAGATTTGTGGACAGTGGCCCACCTAGTAAGAAGAAGCCCGGAATGCCCAAT
CCCCTGATGGCATGTGACCTGATGGACGGTCGAGATTTTAGCTCTCTGAGGGAGCTGCAT
AACCAAAGTCAGGACCGTTTCGTTTACACTGAGAAGCTTGGCCTTACGAACGGTGGCCCC
ATCTGCCAGCTGCAGCACCGGCTG------------CAGCAGGCCCAGATGCTGCGCAGG
CGCATGGCCAGCATGCAGAGAGTGGGCCAGCCCCCTGGAGGCAACAATGGAGCCACCGGT
CCAGCTACCCCCACCTCTGCTGGTACGCAGCCCCCCACCCCACAGACACCAACCCAGGGT
AACATGTCGGCCCTCTCTGTGGGGATGGCTGGGATTGGAAGTCCAGGCCAGCAGCAAACT
GGTTCTGTTCCCCCTCAGCACCACCTCCATCAGTCTGGAGTGGGGGTGATGGGGTCTCCT
CAGCAGCAGATGGTGCCCCCTCAGCAGCAGGCCCCCAATGTGCAGCAGCTTCCTGGTGCT
TTGCCTCCT------TACAATCACCCACCTGGAGCCTCCCCTCCGTACCAGTCACTGGGA
AAACCTGGTTTGGGTCCAGCCACCCCACCCCAGCAGCAGCAAAACCAGGGACAGGGG---
---------CCCCTGACACCAGGCCAGCAGCAAGGGCCCCCCCCAGCTGCTGTGGAGACG
GCCCTGCAGCAAGCTCAGAGGCGTTGCTTGGGTCAGGGGGGCATGATGCCCCCACATGCT
CACCATCAGAACAGCCAAGCCCAGATGGGACTGCACCACATCGGCCCCCAGGGCCTGCCC
CCCCAGGCTCAA---------GGGGTTGGAAGGACTCTG------TTGGATTCTCAGCTG
CAGGGTGGTCCTCAGTCCCAGCTGCCCCCTGTT---CAGCTGCAGCAG------------
AGCGGGGGCCTGCTGCAGCCAACAAACCAGCAGTGGGGGGCTGGAGGGGGGGCCATAAAC
CCACAGCAGATGTCCATGGCCCAGCAGCAGCCAGCAGTGGCTCAACAGCAGCAACCAATG
AACCCTCAACAGGCTGCGCCAGGGGCAGCTGGAGCAGGAAATCTACCCCAGCTGCGAACT
CTGCGCTCTCCCAGCTCCCCCCTGCAGCAGCAGCAAGTCCTGCGCTCAAACCCAACGCTC
ATGGCTGCTTTCATCCGGCAGAGAGCAGCCAGATACCAGGGGGGTCCTGCAGGACCACCA
CCAGTGAGGTTCCCCTCAGTGTCTGCAGGATTACCTGGCAACCAGCACACAAATGTAGAG
------------------------GCTCAGCAGCAGGTTAGTGTCAGCCAGCTGGCTCAG
CCAGGACTGAGTGTGGCTCAGGGGGGAGGAGGGAACATGGCCGCCATGGCTCAGCTGCAG
CAGCAGCTGCAGCAACAACAACAACAACAACAACCGCAGGCGCCTCAGACCAACATGCCA
AACCAGGGCCTGCAGGGCCAGACTGGAATGAGGACTTTAAATCCAATGGGTGGAAACTCA
ATGGGAGTGAATGGAGCAGTTGGGGTTCAGCACCCCAACCAACAGTCCACTTTACTGCCG
GACGCCATGTTGCACAACAGCATGAATGCACAGAGC---TTGATGAATGAC---------
GTGGGGAACCTGGGCTCCATGCCTGCAGCTACGCCTCCTTCTGCTGCAGAAATGAGAAAG
CCTTGGCACAAAGACATCACACAAGACCTCCGTAACCACCTCGTCCACAAGCTTGTGCAG
GCCATTTTTCCTACACCTGACCCAGCTGCGCTGAAGGACAGGCGGATGGAGAATCTGGTG
GCCTACGCTCGAAAAGTAGAAGGAGACATGTACGAATCGGCCAGCAGCAGGGCGGAGTAC
TACCACCTCCTGGCAGAAAAGATCTACAAAATCCAGAAGGAGCTGGAAGAGAAAAGGAGG
AAACGGCTCCAGAATCAGGACATGATGCCCGGCAAACCTGGTATTCCTCCGTCCGGCCTC
CCACAGGGCCCGTGCATGGGACAGATGCCCCCTGGGCAGTCCCTCAATGGTCCTCATGCA
GATCTGTCCATGATCAGACCTGCAGGTCCAACTCAGATGGTCAAAAGGACGCCGAACCCT
ACAGGCATGAACCAGTTTAATCAGATGGGGCTC------CAGTTGATGGGTCAGAGGTCA
ACTCCTCCTCTTCCTCCTAATCCTCAAATGAACCAGATATGT------------ATG---
GGAGGTCCCAGGATGGGTCAGCCCAATGCCACACAG------CTGCAGAACCAGTACCAC
CCTCCTGGCCAGTTTCCTGTCTCCTGTTCTGCACTTGGTTCTGGACCTGTTAGCGTAAAT
CAGCTGGACTCACAACCTGCTGTTCCTCAGAACCAGATGTCTACACCCTCCTCCCTCCCC
GCCAGCAGCCCAGCAGCACAGTCCACCTCCTCTGTCGTGGGGACCCAGCCCAACTCTTTC
CCTCTCTGC---------------CCGCCTGTCCGAACAAACTCCCCGTCACCGGCATGC
AGCTCGACGCCTCAGCCCCATCAGACGCCGCCCACGGGGACCCGCTCTCAGACCCCACAG
---CCT---CAGACCCCCACCACACCTCTGATGCCTCCTCCGCAGCACCCCCACCAGCAG
CAGCAGCAGCAACAA---------------------------------GCTTCAGAGCAG
CAGCCATCAGGGCAAATGGTGAATTCTGACAAAACCAATCAGCCTCCTCAACAAACACTT
GGGGGCGGGGCTTCTCCAGGCCCGCAGGTAGGGCAGAGTTCTTCGATCCCAGCCCGCAAC
GTTCACGCACCGTTACAGCTGCCGCAGACTCCACACTCTCCGAAGCCTTCACTGACAGCT
GATGGTCAGGTTTCTTCTCCGCCCTCGATCGGCAGCACTGATCCCGGCTCGCAGCTCACC
CCTGCAGAC---GGCCCTGCTCCCAGCCAGGTCAAGATGGAAACCGAGAAGGAGGAAGAG
GAGGACGAAGGAGCTGACGCCCAAGGAGATGGCAAGGGAAAGCAGCCTGAGGTGAAGACT
GAAGAGAAACCTGAGGTGAAGAAAGAGAAGTCTTCAGGAGACGGGTGTAAAAGTGAGCCC
ATGGATACATCCTCATCAGGTGAAGACAAGAAGCCAGAAGTGAAGAAGGAGCCCAAGGAG
GAAGAGGAGGGATCAGGGTCATCAGTAACCAACAGCTCCTCAGTCAGCACTCAGAGCAAA
AAGAAAATCTTTAAGCCCGAGGAGCTGCGTCAGGCTCTCATGCCCACCTTGGAGTCTTTG
TATCGCCAGGACCCTGAGTCCCTTCCTTTCCGTCAGCCGGTGGACCCCCAGTTACTGGGA
ATACCCGACTACTTTGACATTGTGAAGAACCCCATGGACCTGTCCACCATCAAGCGGAAG
TTGGACACGGGTCAGTACGAAGAGCCGTGGCAGTACATCGAGGACATCTGGCTCATGTTC
AACAACGCCTGGTTGTACAACCGCAAGACCTCCAGAGTCTACAAGTACTGCTCCAAGCTG
GCCGAGGTGTTTGAGGCAGAGATCGACCCCGTCATGCAGGGCCTGGGCTACTGCTGTGGG
AGGAAGTTTGAGTTTTCCCCCCAAACTCTTTGCTGCTACGGGAAACAGCTGTGCACCATC
CAGCGTGATGCCGCTTATTTCAGCTACCAGAACAGGTACCACTTCTGTGAGAAGTGTTTC
AACGAAATCCAAGGCGAGAACGTCTCCCTGGGGGACGACCCCTCCCAGCCTCAGGCGTCC
ATCAACAAAGATCAGTTCCAGAAAAAGAAGAACGACACACTCGACCCTGAGCTACTTGTG
GAATGTATCGACTGTGGTCGTAAAATGCATCAGATCTGCGTCCTGCATCATGAAACCATA
TGGCCGTCAGGCTTCGTTTGTGACAACTGTCTGAAAACAGCCAATAAGATGCGGAAAGAG
AACAAATACGCTGCTAAAAGGCTTCCTCAGACAAAGTTGGGCAACTTTTTGGAGACACGA
GTGAACGACTACCTCAAGCGTCAGAGCCATCCCGAGTCCGGAGAGGTCACCATTCGAGTG
GTTCACGTCTCCGACAAAGTGGTTGAGGTCAAACCAGGCATGAAGTCCAGGTTTGTGGAC
AGCGGCGAGATGGCTGAGTCTTTCCCCTACAAGATGAAAGCCTTATTTGCGTTTGAGGAC
ATTGACGGAGCAGACGTGTGTTTCTTCGGGATGCACGTTCAAGAGTACGGCTCTGACTGC
CCGCCGCCCAATCAGAGGCGAGTGTACATTTCCTACCTGGACAGCGTTCACTTCTTCAAA
CCTCGACACCTGAGGACCGCCGTCTATCATGAGATCCTCTTGGGCTACCTGGAGTACGTC
AGACGAATAGGATTTACTACGGGTCATATCTGGGCGTGTCCTCCCAGCGAAGGGGACGAT
TACATCTTCCACTGTCACCCTCTGGACCAGAAGATTCCCAAACCCAAACGCCTGCAGGAG
TGGTACAAAAAGATGTTGGACAAGGCTGTTGCTGAGCGAATTGTCCATGATTACAAGGAC
ATCTTCAAACAGGCAACAGAAGACCGGCTGACGAGTGCCAAGGAGCTGCCATACTTCGAG
GGCGACTTCTGGCCCAACGTGCTTGAGGAGAGCATCAAGGAGCTGGAGCAGGAGGAAGAG
GAGAGGAAGAGGGAGGAGAACAGCACGTCCAACGAGAGCACAGACGCTGCAAAAGGAGAC
AGCAAGAACGCCAAGAAGAAGAACAATAAAAAGACGAGCAAGAACAAGAGCAGCCTGAGC
CGAGCCAATAAGAAGAAACCGGGGATGCCCAGTGTTTCCAATGACCTGTCACAGAAACTC
TACGCCACCATGGAGAAACATAAAGAGGTTTTCTTCGTGATCCGCCTCATCGCGGGCCCC
ACCGCCAACTCGTTGCCCCCCATCACCGACTCAGACCCGCTGATGGCCTGCGACCTGATG
GACGGCCGCGACGCCTTCCTGACCCTGGCCAGAGAG------------------------
------------------------------------------------------------
------------------------------------------------------------
------------------------------------------------------------
------------------------------------------------------------
------------------------------------------------------------
------------------------------------------------------------
------------------------------------------------------------
------------------------------------------------------------
------------------------------------------------------------
------------------------------------------------------------
------------------------------------------------------------
------------------------------------------------------------
------------------------------------------------------------
------------------------------------------------------------
------------------------------------------------------------
------------------------------------------------------------
------------------------------------------ATC---------------
------------------------------------------------------------
------------------------------------------------------------
------------------------------------------------------------
------------------------------------------------------------
------------------------------------------------------------
------------------------------------------------------------
------------------------------------------------------------
------------------------------------------------------------
------------GGA---------------------------------------------
------------------------------------------------------------
------------------------------------------------------------
------------------------------------------------------------
------------------------------------------------------------
------------------------------------------------------------
------------------------------------------------------------
------------------------------------------------------------
------------------------------------------------------------
------------------------------------------------------------
------------------------------------------------------------
------------------------------------------------------------
------------------------------------------------------------
------------------------------------------------------------
------------------------------------------------------------
---------
>Gouania_willdenowi_0
ATGGCCGAGAACGTTCTGGACTCTGGCCCGCCTTCAGCCAAGAGGCCTAAACTCTCCTCT
CCGGCACTTTCTGCCTCCGCCAGCGATGGAAACGATTTTGGCTCGCTGTTTGACTTGGAG
CATGACCTCCCAGATGAACTCATCAGCTCCAGTGAACCGGGTTTGGTCAATGGAGGGGAC
CTCAACCAGTTGCACACCACCCTTGGGGGAGGAGGCCAGGATGCCGTAGCCAAGCACAAG
CAGCTGTCTGAGCTTTTGCGTTCAGGGGCCACCACCTCCGCTCAGCAAGGG---------
---------CACCAAGGGGCCATGGGCGGCTCGGGCGGGGCTGCAATGGGACACATGGCA
AACATGAAGGCGTCACCT---GGACAGGGG---------------CCTCAGCAGATGATT
GGCCAGGGCCAGCCGCACCACCTTTCTCCTCAGCAGCAGGCAAGCATGATG---------
---CAGCATCAGAATGCT------GCAGCTGGAATGATGGGGAGCATGAACAGAGCCATG
ATGGGTGCACAGCAGAATAATGGACAGGCAGCAATGATTGGGAATCAGGTGATGAATGGC
TCC---------------------CCCAGGATGGGCTTCGCTAATCAGGGGATGGCCGGC
AACAGCAACCTGTTGGCAGAGACTCTCCAGCAG---------------GGAGGCCAGGCG
GGGATGAGAGGTCAGCAGCCAGGAGCAATGAACAAGATGGGGATGATGGGGAGCCCTGTG
CCATTTGGAGGTGCCTATGGAAGTCAGGGGAATCAAAGTTTAGGTGGTGCAGGGCTGGGC
CCTCAGCTTCAAAACAAAGGCCCCATGGCCAACAACCTGACTCCTTTCAGTGTGGACAAA
AAAAACCAACCCATGCAGGGAATGGCTGCAATGGGCACGCAGCAGACACAGACTGGTGTG
GCTCCAGGGATGGTGCCCGGTGCTCAGGCAGGCCTGGCGGGGGCACCGCCCACAGCCGAC
CCCGAGAAGCGCAAGTTAATACAACAGCAACTGGTTCTTCTGTTGCACGCCCACAAGTGC
CAGCGGCGGGAACAAGCTAATGGTGAAGTTCGCCAATGCAACCTGCCCCACTGTCGCACT
ATGAAGAATGTCCTTAATCACATGACTCACTGCCAGGCCGGCAAGTCCTGTCAGGTGGCT
CACTGTGCATCATCGAGGCAGATCATTTCCCACTGGAAGAACTGCACACGGCACGACTGT
CCTGTTTGCCTGCCATTGAAGAATGCCGGGGACAAGAGGAACCCGCAGTCTTTACTGGGC
GGGGCCGGGGCCGGACTGGGCAGTTCTCTCGGGGCTGTGTCTGGAGGCCAGCCGAGCACA
CCCAATCTGAACCCACCGAGCCAGATCGACCCAAGCTCCATAGAGAGGGCTTATGCAGCG
CTAGGACTTACCTACCAAGGGAACCAAATTCAGGCCCAGACTCCCCAGCCCAACATACCC
AAC---------------CAAGCCAGTATGAGGCCCCTAAATCCAATGGGTGTGAATTCG
ATGGGAGTCAATGGAGGTGTCAGTGCCCCCCCACAGAATCAACAAAGTAGTTTGCTGCAG
GACACAATGATGCATCTCAACGTGAGCAGTCAAGGG---CTGATGAGTGATGCTGCCGGG
GTT------GTTGGGTCCATGCCTACTGCAGCCCCTCCCTCCAGCGCAGGCATGAGGAAA
AGTTGGCATGAGGACATCACACAGGACCTACGGAACCACTTGGTTCACAAGCTTGTTCAG
GCTATCTTTCCTACCCCTGATCCTGCTGCTCTCAAAGACCGGCGGATGGAAAACCTGGTG
GCCTATGCGCGAAAAGTTGAGGGTGACATGTACGAATCGGCCAACAGTCGAGCGGAGTAT
TATCACCTTTTAGCGGAGAAGATCTATAAGATTCAGAAAGAACTGGAAGAGAAAAGGAGA
ACCAGGCTTCAAAAGCAGGGTTTA------------------------------------
GGTATTGGGCCTAGCATGGTTCAGCCCCCTACTGGTCTGCCACCAAATGGTCCTCTTCCT
GACCCATCAATGGTGCGACCGCCTGGGCCAAACCAGATAGTCAACAGGATGCAAGGTCCA
---GGAATTAATCAGTTCAATCAGATCAGTATG------CAGCCAATGGGTCAGAGATCG
ACTCCTCCTCTTCCTATGGGACCATCTAGCAATCAGATGGGA------------ATG---
GTGGGGCCTAGAGTGGGGCAACCCAACACCAATCAG------ATGCAGAACCAATACCTG
TCCCAGGGAGCATTTCCTGGTTCAGGACCAGCTGTAGGAGGT---CAGCCTGGGATGCAG
CAGCCTGGGCCACAGGGAGGCATGGGACAGACACAGATGGCCACTCCTCCCTCGCTATCT
GCTGCTAGTCCTCTAGCGCAGCAGGGACCTACTAGTATGGGTCAGCAACCAAACTCTCTC
CCTCATCTG---------------GGAGCAATGCGTGGCAACTCTCCCTCTCCCGCTCAC
AGTCGATCTCCAACACCTCACCAAACACCCCCCAGAATACCTGGATCCCAGACGCCACAG
---CCA---CACACCCCCAGTGCACCACAGCTGGCACCGCCTCCAGCACCACAGCAT---
------------------------------------------------------------
AATCAGCTTGGTCAGGGCCCGGGATCGAACAAGTCCCTC------CAACATCAAAGCATT
GGACAAGCTGGTTCGACTACTCCACACCCTGGACTAACAGCCAGC------------TCG
ACACCACATGGTGGTCAGCTGCCACGCACTCCGTTGTCCCAAAAGGGTTCGTTCCCAGCA
GACAGCCAGGCCCTGACACCGGCCTCTGTGAGCAGCCTGGACACTTCATCTCATCAGCCA
CAGTCAAACGCCTCCACCGCCAATGCTGACATTAAAGTGGAGGTCAAGCAGCAGGAAGAG
GAAGAGGAGAGTGACTCAGGCAGCGGCTCCAAAGGAGGGAAGCTCAGTAACCTCAAAGCA
GAAGAGAAGCCTGAAATGATCAAAGAAGAATGCTCAGGAGATGGAGGGAAAGGAGTTCCT
ATGGACACATCAGTAAAGTCAGAAGACAGGAAACCGGAAGTGAAGAAGGAGGTGAAAGAG
GAAGAGGAG---------------AGTTCAGAGACGGCGGCGCAGCAGGCACAAGCAAAA
AAGAAGATCTTCAAACCAGAGGAGCTTCGTCAGGCCCTGATGCCAACACTGGAGTCTCTT
TACAGACAAGACCCCGAGTCTCTGCCTTTCAGAATGCCTGTTGACCCTCAACTGCTCGGC
ATACCTGATTATTTTGACATTGTGAAGAATCCCATGGATTTGTCAACAATCAAGCGAAAA
CTCGACACAGGTCAATATCAGGATCCTTGGCAGTATGTGGACGACATATGGCTAATGTTC
AACAACGCCTGGCTGTACAATCGCAAAACATCTCGAGTCTATAAGTACTGCTCCAAGCTG
GCTGAGGTGTTTGAGCAGGAGATTGACCCTGTGATGCATAGCCTCGGCTACTGCTGTGGG
AGGAAGCTGGAGTTTTCTCCTCAGACACTGTGCTGCTATGGGAAACAGCTGTGCACGATT
CCCCGAGACGCCGCCTACTTCAGCTACCAGAACAGGTACCACTTCTGCGAGAAGTGCTTC
AATGAGATCCAGGGGGAGACGGTTTCCCTGGGAGATGATCCCACCCAGCCTCAAACCTCA
ATCAACAAGGAACAGTTTGAGAAGAAAAAGAACGACATGTTGGACCCTGAACTGCTTGTT
GAATGTTTGGACTGTGGGCGCAGGATGCATCAGATATGTGTCTTACATCATGATACGATC
TGGCCTTCAGGGTTTGTATGCGATGGCTGCTTGAAGAAGTCGAATAAGACGAGGAAAGAG
AACAAGTATTGTGCCAAAAGGTTGCCACAGACGAAGCTCGGTTACTTTCTGGAGACGAGA
GTGAACGACTTCTTGAAGCGTCAGGGCAACCAGGAGGCTGGTGAAGTCTGCATTCGGGTT
GTTCACGTCTCTGACAAAGTGGTGGAGGTGAAACCGGGAATGAAATCCAGATTCGTGGAC
AGTGGCGAGATGTCGGAGTCTTTCCCATACAGAACCAAAGCCCTTTTTGCGTTTGAGGAC
ATTGATGGCGTTGATGTGTGTTTCTTTGGAATGCATGTTCAGGAGTACGGCTCTGACTGT
CCACAGCCCAACCAGAGACGAGTTTACATCTCCTACCTGGACAGCGTTCACTTCTTTCGC
CCACGTGCTCTCCGAACAGCAGTTTACCATGAAATCCTTATTGGCTACTTGGAGTACGTC
AAGAAGTTGGGGTACACCACTGGCCACATCTGGGCCTGCCCACCCAGTGAGGGGGACGAC
TATATCTTCCACTGTCACCCAGCTGATCAGAAGATCCCAAAGCCCAAACGTCTTCAAGAA
TGGTACAAGAAGATGCTGGACAAAGCTGTGGCTGAGCGGATCGTGCATGACTACAAGGAC
ATCTTCAAGCAGGCCACAGAGGATCGGCTAACCAGCGCCAAGGAGCTGCCTTACTTTGAA
GGTGACTTCTGGCCCAATGTTCTGGAGGAGAGCATCAAAGAGTTGGAGCAGGAGGAGGAG
GAGAGAAAAAGGGAGGAGAATAGCACTTCCAATGAGAGCATTGATGATTCAAAAGGCGAC
AGCAAAAATGCAAAGAAGAAGAACAACAAGAAGACGAGTAAGAACAAGAGCAGCCTGAGT
CGAGCCAATAAGAAGAAGCCTGGGATGCCCAACGTCTCCAATGACCTCTCCCAGAAACTT
TACGCCACAATGGAAAAGCACAAAGAGGTTTTCTTTGTGATCAGGCTCATAGCAGCCCCC
ATGGCAAACGCCCTGCCCCCCATTTCAGATGGAGATTCCCTGATGGCCTGCGATCTCATG
GACGGCCGTGACGCCTTTCTGACGATCGCTCGGGACAAACACCTTGAGTTCAGCTCACTG
AGGAGATCCATGTGGAGTTCTATGTGCATGTTGGTGGAGCTGCATAACCAAAGCCAAGAT
CGCTTTGTTTACACTTGCAATGAGTGCAAGCACCATGTGGAGACTCGCTTCCACTGCACT
GTTTGTGAGGATTATGATCTGTGCATCACTTGTTACAACACTAAGGGCCACGAGCACAAG
ATGGAGAAGTTAGGCCTGGGCTTGGATGATGAAAGCAGCAACCAGGCCGCAGCCACCACT
CAAAGCCCTGGAGACTCCCGTCGACTCAGCATCCAGCGCTGCATCCAGTCCCTCGTCCAC
GCCTGTCAGTGTCGCAACGCTAACTGCTCATTGCCGTCCTGTCAGAAGATGAAACGTGTG
GTCCAGCACACAAAAGGATGCAAAAGAAAGACGAACGGCGGCTGTCCGATCTGCAAGCAG
CTGATTGCGTTGTGCTGCTACCACGCCAAGCACTGTCAGGAGAACAAATGTCCTGTACCT
TTCTGTCTGAACATCAAGCACAAGCTCCGCCAGCAGCAGCTGCAGCACCGACTGCAGCAG
GCCCAGATGCTCAGACGGAGAATGGCCAGCATGCAGAGAGAAGGCCAA------GGAGGT
GCTGGTCTACCTTCGCCAGTAGCT---GGTCCTGGTTCGCTGACGGGCACACAGCCCTCT
ACCCCCCAGACGCCCACACAGAACATGTCTGCACTCTCTCAGCAGTCTCCTCAGCAC---
CAGCAGCAGCAACATCCTGGTGGGTTGCCCCCTTATAATCCCAGACCACCCGGAGCTTCT
CCTCAGTCCCTGGGAAAACCTGGACTGGGCCCGGCCACTCCACCCCAACAGCAACAACAG
CAGCAGCAGGGCCCCCCTCTGGCTGCTGTGGAGACGGCTTTGAAAATCCAGCGTCTGGCA
GAGACCCAACGGCAAATGGCTCAGGCTCAAGCACAGATCAGG------GGCATGATGCCC
CACCATCAGAACAACCAGGCC---CAGATGGGAATGCCTCACATTGGAGCACAAGCCATG
CCCCCCCAGGCTCAGGGAGTCGTTGGAAGAACTATGTTGGACCAGGGAATGCTTGGT---
------ATG---CAGTCGCAGTTACCTCAGCCCAACCCTCAGTGGGGAGGACCAGCCCTA
AACCCACAACAGAGGCAAGGCATGATGGGTCACCAGCAACAGCCAGGGGTCCCCCAACAG
CAGCAGCAACAGCAGCAGCAGCCTAGGCCTGGTAGCAGAGGGCTGGGTGGAGCTGCTGCA
GCAGGATCTGCAAACTTACCTCAGGCTGCTCTGCAGGAGCTGCTGCGGACGCTTCGGTCC
CCGAGCTCACCTTTACAGCAACAGCAAGTCCTCAAGATCCTCCGCTCCAACCCCACCCTC
ATGGCTGCTTTTATACGGCAAAGAGCAGCAAGATATCAGGGTGGGCAGGGGCCTGGAGCT
CCAGGGGGTGGCCCTGGAGGTGGTGTTGGAGTCACTGGAGCATCAGCTCAGCCTGGGATG
ACTTTAGCTCAGAGTCGAGCAGGTGGAGGCAACATGGCCAACATGGCTCAGCTTCAGCAG
TTACAGCAACGTCCCATGATGCCTCAACAGCAACAACAGCAACAACAACAACAACAACAG
GGGGCAATGGCAGGGCAACAAAACAACATG------GCCAACATGAGTCCACAATTCAAA
GAGCTGTTGATGAGAAGACACCTA---------------CAGCAACAACAGCAACAACAA
------------------------CAGTTGAGCAATCATGGACAGTTCCAGCAG------
---CAGGGCTACTCCAACCAAGTAGCTGCAGCGCTTCAGCAGAGGCTTCAGCATCAGATG
CAACAACAGCAACAGAATCCAATGGCAGGTCTTGGACAACAACCTCAAGGAATCTCACAA
ACAACTCAAAGCATGCTGCATCAAAACATCCACCAGAGGCTGCGGCAGCAGCAAGGGGCC
TCTCCAGCCCAGAGCAGCCCCATGAGCCCC------------CAGCAGCAGATGGCCCAG
TCCCCCCACCTCCAGGGACAGGGACTGGCAGGATCTCTCAGCAGTCAGGTCAGGTCTCCT
CAG------CCCTCACCACGACCACAATCCCAGCCTCCGCACTCCAGTCCGTCCCCCCGC
ATGCAGCCTCAACCCTCCCCCCATCGCATCTCCCCACAGACAGGCTCACCTCACCCCAGT
ATGGCACCGCAAGCGGGCAGTTCTGTGGATCCTTCCCAGTTCGGCTCA---GACCAGAAC
TCCATCATGTCCCAGCTGAGT------GGGATG---------CACGGGGGGGCTCAGTCG
GACTTA---CTGGGTGGGAACAACCAGGAGCTGGGGACGAACATGAACCATAACCTGATG
---------
>Athene_cunicularia_0
ATGGCCGAGAATGTGGTGGAGCCGGGCCCGCCTTCAGCCAAGCGGCCTAAACTCTCCTCA
CCGGCGCTCTCCGTGTCCGCCAGCGATGGCACAGATTTTGGATCACTCTTTGATCTGGAA
CATGACTTGCCAGATGAACTGATCAGCTCCACAGAACTGGGACTCACCAACGGTGGTGAC
ATTAGTCAGCTGCAGACCAGCCTT---GGCCTGGCACAAGATGCTGCCTCAAAACACAAG
CAGCTGTCTGAACTTTTACGGGCTGGTAGCTCCCCAAATCTCAATATGGGGGTTGGTGGC
CCCGGCCAGGGAATGGCCAGTCAGACTCAACAAAATAGTCCTGGAATGGGAATGTTAAAC
AGCATGGTGAAAAGCCCCATGGCACAGGCTGGGTTGACGTCTCCCAATATGGCGATGGGT
GCAAGTGGACCAAACCAGGGTCCTTCAGCCCAATCCACAGCAGGAATGATGAACAGTCCA
GTTAACCAGCCTGGCATGGGAATGAACACAGGGATGAATGCTGGCATGAATCCTGGAATG
TTAGCAGCA------GGCAATGGG---CAGGGGCTGATGCAGGGGCAAGTCATGAACGGT
TCGATTGGAGCAGGCAGAGGGCGACCTAATATGCCGTACCCAAACCCAGGAATGGGTAGT
GCTGGTAACTTGCTAGCTGAGACGCTGCAGCAAGGCTCTCCGCAGATGGGAGGACAGGCT
GGACTGAGAGGGCCACAGCCTGGAGCCATGAACAAGATGGGAATGATGAACAATCCCAGC
CCTTATGGCCAGCCATATAGTCAGAATACTGGGCAGCAGATCGGAGCCAGTGGACTTGGG
CCTCAGATGCAGAATAAAGCTGGACTGCAGAATAGCTTGCCACAGTTTCCAATGGACAAG
AAGCCAGTTCCTGGAGCAGGAATGCCTAACATGGGCCAGCAGCAGGCTCCCCAAGTTCAG
CAAGCTGGGATGGGGCCAGCAGCTTCTCAAGGAATGGGATCTGGAGCACCGACAGCAGAT
CCAGAAAAACGCAAACTCATCCAGCAGCAGCTAGTTCTTCTCTTACATGCTCACAAGTGT
CAGCGGCGAGAACAGGCCAATGGGGAGGTGCGACAGTGCAACCTCCCCCATTGTCGAACC
ATGAAGAATGTCCTGAACCATATGACACATTGTCAGGCTGGCAAATCCTGCCAGGTGGCA
CATTGCGCATCCTCCCGACAAATCATCTCGCACTGGAAGAATTGTACGAGACATGACTGT
CCTGTATGTTTGCCTCTCAAAAATGCTGGAGACAAAAGAAATCAACAATCGCTGCTGGGC
GGAGCTGCAGTAGGACTTGCAAATACT---GGCTCTGTGGGGGTGGGGCAGCAGACAACA
CCCAGCATAAACACTACCAGTCAGATAGACCCCAGCTCCATTGAGAGAGCCTATGCAGCC
CTTGGACTGACCTATCAAGGGAACCAGATGCCAACACAGCCCCAGACTCAAGTGAAGAAT
CAGCAGCAAGGACAGTCACCTCAGGGTCTGCGCCCTATGAATCCTATGAGTGCAAATCCA
ATGGGAGTGAATGGAGGAGTAGGTGTT------------CAAACCCCTAATCTGCTGCCT
GACTCAATGTTACATTCAACCATGAATTCTCAAAACCCCATGATGAGTGAAAGCGCCAAC
GTTGCCAGTTTGGGAGCCATGCCAACA---GCTCAACCATCCAATACCGGAATTCGAAAG
CAGTGGCATGAAGACATTACTCAGGATCTCCGAAACCACCTTGTTCATAAATTAGTCCAA
GCCATATTTCCCACTCCTGACCCTGCAGCACTGAAGGATCGGCGTATGGAGAATCTGGTG
GCGTATGCTCGGAAAGTGGAAGGAGATATGTATGAATCGGCAAACAGCAGGGCAGAGTAC
TATCACCTGCTAGCAGAGAAGATCTATAAGATTCAGAAGGAGTTGGAGGAGAAACGAAGA
ACCAGACTGCAGAAGCAAAACATGATCCCAAATGCTCCGGGCATGCCACAGGCTCCCATG
AATCAAGGGCCCAACATGGGACAGCCCCAGCCAGGAATGTCTGCAAATGGTCCTCTTCCT
GATCCGACCTTGATACGTGCCAATGTGCCAAACCAGATGATGAATCGCATGCAGGCACAG
CCAGGAATGAATCAGTTTGGCCAGATGAACATGCAGCTGTCACCAATGGGACCCCGGCAA
ACCCCTCCTCTTCAGCACCCTGGACAGCTAAGCCAGACTGGGGCCATGAACCAGATGGGA
TTTCCTTCACGTATGCAGCAACCAGGAGTTGGCCAGCCTTCTGGTCAAAATCAGTTTCTA
CAACAGACCCAGTTCCCTGCTTCTTCCCCAGGAATGAACACAGCTAGCATGCCTATGACT
CAGCCTGGCAATCAGACACCAGTTTCTCAAGCACAAATGACCAGC---GCTTCCTGCCCT
GTGAATTCTCCTGCAATGGCTCCAGGTTCTCAAGGG------------------AGCCAT
ATTCACTGCCCGCCTCTTCCACAGCCTCCCATGCACCGAAATTCTCCTTCTCCAGTTCCT
AGCCGAACCCCAACACCTCACCACACACCTCCAGGCTTGGGATCACAGCAAGCAGCAGCA
GCCTCCACA------CCTACTCCTCAG---GCAATGCCACCTGGACCACAGTCACAAACT
ATGCACCCCCCTCAAAGGCAGCCAACGCCCCCGCAGGCACAGCTGCCTCCACAAGTCCAG
CCTCCAGTCCCAGCCACTCCTTCCTCGGAG---------CAA---CAGCAGCAACCCTTG
TCA---------------------CAGCAGAGCACGACTGCGTCTGTTCCCACGCCAACA
GCGCCGCTGCAGCCTCAGCATCCCACAACACCTCTTTCACAG---CCAGCTGTAAGCATT
GATGGGCAGGTATCCAATCCTCCATCCACCAGCAGCACAGAGGTGAATTCTCAGGCTGTT
CCAGAGCAGCAGCAGCCACCCTTGCAGGAAGTGAAAATGGATATTAAAACAGATGAAGGG
GAGCCAGAA---------------------------------CAAACAGAGATGCAAATG
GATGAGAAACCTGAGGTTAAA---GCAGAACCAGTCGTGGAGGAATGTAAACCAGACCAA
ATGGAG------------CAAGAAGAGAAGAAATGTGAAGTGAAGGCTGAGGTACCAGAA
GGGGAAGAAAGACCAACTACTCCAGCTACTCAGTCTTCTCCAGCAGCTGGGCAGTCTAAG
AAAAAAATTTTCAAGCCAGAAGAGTTGCGGCAGGCGCTTATGCCAACACTGGAGGCACTT
TACCGTCAGGATCCAGAGTCTCTTCCATTTCGACAGCCTGTAGATCCTCAACTACTAGGA
ATTCCTGATTATTTTGACATAGTGAAGAACCCCATGGACCTTTCTACTATCAAGAGGAAG
CTAGACACAGGACAGTATCAAGAACCGTGGCAATATGTAGATGACATCTGGCTCATGTTC
AATAATGCCTGGCTGTATAACCGCAAAACATCCCGGGTATATAAGTACTGTTCCAAACTA
GCAGAGGTGTTTGAGCAAGAAATTGACCCAGTTATGCAGAGCCTTGGTTATTGCTGTGGA
AGAAAGTTGGAGTTCTCACCACAGACTTTGTGTTGCTATGGCAAACAGCTATGCACAATC
CCTCGAGATGCCACTTACTACAGTTACCAGAACAGGTATCATTTCTGTGAGAAGTGCTTC
AATGAAATCCAAGGGGAGAGCGTTTCTCTGGGAGATGACCCATCACAACCTCAAACCACG
ATAAACAAAGAACAGTTTTCAAAAAGGAAAAATGATACACTGGACCCTGAACTATTTGTT
GAATGTACAGAGTGTGGAAGAAAAATGCACCAGATCTGTGTTCTTCATAATGAGATAATC
TGGCCTTCTGGCTTTGTCTGTGATGGCTGCCTGAAGAAAACAGGAAGAAGCAGGAAAGAG
AACAAATTCTCTGCTAAAAGGTTACCAGCTACGAGACTTGGTACCTTCTTGGAGAACAGA
GTCAATGATTTCCTAAGACGACAGAATCACCCTGAGGCGGGAGAGGTTACAGTTAGGGTG
GTACACGCATCTGACAAAACTGTTGAAGTAAAACCAGGAATGAAAGCAAGGTTTGTAGAC
AGTGGAGAGATGGCCGAGTCTTTCCCTTATCGAACAAAAGCGCTTTTTGCCTTTGAGGAG
ATTGATGGTGTGGACTTGTGCTTCTTTGGGATGCATGTACAGGAGTATGGCTCAGACTGT
CCTCCACCCAATCAAAGGCGAGTGTATATATCTTACCTTGACAGCGTTCATTTCTTCCGC
CCTAAATGCTTGAGGACTGCTGTCTATCACGAAATACTAATTGGATATTTAGAATATGTC
AAGAAACTAGGGTATACTACTGGACATATCTGGGCATGCCCACCTAGCGAAGGAGATGAC
TACATATTCCATTGCCATCCTCCTGACCAAAAGATACCCAAACCCAAACGACTTCAAGAG
TGGTACAAAAAGATGCTGGACAAATCTGTGTCGGAGCGCATTGTCCATGATTACAAGGAT
ATATTTAAGCAGGCAACAGAAGATCGTCTAACAAGTGCAAAAGAGCTACCTTACTTTGAA
GGAGACTTCTGGCCTAACGTTCTAGAAGAGAGCATTAAGGAACTAGAACAAGAGGAAGAA
GAACGGAAGAGAGAAGAAAAC---ACTAGTAATGAAAGCACAGATGTGAGCAAGGGAGAC
AGCAAAAATGCCAAAAAGAAGAACAATAAGAAGACAAGTAAGAACAAGAGCAGCTTAAGT
CGTGGCAATAAGAAAAAGCCTGGCATGCCCAATGTGTCCAATGACCTCTCCCAAAAGCTG
TATGCCACTATGGAGAAGCACAAAGAGGTCTTCTTTGTCATCCGTCTCATTGCTGGCCCT
GCAGCCAACTCGCTGCCCCCCATCGTTGAGCCTGACCCACTCATTCCGTGTGACCTGATG
GATGGGCGTGATGCTTTCCTAACCCTTGCTAGAGACAAGCACCTGGAGTTCTCCTCCTTA
CGGAGGGCTCAGTGGTCAACCATGTGCATGCTGGTGGAACTGCATACCCAGAGCCAAGAC
CGCTTTGTTTACACCTGCAATGAGTGCAAGCATCATGTGGAGACCAGATGGCACTGCACT
GTTTGTGAGGATTATGACCTGTGCATCACCTGCTATAACACTAAAAACCATGACCACAAG
ATGGAAAAATTAGGCCTTGGCCTAGATGATGAGAGCAACAACCAGCAGACTGCAACCACG
CAGAGCCCTGGTGATTCCCGCCGCCTGAGCATTCAGCGCTGTATCCAGTCTCTGGTCCAT
GCCTGCCAGTGCCGTAATGCCAACTGCTCGCTGCCGTCCTGTCAGAAGATGAAACGGGTT
GTCCAACACACCAAAGGCTGCAAACGCAAAACCAACGGTGGGTGCCCCATCTGCAAGCAA
CTCATTGCGCTCTGCTGCTACCATGCCAAGCACTGCCAGGAGAACAAGTGCCCAGTGCCC
TTCTGCCTCAACATTAAACACAAGCTCCGCCAACAACAACTTCAGCACCGCCTGCAACAG
GCGCAGATGCTCCGAAGGAGGATGGCAAGCATGCAGCGGACTGGTGTGGTAGGCCAGCAG
CAAGGATTACCTTCACCCACACCAGCCACACCAACAACTCCAACGGGCCAGCAGCCCCCA
ACACCACAAACCCCGCAACCTCAGCCTCCACCCCAGCCTGCCTCA------------CAG
CCTCAGCCGGCACCTCCCAACAGTATGCCACCCTACATGCCAAGAACTCAGCCCCCCAGC
GCTGTGTCCCAGGGCAAGGCAGGTGTGACTCCTCCAACTCCACCCCAGCCACCTCAACCA
CCGGTTCAGGGTCCTCCCCCAGCAGCAGTGGAAATGGCCATGCAGATCCAGCGGGCAGCA
GAAACCCAGCGTCAGATGGCCCAGGTCCAGATCTTCCAAAGGCCGATT------------
CAGCACCAGATGCCCCAG---------ATG---------------CCACCTATGGGAATG
AACCCTCCACAGATAGGCAGAGGTCCCGGTGGTCATATAGATCAAGGAATG---GGGCCA
GCAGGAATCCAG------------------CAGCAGCCACCGTGGGTGCAGGGGGCCTTA
CCC---GCTCAGCTGCAGCCAGGAATGCAGAGGCCATCCATGATGTCAGTAGCCCAGCCA
GGTCAGCCAATGAATATGGCACCTCAGCCAGGGATGGGTCAGGTACCTGGCGCTGCTCAG
CCCAAGCAACCACCTCTGCCCCAGGCGGCCTTACAAAACTTGCTGCGGACTCTCAGGTCT
CCCAGCTCACCTATGCAGCAGCAGCAGGTGCTTAACATCCTTCACTCCAACCCTCAGCTG
CTGGCCGCTTTCATCAAGCAGCGGGCTGCCAAGTACGCAGGGTCCCAGAACCCCCAGGGG
ATGACGGGTCAGCCGGGCATCCCTCAGGGTCAGCCGGGACTCCAGCCGCAGCAGGCCATG
CAAGGGCAGCAAGGGGTGCACCCCAACCCAGCCATGCAGAACATGAACCCCATGCAAGCA
GGAGTGCAGAGGCCCAGCATGCCCCAGCAGCAGCCGCAGCAGCAGCCGCAGCAAGCCATG
GCTGGGATGAATCCTCAGGCGCAGCAGATGAATCACTCGGGGATGGCTCCCCAGTTCAGA
GACCTCCTGATGAGACGGCAGATGATTCAGCAGCGCCACCAGCAGCAACAGCAGCAGCAG
GGAGCAGGACCAGCACTGGGGCCGGGGATGGCCAACCACAACCAGTTTCAGCAGCCCCAG
GGTGTTGGGTATCCCCAGCAGCAGCAGCAGCAACAGCAGCAGCGAATGCAGCATCATATG
CAGCAGATGCAGCAAGGAAACATGGGACAAATAAGCCAGCTTCCACAGGCGATGAGTGCA
GAGACAGGAGCCAGTTTGCAGCAGGCTTTCCAGCAGAGGCTACTTCAGCAGCAGATGGGG
TCCCCAGCTCAGCCCAATCCTATGAGCCCCCAACAGCACATGCTCCCCAGTCAGGCCCAG
TCCCCGCACCTACAGGGTCAGCAGCTCCCTTCATCGCTCACCAATCAAGTGCGTTCTCCA
CAGCCTGTACCCTCACCGCGGCCCCAGTCCCAGCCCCCCCATTCCAGCCCGTCCCCTCGG
ATGCAACCTCAGCCTTCTCCACACCACGTCTCCCCGCAGACCAGCTCCCCACATCCAGGA
CTGGTAGCTGCCCAGGCTAACCCCATGGATCAGGGGCACTTTGCCAGCCCGGACCAGAGT
GCAATGCTCTCCCAGCTTGCTAGCCCCGGCATGGCAGGCCTCCATGGTACAAGCGCCACA
GAACTGGGGCTCAGCTCTGAGAACTCGGACTTGAATTCAAACCTTTCACAGAGTACACTA
GACATACAC
>Haplochromis_burtoni_1
ATGGCCGATAATGTTCTGGAGTCCGGCCCGCCTTCAGCCAAGAGGCCCAAGCTGTCCTCT
CCTGCTCTCTCGGTGTCTGCCAGTGATGGAAATGATTTCGGTTCACTCTTTGAACTGGAG
CATGACCTCCCAGACGAGCTCATCAGTTCTTCGGAATTGGGATTGACTAACGGAGGGGAT
GCCAGTCAACTCCACAGCAGCCTCGGAGGAGGTGGTCAGGATGCAGCTGCAAAACACCAG
CAGCTGTCTGAGCTCCTGCGCGCAGTAGCAGCACCACAGCAGGGT---------------
---------GGCCCCACTTCTAATAGCACGCCATCTGGGGCATCCATGGGGATGATGGGG
GGTGTCAGCGTTGCCCCTGGAGGA---------------------CCTCAAGGCATGCCT
CCCCAGAGC---CAGCCGCAG---------------CAAACTGGATTAATG---------
---CAGCAGGTC------------------GCCATGGTTGGAGCGCACAATCGGGCTATG
GTGGGAGCCCAGAAGGGTAATGGTCAGCAGGGGCTGATGGGGGGCCAGGTTGTTAATGGC
TCA---------------------CCTAGAATGGGCTACCCCAGTGCTGGCATGGGAAGC
AACAGTAATATTTTGCCAGATGGCCTACAACAGGGCGGTCAGCAAATGGGGAGTCAGGCA
GGGATGAGACCACAGCAGCCTGGAGCACTGAACAAGATGAATATGATGGCCAACGCGGGC
CCCTATGGCGGTCCGTACGGCCAGACCGCTGGCCAGGGGATGCCTGGAGCAGGGCTGGGC
CCACAGCTCCAGAATAAAGCAGGCCTCCCCAGCAATATGGCCCAGTTTAGCATGGAGAAG
AAGACACCAGCGGGTCAAGGCATGTCTGGGATGACGCAGCAGCAGCAGCCTGGACCAGTT
GCAGCAGCAGCAGTGGGAGGGGTGCAGGTTGGACTCGGCGCCACACCTCCTACTGCAGAC
CCCGAGAAGCGGAAGCTGATTCAACAGCAGTTGGTCCTCTTGCTGCACGCGCACAAATGC
CAGCGGAGGGAGCAGGCCAACGGAGAGGTACGACAGTGCAACCTGCCTCACTGTCGCACC
ATGAAGAACGTGCTGAACCACATGACTCATTGCCAGCTTGGCAAGTCCTGCCAGGTGGCG
CACTGTGCCTCATCCAGACAGATCATTTCTCATTGGAAGAACTGCACACGACACGACTGT
CCTGTCTGTCTGCCACTGAAAAATGCTGGGGACAAGAGGAATCAGCAGCCTCTGGGCAAC
AGTGCTGGGGTGGGTTTAGTGAACTCCTTGGGTTCAGTGCCAGGAGGACAGTCCAACGCA
CCGAACCTGAACCCTCCCAACCAGATCGACCCCAGCTCCATAGAGAGAGCCTATGCTGCA
CTGGGCCTCACTTACCAGGGCAACCAGATGCCACAGCAGCCGTCGCAGGCCAGCGTGCCA
AACCAGGGGCTGCAGGGACAGCCCGGGATTAGGACTGTAAACAGCATGGGGGGAAACTCT
ATGGGAGTGAACGGTGGAGTTGGGGTGCAGACCTCCAACCAACATTCCTCGCTACTGCCA
GATGCCATGTTGCACAACTGTATGAACGCGCAGAGT---CTGATGAATGAT------GGT
GTGGGGAGCCTTGGTTCCTTGCCCACGGCTACTTCACCTTCTGCTGGAGGCATGAGGAAG
TCTTGGCATGAAGACATCACACAAGACCTCCGCAACCACCTTGTCCACAAGCTTGTGCAG
GCCATCTTCCCCACTCCTGACCCAGCTGCACTGAAGGACCGGCGGATGGATAATCTGGTG
GCTTACGCTCGAAAAGTAGAGGGGGATATGTATGAGTCAGCCAACAGCAGGGCGGAGTAC
TACCACCTGCTGGCAGAGAAGATCTACAAAATCCAAAAAGAGCTGGAAGAGAAGAGAAGG
ACGCGGCTCCAGAAGCAGGGCATCATGCCTGGCCAGCCTGGCATACCCTCTGCGGGCCTC
CCACAGGGGCCTGGCATGGGACAAATGCCGCCGGGGCAACCACCTAATGGGCCTCACGTT
GATCCATCCATGGTCAGACCACCCGGCCCCAATCAGATGGTCAACAGGATGCAGAATCCA
GCAGGAATGAACCAGTTTGGTCAGATAGGTATG------CAGTCGATGGGTCAGAGGTCG
ACGCCTCCTCTT---------GCTCCGCTGAACCAGATGGGT------------ATG---
GGAACAACGAGGATGAGTCAGCCTAACGCCACACCG------TTACAGAACCAGTACCTC
CCTCCAGGCCAGTTTCCTGGGTCCAGTCCAGGACTTGGTGCTGGTGCCGTTGGTATGAAT
CAGTCAGGAACACAGAATGCTGTGCATGCGAACCAGATGTCAACACCGCCATCCCACCCA
GCCAGCAGCCCCGCTCCCCAGTCCGCCCCTTCT---ATGGGGAACCAGTCCAACGCTTTC
CCTCATTGT---------------CCGCCTATGCGAACAAACTCCCCGTCACCAGCACGC
AGCTTAACACCTCAACCCCATCAGACGCCCCCGAGGTTACCTGGTTGTCAGACCCCGCAG
---CCG---CAGACCCCCAGCACACCCCAGCTGCCCCATCCCCAGCACCCTCAGCAGCAG
CAACAGCAA------------------GCCCCGCAGCCGCAG------------------
---CCATCAGTGCACACGATGAACTCTGAGAAAGCTAATCACCTTCAACAGCAGACACTT
GGGGACATGGCCTCCTCGGGCCCTCAAACAAATCAGACTTCTTCAGTGCTGAATCAGAAT
GCTCACGTGCCATCACAGCAGCCACAGACCCCGCTATCTGCGAAGCCTTCTCTGACAGCA
GATGGTCAGGTTTGCTCTCCAGCATCAGTCAGCAGCACTGATCCCACCTCTCAGCTCGCT
TCAGCCAAC---GGCCCTGCTCCCAGCCAGGTGAAAATGGAGGTGAAGAAACAAGAAGAG
GACGACGAAGGAGCCGATGCTCAAGGAGACGGCAAGGGGAAGCAAGCTGATGTGAAGATG
GAGGAGAAACCAGAGATAAAGAAAGAGAAGCCATCAGGAGACGGGTGTAAAGGAGAGCCC
ATGGACACGTCTGTGAAAAGTGAAGACAAGAAGCCAGAAGTGAAGAAA------------
---GAGGAAGGGTCAGGGTCAGCAGCCACCAACAGCTCCCCAGCTAACACTCAGAGCAAG
AAGAAAATTTTTAAGCCCGAGGAGCTGCGTCAGGCTCTGATGCCCACCCTGGAATCTCTG
TACCGGCAGGACCCGGAGTCCCTTCCCTTCCGTCAGCCGGTGGACCCCCAGTTACTGGGA
ATACCCGACTACTTTGACATCGTGAAGAACCCCATGGACCTGTCGACCATCAAGCGGAAG
CTGGACACGGGGCAATACCAGGAGCCGTGGCAGTATATAGAGGACATCTGGTTGATGTTC
AACAACGCCTGGCTGTACAACCGCAAAACCTCCCGCGTCTACAAGTACTGCTCCAAGCTG
GCTGAGGTGTTCGAGTCGGAGATTGATCCCGTCATGCAGGGCCTGGGGTACTGCTGTGGG
AGGAAGTTTGAGTTTTCCCCCCAAACGCTATGCTGCTATGGAAAACAGTTATGCACCATC
CAACGTGACGCTGCTTATTTTAGCTACCAGAACAGGTATCACTTCTGTGAGAAGTGTTTC
AACGAAATCCAAGGCGAGAGTGTCTCCCTGGGGGATGACCCCTCCCAGCCTCAGACCTCC
ATCAACAAAGACCAGTTCCAGCGGAAGAAGAACGACACGCTTGACCCCGAGCTACTTGTG
GAATGTATCGACTGCGGCCGTAAAATGCACCAGATCTGCGTCCTCCATAATGAAACCATA
TGGCCGTCAGGATTTGTTTGTGACAGCTGTCTCAAAAAGGCCAATAAGACACGGAAAGAA
AACAAATACGCCGCCAAAAGGCTTCCTCAAACCAAGTTGGGGAACTTTTTAGAAACTCGC
GTGAACGACTACATCAAGCGGCAAAACCATCCCGAGTCTGGAGAGGTCACCATTCGTGTG
GTCCATGTCTCAGACAAGGTGGTTGAAGTCAAGCCGGGAATGAAGTCCAGGTTTGTGGAC
AATGGAGAGATGGCTGAGTCTTTCCCGTACAGGATGAAAGCCCTGTTTGCATTCGAGGAC
GTTGACGGAGCGGACGTTTGCTTTTTCGGCATGCACGTTCAAGAGTACGGCTCAGATTGC
CCTCCTCCCAATCAGAGGCGAGTGTACATTTCCTACCTGGACAGCGTGCACTTCTTCAAA
CCTCGACACCTCAGGACTGCAGTCTATCACGAGATCCTGCTGGGCTACCTGGAGTATGTC
AAAAGGCTGGGGTTTACAACAGGGCATATCTGGGCCTGTCCTCCTAGTGAAGGGGATGAC
TACATCTTCCACTGTCACCCACTGGACCAGAAGATCCCCAAGCCTAAACGCTTGCAGGAA
TGGTACAAGAAGATGCTGGACAAGGCTGTGTCTGAGCGCGTAGTCCATGATTACAAGGAC
ATTTTCAAGCAGGCAACAGAAGACCGGCTGACCAGTGCCAAGGAGCTGCCATACTTTGAG
GGCGACTTCTGGCCTAACGTCCTGGAGGAGAGCATCAAGGAACTGGAACAGGAGGAGGAG
GAGAGGAAGAGGGAGGAGAACAGCACCTCTAATGAGAGCACAGATGCCATAAAAGGAGAC
AGCAAGAATGCCAAAAAGAAGAACAATAAAAAGACGAGCAAGAACAAGAGCAGCTTGAGC
CGAGCCAATAAGAAAAAACCAGGGATGCCCAACGTTTCCAACGACCTTTCCCAGAAACTT
TACGCCACAATGGAGAAACATAAAGAGGTCTTCTTCGTCATCCGCCTCATTGCTGGTCCC
ACCGCCAACTCACTGCCCCCCATCACCGACCCAGATCCTCTAATGGCCTGCGATCTGATG
GACGGCCGTGATGCCTTTCTAACTCTGGCCAGAGACAAGCACTTGGAGTTCAGCTCTCTC
AGGAGGTCCAAGTGGAGCTCCATGTGTATGTTGGTGGAGCTCCACAACCAGAGCCAGGAC
CGCTTCGTCTATACCTGCAACGAGTGTAAACACCACGTGGAGACTCGCTTCCACTGCACT
GTCTGCGAGGACTATGACTTGTGTATCACCTGCTACAACACTAAGGGTCATGAGCACAAG
ATGGAAAAGCTGGGGCTTGGCCTGGATGACGACAGCAGCAACCAGGCAGCGGCAGCTACT
CAAAGCCCCGGTGACTCTCGCCGCCTCAGCATCCAGCGCTGCATCCAGTCGCTGGTCCAC
GCTTGCCAGTGTCGCAATGCCAACTGCTCGCTGCCGTCCTGTCAGAAGATGAAGCGTGTT
GTGCAGCACACAAAGGGCTGCAAGCGCAAGACCAATGGCGGCTGTCCTATCTGCAAGCAG
CTCATTGCTCTGTGCTGCTACCACGCCAAACACTGCCAGGAGAACAAATGTCCTGTCCCG
TTCTGTCTGAACATTAAGCAGAAACTCCGGCAGCAGCAGCTGCAGCACAGACTGCAGCAG
GCCCAGATGCTGAGAAGGAGGATGGCCACCATGCAGCGGGTGACCCAGCCAGCTGGCGGA
TCTGGACTTCCATCACCAGGAACCACAGCGCCTAGTACCCCAACAGGAACGCAGCCTCCA
ACTCCTCAAACCCCGACTCAGTCAATGCCTCCAGTCCCGCAGCAGTCTCCACAACATCAG
CAGCTCCAGCAGCACCACAACAGTTTGCCTCAATTTTCCAGCAGACCTCCAGGCTCCTCA
CCACAGTCCCAAGGTAAACCAGTCCTTGGCTCTGCCACGCCTCCCCAACAACAGCAACCT
CAACCTTCTGGCCCTCCACCGGCAGCTGTAGAAATCGCTATGAAGATTCAGCAGGTGGCT
GACGCTCAAAGGAAGATGGCA------------CTACAGAGACAGGCAAAGTTGATGCCT
CAACATCAACAAGGTCAAGGTCAGCAGATGGGCATGGGACACGTAGGAGCCCAGGGCATG
CCACCGCAGACCCAAGTGACAGCTGCTCGGGCCCACATGGATACAGGGATGATGACCAGC
GGGCCCATGCAGCATGGCCAGCTGCCTCAGCAGCAAACACAGTGGACAGCCCAGGGGATG
CCGCCCCACCAGAGACAAGCTATGATGAACCAAACTGGCATGATGGCCGCT------CAG
CAGCAGCAG------CACCAACAGGCTCAGGGCCATGCTGCCTTG------GGTGTAGGC
GCTGCTGGTGGAAACTTCCCCCAAGCAGCCCTCCAGGAGCTGTTACGGATGCTCCGCTCA
CCTAGCTCTCCACCTCAGCAACAGCAAGTCCTCAACATCTTGCGGTCAAACCCACAGCTG
ATGGCTGCTTTTATCAAACAGAGGGCATCAAAGTATAAGGGGGGGCAGGGCCCTGGCGGA
CCAGGGGCTGGACCAGGT---CCCACAGGGGGGCCTGTTGGAGTTAGTCAGCCAGGCATG
CACATGGGGGGTCAGGGAGGGGCCAATGTGAACATCGCCACTATGGCTCAGCTGCAGCAA
GTACAGCAGAGACCGATGCTC---CAGCAGCAG---------CAGCAGCAGCAGCAGCAG
GGAGGAATCCAGGGCCAGGGGCCACAGATG------GGAAACATCAGCCCTCAGCTTAGA
GAATTGTTCATGAGACGCCATCTT---------------CAGCAGCAGCAGCAGCAGCAG
------------------------CAGATGGGTAATCATGGTCAGTTTCAGCAACCACAG
CCACAAGGCTACCCAGGCCAG---------GCACTCCAACAGAGGCTTCAACAACAGCAT
CATCAGCAGCAGCAACATACCATGGCTGGCCTGCCCCAGGTCCCTCAA---CAACCT---
---TCTCAGGCCCTA------CAAGTGCTCCACCAGAGATTGCTCCAGCAGCGAGGTGGG
TCACCAGCCCAGAGTAACCCCATGAGCCCTCAGCAG------CCGCAGCAGATCGCCCAG
TCTCCACACCTGCAGGGCCAGCCTCTGCCCACATCCTTGGCTAACCAGGTGCGGTCCCCA
CAA------CCGTCACCCAGACCCCAGTCCCAGCCGCCGCACTCCAGCCCGTCCCCACGC
ATGCAGCCTCAGCCTTCTCCGCACCACATCTCCCCCCAGACAGGTTCGCCACACCCGGGA
ATGGTAGTGCAGCAGCAGAACACTATGGAGCAA------TTTGGGTCA---GACCAGAGT
GCCATGCTGTCCCAGCTGAGT------GGCATGGCCGGTCTGCACGGGCCAGGG------
---------------GGCAACAGCCAGGACCTGAGCCAGAACATGAATCACAACCCTTTA
AACATCATG
>Haplochromis_burtoni_0
ATGGCCGAGAACGTTCTGGACTCTGGCCCGCCTTCAGCCAAGAGGCCTAAACTCTCCTCT
CCGGCACTTTCCGCGTCCGCCAGCGATGGAAACGATTTCGGATCTCTTTTTGAATTGGAG
CACGACCTCCCAGATGAGCTCATCAGCTCCAATGAACAAGGTCTGGTCAATGGCGGGGAC
CCTAACCAGCTGCACACCACTCTAGGAGGTGGAGGGCAGGATGCAGTGGCCAAGCATAAA
CAGCTGTCAGAGCTTTTGCGTGCGGGGGCAACACCCTCAACTCAGCCGGGG---------
---------CACCAAGGAGCCATGGGTAGCCCAGGAGGCGCTGCCATGGGGCACTTAGCG
AACATGAAGGCGTCCCCT---GGTCAGGGG---------------CCTCAGCAGATGATG
GGCCAAGGA------CAACACCTTTCCCCTCAGCAGCAGGCCAACATGATG---------
---CAGCAGCAGAGT------------------GCTGCAGGTGGAATGATCAGGACCATG
ATGGGAGCACAGCAGAGTAATGGACAGCCAGGCATGATTGGGAACCAGGTGATTAATGGC
TCT---------------------CCAAGGATGGGTTTCAGCAATCAGGGGATGGTCGGT
GGCAGCAACCTTTTGGCTGAGACCCTACAGCAG---------------GGGGGCCAGGCT
GGGATAAGAGGCCAGCAGCCTGGAGCAATGAACAAGATGGGGATGATGGGGAATCCAGGG
CCCTTTGGAGGCCCATATGGAAGTCAAGGGAATCAAGGTCTGGGAGGCGCAGGGCTGGGC
CCTCAGCTCCAGAACAAAGGTTCCATGGCTAATAGCATGGCCCAGTTCAATGTGGACAAG
AAGAACCCGCCCATGCAAGGAATGGGCGCCATGGGCACACAGCAGTCACAGACAGGTGTG
GCCCCCGGGATGGTGCCGGGCGCTCAAGCA------GCCGGAGCACCGCCCACAGCCGAC
CCTGAAAAACGCAAGCTAATCCAGCAGCAACTGGTACTCCTGCTACATGCACACAAGTGC
CAGCGGCGGGAGCAGGCCAATGGTGAAGTCTGGCAGTGCAACCTGCCCCACTGCCGGACT
ATGAAGAATGTCCTCAACCATATGACTCACTGCCAGGCTGGGAAGTCCTGTCAGGTTGCT
CACTGTGCATCATCGAGGCAGATCATCTCCCACTGGAAGAATTGCACGCGACATGATTGT
CCTGTCTGCCTGCCGCTGAAGAATGCCGGGGACAAGAGGAACACGCAGTCTCTACTTGCA
GGGGCTGCTACAGGACTAGGCAGCTCACTTGGTACAATCCCTGGTAGCCAACCAAGTGCT
CCCAATCTCAATCAGCCGAGCCAGATTGATCCCAGCTCTATAGAAAGGGCCTATGCTGCT
CTGGGCCTCACCTACCAAGGGAACCAAATCCAGGCTCAGACTTCCCAGCCTAACATGCCC
AACCAAGGCCTTCAAGGGCAGGCTGGTGTGAGGCCTCTGAACCCAATGGGTGTGAATCCT
ATGGGAGTGAATGGAGGTGTGGGTGCTTCCCCTCAGAGCCAGCAAGCTAGTCTGCTGCAA
GATACAATGATGCATCTTAATATGAACAACCAGGGT---CTG---AATGATGCTGGTGGG
---------GTCGGTTCCATGCCCACAGCAGCCCCTCCCTCCGCCACAGGCATGAGGAAA
AGCTGGCATGAGGACATCACACAGGATCTACGAAATCATTTGGTACACAAGCTTGTCCAG
GCCATCTTTCCGACTCCAGATCCCGCTGCCCTCAAGGACCGTCGAATGGAGAACCTGGTG
GCTTATGCCCGAAAAGTTGAGGGTGACATGTATGAATCGGCTAACAGCAGAGCTGAGTAT
TACCATTTGCTGGCAGAGAAGATCTACAAGATCCAGAAGGAATTGGAAGAGAAGAGGAGG
ACCCGACTGCAGAAGCAAGGTGTG------------------------------------
AACATTGGACCTGGCATGGGACAGCCCCCTACTGGGCTGCCTCCAAACGGTCCCCTAACT
GACCCGGTAATGGTGCGACCAGCAGGACCAAATCAGATG---AACAGAACGCAAGGCCCA
---GGTATGAATCAGTTTAACCAAATGGGAATA------CAGTCTATGGGCCAGAGGTCA
ACACCTCCTCTACCCTTGGGACCATCTGGCAACCAGATGGGA------------ATG---
GTTGGACCCAGGGTGGGGCAGCCCAATGTTAACCAG------CTGCCAGCCCCGTATATG
TCCCAGGGACAGTTTCCTGGCTCAGGACCTGGAGTTGGAGCT---CAGTCTGGGATGACA
CCACCTGGGGGACCAGGAGGTATGGTGCAGACGCAGATGGGCACTCCTCCCCCCCTCTCA
GTTGCGAGTCCTCTAGCACAGCCGGGTTCAGCTGGCATGGGGCAGCAACCCAACTCCAAC
CCTCATTTG---------------GGGCCCATGCGTGGCAGCTCACCCTCTCCTGCTCAC
AGCCGATCACCTACTCCCCACCAGACGCCCCCCAGGCTTGCTGGGTCGCAGACGCCACAA
---CCA---CACACCCCGAATGCATCACATTTGGTGCCACCCCCAGCTCCTCAGCAG---
------------------------------------------------------------
AACCAGCTTGGTCAGGGTCCTGGCTCCAACAAGCCCCTC------CAGCAGCAACACATG
GGGCCTGCTGGTTCAACCACTCCACATCCTGGAATGGCCTCAAGT------------TCA
ACACCGCATGGCAGTCAGCTGCCACGTACTCCGTTATCCCAGAAGGGTTCGTTCCCAGCC
GACAGTCAGGCCCCGACCCCAGCTTCTGTCAGCAGTCTAGACACCTCGTCCCAGCAACCG
GCGTCAAACACTTCAGCCACCAATGTGGACATAAAGATGGAGGTCAAACATCAGGATGAG
GAGGACGAGAGCGATGCTGGGAGCTGCTCCAAAGGAGGGAAACTCGGCAACCTCAAAATG
GAGGAAAAACCTGAATTTAAAAAAGAAGAGTGTTCTGGAGAAGGCGGTAAAGGAGTTCCT
ATGGAAACGTCGGTAAAGATGGAAGACAGAAAACCGGAGGTGAAGAAAGAGGTGAAAGAT
GAAGAGGAG---------------AGCTCGGAGGCAGTCGTGTCGCAGGCCCCAGTGAAA
AAGAAGATCTTCAAACCGGAGGAGCTTCGTCAGGCCCTGATGCCCACGCTTGAATCTCTC
TACAGACAAGATCCAGAGTCTCTGCCATTCAGAATGCCTGTTGATCCTCAACTGCTCTGC
ATACCTGATTACTTTGACATTGTGAAGAACCCAATGGACTTATCAACCATCAAGCGAAAG
CTAGACACAGGTCAGTACCAGGAGCCCTGGCAGTACGTGGAAGACATCTGGCTGATGTTC
AACAATGCCTGGCTGTACAATCGCAAAACCTCACGAGTCTACAAGTACTGCTCCAAGCTG
GCTGAGGTTTTCGAACAGGAGATCGACCCTGTGATGCAGAGTCTTGGCTACTGTTGTGGG
AGGAAGCTGGAGTTCTCTCCTCAGACGTTGTGCTGCTATGGAAAGCAGCTGTGCACTATC
CCCCGAGACGCTGCATACTTCAGCTACCAGAACAGGTACCACTACTGCGAAAAGTGTTTC
AACGAGATCCAGGGAGAGACCGTTTCCCTGGGTGACGACCCCACCCAGCCACAGACATCA
ATAAGCAAGGATCAGTTTGAGAAGAAGAAGAACGACACACTGGACCCTGAGCTGTTTGTT
GAATGTATGGATTGTGGTCGGAAGATGCATCAGATATGCGTCTTGCACAATGAAACAATC
TGGCCAGAAGGTTTTGTATGTGATGGCTGCTTAAAGAAGTCGAATAAGGCGAGGAAGGAA
AACAAGTATTCTGCCAAAAGGTTGCCCCAAACGAAGTTGGGGGTTTTTCTGGAGCAAAGG
GTGAACGACTTCTTAAAGCGACAGGCCCACCCAGAGTCTGGAGAGGTCTTCATTCGTGTT
GTTCATGTATCTGATAAAGTCGTGGAGGTCAAACCAGGCATGAAGTCCAGATTTGTGGAC
AGCGGCGAGATGTCCGAGTCATTCCCATACAGGACTAAAGCCCTTTTTGCATTCGAGGAC
ATTGATGGAGCAGACGTCTGTTTCTTTGGTATGCATGTTCAGGAGTATGGATCTGACTGC
CCTCAGCCCAACCAGAGGCGAGTGTACATCTCCTACCTGGATAGCGTACACTTCTTTCGG
CCGCGCTGTCTAAGAACAGCAGTTTACCATGAAATACTCATTGGCTACTTGGAGTACGTG
AAGAAATTGGGCTACACCACCGGCCACATCTGGGCCTGCCCACCTAGCGAAGGCGACGAC
TACATCTTCCACTGTCACCCTGCAGATCAGAAGATCCCGAAGCCCAAACGCCTTCAGGAG
TGGTACAAGAAAATGCTGGATAAAGCTGTGGCAGAACGGATAGTGCATGACTACAAGGAT
ATATTCAAGCAGGCGACAGAGGATCGTTTGACCAGTGCCAAGGAATTGCCTTACTTTGAG
GGGGACTTTTGGCCTAATGTGCTGGAGGAGAGCATCAAGGAGCTGGAGCAGGAGGAGGAG
GAGAGGAAAAGGGAGGAGAACAGCACTTCCAATGAGAGTGTTGATGACACAAAAGGAGAC
AGCAAAAATGCAAAGAAGAAGAACAACAAAAAGACTAGTAAGAACAAGAGCAGCCTGAGC
CGAGCCAATAAGAAGAAGCCTGGGATGCCTAATGTGTCCAATGACCTATCACAGAAACTC
TATGCCACTATGGAAAAACACAAAGAGGTGTTCTTTGTGATTCGGCTGATTGCAGGCCCA
ATGGCAAATGCCTTGCCCCCTATTGCTGACCCAGATCCCCTGATGGCATGTGACCTCATG
GATGGTCGTGATGCTTTCCTGACACTGGCCCGAGACAAGCACCTTGAATTCAGCTCGCTG
AGGAGGTCCATGTGGAGCTCAACGTGCATGTTGGTGGAGTTGCACAACCAAAGCCAGGAC
CGCTTCGTTTACACGTGCAATGAGTGCAAACACCACGTGGAGACTCGCTTCCACTGTACT
GTTTGTGAGGATTACGACCTCTGCATCACATGCTACAACACTAAGGGACATGAGCACAAG
ATGGAGAAGTTAGGCCTCGGCTTGGATGATGAGAGCAGCAATCAGTCTGCCGCTGCCACT
CAGAGTCCCGGAGATTCCCGTCGCCTCAGCATCCAGCGCTGTATCCAGTCGCTCGTCCAC
GCATGCCAGTGCCGAAATGCCAATTGCTCTCTGCCGTCCTGCCAGAAGATGAAACGTGTC
GTTCAGCACACAAAAGGATGCAAGAGAAAAACCAACGGTGGCTGCCCCATCTGCAAGCAG
CTTATCGCATTGTGTTGTTATCATGCTAAGCACTGTCAGGAAAACAAGTGCCCAGTCCCC
TTCTGTCTAAATATCAAGCACAAGCTTCGCCAGCAGCAGCTGCAGCACAGGCTTCAGCAA
GCTCAGATGCTGAGAAGGAGAATGGCCAGCATGCAGAGAGTGGGCCAGCCCGCTGGGGGA
AATGGACAACCCTCTCCTGGAGCTACTGGTCCTGGTACCCCTACAGGAACGCAGCCCCCT
ACCCCACAGACACCTACCCAGAACATGTCTGCACCTTCTCAGCAGTCTCCTCAGCAG---
CAGCAGCAGCAGCATCCTGGTAGTTTGCCTCCATACAACCCCAGACCAGCTGGAGTCCCT
CCTCAGCCCCTTGGGAAACCTGGAATGGGTCCAGCAACCCCTCCTCAGCAACAACCACCA
CAGCAACAAGGGCCACCCCTGGCTGCTGTAGAGACGGCACTAAAAATCCAGCGCCTGGCA
GAGACCCAGAGACAGATGGCTCACGCCCAAGCACACATGCGTGGCTTGGGCATGATACCT
CACCATCAGAACAACCAGGCC---CAGATGAGAATGCCCCACATTGGGGCCCAGGGCATG
CCGCTCCAGGCTCAGGGAGTTGATGGAAGGACTATGTTAGATCCAGGAACGCTAGGG---
------ATG---CCGTCACAATTGCCTCAAACAAACCAGCAGTGGGGGGGACCAACCATG
AACCAACAACAACGGCCAAACATGATGGGTCATCAGCAGCAGCCAGCAGTTCCCCAACCA
CAGCAACAAATGCAGCAGCAGCCTCAACCAGGAAACCGAGGGTTGGGAGGAGCAGGGGTA
GCTGGATCGGGGAACTTGCCACAGGCAGCACTACAAGATCTCCTGCGAGCGCTACGCTCC
CCAAGCTCAGTCTTGCAACAGCAGCAAGTCCTCAACATCCTTCGTTCCAACCCAACGCTC
ATGGCTGCTTTTATTCGGCAGAGAGCAGCCAGGTATCAAGGTGCTCAGGGCCCTGGAGGA
GCAGGTGGGGGTCCTGGAGGTGGTGTAGGAGCGCCTGGAGCCGCAGGCCAGCCAGGGATG
AACATACCTCAGGGTGGAGCAGGGGGAGGAAATATGCCCACCATGGCTCAGCTTCAGCAG
TTACAGCAGCGCCCGATGTTGCCACAACAACAACAGCAGCAGCAACAGCAGCAGCCACAG
GGAGCAATGCCAGGTCAGCAAGGGAACATG------GCCAATATGACACCACAGTTCAGA
GAGATGTTTTTGAGAAGA---------------------CTGCAGCAACAGCAACAGCAA
------------------------CAAATGGGGAACCACGGCCAGTTCCAGCAGCCTCAA
GGACAAGGCTAC------CAAGTAGCTGCAGTGCTCCAGCACAGGCTGATG---------
---CAGCAGCAGCAAAATCAAATGGGTGGTCTTGGGCAACAACCGCAGAGTATGCCACAG
ACGTCCCAAGCCATGCTTGCCCAAAATATCCAGCAGAGGCTCCTGCAACAGCAGGGGGGT
TCTCCAGCCCACAGCAGTCCTATGAGTCCC------------CAGCAGCAGATGGCCCAG
TCCCACCACCTACAGGGACAAGGACTTGCTGGATCGCTCAGCAGTCAGGTCCGGTCCCCT
CAG------CCCTCACCAAGGCCACAGTCGCAGCCTCCACGCTCCAGCCCGTCCCCACGC
ATGCAGCCTCAGCCCTCACCTCACCGCATCTCCCCTCAGAGTGGGTCGCCCCACTCCAAC
ATGGCACCACAGCCAGGTAGTTCTGTAGATCCTAGTCAGTACAATTCG---GACCAGAAC
TCTATTATGTCTCAGCTGAGT------GGGATGACGGGGATGCACGGTGGGGGGCAATCA
GACATG---TTGGGTGGGAACAACCAGGAGCTGGGAACGAACATTAACCACAACCTGATG
---------
>Elephantulus_edwardii_0
ATGGCCGAGAATGTCGTGGAACCGGGGCCGCCTTCAGCCAAGCGGCCTAAACTCTCGTCT
CCGGCCCTCTCGGCGTCGGCCAGCGACGGCACAGATTTTGGCTCTCTACTTGACTTGGAG
CATGACTTACCAGATGAATTAATCAACTCCACAGAATTGGGACTGACCAATGGTGGTGAT
ATTAGTCAGCTTCAGACAAGTCTT---GGCATGGTACAAGATGCAGCCTCTAAACACAAA
CAGCTGTCAGAATTGCTGCGGTCTGGTAGTTCCCCTAACCTCAATATGGGTGTTGGTGGC
CCTGGCCAAGGTATGGCCAGTCAGCCCCAACAGAACAGTCCTGGATTGGGTTTGATAAAC
AGTATGGTCAAAAGCCCAATGGCACAGGCAGGCTTGACTTCCCCCAGTATGGGAATGGGC
ACCAGTGGGCCAAATCAAGGTCCCATG---CAATCCACAGCAGGTATGATGAACAGCCCA
GTAAATCAGCCTGCCATGGGAATGAACACAGGGATGAATGCTGGCATGAATCCTGGAATG
TTGGCCACG------GGCAATGGA---CAGGGAATGATGCCTAATCAAGTCATGAACGGT
TCAATTGGATCCGGCCGAGGACGACCTACTATGCAGTACCAAAACCCAGGAATGGGAAAT
GCTGGCAACTTGCTGACTGAGCCACTGCAGCAGGGCTCTCCTCAGATGGGAGGACAAGCA
GGATTAAGAGGCCCCCAGCCT---------CTGAAGATGGGAATGATGAGCAATCCTAAT
CCTTACGGTTCACCTTACACTCAGAATTCTGGACAGCAGATTGGAGCCAGTGGCCTCGGT
CTCCAGATTCAGACAAAGCCTGTACTACCAAATAACTTATCTCCATTTGCAATGGACAAA
AAGGCAGTTCCTGGTGGAGGAATGCCCAACATGGGCCAACAGCCAGCCCCACAGGTTCAG
CAGCCAGGCTTGGTGGCTCCAGTAGCCCAGGGGATGGCTTCTGGAGCGCACACGGCAGAT
CCAGAGAAGCGCAAGCTCATCCAGCAGCAGCTGGTTCTCCTTTTGCATGCTCACAAGTGC
CAGCGCCGGGAGCAGGCCAATGGGGAAGTAAAGCAGTGCAACCTTCCCCACTGCCGTACA
ATGAAGAATGTCCTCAACCACATGACACACTGCCAGTCGGGCAAGTCCTGCCAAGTGGCA
CATTGTGCATCTTCTAGACAAATCATTTCACACTGGAAGAACTGTACGAGGCATGATTGT
CCTGTGTGTCTCCCTCTCAAAAATGCTGGGGATAAGAGACATCAGCAGTCAATTTTGACG
GGAGCAGCTGTTGGATTGGGAAATACT---GGTTCTCTTGGGGTGGGTCAGCAGTCTACT
CCCAGCCTGAGCACTGTCAGTCAGATTGATCCCAGCTCTATAGAACGAGCCTATGCAGCC
CTGGGACTCCCCTATCAAGTAAACCAGGTGCCACCACAACCCCAGGTACAACCGAAGAAT
CAGCAGTCTGGGCAGTCTCCTCAAGGCATGCGCACCATGAGCAACATGAGTGCTAGTCCA
ATGGGAGTAAATGGTGGTGTAGGAGTT------------CAGACGCCGAATCTTCTTCCT
GACTCTATGTTGCATTCAGCCATAAATTCTCAAAACTCAATGATGAATGACAATACCAGT
GTGGCCTCTCTGGGTCCTATGCCAACTGCAGCACAACCATCCAGTACTGGAATTCGGAAA
CCATGGCATGAAGATATTACTCAGGATCTTCGAAATCATCTTGTTCACAAACTTGTTCAA
GCCATATTTCCTACTCCGGATCCTGCTGCTTTAAAAGACAGACGGATGGAGAACCTCGTT
GCATATGCCCGGAAAGTAGAAGGAGACATGTATGAGTCTGCAAATTCTCGAGCAGAATAC
TACCACCTCCTAGCTGAAAAGATCTATAAGATCCAAAAAGAACTGGAAGAAAAACGCAGG
ACTAGACTACAGAAACAGAGCATGATGCCGAACGCTGCGGGCATGGTACCAGTTTCTATG
AACCCAGGACCTAACATGGGACAGCCGCAACCAGGAATGACGTCCAATGGTCCGTTGTCT
GATCCAGCTATGATCCGTGGCACTGTGCCAAACCAGATGATGCCCCGGATAACTCCACAA
CCTGGTTTGAGTCAGTTTGGCCAGATGAATATGGGCCAGCCTTCCATTGGCCCCCGACAA
ACATCTCCGCTTCAGCACCATGGACAGTTGGGACAGCCTGGAACTCTCAACCCTATGGGA
TATGGACCTCGCATGCAG---------------CAGCCTTCCAGCCAGAACCAATTCCTC
CCGCCGACTACATTCTCC------ACACAGGGAATGAATGTATCAAATATGCCTTTGGGG
CAATCCAGCGGTCAAGCTCCAGTGTCCCAAGCACAAATGTCCAGT---TCTTCCTGCCCT
GTGAACTCCCCAATAATGCCTCCAGGCTCTCAAGGG------------------AGTCAC
ATTCATTGCCCCTCTCTCCCTCAGCCACCACTGCATCAGAATTCACCCTCACCTGTACCG
AGTCGGACCCCAACCCCCCATCACACACCTCCAAGCATAGGGGCCCCGCAGGCACCACCA
GCCCCTGTT------CCTACTCCTCCA---GCCATGCAGCCTGGGCCACCGTCCCAGACT
CTCCATCCTCCTCCAAGGCAGCCCACGCCACCAGCCACACAGCTTCCACCACAAGTGCAG
CCTTCAATTCCTGCTGCTCCACCCGCTGAG---------CCACCCCAGCAGCAGCCACTC
TCA---------------------CAGCAGAGTACGGCAGCCTCCGTTCCCACCCCAACG
GCACCATTGCTTCCTCCACAGCCTACAACTCCATTAGAC---------------------
------------------------------------------------------------
------------------------------------------------------------
------------------------------------------------------------
------------------------------------------------------------
------------------------------------------------------------
------------------------------------------------------------
---CGAATTTTCAAGCCGGAAGAATTACGACAGGCCCTGATGCCAACCTTGGAGGCACTT
TACCGGCAGGACCCAGAATCCCTTCCTTTTCGTCAGCCTGTGGACCCTCAGCTCCTAGGA
ATCCCTGATTACTTTGATATTGTGAAGAGCCCCATGGATCTGTCTACCATCAAGAGAAAG
TTAGACACTGGACAGTACCAAGAGCCATGGCAGTATGTGGATGACATTTGGCTTATGTTT
AATAACGCTTGGTTATATAATCGGAAGACATCGCGGGTGTATAAATACTGCTCCAAGCTT
TCTGAGGTCTTTGAACAAGAAATTGACCCAGTCATGCAAAGCCTTGGATATTGTTGTGGC
NTGCAGTTGGAGTTCTCTCCACAGACACTTTGTTGCTACGGTAAACAGTTGTGTACAATC
CCTCGAGATGCCACTTACTACAGTTACCAGAACAGGTATCATTTCTGTGAGAAGTGTTTC
AATGAAATCCAAGGGGAGAGCGTTTCTTTGGGGGATGACCCTTCCCAGCCTCAAACTACA
ATAAATAAAGAACAATTTTCCAAGAGAAAAAATGACACACTGGATCCTGAACTGTTTGTT
GAATGTACCGAATGTGGGAGGAAGATGCATCAGATTTGTGTCCTTCATCATGAGGTCATC
TGGCCGACTGGATTTATCTGTGATGGCTGTTTAAAGAAAACTGGAAGAACTAGAAAAGAA
AATAAGTTTTCTGCCAAAAGGTTGCCATCTACTAGGCTTGGCTCCTTCCTGGAGACTCGA
GTGAATGAATTTCTGAAGAGACAGAATCACCCTGAGTCTGGGGAAGTCACTGTTCGTGTA
GTTCATGCTTCTGATAAAACTGTGGAAGTCAAACCAGGCATGAAAGCAAGGTATCTGGAT
TCGGCAGAGATG------------------------------------------------
---------------------------GGTCTGTCAGTTACTGTGTGTGGTTGTGATCGT
GTCCCG------------------------------------------------------
------------------------------------------------------------
------------------------------------------------------------
---------------------------TCTCGGTTGGGCCAGCCTGCTCACTTGTCC---
------------------------------------------------------------
------------------------------------------------------------
------------------------------------------------------------
------------------------------------------------------------
------------------------------------------------------------
---------------------------CCTGTGGCGTCAGCTGAGATGCTCCAGAGCCGA
GTCAGGACAACAGGGTCTGTTTTGCAGGTCTTCTTTGTGATCCGTCTCATCGCTGGCCCT
GCTGCTAACTCCCTCCCGCCCATCGTGGACCCTGACCCCCTCATCCCCTGTGACCTGATG
GATGGTCGGGATGCTTTCCTCACCCTCGCGAGGGACAAGCACCTGGAGTTCTCATCCCTG
CGGCGAGCCCAGTGGTCCACCATGTGCATGCTGGTGGAGCTGCACACCCAGAGCCAGGAC
CGCTTCGTCTACACCTGCAACGAGTGCAAGCACCACGTGGAGACGCGCTGGCACTGCACT
GTCTGTGAGGACTATGACTTGTGTATCACCTGCTATAACACTAAGAACCACAATCACAAG
ATGGAGAAACTTGGCCTTGGCTTAGATGACGAGAGCAACAATCAGCAGGCTGCAGCCACT
CAGAGCCCTGGAGACTCTCGCCGCTTGAGCATCCAGCGCTGCATCCAGTCTCTGGTCCAC
GCCTGCCAGTGCCGCAACGCCAACTGCTCCCTGCCCTCTTGCCAGAAGATGAAGCGTGTT
GTGCAGCACACCAAGGGTTGCAAGCGGAAAACCAATGGTGGGTGCCCCATCTGCAAGCAG
CTCATCGCCCTCTGCTGCTACCACGCCAAGCACTGCCAGGAGAACAAGTGCCCTGTGCCC
TTCTGCCTGAACATCAAGCAGAAACTCCGACAGCAGCAGCTGCAGCACCGTCTCCAGCAG
GCCCAGATGCTTCGCAGGAGGATGGCCAGCATGCAGCGGACCGGTGTAGGGGGCCAGCAG
CAGGGTTTGCCATCCCCAACGCCTGCCACACCAACCACCCCGACTGGCCAGCAGCCAACC
ACCCCGCAGACCCCACAGCCCCAGCCACCA------------TCT------------CAG
CCACAGCCCACTCCTCCCAACAGCATGCCTCCCTACTTGCCTCGAACTCAATCTGCTGGT
CCTGTGTCTCAAGGCAAGGCGCCTGTGACCCCTCCGACCCCTCCTCAGACGGCTCAGCCC
CCCCTCCCTGGACCCCCACCTGCCGCAGTGGAGATGGCCATGCAGATTCAGAGGGCAGCT
GAGACGCAGCGTCAGATGGCCCACGTACAAATTTTTCAAAGGCCGATG------------
CAGCACCCGATGCCCCAGATGACTCCCGTG---------------GCCCCCATGGGTATG
AACCCACCCCCCATGGCCAGAGGTCCTGGTGGGCATTTGGAGTCAGGAATG---GGGCCC
ACAGGAATCCAA------------------CAGCAGCCACCCTGGGCCCAGGGCGGAATG
CCTCCCCAGCAGCTACAGTCTGGGATGCCAAGACCAGCCATGATGTCTGTGGCCCAGCAT
GGTCAGCCCTTGAACATGGCTCCTCAGCCAGGATTGGGCCAGGTA---GGTGTG------
------------------------------------------------------------
------------------------------------------------------------
ATGGCTGCTTTCATCAAGCAGCGGGCTGCCAAGTATACCAACTCA---AATCCACAGCCT
CTTCCGGGGCAGCCGGGCATGCCGCAGGGCCAGCCAGGGCTGCAGCCA---CCCACCATG
CCAGGTCAGCAGGGAGTCCACTCCAGCCCAGCCATGCCGAACATGAACCCCATGCAGCCG
GGCGTGCAGAGGGCTGGCCTGCCCCCGCAGCAGCCCCCACAGCAGCTTCAGCCACCCATG
GGAGGAATGAGCCCCCAGGCTCAGCAGATGAACCACAACACCATGCCTTCACAGTTCCGA
GACATCTTGAGACGACAGCAGATGATG------------CAGCAGCAGCAGCAGCAACAG
GGAGCAGGTCCGGGCATAGGCCCTGGAATGGCCAATCATAACCAGTTCCAACAGCCCCAG
GGAGTTGGCTATCCCCCG---CAGCAGCAGCAGCAGCAACAGCGGATGCAACATCACATG
CAACAGATGCAACAAGGGAATATGGGACAGATGGGCCAGCTTCCCCCAGCATTGGGCGCT
GATGCTGGAGCCAGCCTG---CAGGCTTACCAGCAGCGACTCCTCCAGCAGCAGATGGGG
TCCCCTGCGCAGCCGAACCCCATGAGCCCTCAACAGCATATGCTCCCAAACCATGCCCAG
TCCCCACACCTACAAGGCCAGCAGATCCCATCTTCTCTCTCCAATCAAGTGCGTTCTCCC
CAGCCTGTCCCTTCTCCGCGGCCTCAGTCCCAGCCTCCCCACTCTAGCCCTTCCCCAAGG
ATGCAGCCTCAGCCTTCTCCACACCATGTGTCCCCACAGACCAGCTCCCCGCACCCTGGA
CTGGTAGCTGCCCAGGCAAACCCGTTGGAGCAAGGGCACTTTGCCAGCCCAGACCAGAAT
TCGATGCTTGCTCAGCTCGCTAGCCCAGGCATGGCAAACCTCCATGGTGCAAGCGCCACG
GACCTGGGACTCAGCACCGACAGCTCAGACTTGAATTCAAACCTCTCACAGAGTACACTA
GACATACAC
>Chrysochloris_asiatica_0
ATGGCCGAGAATGTGGTGGAACCGGGGCCGCCTTCAGCCAAGCGGCCTAAACTCTCGTCT
CCGGCCCTCTCGGCGTCGGCCAGCGACGGCACAGATTTTGGCTCTCTGTTTGACTTGGAG
CATGATTTACCAGATGAATTAATCAACTCTACTGAATTGGGACTTACCAATGGTGGTGAT
ATTAGTCAGCTTCAGACAAGTCTT---GGCATGGTACAAGATGCAGCCTCTAAACATAAA
CAGCTGTCAGAATTGCTACGGTCTGGTAGTTCCCCTAACCTCAATATGGGGGTTGGTGGC
CCAGGACAAGGCATGGCCAGCCAGCCTCAACAGAACAGTCCTGGATTGGGTTTGATAAAT
AGCATGGTCAAAAGCCCAATGGCACAGGCAGGCTTGACTTCTCCCAACATGGGGATGGGC
ACCAGTGGACCAAATCAGGGTCCCACT---CAGTCCACAACAGGTATGATGAACAGTCCA
GTAAATCAGCCTGCCATGGGAATGAACACAGGAATGAATGCTGGCATGAATCCTGGAATG
TTGGCTGCA------GGCAATGGA---CAGGGGATGATGCCTAATCAAGTTATGAACGGT
TCAATTGGAGCAGGCCGGGGGCGACCTAATATGCAGTACCCAAACCCAGGAATGGGAAAT
GCTGGCAATTTATTGACTGAGCCGCTGCAACAAGGCTCTCCCCAGATGGGAGGACAAGCA
GGATTGAGAGGCCCTCAGCCT---------CTTAAGATGGGAATGATGAGCAACCCTAAT
CCTTATGGTTCACCATATAGTCAGAATTCTGGACAGCAGATTGGAGCTGGTGGCCTTGGT
CTCCAGATTCAGACAAAGACTGTATTACCAAATAACTTGTCTCCATTTGCAATGGACAAA
AAAGCAGTTCCTGGTGGAGGAATGCCCAATATGGGCCAACAACAGGCCCCACAGGTCCAG
CAGCCAGGCCTTGTGACTCCAGTGGCCCAAGGCATGGGTTCTGGAGCACACACGGCTGAT
CCGGAAAAGCGCAAGCTCATCCAACAGCAGCTGGTTCTCCTTTTGCATGCTCACAAGTGC
CAGCGCCGGGAGCAGGCTAATGGGGAAATGAGGCCATGCAACCTTCCCCATTGTCGCACA
ATGAAGAATGTCCTCAACCACATGACGCACTGCCAGTCAGGCAAGTCCTGCCAAGTGGCA
CATTGTGCATCTTCTCGACAAATCATTTCACACTGGAAGAATTGTACAAGGCATGACTGT
CCTGTGTGTCTCCCTCTCAAAAATGCTGGGGATAAGAGAAACCAACAGTCAATTTTGACT
GGAGCAGCCGTTGGACTTGGAAATGCT---GGTTCTCTAGGGGTGGGTCAACAGTCTACA
CCCAGCCTAAGCACTGTCAGTCAGATAGATCCTAGCTCCATAGAACGAGCCTATGCTGCT
CTTGGACTACCCTATCAAGTCAATCAAATGCCGGCACAACCCCAGGTGCAAGCAAAGAAT
CAGCAGTCTGGGCAGTCTCCCCAAGGCATGCGCACCATGAGCAACATGAGTGCTAGTCCC
ATGGGAGTAAATGGAGGTGTGGGGGTT------------CAAACACCCAACCTTCTTCCT
GACTCGATGTTGCATCCAGCCATAAATTCTCAAAACCCAATGATGAATGAAAATGCCAGT
GTGACCTCTCTGGGTCCTATGCCAACAGCAACTCAGCCATCCAGTACTGGGATTCGGAAA
CAGTGGCATGAAGATATTACTCAGGATCTTCGAAATCATCTTGTTCACAAACTTGTCCAA
GCCATATTTCCTACTCCGGATCCTGCTGCTTTAAAAGACAGACGGATGGAAAACCTAGTT
GCATATGCCCGGAAAGTAGAAGGGGACATGTATGAATCTGCAAATAATCGGGCAGAATAC
TATCACCTATTAGCTGAAAAGATCTATAAGATCCAGAAAGAATTAGAAGAAAAACGAAGA
ACTAGACTACAGAAACAGAGCATGCTACCAAATGCTGCAGGCATGGTACCCGTTTCCATG
AATCCAGGGCCCAACATGGGACAGCCACAACCAGGAATGTCTTCTAATGGTCCTTTACCT
GACCCAGCGATGATCCGTGGCAGTGTGCCAAACCAGATGATGCCCCGGATCACTCCACAG
CCTGGTTTGAATCAATTTGGCCAGATGAGTATGGCCCAGCCCCCAATAGGCCCCAGACAA
ACCTCTCCCCTTCAGCACCATGGACAGTTGGGACAGCCTGGAGCTCTCAATCCTATGGGC
TATGGGCCTCGCATGCAG---------------CAGCCTTCAGGCCAGAGCCAATTCCTT
CCCCAGACAACCTTCTCA------GCACAGGGAATGAATGTGACGAACATGCCTTTGGGG
CAGCCCAGTGGGCAAGCACCTGTGTCGCAAGCACAAATGTCCAGT---TCTTCCTGTCCA
GTAAACTCCCCAATAATGCCCCCGGGATCTCAAGGG------------------AGCCAC
ATTCACTGCCCGCCTCTTTCGCAACCAACTCTGCATCAAAATTCACCCTCTCCTGTACCT
AGTCGAACCCCGACCCCTCACCACACACCTCCAAGCATAGGGGCTCAGCAGCCACCACCA
GCTCCTGTT------CCTACTCCTCCA---GCCATGCCACCTGTGCCACAGCCCCAGGCT
CTCCATCCCCCTCCACGCCAGCCTACTCCACCTACCACGCAGCTTCCTCCCCAAGTGCAG
CCTTCACTTCCTGCTGCTCCTTCAGCTGAC---------CAGCCCCAGCAGCAGCCCCTC
TCA---------------------CAGCAGAGTACTGCCGCCTCTGCTTCCACCCCAACG
GGATCATTGCAGCCTCTGCAGCCGACAACTCCACTCTCCCAG---CCAGCTGTAAGCATT
GAGGGGCAGGTATCCAACCCTCCATCTACTGGTAGTACAGAAGTGAATTCTCAGACCATT
CCTGAGAAGCAG------CCTTCACAGGAAGTG------------AAAATGGCAGTGGAT
CAATCAGAA---------------------------------CCAGCAGATGCCCAGCCA
GAGGCTGTTCCGGAGACTAAA---------------ACAGAAGAGCGTAAAGTGGAACCT
GCAGAA------------ACTGAAGAGAGAGGTGCTGAAATAAAAACCGATGCAAAAGAG
GAAGAAGACCAGCCAAGTACCTCAGCCACCCAGTCATCTCCAGCACCTGGACAGTCCAAG
AAGAAGATTTTCAAACCAGAGGAGTTACGACAGGCACTGATGCCTACATTGGAGGCGCTT
TACCGGCAGGATCCAGAATCCCTTCCCTTTCGTCAGCCTGTGGACCCTCAGCTTCTAGGA
ATCCCTGATTACTTTGATATTGTGAAGAGCCCCATGGATCTGTCTACCATCAAGAGAAAG
TTAGACACTGGACAGTATCAAGAGCCCTGGCAATATGTGGATGATATTTGGCTTATGTTC
AATAATGCTTGGTTGTATAATCGGAAGACATCACGGGTATACAAGTACTGCTCTAAGTTG
TCTGAGGTCTTTGAACAAGAAATTGACCCGGTCATGCAAAGCCTTGGCTATTGTTGTGGC
AGAAAGTTGGAGTTCTCTCCACAGACACTCTGTTGCTATGGCAAACAGTTATGCACAATT
CCTCGTGATGCCACTTACTACAGCTACCAGAACAGGTATCATTTCTGTGAGAAGTGTTTC
AATGAAATCCAAGGGGAGAGCGTTTCTTTGGGGGATGACCCTTCCCAGCCTCAAACTACA
ATAAATAAAGAACAGTTTTCCAAGAGAAAAAATGACACACTGGATCCTGAACTGTTTGTC
GAATGTACTGAGTGTGGTCGGAAGATGCATCAGATTTGTGTCCTTCATCATGAGGTCATC
TGGCCAACTGGATTTATCTGTGATGGCTGTTTAAAGAAAACTGGACGAACTAGAAAAGAA
AACAAGTTTTCTGCTAAAAGGTTGCCATCTACCCGGCTTGGCACCTTTCTGGAGAATCGT
GTGAATGACTTTCTGAGGCGACAGAATCACCCTGAGTCAGGAGAAGTCACTGTTCGAGTA
GTTCATGCTTCTGACAAAACTGTGGAAGTTAAGCCAGGCATGAAAGCAAGGTTTGTAGAT
AGTGGAGAGATGGCTGAATCCTTCCCATATCGAACCAAAGCCCTTTTTGCCTTTGAAGAA
ATTGATGGTGTTGACTTGTGCTTCTTTGGCATGCACGTTCAAGAGTATGGCTCCGACTGC
CCTCCACCTAATCAAAGGAGAGTGTACATATCTTACCTCGATAGTGTTCATTTCTTCCGT
CCTAAATGCTTAAGGACTGCAGTCTATCATGAAATTCTAATTGGATATTTAGAATATGTC
AAGAAATTAGGCTATACAACTGGGCACATTTGGGCGTGTCCACCAAGTGAAGGAGATGAC
TATATCTTCCATTGCCATCCTCCTGACCAGAAGATACCCAAACCCAAGCGACTGCAGGAG
TGGTACAAAAAGATGCTGGACAAGGCTGTGTCGGAGCGTATTGTCCATGATTATAAGGAT
ATTTTTAAGCAAGCTACTGAAGATCGATTGACAAGTGCGAAGGAATTGCCTTACTTTGAG
GGTGACTTCTGGCCCAATGTTCTGGAAGAGAGCATTAAAGAACTGGAGCAGGAAGAGGAA
GAGAGAAAGCGAGAAGAAAAC---ACCAGCAATGAAAGCACAGATGTGACGAAGGGAGAT
AGCAAAAATGCCAAAAAGAAGAATAATAAGAAAACTAGCAAAAACAAGAGCAGTCTGAGT
CGGGGCAACAAGAAAAAGCCTGGCATGCCCAATGTGTCTAACGACCTCTCACAGAAACTA
TATGCTACCATGGAGAAGCACAAAGAGGTGTTTTTTGTGATCCGTCTCATCGCCGGCCCA
GCAGCCAACTCCCTGCCTCCCATCGTGGACCCTGACCCTCTCATCCCCTGTGACTTGATG
GATGGTCGTGATGCTTTTCTCACCCTCGCAAGGGACAAGCACCTGGAGTTCTCTTCCCTG
CGGAGAGCCCAGTGGTCCACCATGTGCATGCTGGTGGAGCTGCACACCCAGAGCCAGGAC
CGCTTTGTCTACACCTGCAATGAGTGCAAGCACCACGTGGAGACGCGCTGGCACTGCACC
GTGTGTGAGGATTATGACTTGTGTATCACCTGCTACAACACTAAGAACCATGACCACAAA
ATGGAAAAACTAGGTCTCGGCTTAGATGATGAGAGCAGCAATCAGCAGGCTGCAGCCACC
CAGAGCCCTGGAGACTCACGCCGCCTGAGCATCCAGCGCTGCATCCAGTCTCTGGTCCAT
GCCTGCCAGTGCCGCAACGCCAACTGCTCCCTGCCCTCATGCCAGAAGATGAAGCGGGTT
GTGCAGCACACCAAGGGTTGCAAACGGAAAACCAATGGTGGGTGCCCCATTTGCAAGCAG
CTCATTGCCCTCTGCTGCTACCATGCCAAGCACTGCCAGGAGAACAAGTGCCCTGTGCCG
TTCTGCCTAAACATCAAGCAAAAGCTCCGGCAGCAGCAGCTGCAGCACCGCCTCCAACAG
GCCCAGATGCTCCGCAGGAGGATGGCCAGCATGCAGCGGACTGGTGTGGTAGGCCAGCAA
CAGGGCCTGCCCTCTCCAACCCCCGCCACTCCAACCACCCCAACTGGCCAGCAGCCCACG
ACCCCACAAACCCCACAGCCCCAGCCCCCC------------ACT------------CAG
CCTCAGCCCACTCCTCCCAACAGCATGCCTCCCTACTTGCCCAGGACTCAAGCTGCTGGC
CCTGTTTCCCAGGGCAAGGCAGCAGTGACCCCTCCAGCGCTCCCTCAGACTGCTCAGCCC
CCCCTCGCAGGACCCCCACCTGCAGCGGTGGAAATGGCAATGCAGATTCAAAGGGCAGCC
GAAACGCAGCGCCAGATGGCCCAAGTGCAAATTTTTCAAAGACCAATC------------
CAGCACCAGATGCCCCAGATGACTCCGATG---------------GCCTCCATGCCTATG
AACCCACCTCCCATGACTAGAGGCCCCAGTGGACACTTGGAGCCAGGGATG---GGGCCC
ACAGGGATCCAG------------------CAGCAGCCCCCCTGGGCCCAAGGAGGATTG
CCTCCCCAGCAGCTACAGTCTGGAATTCCAAGGCCAGCCATGATGTCAGTGTCCCAACAT
GGTCAGCCCTTAAACATGGCTCCCCAACCAGGATTGGGCCAGGTA---GGGGTGAGCCCA
CTCAAACCAGGCACTGTGTCTCAACAAGCCTTACAAAACCTTTTGCGGACTCTCAGGTCT
CCCAGCTCTCCCCTACAGCAGCAACAGGTGCTTAGTATCCTTCACGCCAACCCCCAGCTG
TTGGCTGCGTTCATCAAGCAGCGGGCTGCCAAATATGCCAACTCA---AATCCACAACCT
CTCCCTGGGCAGCCCGGCATGCCCCAGGGCCAGCCAGGTCTGCAGCCA---CCTACTATG
CCAGGCCAGCAGGGGGTCCACTCCAACCCAGCCATGCAGAACATGAATCCCATGCAGGCA
GGCGTCCAGAGGGCTGGCCTGCCCCAGCAGCAACCACAGCAGCAGCTGCAGCCCCCCATG
GGAGGAATGAGCCCCCAGGCTCAGCAGATGAATCATAACACCATGCCTTCGCAATTCCGA
GACATCTTGAGACGACAGCAGATGATG------------CAGCAGCAGCAGCAGCAGCAG
GGAGCAGGGCCAGGCATTGGTCCTGGAATGGCCAACCATAGTCAGTTCCAGCAACCCCAA
GGAGTGGGCTATCCC------CAGCAGCAGCAACAGCAGCAACGGATGCAGCATCACATG
CAACAGATGCAACAAGGGAATATGGGACAGATGGGTCAGCTTCCCCAAGCTTTGGGTGCC
GAGGCCGGAGCCAGCCTA---CAGGCCTATCAGCAGCGACTCCTTCAGCAACAGATGGGG
TCCCCCGCTCAGCCCAATCCCATGAGCCCCCAACAGCATATGCTCCCCAACCAGGCCCAG
TCCCCACACCTACAGGGCCAGCAGATCCCTTCTTCTCTCTCCAATCAAGTGCGTTCCCCC
CAGCCTGTCCCTTCTCCACGGCCACAGTCCCAGCCCCCCCACTCCAGTCCTTCCCCACGG
ATGCAGCCTCAGCCTTCTCCACACCACGTGTCCCCACAGACCAGCTCCCCACACCCTGGA
CTGGTAGCTGCCCAGGCCAACCCCATGGAGCAAGGGCATTTTGCCAGTCCGGACCAGAAT
TCAATGCTTTCTCAGCTCGCTAGCCCAGGCATGGCAAACCTCCACGGTGCAAGCGCCTCT
GACCTGGGCCTGGGCCCCGAGAACTCAGACTTGAATCCAAGCCTCTCACAGAGTACACTA
GACATACAC
>Bos_taurus_0
ATGGCCGAGAATGTCGTGGAACCGGGGCCGCCTTCAGCCAAGCGGCCTAAACTCTCATCT
CCGGCCCTCTCGGCGTCCGCCAGCGATGGCACAGATTTTGGCTCTCTGTTTGACTTGGAG
CACGACTTACCAGATGAATTAATCAACTCTACAGAATTGGGACTAACCAATGGTGGTGAT
ATTAGTCAGCTTCAGACAAGTCTT---GGCATAGTACAAGATGCAGCCTCTAAACATAAA
CAGCTGTCAGAATTGCTACGGTCTGGTAGTTCCCCTAACCTCAATATGGGGGTTGGTGGC
CCAGGCCAAGGCATGGCCAGCCAAGCCCAACAGAACAGTCCTGGATTAGGTTTGATAAAT
AGCATGGTCAAAAGCCCAATGGCCCAGGCAGGCTTGACTTCTCCCAACATGGGGATGGGC
ACTAGTGGGCCAAATCAGGGCCCCACG---CCGTCTGCAACAGGTGTGATGAGCAGTCCC
GTCAGTCAGCCTGCCATGGGAATGAACACGGGGATGAACGCTGGCATGAGTCCCGGCATG
CTGACTGCC------GGCAATGGA---CAAGGGATGATGCCTAATCAAGTCATGAACGGT
TCAATTGGAGCAGGCCGGGGGCGACCGAATATGCAGTACCCGAACCCAGGCATGGGAAGT
GCTGGCAACTTAATGACTGAGCCGCTGCAGCAAGGCTCTCCCCAGATGGGGGGACAGACG
GGACTGAGAGGCCCCCAGCCT---------CTCAAGATGGGAATGATGAACAACCCTAAT
CCTTACGGTTCACCATACACTCAGAATTCTGGACAGCAGATGGGAGCCAGTGGCCTTGGT
CTCCAGATTCCGACAAAGTCTGTACTACCAAATAGCTTATCTCCATTTGCAATGGACAAA
AAGGCTGTTCCTGGTGGAGGAATGCCCAATATGGGCCAGCAGCAGGCCCCACAGGTCCAG
CAGCCAGGCATGGTGGCTCCGGTGGCCCAGGGGATGGGTTCTGGGGCACATACAGCTGAT
CCGGAGAAGCGCAAGCTCATCCAGCAGCAGCTTGTCCTCCTCCTGCACGCTCACAAGTGC
CAGCGCCGGGAGCAGGCCAACGGGGAGGTGAGGCAGTGCAACCTTCCCCACTGTCGAACC
ATGAAGAACGTCCTAAACCACATGACACACTGCCAGTCGGGCAAGTCCTGCCAAGTGGCA
CACTGTGCATCTTCTCGACAAATCATTTCCCACTGGAAGAATTGTACAAGGCATGATTGT
CCTGTGTGTCTCCCCCTGAAAAACGCTGGAGATAAGAGAAATCAACAGTCAATTTTGACT
GGAGCACCAGTTGGACTTGGCAGTACT---AGCTCTCTAGGGGTGGGTCAACAGTCCACT
CCCAGCCTAAGCACTGTCAGTCAGATTGATCCCAGCTCTATAGAAAGAGCCTATGCAGCC
CTTGGACTGCCCTATCAAGTAAATCAGATGCCGACCCAGCCCCAGGTGCAAGCGAAGAAC
CAGCAGTCTGGGCAGTCTCCCCAAGGGATGCGGCCCATGAGCAACATGAGTGCTAGTCCT
ATGGGAGTAAATGGAGGTGTAGGGGTT------------CAACCGTCGAATCTTCTTTCT
GACTCGATGTTGCATTCAGCCATAAATTCTCAAAACCCAATGATGAGTGACAATGGCAGT
GTGGCCTCTCTGGGTCCTATGCCAACAGCAGCTCAACCATCCAGTACTGGAATTCGGAAG
CAATGGCATGAAGATATTACTCAGGATCTTCGAAATCATCTTGTCCACAAACTCGTTCAA
GCCATATTTCCCACTCCGGATCCTGCTGCTTTAAAAGACAGACGGATGGAAAACCTAGTT
GCATATGCCCGGAAAGTGGAAGGGGACATGTATGAATCGGCAAACAATCGAGCGGAATAC
TACCACCTGCTAGCTGAGAAGATCTATAAGATTCAGAAGGAACTAGAAGAAAAGCGAAGG
ACTAGACTACAGAAACAGAACATGCTACCAAGTGCTGCAAGCATGGTGCCAGTT---ATG
AACACAGGGCCTAACATGGGGCAGCCACAACCAGGAATGACTTCTAATGGCCCTCTCCCT
GATCCATCTATGATCCGCGGCAGTGTGCCAAACCAGATGATGCCTCGGGTAACTCCACAG
CCTGGTTTGAATCAGTTTGGCCAGATGAGTATGCCTCAGCCCCCTATTGGACCCCGGCAA
AACTCTCCTCTTCAGCACCATGTACAGTTAGCTCAAACTGGAACACTTAACCCTATGGGC
TACGGGCCTCGCATGCAG---------------CAGCCTTCCAGCCAGAGCCAGTTTCTT
CCTCAGACTCAATTCTCA------ACACAGGGAATGAATGTAACAAATATGCCTTTGGCT
CCGTCTGGCGGTCAAGCACCAGTGTCTCAAGCACAGATGTCCAGT---TCTTCCTGTCCT
GTGAACTCTCCTATAATGCCTCCTGGGTCTCAAGGG------------------AGCCAC
ATTCACTGTCCCCCTCTCCCTCAACCAGCTCTGCATCAGAACTCACCCTCACCCGTACCT
AGTCGCACCCCCACCCCTCACCACACTCCCCCTAGCATAGGGGCTCAGCAGCCACCAGCA
GCCCCTGTT------CCTACGCCTCCA---GCCATGCCACCTGGCCCACAGTCCCAGGTT
CTCCATCCGCCTCCAAGACAGCCTACGCCGCCACCAACACAACTTCCTCCCCAAGTGCAG
CCTTCGCTTCCTGCTGCTCCCTCAGTCGAC---------CAGGCGCAGCAGCAGCCTCTG
TCC---------------------CAGCAAAGCACAGCAGCCTCTGTGCCCACCCCGACG
GCACCCCTGCTGCCTCCGCAGCCGGCAACTCCACTTTCCCAG---CCAGCTGTAAGCCTC
GAAGGGCAGGTATCAAACCCTCCATCCACTAGTAGCACGGAAGTGAATTCTCAGGCCATT
CCTGAGAAGCAG------CCTTCACAGGAAGCAAGAATGGAGCCTAAAATGGAAGTGGAG
GCGCCAGAA---------------------------------CCAGCAGAGACTCAGCCG
GAGGATGTTCCAGAGACTAAA---------------GCAGAAGACTGTAAAGTAGAACCT
ACAGAA------------ACCGAAGAGAGAGGCACTGAATTAAAAACTGAGACAAAAGAG
GAAGAAGACCAGCCAAGTACTTCAGCGACCCAGTCATCTCCAGCCCCAGGACAGTCAAAG
AAGAAGATTTTCAAACCTGAAGAGTTACGACAGGCACTGATGTCAACACTGGAGGCACTT
TACCGACAGGATCCGGAATCCCTTCCCTTCCGTCAGCCTGTGGACCCTCAGCTTCTAGGA
ATCCCTGATTACTTTGATATTGTGAAGAGCCCTATGGATCTTTCTACCATCAAGAGGAAG
TTAGACACTGGACAGTATCAGGAGCCCTGGCAGTATGTGGATGACATTTGGCTCATGTTC
AACAATGCTTGGTTATATAATCGGAAAACATCACGGGTGTACAAATACTGCTCCAAGCTG
TCTGAGGTCTTCGAACAAGAAATTGACCCTGTCATGCAAAGCCTTGGATACTGTTGTGGC
AGAAAGTTGGAGTTCTCTCCACAGACACTCTGTTGCTATGGCAAACAGTTATGCACAATC
CCTCGTGATGCCACTTACTACAGTTATCAGAACAGGTATCATTTCTGTGAGAAGTGTTTC
AATGAAATCCAAGGGGAGAGCGTTTCTTTGGGGGATGACCCTTCCCAACCTCAAACTACA
ATAAATAAAGAACAATTTTCAAAGAGAAAAAATGACACTCTGGATCCTGAACTGTTTGTT
GAGTGTACAGAGTGTGGGAGAAAGATGCATCAGATCTGTGTCCTCCATCACGAGATCATC
TGGCCATCGGGATTTGTCTGTGATGGTTGTTTAAAGAAGACTGCACGAACTAGAAAAGAA
AATAAGTTTTCTGCTAAAAGACTGCCATCTACCAGGCTTGGGACATTTCTGGAGAATCGT
GTGAATGAGTTTCTGAGGCGACAAAATCACCCTGAGTCAGGAGAGGTCACTGTTCGAGTA
GTTCATGCTTCTGACAAAACTGTGGAAGTCAAACCAGGCATGAAAGCAAGATTTGTAGAT
AGTGGAGAGATGGCAGAATCCTTTCCATATCGAACCAAAGCGCTCTTTGCCTTCGAAGAG
ATCGATGGTGTTGACTTGTGCTTCTTTGGTATGCACGTTCAAGAGTATGGCTCTGACTGC
CCTCCGCCCAACCAGAGGAGAGTATACATATCATACCTCGATAGTGTTCACTTCTTCCGT
CCTAAATGCTTGAGGACTGCCGTCTATCATGAAATCCTAATTGGATATTTGGAATATGTC
AAGAAATTAGGATACACAACAGGGCATATTTGGGCGTGTCCGCCAAGTGAAGGAGACGAC
TACATCTTCCATTGCCACCCCCCTGACCAGAAGATACCCAAGCCCAAGCGACTGCAGGAG
TGGTACAAAAAGATGCTCGACAAAGCTGTGTCCGAGCGAATCGTCCATGATTATAAGGAC
ATTTTAAAACAAGCTACTGAAGATCGATTGACAAGCGCGAAGGAATTGCCTTACTTTGAG
GGTGATTTCTGGCCCAACGTCCTGGAAGAGAGCATTAAGGAACTGGAACAGGAGGAGGAG
GAGCGGAAGCGGGAGGAGAAC---ACCAGCAACGAGAGCACAGATGTGACAAAGGGAGAC
AGCAAAAATGCTAAAAAGAAAAACAACAAGAAAACTAGCAAAAACAAGAGCAGCCTGAGT
CGTGGCAATAAGAAGAAGCCAGGCATGCCTAACGTATCCAACGACCTCTCACAGAAATTG
TATGCCACCATGGAGAAGCACAAAGAGGTCTTCTTTGTGATCCGTCTCATCGCTGGCCCT
GCCGCCAACTCCCTGCCTCCCATAGTTGACCCCGACCCCCTCATCCCCTGTGACCTGATG
GATGGGCGGGATGCCTTTCTCACCCTTGCAAGGGACAAGCACCTGGAGTTCTCGTCGTTG
CGAAGAGCCCAGTGGTCCACCATGTGCATGCTGGTGGAGCTGCACACCCAGAGCCAGGAC
CGCTTTGTCTACACCTGCAACGAGTGCAAGCACCACGTGGAGACACGCTGGCACTGCACC
GTGTGTGAGGATTATGACTTGTGTATCACCTGCTACAACACTAAAAACCACGACCACAAG
ATGGAGAAGCTCGGGCTGGGGCTTGATGACGAGAGCAACAACCAGCAGGCTGCCGCCACG
CAGAGCCCGGGAGACTCCCGCCGCCTGAGCATCCAGCGCTGCATCCAGTCGCTGGTGCAC
GCCTGCCAGTGCCGCAACGCCAACTGCTCGCTGCCGTCCTGCCAGAAGATGAAGCGGGTG
GTGCAGCACACCAAGGGCTGCAAGCGCAAGACCAACGGCGGCTGCCCCATCTGCAAACAG
CTCATCGCCCTGTGCTGCTACCATGCCAAGCACTGCCAGGAGAACAAGTGCCCCGTGCCC
TTCTGCCTCAACATCAAGCAGAAGCTCCGGCAGCAGCAGCTGCAGCACCGGCTCCAGCAG
GCCCAGATGCTGCGCAGGAGGATGGCCAGCATGCAGCGGACTGGTGTGGTGGGGCAGCAG
CAGGGCCTGCCCTCCCCTACCCCTGCCACCCCCACCACGCCGACGGGCCAGCAGCCCACC
ACCCCGCAGACACCCCAGCCCCCACCCCCC------------TCT------------CAG
CCCCAGCCCACACCTCCCAACAACATGCCGCCCTACTTGCCCAGGACTCAAGCTGCTGGC
CCAGTGTCCCAGGGCAAGGCAGCAGTGACGCCCCCGACCCCTCCTCAGACTGCTCAGCCC
CCACTTCCGGGACCCCCACCTGCAGCAGTGGAGGTGGCCATGCAGATTCAGAGGGCAGCC
GAGACGCAACGCCAGATGGCCCACGTGCAAATCTTTCAGCGGCCGATC------------
CAGCACCAGATGCCGCAGATGACTCCCATG---------------GCCCCTATGGGTATG
AACCCGCCCCCCATGGCCAGAGGGCCTGGTGGGCATTTGGAGCCAGGGATG---GGGCCC
ACTGGCATGCAG------------------CAGCAACCCCCATGGGCCCAGGGAGGACTG
CCCCCCCAGCAGCTGCAGTCCGGGATGCCCCGGCCAGCCATGATGTCGGTGTCACAGCAC
GGGCAGCCCCTGAACATGCCTCCCCAGCCGGGCCTGGGCCAGGTA---GGTGTGAGCCCT
CTCAAGCCAGGCACTGTGTCTCAACAAGCCTTACAGAACCTCCTGCGGACTCTCAGGTCT
CCCAGCTCCCCCCTGCAGCAGCAACAGGTGCTCAGTATCCTTCATGCCAACCCCCAGCTA
TTGGCTGCGTTCATCAAACAGCGGGCTGCCAAGTACGCCAACTCC---AACCCGCAGCCC
CTCCCC---------------------GGGCAGCCGGGCCTGCAGCCC---CCCGCTATG
CCAGGTCAGCAGGGGGTCCACTCCAGCCCCGCCATGCAGAACTTGAACCCCATGCAGGCA
GGTGTCCCGAGGGCTGGCCTGCCCCAGCAGACGCAGCAGCAGCAGCTCCCGCCACCCATG
GGCGGGATGAGCCCACAGGCTCAGCAGATGAATCACAGCACCATGCCCTCGCAATTCCGA
GACATCTTGAGGCGACAGCAGATGATG------------------CAGCAGCAGCAGCAG
GGAGCGGGGCCAGGGATGGGCCCGGGGCTGGCCAACCACAACCAGTTCCAGCCTCCCCAG
GGCGTGGGCTACCCTGCC---CCGCAGCAGCAGCCGCCACCGCGAATGCAGCATCACATG
CAGCAGATACCACAAGGGAGCATGGGACAGATGGGCCAGCTCCCGCAGGCCCTGGGAGCA
GAGGCGGGAGCCAGTCTG---CAGGCCTACCAGCAGCGGCTCCTTCAGCAACAGATGGGC
TCGCCGGCCCAGCCCAACCCCATGAGCCCCCAGCAGCACATGCTCCCGAGTCAGGCTCAG
TCCCCGCACCTCCAAGGCCAGCAGATCCCG---TCTCTCTCCAATCAAGTGCGATCTCCC
CAGCCTGTCCCTTCTCCGCGGCCTCAGTCCCAGCCCCCCCACTCCAGCCCTTCCCCACGG
ATGCAGCCTCAGCCTTCTCCACACCACGTCTCCCCACAGACCAGTTCTCCACATCCTGGA
CTGGTCGCTGCCCAGGGCAACCCCATGGAACAAGGGCATTTTGCCAGCCCGGACCAGAAT
TCGATGCTCTCTCAGCTCGCTAGCCCAGGCATGGCAAACCTCCATGGTGCAAGCGCCACG
GACCTGGGACTCGGCACCGACAACTCAGACTTGAATTCAAACCTCTCACAGAGTACACTA
GACATACAC
>Pogona_vitticeps_0
ATGGCCGAGAATGTGGTGGAGTCGGGCCCGCCTTCAGCCAAGAGGCCTAAACTCTCCTCA
CCGGCACTCTCTGTCTCTGCAAGCGATGGCACAGATCTTGGATCTCTCTTTGATTTGGAA
CATGACTTACCAGATGAATTGATCAGCTCCGCGGACCTGGCACTTACCAATGGTGGTGAC
ATTAATCAGCTGCCAATGAGCATT---GGTATGGCACAAGATGCTGCTTCTAAACACAAA
CAGCTGTCTGAACTGCTACGGGCTGGTAGTTCACCAAATCTTAATATGGGAGTTGGTGGG
CCATCCCAGGGCATGACTGCTCAGCCCCAACAAAACAATCCTGGAATGGGAATTTTAAAT
AGT---------------ATGGCACAGGCAGGGTTGACATCTCCAAGTTTGGGGATGGGT
ACAAGTGGGCCCAACCAAGGTCCATCAACTCAGTCTGCTGCAGGAATGATGAACAGTCCA
GTAACTCAGCCTGGAATGGGAATGAATGCAGGAATAAATGCTGGCATGAATCCTGGTATG
TTGGCTGCA------GGAAATGGA---CAAGGAATAATGCAGGGGCAAGTTATGAATGGT
TCAATAGGAGCTGGAAGAGGACGTTCCAACATGTCATATCCAAATCCAGGAATGAGTAGT
GCTGGTAATTTGTTGGCTGAGACGCTGCAGCAGGGTTCTCCACAAATGGGAGGGCAAGCA
GGCTTAAGAGGCCCACAACCTGGAACAATTAACAAGATGGGAATGATGAACAACCCCAGT
CCTTATGTCCAACCATACAGTCAGAATGCTGGACAACCAATTGGAGCCAGTGGACTTGGT
CCTCAGATGCAAAATAAGCCGGTATTACCTAACAGCTTGCCACAGTTCCCGATGGACAAG
AAGCCAGTGCCTGGTCCAGTAATGCCTAATATGGGTCAACAGCAGACTCCTCCAGTTCAA
CAGGCTGGCATGGTATCAACTGCTCCCCAGGGTATGGGATCAGGAGCACCTACAGCAGAC
CCAGAAAAACGCAAACTCATTCAGCAGCAACTTGTTCTCCTCTTACATGCTCACAAATGT
CAGCGGCGGGAACAAGCAAATGGGGAGGTACGGCAGTGTAACCTCCCTCATTGTCGAACC
ATGAAGAATGTCCTCAACCACATGACACATTGCCAGGCTGGAAAATCCTGCCAGGTGGCT
CATTGCGCATCTTCACGACAAATCATATCGCACTGGAAGAATTGTACGCGGCATGATTGT
CCTGTATGTCTCCCTCTCAAAAATGCTGGTGACAAAAGAAATCAACAATCATTATTAGGT
GGTGCTGCAGTGGGACTTGGAAATCCT---GGCTCTGTTGGAGTAGGACAGCAGGCAACA
CCTAACATAAATGCTACTAACCAGATTGATCCCAGTTCCATTGAGAGAGCTTATGCAGCT
CTTGGACTAACGTATCAAGGGAACCAGATGCAGACGCAAACACAGGCTCAAGTGAAGAGC
CAGCAACAAGGACAGCCAGCACAGGGTCTTCGGCCCATGAACCCCACAAATGCTAATCCG
ATGGGAGTGAATGGAGGGGTTGGAGTT------------CAAGCGCAGAATCTGCTGCCT
GAATCAATGTTGCATTCAGCTATGAATTCTCAGAACCCCATGATGAATGAAACTGCCAAT
GTTGCCAGTCTTGGGGCTATGCCAACAGCAGCACATCCATCTGGCATGGGAATTCGAAAA
CCATGGCATGAAGATATTACTCAGGACCTCCGAAATCATCTTGTTCATAAACTGGTACAA
GCCATATTTCCAACTCCTGACCCTGCTGCACTAAAAGATAGGCGCATGGCAAATCTTGTC
TCCTATGCTCGGAAAGTAGAAGGAGATATGTATGAATCAGCAAATAGCAGGGCAGAGTAC
TACCACTTATTAGCAGAAAAGATTTATAAAATCCAGAAAGAACTAGAGGAAAAGAGGAGG
ACAAGACTACAGAGACAGAACATGATACCAAATGCTCCAGGCATGCCACCAGCTCCTATG
AATCAAGGACCT---ATGGGACAGCCACAGCCTGGAATGACAACTAATGGTCCTCTTCCT
GACCCAAATATGATTCGTTCCAGTGTGCCAAACCAGATGGTGAATCGTATGCAGACACCG
CCAGGAATGAATCAGTTTGGGCCA------ATGCAGATGCCATCTGTTGGACCCCGGCAA
ACTCCTCCCCTTCAGCACCCTGGACAGCTAAGCCAGACAGGGGCTATGAGCCAGATGGGT
TTTTCTCCACGTATGCAACAACAAGGGGTTGGGCAGCCATCTAATCAAAGTCAGTTCCTG
CAGCAGAACCAGTTTCCTGCATTGTCCCCTGGAATAAATCCAGCAGGCACACCTATGACA
CAGCCTGGCAGTCAGATCCCAACTTCTCAAGCACAAATGACTAGC---TCTTCCTGTCCT
GTGACTTCTCCAGCTGTGGCTCCAGGTTCCCAGGGG------------------AGTCAT
ATTCCCTGTCCCCCTCTTCCACAGTCTACTTTGCATCGAAATTCTCCCTCTCCAGTACCA
AGCCGTACTCCTACACCTCATCATACACCGCCAGGCCTAGTTTCCCAGCAGCCCCCAGCC
GCTCCTACC------CCGGTTGCTCAA---GGAATGCCACCTGGGCCACAGTCTCAAACT
ATGCATCCACCTCAGAGACAACCGACACCACCCCAGGGTCAGTTGACTCCACAAGTGCAG
CCTCCAGTTTCTGTTACTCCTTCTGCAGAG---------CAGCAGCCACAGCAGCCTCTT
TCG---------------------CAACAGAGTGCAACCGCATCTGTGCCCACCCCAACA
GCAGCTCTCCAGCCTCAGCATCCTGCAACGCCTCTTTCACAG---CCAGGTGCAAATATT
GATGGGCAAGTATCCAACCCACCATCTACTAGTAGTGCAGATGTGAACTCTCAAGCTGCC
CCTGAGCAGCAGCAGCAGCCTGTCCCTGAAATTAAAATGGAGTTTAAATTGGAAGAAGAA
GAGTCAGAA---------------------------------CAAACAGACCTTCAGATG
GAAGAGAAACCAGAGGTTAAG---GTAGAGTCTCTGCCAGAAGATTGTAAATCTGAACCA
ACAGAG------------CAGGAAGAGAAGAAACCAGAAATGAAGCAAGAAATGAAAGAA
GAGGAGGAAAGACCTAGTACTCCAGGCACTCAGTCATCACCTGCTTCAGGACAGTCAAAG
CGAAAAATTTTCAAACCAGAGGAATTGAGGCAGGCACTTATGCCAACTTTGGAGGCACTT
TACCGTCAGGACCCAGAATCCCTTCCTTTCCGACAGCCTGTGGATCCCCAGCTACTAGGA
ATTCCTGACTACTTTGATATAGTGAAGAACCCCATGGATCTTTCTACTATCAAGAGGAAG
CTTGACACAGGACAGTATCAAGAACCCTGGCAATATGTGGATGATATTTGGCTTATGTTC
AACAACGCCTGGCTCTACAATCGCAAAACATCTAGAGTGTATAAGTACTGTTCCAAGTTG
GCAGAGGTGTTTGAGCAGGAAATTGATCCAGTTATGCAGAGCCTTGGCTATTGCTGTGGT
CGAAAGTTGGAGTTCTCACCACAGACTTTATGTTGCTATGGAAAACAGTTATGTACAATC
CCGCGAGATGCTACGTATTACAGTTACCAAAACAGGTATCATTTCTGTGAGAAGTGCTTC
AATGAAATCCAAGGGGAGAGCGTTTCTTTGGGGGATGACCCATCACAACCACAAACCACC
ATAAATAAAGATCAGTTTTCAAAAAGAAAAAATGATACACTGGACCCAGAACAATTTGTT
GAATGTATAGAGTGTGGAAGAAAAATGCATCAGATTTGTGTACTTCACAATGAGATAATC
TGGCCATCTGGCTTTGTCTGTGATGGTTGCCTAAAGAAAACAGGGCGAACCCGAAGAGAG
AATAAATTCTCTGCTAGAAGGTTACCAACTACAAGACTCGGTACGTTTTTGGAGAACAGA
GTGAATGATTTCCTGAGACGACAGAATCACCCAGAGGCAGGCGAAGTCATTGTAAGGGTG
GTTCATACTTCTGAGAAAACTGTAGAGGTTAAACCAGGAATGAAAGCAAGGTTTGTAGAT
AGTGGAGAGATGGCAGAACAGTTCCCTTATCGAACAAAAGCTCTCTTTGCTTTTGAGGAG
ATTGATGGCGTAGATTTGTGCTTTTTTGGTATGCATGTTCAGGAATATGGTTCAGACTGC
CCTCAGCCCAACCAGAGGCGAGTATACATATCGTACCTTGACAGTGTTCATTTCTTCCGC
CCTAAATGCTTAAGGACTGCTGTATATCATGAAATACTGATAGGTTACCTAGAGTATGTC
AAGAAATTGGGGTATACAACTGGACATATCTGGGCTTGCCCACCTAGTGAAGGAGATGAT
TATATTTTTCACTGTCATCCTCCTGATCAAAAGATACCAAAACCCAAACGACTGCAAGAG
TGGTACAAAAAGATGCTGGATAAATCTGTGTCAGAGCGAATAGTTCATGATTACAAGGAT
ATTTTTAAGCAGGCGACAGAAGATCGTCTTACCAGTGCAAAAGAGCTGCCTTACTTTGAA
GGGGACTTCTGGCCAAATGTTCTGGAAGAGAGCATTAAGGAGCTAGAACAAGAGGAAGAG
GAGCGAAAGAGAGAAGAGAAC---ACTAGCAATGAGAGCACTGATGTCAGCAAAGGAGAT
AGCAAAAATGCCAAAAAGAAGAATAACAAGAAGACCAGTAAGAATAAAAGCAGCTTGAGT
CGTGGTAATAAAAAGAAACCTGGAATGCCCAATGTCTCCAATGATCTTTCCCAGAAACTG
TATGCCACTATGGAGAAGCACAAGGAAGTATTCTTTGTGATTCGTCTCATTGCTGGTCCG
CAGGCCAACTCCCTGCCTCCCATTATTGAACCTGATCCACTAATTCCATGTGATTTAATG
GATGGACGAGATGCCTTCCTCACTCTTGCAAGAGACAAACATCTTGAGTTTTCTTCACTA
CGAAGAGCAATGTGGTCAACTATGTGCATGCTGGTAGAGCTGCACACCCAAAGCCAGGAT
CGTTTTGTTTATACATGCAATGAGTGCAAACACCATGTGGAGACAAGGTGGCATTGTAAA
GTCTGTGAGGATTATGACCTGTGCATCACTTGCTATAACACTAAAAACCATGAGCACAGG
ATGGAAAAATTGGGCCTTGGTATTGATGATGAAAGCAACAACCAGCAGACAGCCACCACT
CAGAGCCCTGGTGATTCACGTCGCCTGAGCATCCAACGTTGCATCCAGTCTTTAGTCCAC
GCCTGCCAGTGTCGCAATGCCAACTGTTCACTGCCATCCTGTCAGAAGATGAAAAGGGTC
GTCCAGCATACCAAAGGCTGCAAGCGCAAGACTAACGGAGGGTGCCCAATTTGCAAGCAG
CTCATTGCTCTTTGCTGCTACCATGCTAAACACTGCCAGGAGAACAAGTGCCCAGTTCCC
TTCTGCCTCAACATCAAACACAAACTTCGTCAGCAACAGCTTCAGCATCGCCTGCAACAA
GCTCAGATGCTCCGGAGGAGAATGGCAAGCATGCAGAGAACTGGCATAGTAGGTCAGCAG
CAAGGGTTACCCTCACCTACACCAGCCACACCAACTACTCCAACAGGACAGCAGCCACCA
ACTCCTCAGACCCCACAGCCACAGCCTCCGCCACAGCCTGTCTCA------------CAG
CCACAACCTGCTGCACCCAACAACATATCTCCATTTATTTCGAGGATTCAGCCTCCCGGT
GCTGTGTCCCAGGGCAAGGCAGGTGTAACTCCTCCAACAACACCTCAGACTGCCCAGCCA
CCTATCCAGGGTCCTCCTGCAGCTGCAGTGGAAATAGCCATGCAGATCCAGCGAGTAGCA
GATCACCAGCGGCAAATGGCTCATGTACCCATTTTCCAGAGGCCAATT------------
CAACACCAGATGCCCCAAATGAATCCAATA---------------CAGCCAATGAGTGTG
ACACCACCTCAGATGGCCAGAGGTCCTGGTGGCCACATAGATCAAGGGATG---GGACCA
ACAGGAATTCAG------------------CAGCAGCCAGCATGGGCCCAGGGAGGTTTG
CCCCCTCAGCAGCTACAGCCTGGAATGCAGAGACCACCGATGATGTCAATGGCCCAGCCA
GGTCAGCCGATGAATATGTCACCACAGCCAGGAATGGGTCAGGTACCCGGTGCAGCGCAG
TCAAAACAAAGTTCTCTACCCCAGGTAGCCTTACAAAATCTGCTACGGACTCTCAGGTCT
CCCAGCTCTCCCATGCAGCAGCAGCAGGTGCTTAACATCCTGCATTCTAACCCTCAACTG
TTAGCTGCATTCATCAAGCAGCGGGCTGCCAAGTATGCTGGGAATCAGAATCCACAGGGC
ATGCCAGGGCAGCCTGGAATGCCTCAGGGGCAACCTGGGTTGCAGCAGCAGCAAGCCATG
CCTGGGCAACAAGGGGTGCACCCAAATCCAGCCATGCAAAATATGAATCCAATGCAAGCA
GGTGTTCAGAGGCCTAGCATACCACAGCAGTCACCGCCTCAACAGCCCCAGCAGGCCATG
AGCGGGATGAATCCTCAGGCACAGCAAATGAATCATTCGGGAATGTCTCCCCAGTTTCGT
GATCTCCTAATGAGGCGGCAGATGATGCAGCAGCGT---------CAACAGCAGCAACAG
GGAGCAGGGCCAGCTTTGGGACCTGGCATGGCCAATCATAACCAGTTCCAGCAGCCCCAA
GGAGTTGGGTACCCC------------CAACAGCAGCAGCAGCGGATGCAGCATCACATG
CAGCAGATGCAGCAAGGAAATATGGGACAAATGAGCCAGCTTCCCCAGGCAATGAGTGCA
GACACAGGATCAAGTTTACAGCAAGCTTTCCAGCAGCGTCTACTCCAGCAGCAGATGGGC
TCACCAGCTCAGCCCAATCCTATGAGCCCCCAACAGCACATGCTCCCTAATCAGGCCCAG
TCCCCACACTTACAAGGCCAGCAGATTCCATCATCACTCACCAATCAAGTGCGCTCTCCA
CAGCCTGTTCCCTCACCACGTCCACAGTCTCAGCCACCCCACTCCAGCCCTTCACCCAGG
ATGCAGCCGCAACCTTCTCCACATCACGTCTCCCCACAGACCAGCTCCCCGCATCCAGGA
CTGGTAGCTGCCCAGGCAAACCCCATGGATCAAGGGCACTTTGCCAGCCCGGACCAGAAT
GCAATGCTTTCTCAGCTTGCTAACCCAGGCATGGCAGGTCTCCATGGTGCAAGTGCCACA
GAACTGGGACTCGGCTCAGATAATTCAGACTTGAATTCAAACCTTTCACAGAGTACACTA
GACATACAC
>Ictalurus_punctatus_1
ATGGCCGATAATGTTTTGGACTCGGGGCCATCTTCAGCCAAAAGGCCTAAATTGTCCTCG
CCCGCTCTGTCCGGTTCTGCGAGCGATACGAATGACTTCAGTTCCCTCTTTGACCTGGAG
CATGACCTCCCTGATGAGCTCATCAGTTCATCTGACTTGGCATTGCCTAACGGAGGGGTC
GAGGTGTGCCAGACTTCCTCCCTC---GGCCCGATCCAGGACACAGTCGCCAAACACAAG
CAGCTGTCTGAGCTCCTCTGCTCCGCCTCGCAG---------------------------
------------------------------------------------------------
------------------------------------------------------------
------------CAGCAGCAG---------------CAGGCAGGTATGATG---------
---GCGTCGGCC------------------------------GGCTTTAACAGGCCAATG
ATGGCAGCGCAGAAAGGAAACGTGACGCAGGGCATTATGGGAGGGCAGGCCATGAACGGG
GTA---------------------CCCAGGATGGGGTACGTCAATCCTGGCATGAAC---
------------ATGGCCGATACTCTACAGCAG---------------------CAGCAG
CAGCTCAGAGCTCAGCAACCTGGAGCCGTTAACAAGATGAACATGATGGCTGGTGCAGGC
CCATTCATGCCACCTTACTCCCATAGTGGAGCTCAG------------TCATCTCTTGCC
CCGTCCCTCCAGAATAAAGCG------CCTCAGAACCTCTCACAGTTCAGCGTGGATCAG
AAAGCCCAGCCTGGTCAGAGTGTCCCCGGCCTG---------------------------
------------------------------------GCGGTGGCACCCCCTGTGGCTGAC
CCTGAGAAGAGGAAGTTGATCCAGCAGCAGCTCGTTCTCCTGCTTCACGCTCATAAGTGT
CAGCGTCGGGAGCAGAGTAACGGAGAGCTGTCTCACTGCAGCCTGCCTCACTGCAGGACC
ATGAAGAACGTCCTCAATCACATGACCCACTGTCAGGCCGGGAAAACCTGCCAGGTGGCT
CACTGTGCGTCGTCGAGGCAGATCATCTCTCACTGGAAGAACTGCACACGGCACGACTGT
CCCGTCTGTCTGCCTCTGAAAAATGCAGGAGACAAGAGGAACCAGCAATCTCTGTTAGGT
GGAGCCAGTGTGGCGGTGGGTGGGTCTGTGGGTGGCGCCCCCTGTGCCCCTCCCTCAGGA
CCTAATCTGAACTCGGCGGGTCAGATAGACCCAAGCTCCATCGAGAGAGCGTACGCCGCG
CTTGGGCTCAGCTACACGGGCCAGACGGGT------CAG---------------------
---------------------------ATCACACCCTCTACTGCCACGGGTGTTAATCAG
GTTGGTGTTAATGGC------GGTGTTCAGGCCCAAACCCAGCAGTCCAACCACCTACCA
GATGCTCTGTTACACCGCAGCATCAGCACACACAGT---CTGATGAGTGATGGAGGTGGG
GCAGGGCCTATGAGTTCAGTTCCTCTAGCCACACCCCCTTCTGCA---GGAATGAGGAAG
AACTGGCATGAGGACATCACACAGGACCTGCGCAACCACCTCGTCCACAAACTGGTCCAG
GCCATCTTCCCCACCCCGGACCCTGCAGCTCTAAAGGACAGGAGGATGGAGAACCTGGTG
GCGTACGCACGCAAAGTGGAGGGAGACATGTACGAGTCCGCCAACAGCAGGGCTGAATAT
TATCACCTGCTTGCGGAGAAGATCTATAAGATCCAGAAGGAGTTGGAGGAGAAGAGGAAA
ACCCGACTGCAGAAACAGAGCACA------------------------------------
------------------------------------CACACAGAAAATGGTCCTCTGGCA
GATCCGTCACTCCTTCGTCCCACTGGACCGAACCAGATGGTCAACAGAATGCCAAATCCT
GCTGGTATGAATCAGTTCAGTCAGATGGGAGCA------CAGCCACAG------------
------------------------CACATGAACCAGCTGGGC------------ATGCAA
GGAGTACCTCGAATGACACAGCCCAACATGGTTCAG------CTGCAAAACCAGTTC---
AACCAGAACCAGTTCCCGTTAGCC------------GGTTCCGGCCCAGTC---------
---------------------------------CAGATGTCCACTCCACCACCACTG---
CTCAACAGTCCAGCAGTTCAGACTCCACCCACAAGT------------CCCACTTCACAA
CTCCAGACT---------------CCGCCCATCCACCAAACCACACCCTCACCAGCTGCC
AGACTCACGCCCACACCTCGTCAGACACCGCCCCCTTTGCCTGGCAATCAAACACCCCAG
---CCT---CAAACGCCCAACTCTGCCATCATGGCCCCGCCCACCCCGCAGCAGCTG---
------------------------------------------------------------
---------------------------GACAGAGCCAATCAGATG------CAGCCGCAG
GGAGGCGGAGCTTCT------------------GAAGCATTGTCTGTGCCTTCCCAGGAT
GTGAAC---------ACTCAGCCGCAGTGCTCACCATATCAAAAGCCGTCCGTGATGACG
GACGGTCCGACGTCAACCCCGGCCTCGGTGGGCTCCATCGGCCCCGAGATG---------
------AAC---TCCGCCACTGAACCCGACCTAAAAATGGAGGTCAAAAAGCAGGAGGAA
GAAGAAGAAGAAGAGGAGGAGGAAGAGGAGGAGACTATGAAGCAGGAGGAGGCGAAGGCT
GAGGAGAAACCGGAGATTAAGAAGGAGGAGCCAGAGGCAGAGTCGTGTAAGGCGGAGCCG
ATGGAGGCATCGGAGACGGGAGAAGACAAGAAGCCTGAGATAAAGTGCGAGCCCAAAGAG
GAAAAAGAG---------------GCGACAAACGACTCGTCCACCAACACGGAAAGCAAG
AAGAAGATCTTTAAGCCGGAGGAGATGCGTGAGGTCCTCATGCCCACGCTGGAGGCGCTC
TACAAGCAGGATCCCGAGTCTCTGCCCTTCCGCCAGCCCGTTGACCCACAGCTACTCGGA
ATCCCGGACTACTTTGACATCGTGAAGACTCCGATGGACCTGTCCACCATAAAGCGGAAG
CTGGACACGGGTCAGTACCAGGAGCCGTGGCAGTACGTGGACGACATCTGGCTGATGTTC
AACAACGCCTGGCTCTACAACCGCAAGACCTCACGTGTGTATAAGTACTGCTCCAAACTG
GCCGAGGTGTTCGAGCAGGAGATCGACCCCGTCATGCAGGGCCTGGGCTTCTGCTGCGGG
AGGAAGCTGGAATTTTCTCCTCAAACTCTGTGCTGCTACGGGAAACAACTCTGTACAATC
CCTAGAGATGCTGCCTACTTCAGCTACCAAAACAGGTACCACTTCTGTGAGAAGTGTTTC
AATGAAATCCAGGGCGAGAACGTGTCCCTGAGCGACGACCCCACACAGCCTCAAACAGCC
ATCAATAAAGACCAGTTTGAGAAGAAGAAGAATGACACCCTCGACCCAGAACTATTCGTG
GAATGTTCTGACTGTGCTCGTAAAATGCACCAAATCTGCGTCCTGCACAACGAGACGATC
TGGCCGTTAGGCTTTGTGTGTGACGGCTGTTTGAAGGCGTCCAATAAGACGAGGAAGGAG
AATAAATACGCCGCCAAAAGGCTTCCCCAGACGAAGCTGGGTAACTTCCTGGAGACACGC
GTGAACGAGTTCCTGAAGCGGCAGACTCATCCCGAAACCGGTGATGTCACTATCCGGGTG
GTTCACGTCTCCGACAAAATGGTTGAAGTGAAGCCGGGAATGAAGTCCAGATTTGTGGAC
AGTGGTGAAATGGCGGAGTCTTTCCCCTACCGGACGAAAGCTCTGTTTGCATTCGAGGAC
ATCAGTGGAGTGGATGTGTGTTTTTTCGGCATGCACGTACAAGAGTATGGCTCAGATTGT
CCTCCGCCCAATCAGAGACGTGTGTATATCTCCTATCTGGACAGCGTGCACTTCTTTCAG
CCACGTCATCTGAGGACAGGTGTGTATCACGAGATCCTAGTCGGGTACCTCGAATATGTG
AAGAAGTTGGGGTTCACCACAGGACATATCTGGGCGTGTCCACCAAGTGAAGGAGATGAC
TACATCTTCCACTGTCACCCACCGGACCAGAAGATCCCCAAACCCAAACGACTGCAGGAG
TGGTACAAGAAGATGCTGGACAAGGCTGTGGCAGAGCGAATTGTTCATGACTACAAGGAC
ATCTTTAAACAGGCAACTGAGGATCGCCTGACGAGTGCAAAGGAGCTGCCTTATTTTGAA
GGCGATTTCTGGCCCAATGTGCTGGAGGAGAGCATCAAAGAGCTGGAGCAAGAAGAGGAG
GAGAGGAAAAGAGAGGAGAACAGCACATCCAACGAAAGTGTCGATGCCACGGAGGGCGAC
AGCAAAAACGCGAAGAAAAAGAACAACAAGAAGACGAACAAAAACAAAAGCAGCATGAGC
CGAGCCAACAAGAAGAAACCAGGAGTGCCTAATGTTTCAAACGACCTATCTCAAAAACTG
TACGCTACCATGGAGAAACATAAAGAGGTCTTCTTCGTCATCCGTCTCCTTGCCGGCCCT
TCCGTCAACTCGCTACCTGCCATCATAGATCCAGCCCCACTGATGGCGTGCGACCTGATG
GATGGGCGTGACGCCTTTCTGACGCTGGCTCGGGACAAGCACCTGGAGTTCAGCTCTTTG
CGACGAGCCAAGTGGAGCTCAATGTGCATGCTGGTGGAACTGCACAACCAAAGCCAGGAT
CGCTTTGTCTATACTTGCAATGAGTGCAAACATCATGTGGAGACACGCTTCCACTGCACC
GTCTGTGAGGACTATGACCTTTGCATCACTTGCTATAAAACTAAGGGTCATGAGCACAAG
ATGGAGAAGCTTGGTCTTGGTCTAGATGATGAGAGTAGCAACCAGACAACAGCCGCCACT
CAGAACCCTGGTGACTCTCGTCGTCTTAGCATCCAGCGCTGCATCCAGTCTCTGGTGCAT
GCCTGTCAGTGTCGCAATGCCAACTGCTCCCTGCCTTCTTGCCAGAAGATGAAGCGGGTG
GTGCAGCACACAAAGGGCTGCAAGCGCAAGACAAATGGTGGCTGTCCCATCTGCAAGCAG
CTCATTGCTTTGTGCTGCTATCATGCCAAGCACTGCCAGGAGAACAAGTGCCCTGTGCCA
TTTTGCCTCAACATAAAGCAGAAACTCAGGCAGCAGCAGCTGCAGCACAGGCTACAGCAA
GCGCAGATGCTGCGTAGGCGCATGGCCACCATGCAGCGGACTGGGCAGCCTCCTGGA---
---GGTCTTCCATCGCCAGGCGCCACGGGTCGTAGCACACCAACAGGTACCCAGCCTCCC
ACTCCTCAGACGCCTACCCAAAGTCTTGCTCCTGTACCCCAGCCTTCTCCCCAGCCT---
GGACAGTCACCACATCCCAGCGGTTTGGCTCAGTATGGCCTGAGACCTCCAGGT------
------TCTACAGGCAAACCAGGCCTGAGTCCGGCAAGCCCCAGCAGCTTA---------
CAACAGTCGGGTCCTCCTGCAGCAGCTGTGGAAATTGCAAAGAAGATCCAGCAAGTGGCA
GATGCACAAAGAAATATGGCAAAAGCTCACCTACTACAGAGGCCAGTTGGCATGATACAA
CACCACCAACAACCCCAAGCG---CAGATTGGGATGACCCATGTAGGTGGAACAGGGCTA
CCTCCTCATGCGCAAGCTACTGTTTCCCGAGGCCAGATAGAACAAGGAATGATGGGACCG
GGACCCATGCAGCAGGGCCAGCTTCCACAGGCTCAGCAGCAATGGACTGGACAGGGGATT
CCACCTCAGCAGAGACCTCCAGTTATGAACCAGGCTACAATG---------CAGCAACAA
ATGCAGCAGTCTCAGCAACAGCAAATGCCAAATCACAATGCCTTGGGTGGTGCTGCAGGA
ATGGCAGGTGGGAGTCTTCCTCAGGGAACTGTGCAGGAATTCATGCAAGCCCTGCGATCA
CCTAGCTCACCTCAGCAGCAGCAGCAGGTTCTCAACATTCTTCGTTCCAATCCACAACTA
ATGGCTGCATTTATAAAGCAGCGGGTTTACAAGTATAAAAATGGGCCAGGTCCTGCTGGT
GCACCGGGAGGACCAGGGGCAGCCATGAGCAGC---------GGGCTTCAGCCAACCATG
AATATGGGACAA------------------------GCCCAACTGGCCCAGCTGCAACAA
---CCTCAGAGGCCCCTGCTT---CAGCAGCAA---------CAACAACAGCAGCAACAG
CAAGGAATACCGGGCCAAGTGCCCAACGTG------GCCAACATGAATCCACAGTTCAGA
GAGCTGCTGTTAAGGAGACAACAGCAGCTACAGCTGCAACAGCAGCAACAGCAGCAACAG
------------------------TCAGGGGGAAATCACACCGCATTCACACAGCAGCAG
GGCCAGGGTTACCCAGGCCAAGCTGCTGCAGCCTTGCAGCAGAGACTGCAGCATCAACAC
AGA---CAGCAGCAGCAGCAGAACGCTGGGCTG------CAGATGCAG---CAGTCTTCA
TCATCTCCGGCAATGCTGCAGCAAGCAATCCACCAGCGACTGCTTCAGAAGCAGGGAACT
TCGCCTGCACAGAACAATCCCATGAGCCCA------------CAGCAGCAAATGTCCCAG
TCGCCACACCTGCAGGGCCAGCCGCTCCCCAACTCTCTCAGCAACCAAGTGCGATCGCCT
CAA------CCCTCCCCTCGTCCGCAATCGCAGCCGCCACACTCGAGTCCGTCCCCACGA
ATGCAG------------------------------CAGACGGCTTCACCACACCCTGGC
ATGGCTCCTCTACAGCAGAATGCTATGGACCCTGGT------------------GGGAAC
TCGATGCTGCCGCATCTCAGC------GGTATGGTGGGACTCCACCCTGCGGGCGGGAAA
GACATA---CGACCCCCTAGTGGGCAGGATCTCGGGGTGAACATG------AACCCGTTA
GACATG---
>Ictalurus_punctatus_0
ATGGCTGAGAACGTTCTGGAGTCTGGCCCGCCTTCAGCCAAGAGGCCTAAACTATCTTCT
CCGGCACTTTCTGCCTCCGCCAGCGATGGAAACGACTTTAGCTCACTCTTTGACCTGGAG
CATGACCTGCCAGATGAGCTCATCAGCTCCTCTGACCTAGCTGTGGCGAATGGAGGGGAC
CTAGGGCAGCTCCACACCAGTTTAGGTACTGCTGGCCAGGATGCAGCTGCCAAGCACAAA
CAACTCTCTGAGCTGCTCCGATCGGGAGCACCGCCTGTAGCAGCG---------------
---------CAACAGCAGCAAGGAGGCAGTCCAGCTGGGGCATCTATGGGGCTTATTGGG
AGCATGAAGGCATCTCCA---GGA---------------------CCCCAGAACATGATG
CCTCAGGGG---CAGCAGCACCTCTCCCCT---CAGCAGGCCAACCTACTT---------
---CAACAGCAACAGATG---------GCAGGAATGATGGGTGGCATAAACAGAACTATG
CTTGTACCTCAGAAAGGTAGTGGTCAGCAAGGCATGATGGGAGGACAGATGATGAATGGA
ACA---------------------CCTAGAATGGGCTACCCCAATCCAGGCATGGGCAGT
AACAGTAACCTGCTGGCTGAGACCCTACAGCAG---------------GGAGGCCAAAGT
GGACTAAGAGCACCGCAGCCTGGAGTATTAAACAAGATGGGGATGATGGGAGGTGCAGGC
ACCTATGGAGGCCCCTATAATCCAAATGCAGGTCAGAGTCTGAGTGGTGGAGGGCTTGCA
CCGCAGCTCATGAACAAACCAGGTTTAACCAACAGCTTAGCCCAATTCAACATGGACAAA
AAACCCCAGCCTATGTCAAGCATGCCGTCCATGGCTTCCCAGCAGTCAACAGCTGGTAGT
GCAGCAGGGATTGTACCTAATGCCCAGGGAGGGCTTGCAGGAGTTCCTCCTACCGCTGAC
CCAGAAAAACGCAAACTCATACAACAGCAGCTGGTTCTCCTGCTCCATGCCCACAAATGC
CAGCGGCGGGAGCAGGCTAATGGGGAGATACGCCAGTGCAACCTGCCCCACTGCCGCACT
ATGAAGAACGTCCTCAACCACATGACTCACTGCCAGGCTGGCAAATCCTGCCAGGTGGCA
CACTGTGCCTCATCACGACAGATCATCTCCCATTGGAAGAACTGTACGAGGCATGACTGC
CCTGTGTGTTTGCCACTGAAGAATGCAGGAGATAAGAGGAATCAACAGTCCCTACTAAGC
ACTGCTAATGTGGGCTTAGGCACTGCTTTGGGTACAGCATCAGGTGGCCCACACAGTGCT
CCCAATCTTAACACTCCAGGTCAGATAGACCCCAGCTCCATTGAGAGAGCCTATGCTGCT
CTGGGACTCACGTACCAGAGTAACCAGGTATCCTCTCAGCCTGCCCAACAAACA------
---------------------------CCTAGGCCACTCAACAATATGGGTAGCAACCCA
ATGGGTGTGAATGGGGCTGTTGGTGTACAACCACAGAGTCAACCATCTAACCTTCTTCAA
GATCCTATGTTGCATGTCAACATGAATGCTCAAAAT---CTCTTAAGTGATGGTAGTAGT
GTGGGCAATATGGGCTCACTGCCTGTGGCCACTCCAGCTGCTGGTCCTGGCATGAGAAAG
AACTGGCATGAGGACATCACCCAGGATCTGCGCAACCATCTCGTCCACAAACTTGTCCAG
GCCATCTTCCCTACCCCAGATCCAGCTGCACTGAAGGACCGGCGCATGGAGAATCTAGTG
GCTTATGCTCGTAAAGTAGAGGGGGACATGTACGAATCTGCAAACAGCAGGGCTGAGTAC
TACCACTTGCTAGCAGAGAAGATCTACAAGATACAGAAGGAACTGGAAGAGAAGCGGCGG
ATGAGGTTGCAGAAACAGGGTATGATG---------CCTGGAATGCTTCCTGCTGGGATG
CAGCAGGGACCCGGCATGGGGCAGCCACCACCAGGACTTCCCCCAGATGGCCCTCTATCC
GATCCATCCATGGTGCGGCCCACTGGACCAAATCAGATGGTTAACAGGATGCAGAACCCT
GCTGGAATGAATCCATTTAATCAA------ATA------CAGCCCATGGGTCAGAGATCC
ACTCCTCCACTTCCACTTAGTACACCCCTCAACCAGATGCCT------------ATG---
GGGCCTTCAAGGATGGCAACACCTAATGTTGCACAA------ATGCAGAATCAGTATCTA
CCATCCGGCCAGTTTCAGGGTTCAAGCCCAATGCATGGTACTGGGCCAGTTGGTATGGCA
CAACCTGGCCCTCAGGGTGGCATGGCCCATGCTCCAATTCCGACACCGCCGTTGCTGCCA
GCCAGTAGTCCTTTAGCCCAGCCTGCCTCGGTTGGGCTAGGCTCTCAGTCCATCAGCCTT
TCACACTGT---------------CCAGCTGTCCGGCAGAGCTCTCCCTCTCCAGCACGC
AGCCGCACACCAACTCCACACCTCACACCTCCAAGCCTACCAGGTTCACAGACTCCACAG
---CCT---CACACCCCCAGTTTGCCCCACTTAAACCTGGGTGCTGGTCAGCAGCAG---
------------------------------------------------------------
------CTACCTCAGCCTGCTAACACTGACAAAGCCATGCAACTA---CAGCAGCCAGTA
GGAGGGGCTCCCTCA---ACACCA---------------------------------AAT
GCTGCTCTTGCATCTCAGCATCCTCCCACTCCATTGTCTCAGAAGGGCTCTCTGCCAGTA
GATGGCCAGGCTGCTACTCCTGCTTCTGTAAGCAGTGCTGAGGCATCCTCCCAGCAGGCA
CCCTCCGAT---GTTACTGGCATTCTTGAGCCTAAGACTGAGCATGAGGATGAAGAAGAA
GAGGCAGAGGAATCCTCAATGATGGGAGGCAGAACTGGCAAGAAAGGAGATATAAAGGCT
GAGGAAATGCCTGAGATAAAGAAGGAGGAGCCTTCAAGTGATGGATGTAAAAGTATTCCC
ATGGAAACATCTGCAGCAGGGGAGGACAAAAAGCCTGAACTGAAAACTGAGCCTAAAGAA
GGTGATATTGGTTTAGGAACCCCT---------GGCACTCCAGCTGGAACACCTAATAAA
AAGAAACTCTTCAAACCTGAGGAGTTGAGACAGGCCCTAATGCCCACACTGGAGTGTCTC
TATCGCCAGGACCCGGAGTCTCTCCCCTTCCGCCAGCCTGTGGATCCATCACTCCTGGGA
ATACCTGATTATTTTGACATTGTAAAGAATCCTATGGACTTGTCTACTATAAAACGCAAA
CTTGACACGGGCCAGTATCAGGAGCCGTGGCAATATGTGGATGACATCTGCCTCATGTTC
AACAATGCCTGGCTGTACAATCGCAAGACTTCACGTGTATACAAGTACTGCTCCAAACTG
GCCGAGGTGTTCGAGCAAGAGATAGACCCTGTCATGCAGAGCCTTGGTTATTGCTGTGGG
AGAAAGCGGGAATTCTCCCCTCAAACTCTGTGCTGCTACGGCAAGCAGCTTTGCACTATA
CCTCGAGATGCTGCTTACTTTAGCTACCAGAACAGGTACCACTTCTGTGAGAAGTGTTTC
AACGAGATCCAGGGTGAAAGCGTGTCGTTAGGGGATGACCCATCCCAGCCGCAGACGTCA
ATCAACAAGGACCAGTTTGAAAAGAAGAAGAATGACACACTTGACCCCGAGTTATTTGTG
GAATGTATGGACTGTGGGCGTAAAATGCATCAGATCTGTGTTCTGCACAATGACACTATT
TGGCCTATAGGCTTTGTTTGTAACGAGTGTCTGAAAAAGTCCAACAAGAACCGCAAAGAA
AATAAATATTCTGCTAAAAGGCTGCCCCAGACTAAACTGGGCAACTACTTAGAAACTCGT
GTTAACGAATTTCTGAAGCGCCAAAACCACCCAGAATCTGGTGATGTCACTATTCGTGTT
GTCCATGTCTCTGAGAAGGTTGTAGAAGTCAAACCAGGAATGAAATCCAGATTTGTGGAC
AGTGGAGAGATGCCAGAGTCCTTCCCATATAAATCAAAAGCTCTGTTTGCCTTTGAGGAC
ATTGATGGTGCTGATGTCTGCTTTTTTGGCATGCATGTGCAGGAATACAGCTCAGATTGT
CCACACCCTAATCAAAGACGAGTATACATATCCTACTTGGACAGTGTGCACTTTTTTCAG
CCACGTTGTTTGAGAACAGCAGTATACCATGAGATTCTTATTGGGTATCTGGAGTATGTC
AAAAAATTAGGGTTTACTACAGGCCACATTTGGGCCTGCCCTCCCAGTGAGGGAGATGAC
TATATCTTCCACTGTCACCCTGCAGACCAAAAGATACCCAAGCCTAAGCGACTACAGGAG
TGGTACAAGAAGATGCTGGATAAAGCTGTGGCAGAGCGCATTGTACATGACTATAAGGAC
ATCTTCAAGCAGGCGACTGAGGATCGTCTCACTAGTGCCAAAGAGCTGCCTTATTTTGAG
GGTGACTTCTGGCCCAATGTGCTTGAAGAGAGCATTAAGGAGCTGGAGCAGGAGGAGGAG
GAGAGAAAACGGGAGGAGAACAGTACTTCCTGTGAAAGTGTAGATGCTACAAAGGGTGAC
AGCAAGAACGCCAAGAAAAAGAACAATAAAAAGACGAGCAAGAACAAGAGCAGTCTGAGC
CGAGCAAACAAAAAGAAGCCAGGGATGCCAAACGTGTCGAATGACCTGTCACAAAAACTT
TATGCCACCATGGAGAAGCATAAAGAGGTGTTCTTTGTCATCCGGCTGATTGCTGGGCCC
ATTTCTAATGCTCTTCCACCAATCATGGACCCCGATCCGTTAATGGCATGTGACCTGATG
GATGGACGAGATGCTTTCCTTACACTGGCACGGGACAAACACCTGGAGTTTTCCTCGTTA
AGGCGGTCCAAATGGAGTTCCATGTGTATGCTGGTAGAGCTGCACAACCAGAGCCAAGAT
CGATTCGTCTATACCTGTAATGAATGCAAACACCATGTTGAGACACGCTTCCACTGCACT
GTATGTGAGGATTATGACCTTTGCATCACTTGCTACAATACAAAGGGTCATGAGCACAAG
ATGGAGAAGCTGGGCTTGGGTCTGGATGATGAGAGCAACAGCCAAGCTGCAACCTCCATG
CAGAGTCCTGGTGACTCACGCCGTCTTAGCATTCAGCGCTGCATTCAGTCTCTGGTACAT
GCTTGCCAGTGCCGCAATGCCAACTGCTCACTTCCATCCTGTCAAAAGATGAAAAGAGTG
GTCCAGCATACCAAGGGCTGCAAGCGTAAAACCAATGGTGGTTGTCCTATCTGCAAGCAG
CTTATTGCACTTTGCTGTTACCATGCTAAACACTGCCAAGAGAACAAGTGTCCTGTGCCT
TTCTGCCTAAACATCAAGCAGAAACTGCGTCAACAGCAGCTCCAGCACCGGGTTCAGCAG
GCCCAGATGCTTCGGAGAAGGGTGGCTAGTATGCAAAGAACAGGCCAGCCACTAGGAAAT
GAGGGGTTGCCATCACCCAGCACTACTGGACCTGGGACACCCACAAGTACTCCATCTCCT
GCCCTACAGCCACCCACTCAGTGTCCAACTCCTGTCCCCCAGCCTTCTCCACAGCAACAG
CAGCAGCTTCAGCATCCCAACAGCCTTCCTCCATATGTGCAAAGACCTCCAGGTTCCTCT
CCACAGTCTATGGGGAAACCTGGTATGGGCCCAGCTAGTCTACCCCAGCAACAACAA---
CAGCCCTCTGGTCCTCCTCCTGCAGCCCTGGAAATGGCTTTGAAGATTCAGCGAGTGGCA
GAGACTCAAAGGCAAATGGCTAAACAAAAAAGCCTGCAGATGAATCAAGGGATGATGGCC
CTGCACCAGAGCCCTCAGGCTCAACCAATGGGCCTGAACCATGTGGGGCCCCAGGGATTA
CAAACCCAGACACAATCCACTGTAGCCAGGGCTCAAATGGAGCAGTGTGTGGTAGGAGCT
GGC---ATACAGCAAAACCAACTTCCTCAGCCACAGCAGCAGTGGGGAACCCCTAGCATA
CCCCCTCAGCAGAGACCAGGAATGTTGAGTCAAGCAGGAATGGTTGCTGGGCAACAACCA
CCACAGATGGTGCAGCAGCTTCCACAACAGGGGCAACCAAGAGTGGGTGTAGCTTCAGGA
ATTGGCAGTGGAGGTCTCCTTCAGAGTGCCTTGCAAGACCTTCTTGGAGCTCTGCGTTCC
CCCAGTTCCCCCCTTCAACAGCAACAGGTCCTGAAAATATTGCGCTCAAATCCTCAGCTT
ATGGCAACATTTGTCAAGCAGCGTGTGCCGAAATACCTTGGAAGAGGT---CCTGGTGCT
GGAGGTGCAGGCCCAGCA---------------------ACCGGCACTCAACCAGGTATG
CACATGGGTCAAGGG------------ACCGGCATGCCCCCTACGAACCCACTTCAGCAG
---CAACAGCGTTCCCTTATGGGTCAGCAGCAG---------------CAACAGCAACAT
GGTGTTATGCCTGGTCAAGGCTCAAACATG------ACCAGTATGTCACCCCAGTTCAAA
GAATTCATG---AGGAAACATTTG------------------------CAGCAGCAGCAG
------------------------CAGATGGGAAACCTTGGTCAGTTTCAGCATCCGCAA
TCACAGAATTATTCAGGACAGGTGGCAGCAGCCTTACAACAGAGATTGCAG---------
---CAGCAGCAACAGAATGCTATGAGTGGACTCCAGCAGCAACTACAG---CAGCCTCAG
CCTTCCCAGGCCATTATCCAGCAAGCACTGCACCAAAGGCTCCTCCAGCAGCAGGGTGGG
TCTCCTGCTCAGAATAATCCCATGAGCCCT------------CAACAGCCAATGTCCCAG
TCTCCGCATTTACAGGGCCACCAACTTTCCACTTCTCTTAGCAACCAAGTGAGGTCACCC
CAG------CCATCGCCACGACCCCAGTCTCTGCCACCAAACTCTAGTCCATCTCCTCGC
ATGCAACCCCAGCCTTCTCCACACCGCATCTCCCCCCAAACAGGCTCTCCACATACTGGC
ATGGTAGCACAACAGGCTAATGCTTTGGACCAAGCCCCATTTGGGTCA---GACCAGAAT
GCCATGCTTTCACAGCTTGGT------GGAATGGGGCCCCTGCATGGGCAAGGAGCTAAT
GACATG---ATGGCTGGCAGCAACCAAGACATGGGGACA------AATCACAGCTCATTA
AATTTAATG
>Gallus_gallus_0
ATGGCCGAGAATGTGGTGGAGCCGGGCCCGCCTTCAGCCAAGCGGCCTAAACTCTCCTCG
CCGGCGCTCTCCGTGTCCGCCAGCGACGGCACAGATTTTGGATCACTATTTGATCTGGAA
CATGACTTGCCAGATGAACTGATCAGCTCCACAGAACTGGGACTCACCAATGGAGGTGAC
ATTAATCAGCTGCAGACCAGCCTT---GGCCTGGCACAAGATGCTGCCTCTAAACACAAG
CAGCTGTCAGAACTTTTACGGGCTGGTAGCTCCCCAAATCTCAATATGGGGGTTGGTGGC
CCTGGCCAGAGCATGGCCGGCCAAACTCCACAAAACAGTCCTGGAATGGGAATGTTAAAC
AGCATGGTGAAAAGCCCCATGGCACAGGCTGGGTTGACTTCTCCCAGTATGGCGATGGGT
ACAAGTGGACCAAATCAGGGTCCTTCAGCCCAATCTACAGCAGGAATGATGAACAGTCCA
GTTAACCAGCCTGGCATGGGAATGAACACAGGGATGAATGCTGGCATGAATCCTGGGATG
TTGGCAGCA------GGCAATGGA---CAGGGGGTGATGCAGGGGCAAGTCATGAACGGT
TCGATTGGAGCGGGCAGAGGGCGACCAAATATGCCATACCCAAACCCAGGAATGGGAACT
GCTGGTAACTTGTTGGCTGAGACACTGCAGCAAGGCTCTCCGCAGATGGGGGGACAGGCT
GGACTGAGGGGGCCGCAGCCTGGAGCCATGAACAAGATGGGAATGATGAGCAATCCCAGT
CCTTATGGTCAGCCATATAGTCAGAATACTGGGCAGCAGATTGGAGCCAGTGGTCTCGGA
CCTCAGATGCAGAATAAAACTGGACTGCAAAATAGCTTACCGCAGTTTCAAATGGACAAG
AAGCCAGTTCCTGGGACAGGAATGCCTAACATGGGTCAGCAACAAGCTCCCCAAGTTCAA
CAAGCTGGGATGGGGCCAGCAGCTTCACAAGGAATGGGGTCTGGAGCTCCAACAGCAGAT
CCAGAGAAACGCAAACTCATTCAGCAACAACTAGTTCTCCTCTTACACGCTCACAAGTGT
CAACGGCGAGAACAGGCCAATGGTGAGGTGCGGCAGTGCAACCTCCCTCATTGCCGAACC
ATGAAGAATGTCCTGAACCACATGACACATTGTCAGGCTGGCAAATCTTGCCAGGTGGCA
CATTGTGCATCTTCTCGACAAATCATCTCGCACTGGAAGAACTGTACAAGACATGACTGT
CCTGTATGTTTGCCACTCAAAAATGCTGGGGACAAAAGAAACCAGCAATCGCTACTGGGT
GGAGCTGCAGTAGGACTTGCAAACACC---GGCTCCGTGGGTGTGGGGCAGCAGACTACG
CCCAGCATAAGCACTACCAGCCAGATAGACCCCAGCTCCATCGAGAGAGCCTATGCAGCC
CTTGGACTAACCTATCAAGGGAACCAGATGCAGACACAGTCTCAGGCTCAAGTGAAGAAT
CAGCAGCAAGGACAGTCACCCCAGGGTCTGCGCCCAATGAATCCTATGAGTGCAAATCCA
ATGGGAGTAAATGGAGGAGTAGGAGTT------------CAAACCCCCAGTCTGCTGCCT
GACTCAATGTTACATTCAACCATGAATTCCCAAAACTCCATGATGAGTGAAAGCGCCAAT
GTTGCTAGTCTGGGGGCTATGCCAACA---GCTCAGCCATCCAATACAGGAATTCGAAAG
CAGTGGCATGAAGATATTACTCAGGATCTTCGAAATCATCTTGTTCATAAATTAGTCCAA
GCCATATTTCCTACACCTGACCCTGCAGCATTGAAGGATCGGCGTATGGAGAATCTGGTG
GCATATGCTCGGAAAGTGGAAGGCGATATGTATGAATCAGCAAATAGCAGGGCAGAGTAT
TATCACTTGCTAGCTGAGAAGATCTATAAGATTCAGAAGGAGCTGGAGGAAAAGCGAAGA
ACCAGGCTGCAGAAGCAAAACATGATACCAAGTGCTCCAGGCATGCCACAGGCTCCTGTG
AATCAAGGGCCCAACATGGGACAGCCTCAGCCAGGGATGTCTGCAAATGGTCCTATAACT
GACCCAACACTGATACGTGCGAATGTGCCAAACCAGATGATGAATCGCATGCAGGCACAG
CCAGGAATGAATCAGTTTGGCCACATGAACATGCAGCTGTCACCGATGGGACCCCGGCAA
ACCCCTCCTCTTCAGCACCCTGGACAGCTAAGCCAGGCCGGGGCCATGAACCAGATGGGA
TTTCCTTCACGTATGCAACAACCAGGAGTTGGCCAACCTTCTGGTCAAAATCAGTTTCTG
CAGCAGAACCCATTCCCTGCTTCTTCCCCAGGAATGAATGCAGCAAGCATGCCTATGACA
CAAACTAGCAATCAGACACCAGTTTCTCAAGCACAAATGAACAGC---TCTTCCTGTCCT
GTGAATTCTCCTGCCATGGCTCCAGGTTCTCAAGGA------------------AGCCAT
ATTCACTGCCCACCTCTTCCACAGCCTCCCATGCACCGAAATTCTCCTTCTCCAGTACCT
AGTCGAACCCCAACACCTCACCATACACCCCCAGGCTTGGGATCGCAGCAAGCAGCAGCA
GTTCCCACC------CCTACTCCTCAG---ACAGTGCCACCCGGACCACAGTCACAAACT
ATGCATCCCCCGCAGAGGCAGCCAACACCTCCGCAGGCACAGCTGCCTCCACAAGTCCAG
CCTCCAGTTCCAGTTACCCCCTCTGCAGAG---------CAG---CAACAGCAACCCTTG
TCA---------------------CAGCAGAGTACAACAGCATCAGTTCCCACACCAACA
GCACCACTGCAGCCTCAGCACCCCACAACACCTTTGTCACAA---CCAGCTGTAAGCATT
GATGGGCAGGTGTCCAACCCACCATCCACCAGCAGCACAGAAGTGAACTCTCAGACTGCA
GCAGAGCAGCAGCAGCCACCTTTGCAGGAAGTGAAAATGGAGATAAAAACAGATGAAGGG
GAACCAGAA---------------------------------CAAACAGAGCTGCAGATG
GAGGAGAAATCTGAGGTTAAA---GTAGAACCAGCAGTGGAGGAATGTAAACCAGACCCA
ATGGAA------------CAAGAAGAGAAGAAAACAGAAGTGAAGACTGAAATGACAGAA
GGGGAAGAAAGACCTACAACTCCAGCTACTCAGTCTTCACCAGCAGCAGGACAGTCTAAG
AAAAAAATTTTCAAGCCAGAAGAGTTGCGGCAGGCACTTATGCCAACACTGGAGGCACTT
TACCGTCAGGACCCAGAGTCTCTTCCATTTCGGCAGCCTGTGGATCCCCAGCTACTAGGA
ATTCCTGATTATTTTGACATAGTGAAGAATCCCATGGACCTTTCTACTATCAAGAGGAAG
TTAGACACAGGGCAATATCAAGAACCATGGCAATATGTAGATGACATCTGGCTCATGTTC
AATAATGCCTGGCTCTACAACCGCAAAACATCCCGGGTATATAAGTACTGCTCAAAACTG
GCCGAGGTGTTTGAGCAAGAAATTGACCCAGTTATGCAGAGCCTTGGTTACTGCTGTGGA
AGAAAGTTGGAGTTCTCGCCACAGACTTTGTGTTGCTATGGCAAACAGCTATGCACAATC
CCTCGAGATGCCACTTACTACAGTTACCAGAACAGGTATCATTTCTGTGAGAAGTGCTTC
AATGAAATCCAAGGGGAGAGCGTTTCTCTGGGAGATGACCCTTCACAACCTCAAACCACG
ATAAACAAAGAACAGTTTTCAAAAAGGAAAAATGATACACTGGATCCTGAACTATTTGTT
GAATGTATAGAATGTGGAAGAAAAATGCACCAGATCTGTGTTCTTCACAATGAGATCATC
TGGCCTTCTGGCTTTGTCTGCGATGGCTGCCTGAAGAAAACAGGACGAACCAGGAAAGAG
AACAAATTCTCTGCTAAAAGGTTACCGGCTACAAGACTTGGTACCTTCTTAGAGAACAGA
GTCAATGACTTCCTAAAGCGGCAGAATCACCCGGAAGCAGGAGAGGTTACAGTTAGGGTG
GTACATGCATCTGACAAAACTGTCGAAGTAAAGCCAGGAATGAAAGCAAGATTTGTAGAC
AGTGGAGAGATGGCTGAGTCTTTCCCCTATCGAACAAAAGCGCTTTTTGCCTTTGAGGAG
ATTGATGGTGTAGACTTGTGCTTCTTTGGGATGCATGTGCAGGAGTATGGCTCAGACTGT
CCCCCACCCAATCAAAGGCGAGTGTATATATCTTACCTTGACAGTGTTCATTTCTTCCGC
CCTAAATGCTTGAGGACTGCTGTCTATCATGAAATCCTAATTGGATATCTAGAATATGTC
AAGAAATTAGGGTATACTACTGGACATATCTGGGCATGCCCACCAAGTGAAGGAGATGAC
TACATTTTCCATTGCCATCCTCCTGACCAAAAGATACCCAAACCCAAACGACTGCAAGAG
TGGTACAAAAAGATGCTGGACAAATCTGTGTCAGAGCGCATTGTTCACGACTACAAGGAT
ATATTTAAGCAGGCAACAGAAGACCGTCTGACAAGTGCAAAAGAGTTGCCTTACTTTGAA
GGGGACTTCTGGCCAAATGTTCTGGAGGAGAGTATTAAGGAACTCGAGCAAGAGGAGGAA
GAACGGAAGAGAGAAGAGAAC---ACTAGTAATGAAAGCACGGATGTGAGCAAAGGAGAC
AGCAAAAATGCCAAAAAGAAGAATAATAAGAAGACAAGTAAGAACAAGAGCAGTTTGAGT
CGTGGCAATAAGAAGAAGCCTGGCATGCCGAATGTGTCCAATGACCTTTCCCAAAAGCTG
TATGCCACTATGGAGAAGCACAAAGAGGTTTTCTTTGTCATCCGTCTCATTGCTGGCCCT
GCAGCCAACTCCCTTCCCCCCATCGTTGAGCCTGACCCACTCATTCCATGCGACCTGATG
GATGGGCGCGATGCTTTCCTTACCCTTGCTAGAGACAAGCACCTGGAGTTCTCCTCACTA
CGAAGGGCTCAGTGGTCAACCATGTGCATGCTGGTGGAGCTGCACACGCAGAGCCAAGAC
CGCTTTGTTTACACCTGCAACGAGTGCAAGCATCATGTGGAGACCAGATGGCACTGCACT
GTGTGTGAGGATTATGACCTGTGCATCACCTGCTATAACACTAAAAATCATGACCATAAG
ATGGAGAAATTAGGCCTCGGTCTAGATGATGAGAGCAACAACCAGCAGACTGCAACCACC
CAGAGCCCAGGTGACTCCCGCCGCCTGAGCATCCAGCGCTGCATCCAGTCCCTGGTCCAC
GCCTGCCAGTGCCGTAACGCCAACTGCTCGCTGCCATCCTGCCAGAAGATGAAACGGGTT
GTCCAACACACCAAAGGCTGCAAACGCAAAACCAACGGAGGGTGCCCCATCTGCAAGCAA
CTCATTGCTCTTTGCTGCTACCATGCAAAGCACTGCCAGGAGAACAAGTGCCCGGTGCCC
TTCTGCCTCAACATCAAACACAAGCTTCGTCAACAGCAGCTTCAGCACCGCCTGCAACAG
GCTCAGATGCTCCGAAGGAGGATGGCAAGTATGCAGCGGACCGGTGTGGTGGGCCAGCAG
CAGGGGTTGCCCTCACCGACACCGGCCACCCCGACAACTCCAACAGGCCAGCAACCCACG
ACGCCACAAACTCCTCAGCCCCAGCCTCCGCCCCAGCCTGCCTCG------------CAG
CCTCAGCCTGCGCCTCCCAACAGCATGCCACCCTACATGCCGAGAACTCAGCCCCCCAGC
GCTGTGTCCCAGGGCAAGGCAGGTGTGACTCCTCCAACTCCACCCCAGCCGCCTCAGCCA
CCAGTTCAGGGTCCTCCTCCAGCAGCGGTGGAAATGGCCATGCAGATCCAGAGGGCAGCG
GAGACCCAACGACAGATGGCGCAGGTTCAGATTTTCCAAAGGCCGATT------------
CAGCACCAGATGCCCCAG---------ATG---------------CCGCCCATGGGAATG
AATCCTCCGCAGATAGCCAGGGGTCCTGGTGGTCACATAGATCAAGGAATG---GGGCCG
GCGGGGATCCAG------------------CAGCAGCCGCCTTGGGTGCAGGGTGGCTTG
CCT---GCTCAACTGCAGCCGGGGATGCAGAGGCCATCCATGATGTCAGTAGCCCAGCCA
GGTCAGCCGATGAATATGGCACCTCAGCCAGGAATGGGCCAGGTACCTGGCGCTGCTCAG
CCAAAACAGCCACCTCTGCCCCAGGCGGCCTTACAGAACCTACTGCGGACACTCAGGTCT
CCCAGCTCACCCATGCAGCAGCAGCAGGTGCTTAACATCCTTCACTCCAATCCTCAGCTG
CTGGCTGCTTTCATCAAGCAGCGGGCCGCCAAGTACGCGGGGTCCCAAAACCCCCAGGGG
ATGCCTGGTCAGCCTGGCATGCCCCAGGGCCAGCCGGGGCTCCAACCGCAGCAGGCCATG
CAGGGGCAGCAGGGGGTGCACCCCAACGCAGCCATGCAGAACATGAACCCCATGCAGGGA
GGGGTGCAGAGGCCCAGCATGCCACAGCAGCAGCCGCCACAGCAGCCACAGCAAGCCATG
GCTGGGATGAATCCTCAGGCACAGCAGATGAATCACTCGGGGATGGCTCCTCAGTTCCGA
GACCTCCTGATGCGGCGGCAGATAATGCAGCAGCGC---------CAGCAGCAGCAGCAA
GGAGTGGGACCGGCGCTGGGGCCAGGGATGGCCAACCACAACCAGTTCCAGCAGCCCCAG
GGCGTCGGGTATCCGCAGCAGCAGCAACAGCAGCAGCAGCAACGGATGCAGCATCACATG
CAGCAGATGCAGCAAGGAAACATGGGACAGATAAGCCAGCTTCCCCAGGCCATGAGTGCA
GAGACAGGAGCCACTTTGCAGCAGGCTTTCCAGCAGAGGCTGCTCCAGCAGCAGATGGGG
TCCCCGGCTCAGCCCAATCCTATGAGCCCCCAGCAGCACATGCTGCCCAACCAGGCCCAG
TCCCCACACCTACAGGGCCAGCAGCTCCCTTCGTCGCTCACCAATCAAGTGCGCTCTCCG
CAGCCTGTACCCTCGCCACGGCCCCAGTCCCAGCCCCCCCATTCCAGCCCGTCCCCCCGG
ATGCAGCCTCAGCCTTCTCCGCACCACGTCTCCCCGCAGACCAGCTCCCCACATCCAGGA
CTGGTAGCTGCCCAGGCTAACCCCATGGATCAAGGGCACTTTGCCAGCCCGGACCAGAGT
GCAATGCTTTCCCAGCTTGCTAGCCCTGGTATGGCAGGCCTCCATGGTACAAGCGCCACG
GAACTGGGGCTCAGCTCTGAGAACTCAGACTTGAATTCAAATCTTTCACAGAGTACACTA
GACATACAC
>Gallus_gallus_o
ATGGCGGAGAACTTACTGGAC---GGGCCGCCCAACCCCAAGCGAGCCAAGCTCAACTCG
CCGGGCTTC------TCCGCCAGCGATAGCACAGATTTTGGATCTTTGTTTGACTTGGAA
AATGATCTTCCTGATGAGCTGATCCCCAATGGCGAGTTGGGCCTTTTAAACAGCAGT---
---------------------------AACCTCGTTCCAGATGCAGCTTCCAAACACAAA
CAACTTTCTGAACTTCTAAGGGGAGGCAGCGGCTCTTCCTTAAACCCAGGAATTGGAAAT
CCTGTCCAGGGGAGTCAAGTGCAAGGGCAGCCGAACAGTGCGAGTATCGGTAATCTGGGT
GCTATGGGTAAGAGCCCGTTAAACCAGGGAGACTCTTCTGCTGCAAAGCAAGTTGCCAGC
ACCTCTGGACCTTCGCAAACACTGAACTCTCAAGCACAAGTGGGGATGGTGAGCAGCCCT
ACATCACAGACTGGACCTGGAATGAATACTAATTTCAGTCAG---ACACACCAGAGCCTT
CTCAACAGTAATTCTGGTCACAGTCAGCAAGGA------CAAGGGCAGGTAATGAATGGA
TCTCTTGGGGCTGGAAGAGGAGGAGCAGGAATGCAATATTCTGCCCCTGCCATGGGGAAT
GCAGGCAGTGTGCTGGCAGAGACTTTAACCCAAGTATCTCCACAGATGGCTGGTCACACC
GGGCTGAACACAGCACAGACAGGAGCAATTACAAAAATGGGAATGGCAGGTAACACCAGC
CCCTTTGGGCAACCTTTCAGTCAAACTGGAGGGCAGCAGATGGGAGCGACGGGCGTGAAT
CCTCAGTTACCAAACAAGCCGGGCATGGCCAACAGTTTGCCTGCCTTCCCCGCTGACATC
AAGAGTACTCCAGTCACCAGTGTGCCCAACATGTCCCAGATGCAAACT---CAAGTGCAG
CAAGTGGGGATTGTACCAACG---------------ATGGCAACTGGACCAACAGCAGAC
CCGGAGAAGCGCAAACTGATCCAGCAGCAGTTGGTTTTGCTGCTTCATGCCCACAAATGT
CAGAGGCGTGAGCAGGCGAACGGAGAGGTGCGAGCCTGTGCTCTGCCACACTGCCGAACC
ATGAAGAATGTCCTCAACCACATGACGCACTGCCAGGCTGGGAAGGCCTGTCAAGTTGCT
CATTGTGCATCTTCGAGACAAATCATCTCCCACTGGAAGAATTGTACTCGGCACGACTGT
CCCGTGTGCCTTCCCTTGAAAAATGCCAGTGACAAGAGAAACCAACAGCCCCTCTTAGGG
TCTCCAGCTGGTGGAATGCAGAATTCCATTGGTTCAGTTGGAACAGGCCAGCAGAATAAT
CCATCGCTAAGTAATCCTAATCCGATTGACCCCAGCTCCATGCAACGAGCCTATGCTGCT
CTTGGACTCCCATATGGC---AACCAGCCTCAGACACAGTTGCAGCCCCAGGTACAACCA
GCACAGCCT---CAGGCTCACCAGCAAATGAGGACCATTAATGCATTGGGAGCCAACCAG
ATGAACCTTCCCACAGGA---GGAATAACAACAGAC---CAGCAAGCTAGTCTAATTTCT
GAAACTGCTCTTCCAACATCCCTTGGGACAAATAACCCCCTAATGAATGATGGCACAAAT
GTTGGAAACCTCAGCTCAATGCCAACGGCTGCACCTCCTTCTAGTACCGGGGTAAGGAAA
GCATGGCATGAACATGTCACTCAGGACCTGCGCAATCATTTAGTGCATAAACTTGTCCAA
GCCATCTTCCCCACTCCGGATCCGGCAGCACTGAAGGATCGCCGCATGGAGAACTTGGTG
GCTTATGCAAGGAAAGTTGAAGGAGATATGTATGAATCTGCCAACAGCAGGGATGAATAC
TATCACTTATTAGCAGAAAAAATCTATAAGATACAAAAGGAGCTAGAAGAGAAGCGGAGG
TCTCGTCTGCATAAACAAGGGATCTTGGGAACACAGCCAGCCTTACAGACGCCGGGACCT
------CAGCCCGGCATCCCACAGGCACAGCCTGTGAGGCCTCCCAATGGGCCTATGTCC
ATGACAACTGTG---------------CCT---------ATAAGTCGTATGCAGGTTTCT
CAAGGAATGAATCAGTTTAACCCCATGTCCATGCCACAAGCACCCATGGGACCCCGTGCA
GCTTCTCCAATGAACCATCCTGTACAGATGAACAACATGGGCGCTGTTCCTGCAATG---
TCTCCTTCCCGAATGCCTCAGCCACAGATGGGTCAGGCTCCTACCCAGAACCAATTCCTG
CCCCAGAATCAGTTTCCAGCTTCCACAGGGGCTATGAATGTGAACAACGTTGGCATGGGC
CAGTCAGCAGCCCAGGCAGGGGTGGCACAGGGGCAGGTTCCCAGT---GCTGCTCTTCCC
AACTCCATGAACATGCTAGGACCACAGAGT------------------------GGTCAG
CTA---TGCCCACCAGTGACCCAGCCGCCTCTGCATCAGACTACACCTTCCACTGCTGCT
GGGATGCCGCCTATTCAGCACCAAACACCAACTGGAATGACTCCTCCTCAGACTCCATCC
ACACCAGTCCAAACCCCTACACCGACCCCGTCTGTTCCCAACGCGACCCAGACACAA---
---------------------------------------------------------AGC
ACGCCTACGGGACAGACTGCAGCACAGGCTCAAGTCACACAG---CCTCAGACCCCAGTT
CAGCCCCAGTCTGTGCCAACCCCACAGCCTTCC---------------CAGCAACAGCCA
ACATCTGTGCAGGCACAGCCACCTGGCACTCCACTATCCCAGGCAGCAGCT---AGTATT
GATAACAGGGTCCCCACCCCTGCCTCAGTTGCTAGTGCTGATACGAATTCCCAGCAACTA
GGACCAGAT------GCACCAATGCTAGAAAGCAAATCAGAAGTTAAAACTGAAGAAACT
GAGCCAGAGACTAGTGAGACACAAGTGGAAGCTAAGACTGAG------------------
GAGGAGGATTTATCACAAACAAAGGAGGAAACAGATGGAACTGAGCTGAAACAAGAGCCA
ATGGAA------------ATAGAAGAAAAGAAGCCTGAAATAAAAGTAGATGCTAAGGAG
GAAGAGGAAAGTGGCACTAATGGAACCACTTCACAATCCACATCGCCATCTCAGCCCCGC
AAAAAAATTTTCAAACCCGAGGAGCTGCGCCAGGCACTCATGCCCACGCTGGAAGCCCTG
TACCGGCAGGACCCGGAGTCTCTGCCTTTCAGGCAGCCCGTGGATCCCCAGCTCTTAGGG
ATTCCGGACTACTTTGACATTGTGAAGAATCCTATGGACCTCTCAACCATTAAACGTAAA
CTAGACACGGGGCAGTACCAGGAGCCCTGGCAGTACGTGGACGACGTGTGGCTGATGTTC
AACAACGCCTGGCTTTACAATCGCAAGACTTCCAGGGTCTATAAGTTTTGCACTAAACTG
GCAGAGGTGTTTGAACAAGAAATTGATCCCGTTATGCAATCCCTTGGCTACTGCTGTGGG
CGCAAGTATGAGTTTTCTCCACAGACCTTGTGCTGCTATGGCAAGCAGCTGTGTACTATC
CCTCGTGATGCTGCCTATTACAGCTACCAGAATAGGTATCACTTCTGTGAGAAGTGTTTC
ACTGAAATCCAGGGGGAGAATGTCACCCTGGGTGATGACCCTTCCCAGCCTCAAACAACC
ATCTCTAAAGATCAGTTTGAGAAGAAGAAGAATGACACGCTAGATCCTGAGCCGTTTGTT
GACTGCAAGGAGTGTGGTCGGAAGATGCACCAGATTTGTGTATTACATTATGATATTATT
TGGCCTTCAGGGTTTGTCTGTGATAATTGTCTGAAGAAAACTGGTAGAACACGGAAGGAA
AACAAGTTCAGTGCTAAAAGGCTGCAGACCACCCGCTTGGGAAACCATTTGGAGGACAGA
GTGAACAAGTTTCTGAGGAGACAGAATCATCCCGAGGCCGGAGAGGTCTTTGTCAGAGTG
GTAGCAAGTTCAGATAAGACAGTAGAAGTTAAACCAGGGATGAAATCCAGATTTGTGGAT
TCTGGGGAGATGTCAGAATCCTTCCCTTACCGTACCAAAGCTCTGTTTGCTTTTGAGGAG
ATAGATGGAGTAGATGTCTGCTTCTTTGGCATGCATGTGCAGGAGTATGGCTCGGACTGC
CCCCCTCCAAACACAAGACGTGTGTACATATCGTATCTAGATAGTATTCATTTCTTCCGC
CCCCGTTGTCTCCGAACTGCAGTTTATCATGAAATCCTCATTGGATATTTGGAGTACGTG
AAGAAACTTGGGTATGTGACAGGACACATCTGGGCCTGTCCCCCAAGTGAAGGAGATGAC
TATATTTTTCATTGCCATCCACCTGATCAGAAAATTCCCAAGCCCAAACGCTTACAGGAA
TGGTATAAGAAGATGCTGGACAAGGCATTTGCTGAGAGAATCATTCACGACTACAAGGAC
ATCTTCAAACAAGCAACTGAAGACAGGCTGACGAGTGCCAAGGAGCTGCCTTACTTTGAA
GGTGATTTCTGGCCCAACGTGCTGGAAGAAAGCATTAAAGAGCTGGAGCAGGAGGAGGAG
GAAAGGAAGAAGGAAGAAAGCACTGCAGCCAGTGAAACAACAGAGGGAAGCCAGGGTGAC
AGCAAGAACGCCAAGAAAAAGAACAACAAAAAAACCAACAAGAATAAGAGTAGCATCAGC
AGAGCTAACAAGAAGAAACCCAGCATGCCAAACGTGTCCAATGATCTGTCTCAGAAGCTG
TATGCCACCATGGAGAAGCATAAAGAGGTCTTTTTTGTGATTCATTTACACGCTGGGCCT
GTAATTAACACTCTGCCTCCCATTGTGGACCCCGACCCACTGCTGAGCTGCGATCTGATG
GATGGGCGGGATGCCTTCCTCACCTTAGCCAGAGATAAGCACTGGGAGTTCTCCTCGCTG
CGCCGATCCAAGTGGTCCACGCTCTGCATGCTGGTAGAGCTCCACACCCAAGGGCAGGAC
CGCTTTGTTTATACGTGCAATGAGTGCAAGCATCATGTGGAGACGAGGTGGCATTGCACT
GTGTGCGAGGACTACGACCTCTGCATTAACTGCTACAACACTAAGAGCCATGACCACAAG
ATGGTTAAGTGGGGCCTGGGTCTGGACGATGAGAGCAACAGCCAAGGGGAGCAGCAGTCG
AAGAGCCCCCAGGAGTCGCGACGGCTGAGCATCCAGCGCTGCATTCAGTCCCTCGTCCAC
GCCTGTCAGTGCCGCAACGCAAACTGCTCGTTGCCATCCTGCCAGAAGATGAAACGGGTT
GTGCAGCACACCAAGGGCTGCAAGCGCAAGACCAACGGCGGCTGCCCGGTGTGCAAACAG
CTCATAGCTCTTTGCTGCTACCATGCCAAACACTGCCAAGAGAACAAATGCCCCGTGCCA
TTCTGTCTCAACATCAAACACAAGCTCCGGCAGCAGCAGATCCAGCACCGCCTGCAGCAG
GCTCAGCTCATGCGCAGAAGGATGGCTACCATGAACACCCGAAACGTGCCTCAG------
CAAAGTTTGCCTTCTCCTACCTCAGCAACGCCTGGTACCCCCACG---CAGCAGCCAAGC
ACGCCGCAAACACCGCAGCCT------CCTCCCCAGCCCCAGCCTTCCCCTGTAAGT---
---------------CCGGCCGGCTTTCCCAAT---GTGTCCAGAACTCAGCCC------
CCCGTTTCGACAGGAAAACCCGCCAACCCGGTTGCAGCCCCTCCA---------------
CCTCCGGCTCAGCCGCCGCCGGCCGCGGTGGAAGCGGCTCGGCAGATCGAGAGAGAGGCT
GCCCAGCAGCAGCAGCAGCAG------------CTCTACAGGGTCAACGGTTTGCCTCCT
------------------------CGCCCGGGGCTCGTAAAC------------------
------------------GTGGGTTCGGTGAGCCAGATGCAGGTCGGCATGAAT------
---------CCCATGTCCAACATGCCTGGG---------CAGTGGCAGTCGCCTCCCATG
CCGCAGCAGCAAATGCAGCCGGGAATGGCGAGGCCGGTCATGCCGATGGCGACGGCGCAA
GCG---------GCCGGGCCGAGGATGCCGGGC------------------------CAG
CAGCCGCCGCGGAGCATCCCTCCAAATGCACTTCAGGACTTGCTGAGGACCTTGAAATCA
CCGAGTTCTCCGCAGCAGCAGCAGCAGGTTCTTAATATCCTTAAGTCCAACCCTCAGCTT
ATGGCAGCTTTTATAAAGCAAAGAACGGCCAAATACGTGGCTAACCAGGGGATGCAGCCG
CAAGCGGGTCAGCCTGGCATGCCGCAGACCGGC---------ATGCAACAGCCGGGCATG
CAC---GCTCAG---------------CCGGGATTGCAGAACATGAACGCGATGCAGGCG
GGAGTGCAGAGACCGAGCGTTCCTCAGCAAGGG------------AATCCGCAGGGACAA
GCGATCATGCCCGGCCACAACACTAGCATG------GCAAGCATGAATCCGCAGTACCGA
GAGATCCTGAGAAGGCAACTGCTG------------CAGCAGCAACAGCAGCAGCAGCAG
CAAGGAGGGGCTGGCATGGCGGCAGGGATGGCCGGCCACAGCCAGTTCCAGCAGCCCCAA
GGAGGAGGTTACCCG---------CAAGCCATGCAGCAGCAGCGGATGCAGCAGCATATA
TCG------CAGGGGGGGTCCATGGGACAGATGGGACAGCTGAACCAG---CTGGGGGCG
GACGGCACTCCCAACATCCAGCAGGCGCTGCAGCAGAGGATCCTGCAGCAGCAGATAGGC
TCTCCGGGCCAGCCCAACCCCATGAGCCCACAGCAGCACATGCTCTCAGGACAACCGCAG
GCGTCTCATCTCCCCGGCCAGCAGATCGCCACCTCCCTCAGCAGCCAGGTGCGGTCCCCG
GCGCCCGTTCAGTCTCCCCGCCCCCAGTCCCAGCCGCCACATTCCAGCCCGTCCCCGCGG
ATTCAGCCCCAGCCGTCGCCGCACCACGTCTCGCCCCAGACTGGTTCCCCCCACCCAGGA
CTCGCAGTCACTATGGCTAGCTCCATGGATCAGGGACACTTGGGCAACCCGGAACAGAGT
GCAATGCTTCCACAACTAAACACCCCCAACAGGAGTGCGTTG------------TCAAAC
GAATTGTCTCTGGTCGGTGATACCACCGGG---------------------GACACGTTA
GAAAAATTG
>Tupaia_chinensis_0
ATGGCCGAGAATGTGGTGGAACCGGGGCCGTCTTCAGCCAAGCGGCCTAAACTCTCATCT
CCGGCCCTCTCGGCGTCGGCCAGCGATGGCACAGATTTTGGATCTCTGTTCGACTTGGAG
CATGATTTACCAGATGAATTAATCAACTCTACAGAATTAGGACTAACCAATGGTGGTGAT
ATTAGTCAGCTACAGACAAGTCTT---GGCATAGTACAAGATGCAGCCTCTAAACATAAA
CAGCTGTCAGAATTGCTACGGTCTGGTAGTTCCCCTAACCTCAACATGGGAGTTGGTGGC
CCAGGCCAAGTTATGGGCAGCCAGGCCCAACAGAACAGTCCTGGATTGGGTTTGATAAAT
AGCATGGTCAAAAGCCCAATGGCACAGGCAGGCTTGACTTCTCCCAACATGGGGATGGGT
ACTAGTGGACCAAATCAGGGTCCCACA---CAATCTGCAGCAGGTATGATGAACAGTCCA
GTAAATCAGCCTGCCATGGGAATGAACACAGGGATGAATGCTGGCATGAATCCTGGAATG
TTGGCTGCA------GGCAATGGA---CAGGGGATAATGCCTAATCAAGTCATGAATGGT
TCGATTGGAGCCGGCCGAGGGCGACCAAATATGCAGTACCCGAACCAGGGAATGGGAAAT
GCTGGCAACTTACTGACTGAACCACTGCAGCAGGGCTCTCCCCAAATGGGAGGACAGACA
GGATTGAGAGGCCCCCAGCCT---------CTCAAGATGGGAATGATGAGCAACCCCAAT
CCTTATGGTTCACCATATACTCAGAATTCGGCACAGCAAATTGGAGCTAGTAGCCTTGGT
CTTCAGATTCAGACAAAGACTGTACTACCAAATAGCTTATCTCCATTTGCAATGGACAAA
AAGGCAGTTCCTGGTGGAGGAATGCCCAGCATGGGCCAACAACCAGCCCCACAGGTCCAG
CAGCCAGGCCTGGTGACTCCGGTTGCCCAAGGGATGGGTTCTGGAGCACACACAGCTGAT
CCAGAGAAGCGCAAGCTCATCCAACAACAGCTTGTTCTCCTTTTGCATGCTCACAAGTGC
CAGCGCCGGGAGCAGGCTAATGGGGAAGTACGGCAGTGCAACCTTCCCCACTGTCGTACA
ATGAAGAATGTCCTAAACCACATGACCCACTGCCAGTCAGGCAAGTCTTGCCAAGTGGCA
CACTGTGCATCTTCTCGACAAATCATTTCACACTGGAAGAATTGTACAAGACATGATTGT
CCTGTGTGTCTCCCCCTCAAAAATGCTGGGGATAAGAGAAATCAGCAGTCAATTTTGACT
GGCGCACCTGTTGGACTTGGGAATCCT---AGTTCTCTAGGAGTGGGTCAGCAGTCTACT
CCAAGTCTAAGTACTGTTAGTCAGATTGATCCCAGCTCTATAGAAAGAGCTTATGCAGCT
CTTGGACTACCCTACCAAGTAAGTCAGATGCCAGCTCAACCCCAGGTGCCAGCGAAGAAC
CAGCAATCTGGGCAGTCTCCACAAGGCATGCGGCCCATGGGCAACATGAGTGCTAGTCCT
ATGGGAGTAAATGGAGGAGTAGGGGTT------------CAAACACCAAATCTTCTCTCT
GACTCGATGTTGCATTCAGCCATAAATTCTCAAAACCCAATGATGAATGAAAATGCCAGC
GTGGCCTCCCTGGGTCCTATGCCAACAGCAGCTCAACCATCCAGTACAGGTATTCGGAAA
CAGTGGCATGAAGATATTACTCAGGATCTTCGAAATCATCTTGTTCACAAACTTGTTCAA
GCCATATTTCCTACTCCGGATCCTGCTGCTTTGAAAGACAGACGGATGGAAAACTTAGTT
GCATATGCTCGAAAAGTGGAAGGGGACATGTATGAATCTGCGAATAACCGAGCGGAATAC
TACCACCTTCTAGCTGAAAAGATCTATAAGATTCAAAAAGAACTAGAAGAAAAACGGAGA
ACTAGATTACAGAAACAAAACATGCTACCAAATGCTGCAGGCATGGTACCAGTTTCCATG
AATCCTGGACCTAACATGGGACAACCACAACCAGGAATGGCTTCTAATGGTCCTCTTCCT
GACCCAACTATGATCCGCGGCAGTGTGCCAAATCAGATGATGCCTCGGATAACTTCACAA
CCTGGTTTGAATCAATTTGGTCAGATGAGTATGCCTCAGCCCCCTATTGGACCCCGGCAA
ACCTCTCCACTTCAACATCATGGACAGTTAACTCAGCCTGGCCCTCTCAACCCTATGGGC
TATGGGCCTCGCATGCAG---------------CAGCCTTCCAGCCAGAGCCAGTACCTG
CCCCAGACTCAGTTCACA------TCGCAGGGAATGAATGTAACAAATATGCCTTTGGCT
CCATCTAACAGTCAAGTACCCGCTTCTCAAGCACAAATGTCCAGT---TCTTCCTGCCCA
GTGAATTCTCCTATTATGCCTCCTGGGTCACAAGGG------------------AGCCAC
ATTCACTGTCCCCCCCTCCCTCAACCAAGTCTGCATCAGAACTCACCTTCTCCTGTACCT
AGCCGTACACCCACCCCTCACCATACTCCCCCAAGCATAGGGGCTCAGCAGCCACCAGCA
GCCCCTGTT------CCTACCCCTCCT---GCCATGCCACCAGGGCCACAATCCCAGGCT
CTACATCCTCCTGCCAGGCAGCCTACACCTCCACCAACACAACTTCCTCCCCAAGTGCAG
TCTTCACTTCCTGCTGGTCCTTCAGCTGAC---------CAGCCCCAACAGCAGCCTCGC
TCA---------------------CAGCAGAGCACAGCAGCCTCTGTTCCTACACCAACA
GCGCCACTGCTGCCTCCACAGCCTGCAACTCCACTTTCTCAG---CAAGCTGTAAGCATT
GAAGGGCAGGTATCAAACCCTCCATCTACTAGCAGCACAGAAGTGAATTCTCAGACCATT
CCTGAGAAGCAA------CCTTCACAGGAAGTGAAGATGGAGACTAAAATGGAAGTGGAT
CAACCAGAA---------------------------------ACAGCAGATACCCAACCA
GAGGATATTCCAGAGAGTAAA---------------GCAGAAGATTGTAAAGTGGAACCT
TCAGAA------------ACGGAGGAGAGAGGCACTGAATTAAAAACTGAGATAAAAGAG
GAGGAAGATCAGCCAAGTATTTCAGCTACCCAGTCATCTCCAGCTCCTGGACAGTCAAAG
AAAAAGATTTTCAAACCAGAAGAATTACGACAAGCATTGATGCCAACATTGGAGGCACTT
TATCGTCAGGATCCAGAATCCCTCCCCTTTCGTCAACCTGTGGACCCTCAGCTTCTAGGA
ATCCCTGATTACTTTGATATTGTGAAAAGCCCCATGGACCTTTCTACCATCAAGAGAAAG
TTAGACACTGGACAGTATCAGGAACCCTGGCAATATGTGGATGACATTTGGCTTATGTTC
AACAATGCATGGTTATATAATCGGAAGACGTCAAGGGTATACAAATACTGCTCCAAGCTG
TCTGAGGTCTTTGAACAAGAAATCGACCCAGTCATGCAAAGCCTTGGATATTGTTGTGGT
AGAAAGTTGGAGTTCTCTCCACAGACACTGTGTTGCTATGGCAAACAGTTATGCACAATC
CCTCGTGATGCCACATACTACAGTTACCAGAACAGGTATCATTTCTGTGAGAAGTGTTTC
AATGAAATCCAAGGGGAGAGCGTTTCTTTGGGGGATGACCCTTCCCAGCCTCAAACTACA
ATAAATAAAGAACAGTTCTCCAAGAGAAAGAACGACACACTGGACCCTGAACTATTTGTT
GAATGTACGGAATGTGGAAGAAAGATGCATCAGATCTGTGTCCTTCATCATGAGATCATC
TGGCCTGCTGGATTTGTCTGTGATGGCTGTTTAAAGAAAACTGCCCGAACTAGGAAAGAA
AATAAGTTTTCTGCTAAAAGATTGCCATCTACCAGACTTGGCACCTTTTTGGAGAATCGT
GTGAATGACTTTCTGAGGCGACAGAATCACCCTGAGTCAGGAGAGGTCACTGTTAGGGTA
GTTCATGCTTCTGACAAAACTGTGGAAGTCAAACCAGGCATGAAAGCAAGGTTTGTAGAT
AGTGGGGAGATGGCAGAATCCTTCCCATACCGAACCAAAGCCCTCTTTGCCTTTGAAGAG
ATTGATGGGGTTGACTTGTGCTTCTTTGGCATGCATGTTCAAGAGTATGGCTCCGACTGC
CCTCCACCCAACCAGAGGAGAGTGTACATATCTTACCTTGATAGTGTTCATTTCTTCCGT
CCTAAGTGCTTGAGGACTGCAGTCTATCATGAAATATTAATTGGATATTTAGAATATGTC
AAGAAATTAGGATACACAACAGGGCATATTTGGGCATGTCCACCCAGTGAAGGGGATGAT
TACATCTTCCATTGCCATCCTCCTGACCAGAAGATACCCAAGCCCAAGCGACTGCAGGAG
TGGTACAAGAAGATGCTGGATAAGGCTGTGTCTGAGCGTATTGTCCACGACTACAAGGAT
ATTTTTAAGCAAGCTACTGAAGACCGATTAACAAGTGCAAAAGAATTGCCTTATTTTGAG
GGTGATTTCTGGCCCAATGTTCTGGAAGAGAGCATTAAAGAGCTGGAACAGGAGGAAGAA
GAGAGAAAACGAGAAGAAAAC---ACCAGCAACGAAAGCACAGATGTGACAAAAGGAGAT
AGCAAAAATGCTAAAAAGAAGAATAATAAGAAAACCAGCAAAAACAAGAGCAGCCTGAGT
AGGGGCAACAAGAAAAAACCTGGCATGCCCAACGTGTCCAATGACCTCTCACAGAAACTG
TACGCCACCATGGAGAAACATAAAGAGGTCTTCTTTGTGATCCGCCTCATCGCTGGCCCT
GCAGCCAACTCCCTGCCTCCCATCATCGATCCTGATCCTCTCATCCCCTGCGATCTCATG
GATGGTCGGGATGCATTTCTCACCCTTGCAAGGGATAAGCATCTGGAGTTCTCTTCTCTC
CGCCGAGCCCAGTGGTCCACCATGTGCATGCTGGTAGAACTACACACACAGAGCCAAGAC
CGCTTTGTGTACACGTGCAATGAGTGCAAGCACCATGTGGAGACACGCTGGCACTGCACT
GTCTGTGAGGATTACGACTTGTGCATCACCTGCTATAACACTAAAAACCATGACCATAAA
ATGGAGAAACTAGGCCTTGGCTTAGATGATGAGAGCAACAACCAGCAGGCCGCAGCCACC
CAGAGCCCAGGAGACTCTCGTCGCCTGAGCATCCAGCGCTGCATCCAATCTCTGGTCCAT
GCTTGCCAGTGCCGGAATGCCAACTGCTCCTTGCCTTCCTGCCAGAAGATGAAGCGGGTC
GTGCAGCACACCAAGGGCTGCAAACGGAAAACCAATGGTGGGTGCCCCATCTGCAAGCAA
CTCATTGCTCTCTGCTGCTACCATGCCAAGCACTGCCAGGAGAACAAGTGCCCTGTGCCG
TTCTGCCTAAACATCAAGCAAAAGCTCCGGCAACAGCAGCTGCAGCACCGGTTGCAGCAG
GCCCAGATGCTGCGCAGGAGGATGGCCAGCATGCAGCGGACTGGGGTCGTGGGCCAGCAG
CAGGGCCTGCCTTCTCCAACTCCGGCCACTCCAACTACACCAACTGGCCAGCAGCCAGCC
ACCCCACAGACGCCCCAACCCCAGCCAGCC------------TCT------------CAG
CCTCAGCCTACACCCCCCAACAGCATGCCACCCTACTTGTCCAGGACTCAGGCTGCCGGC
CCTGTGTCCCAGGGTAAGGCAGCAGTGACCCCTCCAACCCCACCTCAGACTGCTCAGCCA
CCCCTTCCAGGACCCCCACCTGCAGCAGTGGAAATGGCAATGCAGATTCAGAGGGCAGCT
GAGACACAGCGCCAGATGGCCCATGTGCAAATTTTTCAAAGGCCAATC------------
CAGCACCAGATGCCCCAGATGGCTCCCATG---------------GCCCCTATGGGTATG
AACCCGCCTCCCATGGGCAGAGGGCCCAGTGGGCATTTGGAGCCAGGGATG---GGGCCT
ACAGGGATGCAA------------------CAACAGCCACCTTGGGCCCAAGGAGGATTG
CCTCCCCAGCAACTGCAGTCTGGAATGCCAAGGCCAGCCATGATGTCAGTGGCACAGCAT
GGTCAGCCCTTGAACATGCCTCCCCAGCCAGGATTGGGCCAGGTA---GGTGTGAGCCCA
CTCAAACCAGGCACTGTGTCTCAGCAAGCCTTACAGAACCTTTTGCGGACTCTCAGGTCT
CCCAGCTCTCCCCTACAGCAGCAACAGGTGCTTAGTATTCTTCACGCCAACCCCCAACTG
TTGGCTGCGTTCATCAAGCAGCGGGCTGCCAAGTACGCCAACTCT---AATCCACAGCCC
CTCCCTGGGCAGCCGGGCATGTCCCAGGGGCAGCCAGGGCTGCAGCCA---CCTACCATG
CCAGGTCAGCAGGGGGTCCACTCCAGTCCAGCCATGCAGAACATGAACCCCATGCAGGCA
GGCGTCCAAAGGGCTGGCCTGCCCCAGCAACAACCACAGCAGCAGCTCCAGCCACCCATG
GGAGGGATGAGCCCTCAAGCTCAGCAAATGAACCACAACGCCATGCCTTCACAGTTCCGA
GACATCTTAAGACGACAGCAGATGATG------------------CAGCAGCAGCAACAG
GGAGCAGGGCCCGGAATAGGCCCTGGAATGGCCAACCATAACCAGTTCCAGCAGCCCCAA
GGAGTTGGCTATCCCCCACAGCAGCAGCAGCAACAGCAGCAGCGAATGCAGCATCACATG
CAACAAATGCAGCAAGGGAATATGGGACAGATGGGCCAGCTCCCCCAGGCATTGGGAGCA
GAGGCAGGGGCCAGTCTG---CAGGCCTATCAGCAACGACTTCTTCAGCAGCAGATGGGG
TCTCCTGCTCAGCCCAACCCCATGAGCCCCCAACAGCATATGCTCCCAAATCAAGCCCAG
TCCCCACACCTACAAGGCCAGCAGATCCCTAATTCTCTCTCCAATCAAGTGCGCTCCCCC
CAGCCTGTCCCCTCTCCACGGCCACAATCCCAGCCCCCCCACTCCAGCCCTTCCCCGAGG
ATGCAACCTCAACCTTCTCCACACCACGTTTCCCCACAGACCAGTTCCCCACATCCCGGA
CTGGTAGCTGCCCAGGCCAACCCCATGGAACAAGGGCATTTTGCCAGCCCGGACCAGAAT
TCGATGCTCTCTCAGCTTGCTAGCCCAGGCATGGCAAACCTCCATGGTGCAAGCGCCACG
GACCTGGGACTCAGCACCGATAACTCAGACTTGAATTCAAACCTCTCACAGAGTACACTA
GACATACAC
>Amphiprion_ocellaris_0
ATGGCCGATAATGTCCTGGAGTCCGGCCCGCCTTCAGCCAAGAGGCCCAAGCTGTCCTCT
CCAGCTCTCTCAGTGTCTGCCAGTGATGGAAATGATTTTGGTTCACTCTTTGACCTAGAG
CATGACCTACCAGATGAGCTTATCAGTTCTTCGGACCTGGGACTGACCAATGGAGGGGAT
GCCAGCCAACTTCATACCAGCCTTGGAGGAGGTGGCCAGGATGCAGCTACAAAACACAAG
CAGCTCTCTGAGCTACTGCGTGCTGGAGCACCAGCACAGCAGGGT---------------
---------GGTCCTACTTCCAATAGCACACCACCCGCGGCTTCAATGGGGATGATGGGG
AGTGTCAGTGTCTCCACTGGTGGA---------------------CTTCAAGGGATGACC
CCCCAGGGC------CAGCAG---------------CAGCCGGGACTAATG---------
---CAGCAGGTT------------------GGAATGGTTGGAGGGATCAATCGGGCCATG
ATGGGTGCCCAGAAGGGCAACACTCAACAAGGGCTGATGGGGGGACAAGTAGTAAATGGC
TCG---------------------CCTAGAATGGGTTACCCTAGTGCCGGCATGGGTAAC
AGTAGTAATCTTCTGGCTGAAACCCTACAGCAGGGGGGTCAGCAAATGGGGGGTCAGGCA
GGGATGAGACCACAGCAACCTGGAGCACTGAACAAGATGAATATGATGGCCAATGCGGGC
CCCTATGGTGGTCCGTACGGCCAGTCTGCTGGCCAGGGACTACCTGGAGCAGGGCTGGGC
CCACAGCTCCAGAATAAGGCAGGTCTACCCAACAACATGGCCCAGTTCAACATGGACAAG
AAGGCACCACCGGGTCAAGCTATGCCTGGAATGGCG------CAGCAGCCTGGAGCTGTT
GGAGCAGCAGCAGTGGGAGGGGCCCAGGTTGGATTAGGCGCAACGCCCCCTACTGCAGAC
CCCGAGAAGCGGAAACTGATTCAACAGCAGCTGGTCCTCTTGCTCCACGCGCACAAGTGC
CAACGGAGGGAGCAAGCCAACGGGGAAGTGCGGCAGTGCAACCTGCCCCACTGCCGCACC
ATGAAGAACGTGCTCAACCACATGACTCATTGCCAGGCTGGCAAGTCCTGCCAGGTGGCG
CACTGTGCCTCATCCAGACAGATCATCTCGCATTGGAAGAATTGCACACGACACGACTGT
CCTGTATGCCTGCCACTGAAAAATGCTGGAGACAAGAGGAACCAGCAGTCTCTTGTCAAC
AGCGCAGGGATGGGTTTAGTGAACTCTTTAGGTTCTGCGCCAGGTGGACAGTCCAACACC
CCGAACCTGAACCCTCCCAACCAGATTGACCCCAGCTCCATAGAGAGGGCCTACGCTGCG
CTAGGCCTCACTTACCAGGGCAACCAGATGCCACAGCAGTCACCACAGGCCAACATGCCA
AACCAAGGGCTGCAGGGGCAGGCTGGGATGAGGACCGTAAACACCCTGGGAGGAAACTCT
ATGGGAGTGAATGGTGGAGTGGGGGTGCAGCCTCCTAACCAGCAGTCCGCTCTACTGCCA
GACGCCATGTTGCACAACAGCATGAATGCACAGAGT---TTGATGAATGAT------GGT
GTAGGGAACCTGGGCTCCATGCCCACAGCCACTCCACCTTCTGCTGCAGGCATGAGGAAG
TCTTGGCACGAAGACATCACGCAGGACCTCCGTAACCACCTTGTCCACAAGCTTGTGCAG
GCCATCTTCCCCACTCCAGACCCAGCTGCACTAAAGGACCGGCGGATGGAAAATTTGGTG
GCTTATGCTCGGAAAGTAGAAGGGGACATGTACGAGTCAGCCAACAGTAGGGCAGAGTAC
TACCACCTGCTGGCAGAGAAGATCTACAAAATCCAAAAGGAGCTGGAAGAAAAGAGGAGG
ACGCGGCTCCAGAAGCAGGGCATGATGCCTGGCCAGCCGGGCATAGCTCCTTCAGGCCTC
CCTCAGGGGCCTAGCATTGGACAGATGCCCCCAGGGCAACCCCCTAATGGACCTCATCCT
GATCCGTCCATGGTAAGACCAACTGGGCCCAATCAGATGGCAAACAGGATGCAGAACCCA
GCAGGAATGAACCAGTTTGGTCAGATGGGG---------------ATGGGTCAGAGGTCG
ACGCCCCCTCTTCCTCTTAACCCTCCAATGAACCAGATGGGT------------ATG---
GGAGCCCCAAGACTAGGTCAGCCCAATGCCACACAG------TTACAGAACCAGTACCTT
CCTCCAGGACAGTTTCCCGGGTCCAGTCCTGGACTTGGTTCTGGTCCTGTTGGCATGAAC
CAACCAGCAGCACAGACTGCCGTGCCACAGAACCAGATGTCAACGCCACCTTCCCTCCCA
GCCAGCAGCCCTGCAGCACCCTCTGCCTCTTCA---ATGGGGACCCAGCCTAACTCCTTC
ACTCACTGC---------------CCACCAATCCGAACAAACTCCCCGTCACCAGCACGC
AGCTTAACGCCTCAACCCCATCAAACACCGCCCATGTTAGCTGGTTCTCAGACCCCGCAG
---CCA---CAGACCCCCAGCACACCCCAGCTTCCCCCTCCACAGCACCCACAGCAACAA
CAACAACAACAACAA------------CCCTCACAGCAGCAGCTA---------------
---CCATCAGGACAGGCGGGGAACTCTGAGAAAGCCAATCAGCTTCCACAGCAGACGCTT
GGGGGTGTGGCTTCCTCAGGCCCACCCGCAGGTCAAACGCCTTCGGTGCCGACCCAGAAT
GCTCATGTGCCATTACAGCTACCGCAGACTCCACTGTCTCCGAAGCCTTCTGTGACAGCA
GATGGTCAGGTGTCCTCTCCAGCCTCGGTCAGCAGCACTGATCCCAACTCCCAACTTCCC
CCAGTAGAT---GTCCCTGCTGCTAGCCAGATCAAAATGGAGGTGAAGAAGCAGGAGGAG
GAAGATGAAGGGGCTGACACCCAAAGTGAGGGCAAGGGGAAGCAGTCTGACGTGAAGATT
GAGGAGAAACCAGAGATAAAG------AAGCCATCTGGAGATGGGTGTAAAGGCGAGCCC
ATGGATACATCTGCAACGAGTGAAGACAAAAAGCCAGAGGTGAAGAAGGAGCCCAAAGAA
GAAGAGGAGGGTTCAGGGTCAGCGTCCACCAACAGCTCCCCAGCCAGCGCTCAGAGCAAG
AAGAAAATCTTTAAACCGGAGGAGCTGCGTCAGGCTCTGATGCCCACCCTGGAAGCTTTG
TACCGGCAGGACCCTGAGTCCCTACCCTTCCGTCAGCCGGTGGACCCCCAGTTACTGGGA
ATACCCGACTACTTTGACATCGTGAAGAACCCTATGGACCTGTCGACCATCAAGCGGAAG
CTGGACACGGGACAGTACCAAGAACCGTGGCAATATGTGGAGGATATCTGGTTGATGTTC
AACAACGCCTGGCTGTACAACCGAAAGACGTCCCGGGTCTACAAGTACTGCTCCAAGCTG
GCCGAGGTGTTCGAGTCGGAGATTGACCCCGTCATGCAGGGCCTAGGGTACTGTTGTGGG
AGGAAGTTTGAGTTTTCTCCCCAAACTCTATGCTGCTATGGAAAACAATTATGCACCATC
CAACGTGACGCTGCTTATTTTAGCTACCAGAACAGGTACCACTTCTGTGAGAAGTGTTTC
AACGAAATCCAAGGCGAGAGTGTTTCCCTGGGGGATGACCCCTCCCAGCCTCAGACGTCC
ATCAACAAAGATCAGTTCCAACGAAAAAAGAATGACACACTTGACCCTGAGCTACTTGTG
GAATGTATTGACTGCGGTCGTAAAATGCACCAGATCTGTGTCCTGCATAATGAAACCATA
TGGCCGTTAGGCTTTGTATGCGACAACTGCCTCAAAAAGGCCAATAAGACGCGGAAAGAG
AACAAATATGCAGCCAAAAGGCTTCCTCAGACCAAGCTGGGGAGCTATTTGGAGACACGA
GTGAACGACTACCTCAAGCGGCAGAATCACCCTGAGTCTGGCGAGGTCACCATCCGTGTG
GTCCACGTCTCAGACAAGGTGGTTGAGGTCAAGCCGGGTATGAAGTCCAGGTTTGTGGAC
AATGGAGAGATGGCTGAGTCTTTTCCATACAGGATGAAAGCCCTGTTCGCATTTGAGGAC
ATCGATGGGGCAGATGTATGTTTTTTCGGCATGCACGTTCAAGAGTACGGCTCGGACTGC
CCACCTCCCAACCAGAGACGAGTGTACATTTCTTACCTGGACAGCGTGCACTTCTTCAAA
CCTCGACACCTCAGGACTACCATCTACCATGAGATCCTTCTGGGATACTTGGAGTATGTC
AAAAGGCAGGGGTTTACAACAGGACACATCTGGGCCTGCCCTCCTAGTGAAGGGGATGAT
TACATCTTTCACTGTCACCCAGCGGACCAGAAGATTCCTAAGCCAAAACGCCTGCAGGAG
TGGTACAAGAAGATGCTGGACAAGGCTGTTGCTGAACGCATTGTCCACGATTACAAGGAC
ATCTTCAAGCAGGCTACAGAGGACCGGCTGACCAGTGCCAAGGAGCTGCCGTACTTTGAG
GGTGACTTCTGGCCCAACGTGCTGGAGGAGAGTATCAAGGAGCTGGAGCAGGAGGAGGAG
GAGAGGAAGAGGGAGGAAAACAGTACCTCCAATGAGAGCACAGATGCCACAAAAGGAGAC
AGCAAAAATGCCAAAAAGAAGAACAATAAAAAGACGAGCAAGAACAAGAGCAGCTTAAGC
CGAGCCAATAAGAAGAAACCAGGGATGCCCAATGTTTCCAACGACCTTTCCCAGAAACTC
TACGCCACCATGGAGAAACATAAAGAGGTCTTCTTCGTCATCCGCCTCATCGCCGGCCCC
ACCGCCAACTCGCTGCCTCCCATCACTGACTCGGATCCTCTCATGGCTTGTGACCTGATG
GACGGTCGTGATGCTTTTCTAACTCTGGCCAGGGACAAGCACTTAGAGTTCAGCTCTTTA
AGGAGGTCCAAATGGAGCTCCATGTGTATGTTGGTGGAGCTCCACAACCAGAGCCAGGAC
CGCTTTGTCTACACCTGCAATGAGTGTAAACACCACGTTGAGACCCGCTTCCATTGCACT
GTGTGTGAGGACTATGATTTGTGCATCACCTGCTACAACACTAAAGGTCATGAGCACAAG
ATGGATAAGCTGGGGCTTGGGCTGGATGATGATAGCAACAACCAGGCAGCAGCAGCTACC
CAGAGCCCTGGTGACTCTCGCCGCCTCAGTATCCAGCGCTGCATCCAGTCACTAGTCCAC
GCATGCCAGTGCCGCAACGCCAACTGCTCTTTGCCATCCTGCCAGAAGATGAAGCGTGTT
GTTCAGCACACAAAAGGTTGCAAGCGGAAGACGAACGGTGGCTGTCCCATCTGCAAGCAG
CTCATTGCTCTGTGCTGCTACCACGCCAAACACTGTCAGGAGAACAAATGTCCCGTCCCG
TTCTGTCTGAACATCAAGCAAAAGCTCCGGCAGCAGCAGCTGCAGCACAGACTCCAACAG
GCCCAAATGCTGAGGAGGAGAATGGCCAGCATGCAGAGGGTGGGGCAGCCACCTGGAGGA
CCTGGACTTCCATCTCCAGGAACCACAGCACCCAGTACCCCAACGGGAACTCAACCTCCA
ACTCCGCAGACCCCTACTCAAACAATGCCTCCAGTTCCACAGCAGTCTCCTCAACATCAG
CAGCTCCAACAGCACCCCAACAGTTTGCCTCAATATGCCAGCAGACCACCAGGCTCCTCC
CCACAGTCCCAGGGTAAACCTGTTGTTGGCTCTGCAACGCCTCCCCAGCAACAACAGGCT
CCTCCTTCTGGCCCTCCACCGGCAGCAGTAGAAATAGCTATGAAGATTCAGCAGGTGGCT
GATGCTCAAAGGAAGATGGCT------------CTACAGAGACAAGCAGGGTTGATGCCT
CACCACCAACAGGGTCAAGGTCAGCAGATGGGCATGGGACACGTTGGA---CAGGGGATG
CCACCACAGAACCAAGCAGCAGCCGCTCGCGTCCACATGGATCCAGGGATGATGGCTGGT
GGGCCCATGCAGCAGGGCCAGCTCACTCAGCAGCAACAGCAGTGGGCAGGCCAGGGGATG
CCACCCCAGCAGAGGCAAGCTATGATGAACCAACAAACCATGATGGCAACTCAACATCAA
CAGCAGCAA------CACCAACAAGCTCAGGGCCATGCTGCCTTGGGAGGAGCTGTCGCT
GCTGCTGGTGGAAACATCCCCCAGGCAGCCCTGCAAGAGCTATTAAGGACTCTTCGATCA
CCTAGCTCACCGCTCCAGCAACAGCAAGTCCTCAACATCTTGCGGTCTAACCCACAGCTC
ATGGCTGCTTTCATTAAGCAAAGGGCCTCAAGATACAAGGGGGGGCAGGGCCCTCCTGGA
CCAGGAGGTGGACCTGGT---CCCACAGGGGGTCCTGTTGGAGCCGGCCAGCCAGGGATG
CACATGGGGGGTCAGGGGGCGACAAATGTCAACATCGCCACAATGGCTCAGCTCCAGCAA
---CAGCAGAGGCCAATGCTC---CAGCAGCAA---CAACAGCAGCAGCAGCAACAACAA
GGGGGAATGCAGGGCCAGGGGCCACAAATG------GGAAATCTCAACCCCCAGTTTAGA
GAGCTGCTCATGAGACGACATCTTCAG------CAGCAGCAGCAACAACAGCAGCAGCAG
------------------------CAAATGGGAAATCACGTACAGTTCCAGCAGCCACAG
CCACAAGGTTACCCAGGACAGGCCACAGCTGCACTCCAGCAGAGGCTCCAGCACCAGCAC
CACCAGCAGCAGCAGAACACCCATGCTGGCCTACCTCAGGGCCCTCAG---CCCCCTCCA
TCCTCTCAGGCCCTGCTCCAACAGGCTCTTCACCAGAGACTGCTCCAGCAGCAAGGGGGG
TCACCGGCTCAAAGCAATCCCATGAGCCCTCAGCAG------CCCCAGCAGATGGCCCAG
TCGCCCCACCTGCAGGGCCAAGCGCTGCCCACGTCCCTCGCCAATCAGGTGCGATCCCCT
CAG------CCGTCGCCCAGACCCCAGTCCCAGCCACCACACTCCAGTCCGTCCCCGCGC
ATGCAGCCTCAGCCCTCCCCACATCACATCTCCCCCCAGACGGGTTCTCCACACCCAGGA
ATCGTCCCTCAGCAACAGAACACTATGGAGCAG------TTTGGGTCA---GACCAAAGC
GCCATGCTGTCTCAGCTGAGC------AGCATGGCCGGTCTACACGGGCCGGGG------
---------------GGCAACGGTCAGGACATGGGCCAGAACATGAATCACAACCATTTA
GACATCATC
>Amphiprion_ocellaris_1
ATGGCCGAGAACGTTCTGGACTCTGGCCCGCCTTCAGCCAAGAGGCCTAAACTCTCCTCT
CCGGCACTTTCCGCCTCCGCCAGCGATGGAAACGATTTCGGCTCACTGTTTGACTTGGAG
CATGACCTCCCAGATGAGCTCATCAGTGCAAATGATCCAGGTCTGGTCAATGGTGGGGAC
CTTAACCAGTTGCACACCACTCTGGGAGGTGGAGGCCAGGACGCAGTGGCCAAGCACAAA
CAGCTGTCAGAGCTTTTGCGTTCAGGGGCAACCACATCGACTCAACAGGGG---------
---------CACCAAGGAGCCATGGGCAGCCCTGGAGGCACTGCCATGGGGCACCTGGCG
AACATGAAGGCATCCCCT---GGTCAGGGG---------------CCTCAGCAGATGATG
GGCCAGGGGCAGCAGCAGCACCTTTCCCCCCAGCAGCAGGCCAACATGATG---------
---CAGCAGCAACAGAATGCT---GCAGCTGGAATGATGGGTGGAATGAACAGGGGCATG
ATGGGAGCGCAGCAGAATAATGGACAGCAAGGCATGATTGGGAACCAGGTGATGAATGGC
TCC---------------------CCCAGGATGGGCTTTGGTAATCAGGGGATGGCCGGA
AGCAGCAACCTGTTGGCTGAAACCCTGCAGCAG---------------GGGGGCCAGGGT
GGGATGAGAGGCCAGCAACCTGGAGCTATGAACAAGATGGGGATGATGGGGAACCCAGGG
CCTTTTGGAGGTCCATATGGAGGTCAGGGGAATCAAGGTCTGGGAGGTGCAGGGCTGGGC
CCTCAGCTCCAGAACAAAGGTCCCATGGCCAACAGCCTCGCTCAGTTCAATGTGGACAAG
AAGAACCAGCCCATGCAAGGAATGGGTGCCATGGGTGCCCAGCAGTCACAGACAGGCGTG
GCACCGGGGATGGTGGCCACTGCTCAGGCAGGTCTGGCCGGAGCACCACCCACAGCTGAC
CCTGAAAAGCGCAAGCTAATCCAGCAGCAACTGGTACTACTGCTTCATGCACACAAGTGC
CAGCGGCGGGAGCAGGCCAATGGTGAAGTCCGGCAGTGCAACCTGCCCCACTGCCGCACT
ATGAAGAATGTCCTCAACCACATGACGCACTGCCAGGCTGGCAAGTCCTGTCAGGTTGCG
CATTGTGCATCATCAAGGCAGATAATCTCCCATTGGAAGAACTGCACGCGGCACGACTGT
CCCGTCTGCCTGCCACTGAAGAATGCTGGGGACAAGAGGAACCCGCAGTCTCTACTTGGC
GTGGCTGGTGCAGGATTGGGCAGCTCACTTGGGGCAGTCCCTGGTGGCCAACCAAGTGCT
CCCAACCTCAACCCGCCGAGCCAGATTGACCCCAGCTCTATAGAAAGAGCATATGCTGCC
CTGGGCCTCACCTACCAGGGGAACCAGATCCAGGCTCCAACTGCTCAGCCTAACATGCAG
AACCAAGGCCTGCAGGGGCAGGCTGGCATGAGGCCTTTGAATCCAATGGGTGTAAATCCA
ATGGGAGTCAATGGAGGAGTGGGTGCTCCCCCTCAGAGCCAACAAGCCAGTCTACTGCAG
GATACAATGATGCATCTCAATGTGAACAGCCAAAGT---CTGATGAATGATGCTGGTGGG
---------GTTGGTTCCATGCCCACAGCAGGTCCTCCCTCTGCCACAGGCATGAGGAAA
GGCTGGCATGAGGACATCACACAGGACCTACGAAACCACTTGGTCCACAAGCTTGTCCAG
GCCATCTTTCCGACTCCAGATCCTGCTGCCCTCAAGGATCGTCGTATGGAGAACCTGGTG
GCCTATGCACGAAAAGTTGAGGGAGACATGTATGAGTCTGCCAACAGTAGGGCTGAGTAC
TATCACTTGTTAGCAGAGAAGATCTATAAGATCCAGAAGGAACTGGAGGAGAAGAGGAGG
ACCCGGCTCCAGAAGCAGGGTCTG------------------------------------
GGCCTCGGTCCTGGCATGGGTCAGCCCCCTACTGGACTTCCACCAAATGGCCCCCTTCCT
GACCCGCCAATGGTGCGACCAACTGGACCAAATCAGATTGGCAACAGGATGCAAGGCCCA
---GGTATGAATCAGTTCAATCAGATGGGGATG------------------CAGAGGTCC
ACACCTCCTCTGCCCATGGGAGCATCTGGCAACCAGATGGGA------------ATG---
GTTGGACCCAGGGTGGGGCCCCCCAACGTCAACCAG------CTGCAGAACCAGTATCTG
TCCCAAGGACAGTTTTCTGGCTCAGGACCGGGAGTTGGAGCAGCTCAGCCTGGGATGGCC
CAACCTGGAGCTCAGGGAGGCATGGCACAGACACAGATGGGCACCCCTCCATCTCTGTCA
GTTGCTAGTCCTCTAGCGCAGCCAGGTTCAGCCAGTATGGGTCAGCAGCCCAACTCCATC
CCCCATTTG---------------GGACCCATGCGTGGC---TCGCCCTCCCCTGCTCAC
AGCCGATCCCCTACTCCCCACCAAACACCGCCCAGGCTAGCTGGGTCCCAGACGCCACAA
---CCA---CACACCCCTAATGCACCGCAGCTGGCGCCACCTGCAGCCCCTCAGCAG---
------------------------------------------------------------
AACCAGCTTGGACAGGGCCCCGGTTCCAACAAGCCCCTC------CAGCAGCAACACATG
GGGCCCGCTGGTTCGACCACTCCGCACCCTGGACTGGCCTCCAGC------------TCA
ACACCACATGGTAGTCAGCTGCCACGCACTCCGTTGTCCCAGAAGGGTTCGTTTCCAGCA
GACAGTCAGGCCCTGACTCCAGCCTCTGTCAGCAGTCTGGACACTTCCTCCCAGCAGCCG
CAGTCAGACACCTCAGCCGCCAACCTCGACCCCAAGATGGAGGTCAAGCATCAGGATGAG
GAGGAGGAGAGCGACACTGGCAGCTGCTCCAAAGGAGGGAAACTCAGCAACATTAAGACA
GAGGAAAAGCCTGAACTGAAAAAGGAAGAGTGTTCTGGAGAGGGAGGGAAAGGAGTTCCG
ATGGATACATCGGTAAAAACAGAGGACAGGAAACCGGAGGTGAAGAAAGAGGTGAAAGAG
GAAGAGGAG---------------AGTTCAGAGGCAGTTGTACAACAAGCTCCAGTGAAG
AAGAAGATCTTCAAGCCAGAGGAGCTTCGTCAGGCTCTGATGCCCACACTTGAATCTCTC
TACAGACAAGACCCAGAGTCTCTGCCCTTCAGGATGCCTGTTGACCCACAGCTGCTCTGC
ATACCTGACTACTTTGACATTGTGAAGAACCCCATGGACTTGTCAACTATTAAGCGGAAG
CTGGACACAGGTCAATATCAGGATCCCTGGCAGTATGTGGATGACATTTGGCTGATGTTC
AACAATGCCTGGCTGTACAATCGCAAGACATCAAGAGTCTACAAGTACTGCTCCAAGCTG
GCCGAGGTTTTTGAGCAGGAGATTGACCCGGTGATGCAGACCCTCGGCTACTGTTGTGGG
AGGAAGCTGGAGTTCTCTCCTCAGACACTGTGCTGCTACGGCAAGCAGCTGTGCACTATT
CCCCGAGATGCTGCTTACTTCAGCTACCAGAACAGGTACCACTTCTGCGAGAAGTGTTTC
AACGAGATCCAGGGAGAGACCGTTTCCCTGGGTGACGACCCCACGCAGCCACAGACATCA
ATTAACAAGGATCAGTTTGAGAAGAAGAAGAATGACACACTGGACCCTGAACTGCTTGTT
GAATGTATGGACTGTGGGCGCAGGATGCATCAAATATGTGTCTTGCACAATGACACAATC
TGGCCATCGGGTTTTGCATGTGATGGCTGCTTAAAGAAGACAAATAAGACAAGAAAAGAG
AACAAGTATTCTGCCAAAAGGTTACCACAGACGAAGTTGGGCTGTTTTCTGGAGTCGAGG
GTGAATGACTTTTTGAAGCGTCAGTCCCACCCAGAGGCTGGAGAGGTCTCCATTCGAGTC
GTCCACGTCTCCGACAAAGTAGTGGAGGTTAAACCAGGCATGAAGTCCAGATTCGTGGAT
AGTGGAGAGATGTCAGAATCTTTCCCATACAGGACAAAAGCCCTTTTTGCATTTGAGGAC
ATTGACGGAGCAGATGTCTGCTTCTTTGGTATGCATGTTCAGGAGTACGGATCTGACTGC
CCTCAGCCCAATCAGAGACGAGTATACATCTCCTACCTGGACAGCGTGCATTTCTTTCGC
CCCCGCTCTCTAAGAACAGCAGTTTACCATGAAATCCTCATTGGCTACTTGGAGTATGTC
AAGAAATTAGGGTACACCACTGGTCACATCTGGGCCTGCCCGCCTAGTGAAGGGGACGAC
TACATCTTCCACTGTCACCCTGCAGATCAGAAGATCCCAAAGCCTAAACGCCTTCAGGAG
TGGTACAAGAAGATGCTAGACAAAGCTGTGGCAGAGCGGATAGTGCACGACTACAAGGAT
ATCTTCAAGCAGGCGACAGAGGATCGTTTGACTAGTGCCAAGGAACTGCCTTATTTTGAG
GGTGACTTCTGGCCCAATGTGCTGGAGGAGAGCATCAAAGAGCTGGAGCAGGAAGAGGAG
GAGAGAAAAAGGGAGGAGAACAGCACCTCCAATGAGAGTATTGATGACACAAAAGGTGAC
AGCAAAAATGCCAAGAAGAAGAACAACAAAAAGACAAGCAAGAACAAGAGCAGCTTGAGC
CGAGCCAATAAGAAGAAGCCAGGGATGCCTAATGTCTCCAATGACCTTTCACAGAAGCTC
TACGCCACTATGGAAAAACACAAAGAGGTGTTCTTTGTGATCCGGTTGATTGCAGGCCCC
ATGGCAAATGCCTTGCCACCTATTTCAGACCCAGATCCGCTGATGGCATGTGACCTCATG
GATGGCCGTGATGCTTTCCTGACGCTGGCGCGGGACAAACACCTCGAGTTCAGCTCACTG
AGGAGGTCCATGTGGAGCTCTATGTGCATGTTGGTGGAGTTGCATAACCAAAGCCAGGAC
CGCTTTGTTTACACGTGCAATGAGTGCAAGCACCACGTGGAGACTCGCTTCCACTGTACC
GTTTGTGAGGATTATGACCTCTGCATCACGTGTTACAACACTAAGGGCCACGAGCACAAG
ATGGAGAAGTTAGGCCTCGGCTTGGATGATGAGAGTAGCAACCAGGCTGCCGCTACGACT
CAGAGCCCTGGAGACTCTCGTCGCCTCAGCATCCAACGCTGCATCCAGTCTCTCGTCCAT
GCGTGCCAGTGTCGAAACGCAAACTGCTCTCTGCCGTCTTGCCAAAAGATGAAACGTGTT
GTTCAACACACAAAAGGTTGCAAAAGAAAAACCAATGGCGGCTGCCCCATCTGCAAGCAG
CTTATTGCGTTGTGTTGTTACCATGCAAAGCACTGTCAGGAGAACAAGTGCCCTGTCCCG
TTCTGCTTAAACATCAAGCACAAACTTCGCCAGCAGCAGCTGCAGCACAGGCTGCAGCAA
GCTCAGATGCTGAGAAGGAGAATGGCCAGCATGCAGAGAGTGGGCCAGCCCAATGGGGGC
AACGGCCTGCCCTCTCCTGGAGCAACAGGGCCCGGTACCCCTACGGGCACGCAGCCCCCT
ACCCCCCAGACACCCACCCAGAACATGCCTGTACTCTCTCAACAGTCTCCTCAGCAG---
CAGCAGCCACAACATCCCGGTGGTTTGCCTCCATACAATCCAAGACCACCAGGAGCTTCT
CCTCAGTCTCTGGGTAAACCTGGACTGGGTCCAGCGACCCCACCCCAGCAGCAGCAACAA
CAGCAGCAAGGGCCACCTCTGGCTGCTGTAGAGACAGCCCTAAAAATCCAGCGCCTAGCA
GAGACTCAGAGACAGATGGCCCAAGCTCAAGCACAGATCCGTGGCTTGGGTATGATGGCA
CACCACCAGAACAGCCAGGCC---CAGATAGGAATGCCTCATATGGGGGCCCAAGGCATG
CCCCCACAGGCTCAGGGAGTTGTTGGAAGGACTATGTTAGACCAGGGAATGCTAGGG---
------ATG---CAGCCACAGTTGCCTCAAACAAACCAGCAGTGGGGGGGACCAACCATG
AGCCCACAGCAAAGGCCCGGCATGATGGCTCACCAGCAGCAGCCAGCAGTTGCCCAACAG
CAGCAGCAACCGCAGCAACAGCCTCAACCAGGAAACCGTGGGTTGGGAGGGGCAGCAGCA
GCTGCATCAGGAAAACTACCCCAGTCGGCACTACAAGAGCTTGTGCTAACACTGCGCTCC
CCAAACACACCGTTACAACATCAGCAAGTCCTGAACATCCTCCGATCCAACCCAACCCTT
ATGGCCGCTTTTATTCGGCAGAGAACAGCCAGGTATCAAGGTACTCAGGGTCCTGGGGGA
GCAGGAGGG------GGAGGTGGAGTAGGAGGGCCTGGAGCCACGGGTCAACCAGGTATG
AATATACCTCAGGGTGGAGCAGGGGGAGGGAATATGCCCACCATGGCTCAGCTTCAGCAG
CTACAACAGCGTCCAATGTTGCCTCAGCAGCAA---------CAGCAACAACAGCAACAG
GGAGCAATGGCAGGGCAACAAGGCAACATG------ACCAATATGGCCCCACAGTTCAGA
GAGCTGTTGATGAGAAGACACATGCAGCAACAACAACAGCAGCAGCAGCAACAACAGCAA
------------------------CAAATGGGAAACCATGGGCAGTTCCAGCAGCCACAA
GGACAAGGCTACCCTAACCAAGTCGCTGCAGCGATCCAGCAAAGGCTTCAACACCAGATG
CAGCAGCAGCAGCAAAATCCAATGGGTGGTCTTGGGCAACAACCACAAGGCCTGCCGCAG
ACGACCCAAAGCATGCTTCACCAGAACATCCACCAGAGGCTCCTGCAGCAGCAGGGGGGA
TCTCCAGCCCAGAGCAGTCCTATGAGTCCC------------CAGCAGCAGATGGCTCAG
TCCCCGCACCTCCAAGGACAAGGACTCGCAGGATCGCTCAGCAGTCAGGTCAGGTCACCT
CAG------CCCTCACCAAGGCCGCAGTCGCAGCCTCCGCACTCCAGCCCGTCCCCACGC
ATGCAGCCCCAGCCTTCACCTCATCGCATCTCCCCACAGACCGGGTCACCGCACCCCAGT
ATGGCACCGCAACCAGGTAGTTCTGTAGATCCTAGTCAGTTCAGCTCA---GACCAGAAC
TCTATAATGTCCCAGCTGAGT------GGGATAACAGGGATGCATGCAGGGGGACAGTCG
GACAGC------------AACAACCAGGAGCTGGGGACGAACATTAACCACAACCTCATG
---------
>Oncorhynchus_kisutch_2
ATGGCCGATAATGTTCTGGAGTCCGGCCCGCCTTCAGCCAAGAGGCCTAAACTATCATCC
CCTGCCCTCTCAGTCTCCGCCAGTGATGGAAACGATTTCGGTTCACTCTTTGACCTGGAG
CACGACCTACCAGATGAGCTCATCAACTCGTCGGAGCTGGGCCTGGTCAACGGAGGGGAC
CTCAGCCAGCTGCACACCAGCCTGGGAGGAGGAGGCCAGGACGCTGCTGCCAAACACAAA
CAGCTCTCGGAGCTTCTCCGGGCTGGAGCGCTGCCACCCTCGGGT---------------
---------CAACAGGGAGCCACCAACAGCCCCGGTGGC---TCCATGGGACTCCTGGGC
AGCATGAATGCCTCCCCT---GGG---------------------CCCCAGAGTATGGGC
CCCCAGGGG------CAGCACACCTCACCC---CAGCAGGCTGGCATGATG---------
---CAGCAGGTG------------------GGCATGGTGGGTGGACTGAACAGGGCCATG
ATGGGGGCCCAGAAGGGCAACGGACCCCAGGGCATGATGGGAGGCCAGGTGATGAATGGC
TCG---------------------CCCCGAATGGGTTACCAGAACCCAGGCATGGGAAGT
AACAGTAACCTGCTGGCAGAAACCCTGCAGCAGGGGGGGCAGCAAATGGGGGGTCAGGCC
GGGATGAGGCCACAGCAACCTGGAGCACTGAACAAGATGAATATGATGGCTAATGCGGGC
CCCTATGGTGGTCAGTACGGTCAGTCAGTAGGCCAGGGTCTGGGTGGTGCTGGGCTGGGC
CCACAGCACCAGAACAAGGCTGGTCTGGCCAACAGCCTGGCCCAGTTCAACCTGGACAAG
AAGACACCTCCTATACAGGGCATGGCTGGGATGGCCTCACAGCAGGCC---TCGGCAGTA
---------------GCCGGGGCCCAGGCTGGCCTTGGGGCAGCGCCCCCCACGGCCGAC
CCGGAGAAGCGCAAGCTGATTCAGCAGCAGCTGGTGCTCCTGCTCCACGCCCACAAGTGC
CAGCGGCGGGAGCAGGCCAACGGGGAGGTGCGCCAGTGCAGCCTGCCCCACTGCCGCACC
ATGAAGAATGTCCTCAACCACATGACCCACTGCCAGGCTGGCAAGTCCTGCCAGGTGGCA
CACTGTGCCTCGTCGCGACAGATCATCTCTCACTGGAAGAACTGCACTCGGCACGACTGT
CCTGTCTGCCTGCCGCTCAAGAACGCTGGAGACAAAAGGAACCAGCAGTCTCTACTAAGC
AGTGCTGTGGTTGGCCTGGGCAACTCATTAGGAGCAGTGCCAGGGGGTCAGCCCAGCACC
CCTAACCTCACCCCACCCAGCCAGATCGACCCCAGCTCCATTGAGAGGGCCTATGCTGCC
CTGGGCCTCACCTACCAGGGCAACCAGATGCCCCAGCAACCGCCTCAGTCCAACCTGCCC
AAC---------------CAGCCTGGCATGAGGTCGCTAAATGCCATGGGAGGGAACCCC
ATGGGGATGAATGGAGGGGTGGGGGTGCAGCCCCCCAAT---CAGTCCAACCTGCTACCA
GACGCCATGCTTCACAACAATATGAATGTGCAAAGT---TTGCTGAACGACGGCAGCGGG
GTGGGCAGCCTGGGCTCCATGCCCATGGCGACCCCTCCCTCAGCCGCGGGCATGAGGAAG
AACTGGCACGAGGACATCACTCAGGACCTGCGCAACCACCTCGTCCACAAGCTTGTGCAG
GCCATCTTCCCCACCCCGGAACCGGCTGCGCTGAAGGACCGGCGGATGGAGAACCTCGTG
GCTTACGCTCGTAAAGTANGAGGGGACATGTACGAGTCGGCCAACAGCAGGGCGGAGTAC
TACCACCTCCTGGCTGAGAAGATCTATAAAATCCAGAAGGAACTGGAGGAGAAGCGGCGG
ACGCGGCTACAGAAGCAGGGCATGATGCCACGCNAACCCGGCATGCCCCCCTCAGGCCTG
CCACAGGGACCCGGCATGGGCCAGCTGGCCCCCGGACAGCCGTCCAATGGTTCTCATGCT
GACCCCTCCATGGTTCGACCCACCGGACCCAATCTGATGGTGAACAGGATGCAGAACCCT
GCAGGGATGAATCAGTTGGACAAATGGAAT------------------------------
---------------------------------------GGG------------TAT---
GGGGCCAATGCGGATGGGGAGCCCCAACGTGCCCGC------------------------
------------------AGTACCTCCCCTGCA---------GGCCCA------------
---------------------------GATGCCCAA------------GCCGCCCTCCCG
CTCCGGTCAGCAGCCCTGCAGCCCAGCAGGCTCAGTATGGGGCATCAGATCAACACACAC
GCGACGTTG---------------CCTCCCATGCTCCGAAATCCCCTCACCCCGGCACGC
AGCCTCACGCCAACCCCTCATCAGACGCCGCCTGGTCTGCCAGGCTCGCAAACCCCCCAG
---CCT---CACACGCCCAACCCGCCCCAGGTTGCCGCTCCGCTCCCGCAGCAGCAGCTA
CCGTCG---------------------------------------------------TCA
CAGCCAATGGGGCAAGGAATGAACTCGGAGAAGCCCAGTCAGCTCCAACAGCAGACAAAC
GGTGGTGGAGCTTCTGGAGTCCTCCAGACGGGGCAGGCTCAGTCTGTGCCTACCCAGAAT
GCCCATGTGCCAACCCAGCTTCCGCGAACTCCACTTTCTCAGAAGTCTTCACTGACGGCA
GACGGCCAGGCTTCCACTCCGGCCTCAGTGAGCAGTGTGGACCCTAGCTCCCAGCTGACC
TCGTCTGAC---GCCCCTGCCCCAGCTGAGCCCAAGATGGAGGTGAAACAGCAGGACGAT
GAGGATGCCGAGGACCAGGGAGAYGGGAAGGCCTCTGGGAAGCAGGCAGACATCAAGTCA
GAGGAGAAACCTGAGATTAAGAAGGAGAAGCCTTCAGGCGACGGCTGCAAGGGCGAGCCT
ATGGACACATCGATGGAGGACAGAGACAGGAAGGCAGAGGTGAAGACTGAGCCCAAGGAC
GAAGAGGAGAGGTCTGGGGCATCGGGCACGCACAGCTCCCCCGCCAGCGCTCAAAGCAAG
AGGAAAATCTTTAAGCCTGAGGAGCTGCGTCAGGCTCTGATGCCCACCCTGGAGGCCTTG
TACCGCCAAGACCCTGAGTCTCTGCCCTTCCGCCAACCGGTGGACCCCCAGTTACTGGGA
ATACCCGACTACTTTGACATTGTAAAGAACCCCATAGACCTGTCGACGATAAAGCGTAAG
CTGGACACGGGACAGTACCAGGAGCCCTGGCAATATGTGGATGACATCTGGCTCATGTTT
AACAACGCTGGCTGTACAACGCGCAAGACGTCCCGCGTGTACAAGTACTGCTCCAAGCTG
GCCGAGGTGTTCGAAGCCGAAATCGACCCTGTCATGCAGGGCCTGGGCTACTGCTGCGGG
AGGAAGCTTGAGTTTTCCCCTCAAACGCTATGCTGCTATGGGAAACAGTTATGCACCATC
CCGCGGACGTGCTTATATTTTAGCTACCAGAACAGGTACCACTTCTGTGAGAAGTGTTTC
AACGAAATCCAGGGCGAGTGCGTGTCCCTGGGGGATGATCCTTCTCAGCCTCAGACGTCC
ATCAGCAAAGATCAGTTTCAGAGGAAGAAGAATGACACGCTCGACCCAGAATGGCTTGTG
GAATGTACCGACTGCGGGCGTAAAATGCACCAAATCTGTGTCCTGCATAATGACACCATA
TGGCCGGCAGGCTTTGTATGTGACAGCTGCCTTAAGAAGGCCAATAAGACGCGGAAAGAG
AACAAATACGCGGCCAGAAGGCTCCCCCAAACTAAGTTGGGCAGCTTCCTAGAGGGGCGA
GTGAATGACTACCTCAGGCGGCAGAACCATCCAGAGTCCGGTGACGTCACTATCCGTGTG
GTCCATGTCTCCGACAAGGTGGTGGAGGTCAAGCCAGGCATGAAGTCCAGGTTTGTGGAC
ACCGGGGAGATGTCCGAGTCCTTTCCCTACAGGACGAAGGCGCTGTTTGCGTTTGAGGAC
ATAGACGGGGCTGACGTCTGCTTCTTCGGCATGCATGTGCAGGAGTACGGTTCAGACAGC
CCTCCTCCCAACCAGAGACGCGTGTATATCTCTTACCTGGACAGCGTGCACTTCTTCCAA
CCTCGACACCTCCGCACAGGCGTCTACCATGAGATACTCATAGGGTACCTGGAGTACGTC
AAGAAGTTGGGGTTTACAACGGGGCACATCTGGGCTTGTCCCCCAAGTGAAGGGGACGAC
TACATCTTCCACTGTCATCCTGTGGACCAGAAGATCCCCAAGCCCAAGCGTCTACAGGAG
TGGTACAAGAAGATGCTGGACAAGGCCGTAGTTGAGCGCATTGTGCATGACTACAAGGAT
GTCTTCAAGCAGGCCACAGAGGACCGTCTCACCAGTGCCAACGAYCTACCATACTTTGAG
GGGGACTTCTGGCCCAACGTGCTGGAGGAGAGCATCAAGGAGCTGGAGCAGGAGGAGGAY
GAGAGGAAGAGGGAGGAGAACAGCACCTCCAGCGAGAGCGTAGATACCCCGAAAAGTGAC
AGCAAGAATGCCAAAAAGAAGAACAGTAAGAAGACGAGCAAGAACAAGAGCAGCCTGATC
CGAGCCAATAAGAAGAAACCAGGGATGCCCAATGTGTCRAATGACCTCTCCCAGAAGCTC
TACGCTTGTATGGAGAAACACAAGGAGGTGTTCTTTGTGATCCGTCTCATCGCCGGCCCC
ACTGCCAACTCCCTGCCCCCCATCACGGACCCGGACCCCCTAATGGCCTGCGACCTGATG
GATGGGCGTGACGCCTTCCTGACGCTGGCCCGGGACAAGCACCTGGAGTTCTCCTCCCTG
AGGAGAGCCAAGTGGAGRTCCATGTGCATGCTGGTGGAGCTACACAATCAGAGCCAGGAC
CGCTTCGTCTACACCTGCAACGAGTGCAAGGCCAGCGTGGAGACACGCTTRCACTGCACC
GTCTGCGAGGACTACGACCTGTGTATCACCTGCTATAACACWAAGGGCCATGAACACAAG
ATGGAGAAGCTGGGCCTGGGCCTYGACGACGAGAGCAACAYCGCAGCGGCCGCTGCCACT
CAGAGCCCCGGGGACTCCCGCCGCCTCAGCATTCAGCGCTGCATRCAGTCCCTGGTCCAR
GCCTGCCAATGCCGCAATGCCAACTGCTCCCTGCCGTCCTGCCAGAAGATGAAYCGRGTG
GTGCAGCACACCAAGGGATGCAAGCGCAAGACCAACGGTGGCTGCCCCATCTGCAAGCAA
CTCATTGCTCTGTGCTGCTACCATGCCAAGCACTGCCAYGAGAACAAGTGCCCRGTACCC
TTCTGCCTCAACATCAAGCACAAGCTCCGCCAGCAGCAACTCCAGCACCGRCTCCAGCAG
GCTCAGATGCTTCGGAGAAGGATGGCCAGCATGCAGAGGGTGGGCCAGCCTGCCGGG---
---GGGCTGCCATCACCAGGTACCACAGCCCCCAGTACACCCACAGGCACCCAGCCCCCA
ACACCACAGACACCCACCCAGAACATGCCTTCTGGGCCCCAGCCATCCCCCCAGCAACAG
CAGCTCCAGCAACACCCCAACAGCCTGTCCCCTTACACCAACAGGCCTCCAGGCTCCTCA
CCGCAGTCCCAAGGCAAACCGGGCCTGGGACCAGCCACACCACCTCAGCAGCAACAGCAG
CCTCCTTCAGGGCCTCCTCCAGCGGCTGTGGAGATCGCCATGAAGATTCAACAAGTGGCA
GACGCCCAAAGGAAGATGTCC------------CTCCAGAGGCAGGCGGGCATGATGCCT
CACCACCAACAGCCCCAGGGC---CAGATGGGCATGGCCCACGTGGGGGCCCAGGGGATG
CCTCCCCAGGCTCAG---GCTGCTGCCAGGGCTCACATGGAGCCAGGTATGATGGGCCCT
GGCCCCATGCAGCAGGGCCAGCTGCCACAG---CAGCAACAGTGGGCCGGCCAGGGAATG
CCACCCCAGCAGAGGCAAGCCATGATG------CCAGGCATGGTGGCGCCTCAGCAGCAA
CAACCGCAGCAAGTGCGGCAGCAGGCTCAGGGACCTGGTGGGTTGGGTGGT------GCA
GCTGGGGGTGGGAACCTCCCGCAGGCTGCCCTTCAGGAACTGCTGCGTACCCTTCGCTCC
CCCAGCTCACCTGAGCAGCAACAGCAGGTGCTCAACATCCTCCGCTCAAACCCTCAGCTA
ATGGCTGCCTTTATCAAGCAGAGAGCCTCCAAGTATAAGGGGGGCCCACCCCCGGGAAAC
CCTGGCGGGGTTCCAGGA---GGTATGGGTGGC---------GCTGGTCAGCCAGSTATG
CACATGGGTCAGGGA------------GTCAACATGCCCACCATGACCCAGCTACAGCAA
GTACAGCAGCGTCCTATGCTT---CAGCAACAGCAGCAGCAGCATCAGCAGCATCAGCAA
GGAGGGATGCCAGGCCAGCAGCCTAACATG------GCCAACATAAACCCCCAGTTCAGA
GAGCTCCTTATGAGGAGGCATCTCCAACAGCAGCAACAGCAACAGCAGCAACAGCAGCAA
------------------------CAGATTGGGAACCATGCCCAGTTCCAGCAG------
---CAGGGTTACCCCAGCCAGGCTGCTGCAGTGCTCCAGCAGAGGCTCCAGCATCAGCAC
CAACAACAACACCAGAATGCCATGGTGGGCCACCCTCAGCAGCCCCAG---CAGCCGCAG
TCCTCCCAGGCTCTGCTCCAGCAGGCACTGCACCAGAGGCTGCTTCAGCAGCAGGGGGGC
TCTCCMGCCCAGAGCAGCCCCATGAGCCCC------------CAGCAGCAGATGGCCCAG
TCCCCTCACCTGCAGGGCCAGACGCTGTCRACYTCCCTCAGCAACCAAGTGCGCTCYCCK
CAG------CCCTCCCCGCGACCCCAGTCCCAGCCACCACACTCTAGCCCCTCCCCGCGC
ATGCAGCCCCAGCCTTCCCCTCARCATATCTCCCCACAGACYGGCTCCCCGCACCCTGGT
ATGGTGGTCCAGCAGCAGAACTCAATGGACCAS------TTTGGGTCA---GACCAGAAT
GCCATGCTGTCTCAACTCAGT------GGGATGGGTGGTCTCCATGGGCCTGGAGGACCT
GACATG---CTGTCTGGGAACAGCCAGGACCTTGGGCAGAACATTAATCATAACACTTTA
GACATG---
>Oncorhynchus_kisutch_3
ATGGCCGATAATGTTCTGGAGTCCGGCCCGCCTTCAGCCAAGAGGCCTAAACTATCATCC
CCTGCTCTCTCAGTCTCCGCCAGTGATGGAAACGATTTCGGTTCACTCTTTGACCTGGAG
CACGACCTCCCCGACGAGCTCATCAACTCGTCGGAGCTGGGCCTGGTCAACGGAGGGGAC
CTCAGCCAGCTGCACACCAGCCTGGGAGGAGGAGGCCAGGACGCTGCTGCCAAACACAAA
CAGCTCTCGGAGCTTCTCCGGGCTGGAGCGCTGCCACCCTCGGGT---------------
---------CAACAGGGAGCCACCAACAGCCCCGGTGGC---TCCATGGGACTCCTGGGC
AGCATGAATGCCTCCCCT---GGG---------------------CCCCAGAGTATGGGC
CCCCAGGGG------CAGCACACCTCACCC---CAGCAGGCTGGCATGATG---------
---CAGCAGGTG------------------GGCATGGTGGGTGGACTGAACAGGGCCATG
ATGGGGGCCCAGAAGGGCAACGGACCCCAGGGCATGATGGGAGGCCAGGTGATGAATGGC
TCG---------------------CCCCGAATGGGTTACCAGAACCCAGGCATGGGAAGT
AACAGTAACCTGCTGGCAGAAACCCTGCAGCAGGGGGGGCAGCAAATGGGGGGTCAGGCC
GGGATGAGGCCACAGCAACCTGGAGCACTGAACAAGATGAATATGATGGCTAATGCGGGC
CCCTATGGTGGTCAGTACGGTCAGTCAGTAGGCCAGGGTCTGGGTGGTGCTGGGCTGGGC
CCACAGCACCAGAACAAGGCTGGTCTGGCCAACAGCCTGGCCCAGTTCAACCTGGACAAG
AAGACACCTCCTATACAGGGCATGGCTGGGATGGCCTCACAGCAGGCC---TCGGCAGTA
---------------GCCGGGGCCCAGGCTGGCCTTGGGGCAGCGCCCCCCACGGCCGAC
CCGGAGAAGCGCAAGCTGATTCAGCAGCAGCTGGTGCTCCTGCTCCACGCCCACAAGTGC
CAGCGGCGGGAGCAGGCCAACGGGGAGGTGCGCCAGTGCAGCCTGCCCCACTGCCGCACC
ATGAAGAATGTCCTCAACCACATGACCCACTGCCAGGCTGGCAAGTCCTGCCAGGTGGCA
CACTGTGCCTCGTCGCGACAGATCATCTCTCACTGGAAGAACTGCACTCGGCACGACTGT
CCTGTCTGCCTGCCGCTCAAGAACGCTGGAGACAAAAGGAACCAGCAGTCTCTACTAAGC
AGTGCTGTGGTTGGCCTGGGCAACTCATTAGGAGCAGTGCCAGGGGGTCAGCCCAGCACC
CCTAACCTCACCCCACCCAGCCAGATCGACCCCAGCTCCATTGAGAGGGCCTATGCTGCC
CTGGGCCTCACCTACCAGGGCAACCAGATGCCCCAGCAACCGCCTCAGTCCAACCTGCCC
AAC---------------CAGCCTGGCATGAGGTCGCTAAATGCCATGGGAGGGAACCCC
ATGGGGATGAATGGAGGGGTGGGGGTGCAGCCCCCCAAT---CAGTCCAACCTGCTACCA
GACGCCATGCTTCACAACAATATGAATGTGCAAAGT---TTGCTGAACGACGGCAGCGGG
GTGGGCAGCCTGGGCTCCATGCCCATGGCGACCCCTCCCTCAGCCGCGGGCATGAGGAAG
AACTGGCACGAGGACATCACTCAGGACCTGCGCAACCACCTCGTCCACAAGCTGGTGCAG
GCCATCTTCCCCACCCCGGACCCGGCTGCGCTGAAGGACCGGCGGATGGAGAACCTCGTG
GCTTACGCTCGTAAAGTAGAGGGGGACATGTACGAGTCGGCCAACAGCAGGGCGGAGTAC
TACCACCTCCTGGCTGAGAAGATCTATAAAATCCAGAAGGAACTGGAGGAGAAGCGGCGG
ACGCGGRTACAGAAGCAGGGCATGATGCCCACGCAACCCGGCATGCCCCCCTCAGGCCTG
CCACAGGGACCCGGCATGGGCCAGCTGGCCCCCGGACAGCCGTCCAATGGTTCTCATGCT
GACCCCTCCATGATTCGACCCACCGGACCCAATCAGATGGTGAACAGGATGCAGAACCCT
GCAGGCATGAATCAGTTTGGACAAATGGGTATG------CAGTCATTAGGTCAGAGGTCA
ACGCCTCCCCTCCCACTTGGTGGACCTCTAAATCAGATGGGT------------ATG---
GGGCCAACGCGGATGGGGCAGCCCAATGTGGCC------------CAGAACCAATACCTC
CCTCCTGGTCAGTTCCCTGGGTCCAGTCCTGGCCTCGGGGCTGGCCCAGTCGGCATGAAC
CATCCCGGGCCACAAGGAGGTGTGACACAGGCCCAGATGCCCACGCCGCCCTCGCTCCCG
GTCAGCAGCCCTGCACCCCAGCCAGGCTCAGTGGCAATGGGGTCTCAGCCCAACTCGCAC
CCGCACTGC---------------CCCCCCATCCGACAGAACTCCCCCTCCCCGGCACGC
AGCCTCACGCCAACCCCTCATCAGACGCCGCCTGGTCTGCCAGGCTCGCAAACCCCCCAG
---CCT---CACACGCCCAACCCGCCCCAGGTTGCCGCTCCGCTCCCGCAGCAGCAGCTA
CCGTCG---------------------------------------------------TCA
CAGCCAATGGGGCAAGGAATGAACTCGGAGAAGCCCAGTCAGCTCCAACAGCAGACAAAC
GGTGGTGGAGCTTCTGGAGTCCTCCAGACGGGGCAGGCTCAGTCTGTGCCTACCCAGAAT
GCCCATGTGCCAACCCAGCTTCCGCGAACTCCACTTTCTCAGAAGTCTTCACTGACGGCA
GACGGCCAGGCTTCCACTCCGGCCTCAGTGAGCAGTGTGGACCCTAGCTCCCAGCTGACC
TCGTCTGAC---GCCCCTGCCCCAGCTGAGCCCAAGATGGAGGTGAAACAGCAGGACGAT
GAGGATGCCGAGGACCAGGGAGAAGGGAAGGCCTCTGGGAAGCAGGCAGACATCAAGTCA
GAGGAGAAACCTGAGATTAAGAAGGAGAAGCCTTCAGGCGACGGCTGCAAGGGCGAGCCT
ATGGACACATCGATGGAGGACAGAGACAGGAAGGCAGAGGTGAAGACTGAGCCCAAGGAC
GAAGAGGAGAGGTCTGGGGCATCGGGCACGCACAGCTCCCCCGCCAGCGCTCAAAGCAAG
AGGAAAATCTTTAAGCCTGAGGAGCTGCGTCAGGCTCTGATGCCCACCCTGGAGGCCTTG
TACCGCCAAGACCCTGAGTCTCTGCCCTTCCGCCAACCGGTGGACCCCCAGTTACTGGGA
ATACCCGACTACTTTGACATTGTAAAGAACCCCATAGACCTGTCGACGATAAAGCGTAAG
CTGGACACGGGACAGTACCAGGAGCCCTGGCAATACGTGGATGACATCTGGCTCATGTTT
AACAACGCCTGGCTGTACAACCGCAAGACGTCCCGCGTCTATAAGTACTGCTCCAAGCTG
GCCGAGGTGTTCGAAGCTGAAATCGACCCGGTCATGCAGGGCCTGGGCTACTGCTGCGGG
AGGAAGCTTGAGTTTTCCCCTCAAACTCTATGCTGCTATGGGAAACAGTTATGCACCATC
CCGCGCGACGCTGCATATTTTAGCTACCAGAACAGGTACCACTTCTGTGAGAAG---TTT
TCAACGAAATCCAGGGCGAGTGCGTGTCCCTGGGATGATCCTTCTCAGCCTCAGACG---
------------------------------------------------------------
------------------------------------------------------------
------------------------------------------------------------
------------------------------------------------------------
------------------------------------------------------------
------------------------------------------------------------
------------------------------------------------------------
------------------------------------------------------------
------------------------------------------------------------
------------------------------------------------------------
------------------------------------------------------------
------------------------------------------------------------
------------------------------------------------------------
------------------------------------------------------------
------------------------------------------------------------
------------------------------------------------------------
------------------------------------------------------------
------------------------------------------------------------
------------------------------------------------------------
------------------------------------------------------------
------------------------------------------------------------
------------------------------------------------------------
------------------------------------------------------------
------------------------------------------------------------
------------------------------------------------------------
------------------------------------------------------------
------------------------------------------------------------
------------------------------------------------------------
------------------------------------------------------------
------------------------------------------------------------
------------------------------------------------------------
------------------------------------------------------------
------------------------------------------------------------
------------------------------------------------------------
------------------------------------------------------------
------------------------------------------------------------
------------------------------------------------------------
------------------------------------------------------------
------------------------------------------------------------
------------------------------------------------------------
------------------------------------------------------------
------------------------------------------------------------
------------------------------------------------------------
------------------------------------------------------------
------------------------------------------------------------
------------------------------------------------------------
------------------------------------------------------------
------------------------------------------------------------
------------------------------------------------------------
------------------------------------------------------------
------------------------------------------------------------
------------------------------------------------------------
------------------------------------------------------------
------------------------------------------------------------
------------------------------------------------------------
------------------------------------------------------------
------------------------------------------------------------
------------------------------------------------------------
------------------------------------------------------------
------------------------------------------------------------
------------------------------------------------------------
---------
>Oncorhynchus_kisutch_0
ATGGCCGAGAACGTTCTGGACTCTGGCCCGCCTTCAGCCAAGAGGCCTAAACTATCCTCT
CCGGCACTGTCTGTCTCCGCCAGCGATGGAAACGATTTCGGCTCGTTGTTTGACCTGGAG
CATGACCTCCCGGACGAGCTTATCAACTCCTCAGAGTTGGGCCTGGTCAACGGTGGGGAC
CTCAGCCAACTGCACACCAGCCTGGGAGGGGGTGGCCAGGACGCGGTGGCCAAGCACAAG
CAGCTCTCCGAGCTCCTTCGATCAGGCGCTCCACACGCCTCCACC---------------
---------CAGCAGGGCGCAGTGGGCAGCACAGGCGGGGCCAGCATGGGCCACCTGGGA
AACATGAAGGTGTCCCCT---GGG---------------------CCCCAGGGCATGGGC
CAG---------CAGCAACACCTCTCATCTCAGCAGCAGGCCAGCATGATG---------
---CAGCAGCAG---------------GTGGGGATGGTGGGCAGCATGAATCGGGGAATG
ATGGGGGCCCAGAAGGGCAACGGACAGCAATCCATGATGGGTGGGCAGGTGATGAACGGA
TCC---------------------CCCAGGATGGGCTTCTTGAACCAGGGGATTGGGGGG
AACAGTAACCTGCTGGCTGAGACTCTGCAGCAG------CAGCAGCAGGGTGGACAGGCT
GGACTCAGAGTACAACAACCTGGAGCAATGAACAAGATGGGTATGATGGGTAACCCGGGC
TCCTATGGAGGCCCCTATGGAGGG---------GCAGGCCTGGGGGAGCAGGGCNNTGGC
CCTCCGCTCCAGAACAAAGGCTCCATGCCCAACAGCCTGNGCCAGTTCAGCATGGACAAG
AAGAGCCAGCCCATGCAGGGCATGTCTGCCATGGCCTCCCAGCAGTCCGCTGCAGGTGTG
ACTGCAGGGATGNGTCCCAACGCCCAGGGAGGCCTAGCCGGGGCGCCCCCTACGGCCGAC
CCTGAGAAGCGCAAGCTTATCCAGCAGCAACTAGTGCTCCTGCTACATNGACACAAGTGC
CAGCGGCGGGAGCAAGCCAACGGGGAGGTGCGCCAGTGCAACCTGCCACACTGCCGCACC
ATGAAGAACGTCCTCAACCACATGACCCACTGCCAGGCCGGCAAGTCTTGCCAAGTGGCT
CACTGTGCTTCATCCAGACAGATCATCTCTCACTGGAAGAACTGTACACGGCACGACTGT
CCGGTCTGCCTGCCACTCAAGAACGCTGGGGACAAGAGGAACCAGCAGTCTCTGCTAGGG
GGTGCTGGTGTAGGCCTGGGTAGTTCCCTGGGCTCAGTGCCCGGAGGCCAGCCCAGCACC
CCAAACCTCAACCCCCCCAGCCAGATCGACCCCAGCTCCATCGAGAGGGCCTACGCTGCC
TTGGGCCTCACTTACCAGGGCCTG------CAGAGCCAGCCCAACCAGGCTTCTCTGCCC
TCACAGGGCCTGCAGAGCCAACCGGGCATGAGGCCGCTCAATCCCATGGGGGGTAACCCG
ATGGGAGTGAATGGAGGTGTGGGTGTTTCACCCCAGAACCAGCAGGCCAGCCTGCTACAG
GACACCATGCTACACCTCAACATGAACTCCCAGGGT---CTGATGAGTGATGCGGGCGGG
GCGGGTAACATGGGATGCATGCCCACGGCGACCCCACCCTCTGCAGCGGGCATGAGGAAG
AGCTGGCACGAGGACATCACCCAGGACCTGAGGAACCACTTGGTGCACAAACTGGTACAA
GCCATCTTCCCGACCCCAGACCCTGCTGCTCTGAAGGACAGGCGGATGGAGAACCTAGTG
GCGTATGCTAGGAAGGTGGAGGGGGACATGTACGAGTCTGCCAACAGCAGGGCGGAATAC
TACCACCTGTTGGCTGAGAAGATCTATAAGATCCAGAAGGAGTTGGAGGAGAAGAGGCGG
ACGCGGCTCCAGAAGCAG------------------------------------------
---------------------------------------------GATGGTCCCCTCCCT
GACCACTCTCTGGTGCGGCCCGGTGGACCCAACCAGATGGTTAATAGGATGCAGAACCCT
GCAGGTATGAACCAGTTCAACCAGATGGGGATG------CAGTCTATGGGTCAGAGGTTG
ACTCCTCCTCTACCCCTCACA---CCCATCAACCAGATGGGC------------ATG---
GGGAACCCCAGGATGAGCCAGCCCAATGTGGGC------------CAGAACCAATACCTG
CCCCAGGGACAGTTCCCAGGCTCCGGTCCAGGCCTCGGCACTGGTCAGCCTGGCATGGCA
CAGCCTGGCAACCAGGGAGGCATGGTAGAGACTCAGATACCCATTCCTTCCCCTCTCCCC
GTCAACAGCCCTCTAGCCGGGCCCGGCTCGGTCGGCATGGGTCAGCAGCCCAACTCCATC
CCCCACCTC---------------GCGGCCATGCGCCAGAGCTCGCCCTCCCCCGCCCGC
AGTCTTACCCCCACACCCCACCAAACGCCACCCAGGCTAGCGGGCTCACAGACCCCCCAG
---CCC---CACACCCCCAACCCGTCTCAGCTGGCCCCCCCAGGCCCTCAGCAGCAGCTA
------------------------------------------------------------
GGGCCCGGCAGCCAGGGGCCAGGCTCTAAC---GCCCAT---------GCAGCAGGGGAT
GGGGGCGGGGTCCACCACCCCATCACACCCTGGTCACCCCTCCACAACCCCCAACCCACA
TGGAGGCCAGCTCCCTCGCACGCCTCGCACTCCGATGTCCCAGAAGGGGGCTTCCCCCAG
GACGGTCAGGCTCTAACCCCAGCGTCAGTCAGCAGTGTGGACACAGCCTCCCAGCAGGCC
TCTCATGAT---GCCTCGGCCTCCGTGGACCCCAAGACGGAGGTCAAGCAGCAGCAGGAT
GAGGAGGACGAGGGGGAGGAAGGCTGCTCCAAGGGAGGGAAGTTATCCAACGTCAAGATG
GAGAACAAACCCGAGGTGAAGAAAGAGGAGTGT---------GGGGGCAAAGGTGTTCCC
ATGGAAACGTCAGTGAAGACTGAAGACCGGAAGCCGGAGGTGAAGAAGGAGCCAAAAGAG
GAAGAGAAGGGATCCGAGTCCCCT---------GGTACACCGTCTGGTGCCCAGAACAAG
AGGAAGATCTTTAAGCCAGAGGAGCTGCGCCAGGCCCTCATACCCACCCTGGAATCTCTA
TACAGACAGGACCCAGAGTCTCTGCCCTTCAGACAGCCTGTCGACCCTCACCTACTGGGC
ATACCTGACTACTTTGACATAGTGAAGACCCCCATGGACCTGTCCACTATAAAGCGGAAG
CTTGACACGGGTCAGTACCAGGAACCCTGGCAGTATGTGGACGACATCTGGGTCATGTTA
AACAATGCCTGGCTATACAACCGCAAGACGTCCCGCGTCTACAAGTACTGCTCCAAGCTG
GCTGAGGTGTTCGAGGCTGAGATAGACCCCGTCATGGTCAACCTGGGCTACTGCTGTGGC
CGGAAGTTGGAGTTTTCTCCCCAGACGTTGTGCTGCTATGGGAAGCAGCTGTGCACTATA
CCCCGGGACGCTGCCTACTTCAGCTACCAGAACAGGTACCACTTCTGTGAGAAGTGCTTC
AACGAAATCCAGGGGGACAACGTGTCCCTAGGAGACGACCCCTCCCAGCCTCCGACTTCC
ATCGGTAAAGATCAGTTTGAGAAGAAGAAGAATGACACATTGGACCCTGAATTGCTTGTG
GAATGTATGGACTGTGGACGTAAGATGCACCAGATCTGTGTCCTGCACAACGACACGATC
TGGCCGTTAGGTTTTAATTGTGATGGCTGCTTAAAGAAGTTGAATAAGACACGTAGAGAG
AACAAGTATGCCGCCAAAAGGTTGCCCCACACTAAGCTGGGCTGTTATTTGGAGACGAGG
GTGAATGACTTCCTGAAACGTCAGAGCCACCCTGAGTCGGGTGACGTCACCATCCGAGTC
GTCCACGTCTCTGACAAGGTGGTGGAGGTCAAACCAGGCATGAAGTCCAGGTTTGTGGAC
ACTGGGGAGATGTGTGAGTCGTTCCCATATAGAACGAAAGCCCTGTTTGCCTTTGAGGAC
ATCGATGGCGCTGACGTCTGCTTTTTCGGCATGCATGTACAGGAGTATGGCTCGGACTGC
CCTCCTCCCAATCAGAGACGAGTGTACATCTCGTACCTGGACAGTGTTCACTTCTTCCAG
CCTCGTTCTCTGAGGACGGGCGTCTACCATGAGATTCTCATTGGCTACCTGGAGTATGTC
AAGAAGCTGGGGTACACGACGGGTCACATCTGGGCGTGCCCACCTAGTGAAGGGGACGAC
TACATTTTCCACTGTCACCCTATGGACCAGAAGATCCCCAAGCCCAAGAGGCTACAGGAG
TGGTATAGGAAGATGTTGGACAAGGCTGTGGCGGAGCGCATAGTGCATGACTTCAAGGAC
ATCTTCAAGCAGGCCACGGAGGACCGTCTGACCAGTGCCAAGGAGCTGCCGTACTTTGAG
GGGGACTTCTGGCCCAACGTGCTAGAGGAAAGCATCAAGGAGCTGGAGCAGGAGGAGGAG
GAGAGGAAGAGAGAGGAAAACAGTACTTCCAACGAGAGCGTAGATGCCACGAAGGGCGAC
AGCAAGAACGCCAAGAAGAAGAACAGCAAGAAGACTTCTAAGAATAAGAGCAGTATGAGC
CGAGCCAATAAGAAGAAGCCAGGCTTGCCCAACGTGTCCAATGACCTCTCTCAGAAACTC
TACGCCAGCATGGAGAAGCACAAAGAGGTATTCTTTGTGATCCGTCTGATCGCAGCACCC
ATGTCCAACACGCTGGGCCCCATTACGGACCCCGACGGCCTCATGGCCTGCGACCTGATG
GATGGGCGCGACGCCTTCCTCACCCTGGCCCGGGACAAACACTTGGAGTTCAGCTCGCTG
CGCAGGTCCAAGTGGAGCTCCATGTGCATGCTGGTGGAGCTCCACAACCAGAGCCAGGAC
CGCTTCGTCTACACCTGCAATGAGTGCAAGGGCCATGTGGAGACACGCTACCACTGCACC
GTCTGCGAGGACTATGACCTGTGCATCACCTGCTACAATACTAAGGGCCACATCCACAAG
ATGGAGAAGCTGGGTCTGGGCCTGGACGACGAGAGCAACAACGCAGCCTCCTCGTCCATT
GCCAACCCCGGGGACTCGCGGCGCCTCAGCATCCAGCGCTGCATCCAGTCTCTGGTCCAC
GCCTGCCAGTGTCGCAATGCCAACTGCAGCCTGCCGTCCTGCCAGAAGATGAAGCGCGTG
GTGCAGCACACCAAAGGTTGCAAGCGCAAGACCAACGGCGGCTGCCCCATCTGCAAGCAG
CTCATCGCTCTCTGCTGCTACCATGCCAAGCACTGCCAGGAGAACAAGTGTCCCGTACCG
TTCTGTCTGAACATCAAGCACAAGCTGAGGCAGCAGCAGCTCCAGCATCGGCTACAGCAG
GCCCAGATGCTGCGGAGGAGGATGGCCAGCATGCAGAGGGTGGGTCAGCCACCTGGAAAC
GGTGGACTACCATCTCCGGGAACCACAGGGCCCAGCACCCCCATGGGCACGCAGCCCCCC
ACGCCTCAGACCCCCACCCAGAACATG---------CCCCAGCAGTCTCCTCAGCAGCAG
CAGCAGATGCAGCACCCAGGAGGTCTGCCCCCCTACACCCCCAGACCTCCAGGAGCCTCG
CCCCAGTCACTGGGTAAACCTGGTCTGGGCCCAGCTACCCCTCCACAGCAG---------
GGGCAGCAGGGGCCTCCTCCAGCAGCGGTGGAGATAGCGTTGAAGATCCAGCGTGTGGCA
GAGACCCAGCGTCAGATGGCCCAGGCCCAGATCCTCCAGAGGCAGCAGGGCATGATCCCC
CACCACCAGAACCCCCAGGCCCAGATGCAGAGCATGGCCCACGTAGGG------------
---CCCCAGGGCCAGGGTCTGGCAGGGAGGACCCTGATGGAGCAGGGGATGGTGGGGCCA
GGAGGCATGCAGCAGTCCCAGATCCCTCAGAACCAACAGCAGTGGGGAGGCCCTGGGATG
ACTCCCCAGCAGAGGCAAGGCATGATGGGACAGCTGACACTGCAGCAACAGCAACAACAA
CAACAGCAGCAGCAGCAACAACAGCAGGCAGGGCAAGGGGGGTTAGGTGGCGTGGCTATG
GTGGGGACAGGGAACCTCCCCCAGGCAGCTCTACAGGACCTCCTGCGTACTCTCCGCTCT
CCCAGCTCCCCCGGCCAGCAGCAACAGGTCCTCAACATCCTCCGCTCCAACCCCCTCCTC
ATGGCTGCCTTCATCAAGCAGCGAGCCGCCCGATACCAGGGAGGTCCAGTGCCTGGGGCA
CCGGGAGGAGGGCCTGGAGGT---------GGGCCTGGTGGTGCGGCCCAGGCAGCTATG
AACATGGGCCAGGGAGGAGGA---------AATATACCCACTATGGCTCAGCTACAGCAG
TTGCTGCAGCGCCCCCTCTTGCCTCAACAGCAG---------CAACCGCAGCAACAACAA
GGCGGGATGCCAGGCCAAGGCACCCAAATG------TCCAACATGACTCCCCAGTTCAGA
GAGATTCTGATGCGAAGGCACCTG---------------CAGCAGCAGCAACAACAACAA
------------------------CAGATGAGTAACAATGGTCAGTTCCAGCAGCCC---
---CAGGGCTACCCTGGACAGGTAGCCACAGCCCTGCAACAGAGGCTGCAGCACCAGATG
CAGATGCAGCAACAG------------------CAGCAGGGTCCCCAA---CAGCCCCAG
TCCTCCCATGCCATTCTCCAGCAGGCCCTCCACCAGAGACTCCTCCAGCAGCAGGGGGGC
TCGCCTGCCCAGGGCAGTCCTATGAGCCCC------------CAGCAGCAGATGGCCCAG
TCCCCCCACCTCCAGGGCCAGGCTCTGAGTCAATCTCTCAGTAACCAGGTGCGTTCTCCT
CAG------CCTTCCCCTCGGCCACAGTCCCAGCCACCCCACTCCAGCCCCTCGCCACGC
ATGCAGCCCCAGCCCTCCCCTCACCGCATCTCCCCCCAGACAGGCTCCCCACACCCTGGC
ATGGTTGCCCAACAGACTAACTCTGGGGACCCGGGTACATTTGGTTCG---GACCCAAGT
GCTATGATGTCCCAGATAAGT------GGGATGGGGGGTTTGCATGGCCCAGGGCAATCG
GACATG---TTGGGTAATAACAACCAGGACCTGGGGACGAACATTAACCACAACAGTTTA
GACATTATG
>Oncorhynchus_kisutch_1
ATGGCCGAGAACGTTCTGGACTCTGGCCCGCCTTCAGCCAAGAGGCCTAAACTATCCTCT
CCGGCACTTTCTGCCTCCGCCAGCGATGGAAACGATTTCGGATCATTGTTCGACCTGGAG
CATGACCTCCCTGACGAGCTCATCAATTCCTCGGAGTTGGGCCTGGTCAATGGAGGGGAC
CTCAGCCAGCTGCACACCAGTCTGGGGGGGGGTGGCCAGGACGCAGTGGCCAAGCACAAG
CAGCTCTCAGAGCTCCTTCGATCAGGCGCTCCACATGCCTCCACACAGCAG---------
---------GGCCAGGGTGTGGTGGGCAGCCCAGGCGGGGCCAGCATGGGCCACCTGGGG
AACATGAAGGTATCCCCT---GGG---------------------CCCCAGGGCATGGGC
CAG---------CAGCAACACCTCTCACCCCAGCAGCAGGCCAGCATGATG---------
---CAGCAGCAG---------------GTGGGGATGGTGGGTGCCATGAACAGGGGCATG
ATTGGGGCCCAGAAGGGCAATGGACAGCAAGCCATGATGGGGGGGCCGGTGATGAACGGA
TCC---------------------CCCAGGATGAGCTTCTCGAACCAGGGGATGGTGGGG
AACAGTAACATGTTGGCTGAGACTCTGCAGCAG---------------GGGGGACAGGCT
GGACTCAGAGTACAGCAACCTGGAGCACTGAATAAGATGGGTATGGCGGGTAACCCAGGC
CCCTATGGAGTCCCCTATGGTGAGCAGGCAGGACAGGGCCTGGGGGGAGCAGGGCTGGGC
CCTCCGCTCCAGAACAAAGGCTCCATGCCCAACAGCCTGGCCCAGTTCAGCATGGACAAG
AAGAGCCAGCCCATGCAGGGCATGGCTGCCATGGCCACACAGCAGTCTGCCACAGGTGTG
ACTGCAGGGTTGGTCCCCAACGCCCAGGGAGGCCTGGCTGGGGCGCCCCCTACGGCCGAC
CCCGAGAAGCGCAAGCTGATCCAGCAGCAGCTGGTACTCCTGCTCCATGCACACAAGTGC
CAGCGGCGGGAGCAAGCCAACGGGGAGGTGCGCCAGTGCAACTTGCCACACTGCCGCACC
ATGAAGAACGTCCTCAACCACATGACCCACTGCCAGGCCGGCAAGACCTGCCAGGTGGCT
CACTGTGCGTCATCCAGACAGATCATCTCTCACTGGAAGAACTGTACGCGGCACGACTGT
CCTGTCTGCCTGCCGCTCAAGAATGCCGGGGACAAGAGGAACCAGCAGTCTCTGCTAGGA
GGTGCTGGTGTAGGTCTGGGTAGTTCCCTGGGCTCGGTGCCCGGAGGCCAGCCCAGCTCC
GCCAATCTCAACCCCCCCAGCCAGATCGACCCCAGCTCAATTGAAAGGGCCTACGCTGCC
CTGGGCCTCACTTACCAGGGCACCCAGATCCAGAGCCAGCCCAACCAGGCTTCTCTGCCC
TCACAGGGTCTGCAGGGACAGCCGGGCATGAGGCCGCTCAACCCTATGGGGGGTAACCCA
ATGGGGGTGAATGGAGGAATGGGTGTTTCACCCCAGAACCAGCAGGCCAGCCTGCTGCAG
GATACCATGCTCCACCTCAACATGAACTCCCAGGGT---CTGATGAATGATGCGGGTGGG
ACGGGTAACATGGGCTCCATGCCCATGGCGACCCCACCCTCTGCAGCGGGTATGAGGAAG
ACTTGGCATGAGGACATCACCCAGGACCTGAGGAACCACCTGGTGCACAAACTGGTGCAA
GCCATCTTCCCGACCCCGGACCCCGCTGCTCTGAAAGACCGGCGGATGGAGAACCTGGTG
GCGTACGCTAGGAAGGTGGAGGGGGACATGTATGAGTCAGCCAACAGCAGGGCGGAGTAC
TACCACCTGTTGGCTGAGAAGATTTATAAGATCCAAAAGGAATTGGAGGAGAAGAGGCGA
ACGCGGCTCCAAAAGCAG------------------------------------------
---------------------------------------------GATGGTCCCCTCCCT
GACCCCTCTCTGGTGCGGCCCGGTGGACCCAACCAGATGGTGACTAGGATGCAGAATCCG
GCAGGTATGAACCAGTTCAACCAGATGGGGATG------CAGTCTATGGGCCAGAGGTCC
ACCCCTCCTCTCCCCCTCACA---CCCATCAACCAGATGGGC------------ATG---
GGGAACCCCAGGATGGGCCAGCCCAACACGGGC------------CAGAACCAGTACCTT
CCCCAGGGACAGTTCCCAGGCTCCAGCCCAGGACTCGGCACGGGGCAGCCCGGCATGGCA
CAGCCTGGTAAT---------------CAGACTCCAATGCCCATTCCTTCCCCTCTCCCC
GCCAACAGCCCTCTAGCCGGGCCCGGTTCGGTCGGAATGGGTCAGCTGCCCAACTCC---
------------------------------------------------------------
---------------------------------TGGCTAGCGGGCTCACAGACCCCCGAG
---CCC---CACACCCCTAACCCGTCTCAGCTGCCCCCCCCAGGCCCCCAGCAGCAGCTA
------------------------------------------------------------
GGGCCCGGCAGCCAGGGGCCAGGCTCCAATAAGCCCATG---------CAGCAGGGAATG
GGAGCAGGGGCCACCACCCCATCTCACCCTGGTCACCCCTCCACAACACCCAACCCCCAT
GGAGCCCAGCTCCCTCGCACGCCTCGCACTCCGATGTCCCAGAAGGGTGGCTTCTCGCAG
GACTGTCAGGCTCTGACCCCAGCGTCAGTCAGCAGTGTGGACACGGCCTCCCAGCAGGCT
TCCCAGGAC---GCCTCGGCCTCCGTGGACCCAAAGGCGGAGGTCAAGCAGCAGCAGGAT
GAGGAGGACGACTGGGAGGAAGGCTGCTCCAAGGGGGGGAAGCTATCCAACATCAAGACG
GAGAACAAACCCGAGGTGAAGAAAGAGGAGTGTGGAGGCCAAGGGGGCAAAGGTGTTCCC
ATGGAAACGTTGGTGAAGATGGAAGACCGGAAACCGGAGGTGAAGAAGGAGCCGAAAGAG
GAGGAGAAGGGATCAGATTCCCCT---------GGTATTCCGTCTGGTGCCCAGAGCAAG
AAGAAGATCTTCAAGCCAGAGGAGCTGCGCCAGGCGTTGATGCCTACCCTGGAGTCTCTG
TATCGCCAGGACCCAGAGTCTCTGCCCTTCAGACAGCCTGTGGACCCTCATCTACTGGGC
ATACCTGACTACTTTGACATAGTGAAGACCCCCATGGACCTGTCCACTATAAAGCGTAAG
CTGGATACTGGTCAGTACCAGGAACCCTGGCAGTACGTGGACGACATCTGGGTCATGTTG
AACAACGCCTGGCTGTACAACCGCAAGACGTCCCGCGTCTACAAGTACTGCTCCAAGCTG
GCCGAGGTGTTCGAGGCTGAGATAGACCCCGTCATGGTCAGCCTGGGCTACTGCTGCGGC
AGGAAGTTGGAGTTCTCTCCCCAGACGTTGTGCTGCTATGGGAAGCAGCTGTGCACTATT
CCCCGGGACGCTGCCTACTTCAGCTACCAGAACAGGTACCACTTCTGTGAGAAGTGCTTC
AACGAAATCCAGGGGGACAACGTGTCCCTGGGAGACGACCCCTCCCAGCCTCCGACTTCC
ATCGGTAAAGATCAGTTTGAGAAGAAGAAGAATGACACACTGGATCCTGAATTACTTGTG
GAATGTATGGACTGCGGACGTAAGATGCACCAGATCTGTGTCCTGCACAACGACACTATC
TGGCCGTTAGGTTTTAATTGTGATGGCTGCTTAAAGAAGTTGAATAAGACGCGGAGAGAG
AACAAGTATGCTGCCAAAAGGTTGCCCCACACTAAGCTGGGCTGTTATTTGGAGACTAGA
GTGAATGACTACCTGAAGCGTCAGAGCCACCCTGAGTCGGGTGACGTCACCATCCGAGTG
GTCCACGTCTCAGACAAGGTGGTGGAGGTCAAACCAGGCATGAAGTCCAGGTTTGTGGAC
ACTGGGGAGATGTGTGAGTCATTCCCATACAGAACGAAAGCCCTGTTTGCGTTTGAGGAC
ATTGATGGAGCTGATGTCTGCTTCTTTGGCATGCATGTACAGGAGTACGGCTCGGACTGC
CCTCCTCCCAATCAGAGACGCGTGTACATCTCGTACCTGGACAGTGTTCACTTCTTCCAG
CCTCGTTCTCTGAGGACGGGCGTCTACCATGAGATTCTCATTGGCTATCTGGAGTATGTC
AAGAAGCTGGGGTACACGACGGGTCACATCTGGGCGTGCCCACCTAGTGAAGGGGACGAC
TACATCTTCCACTGTCACCCTATGGACCAGAAGATCCCCAAGCCCAAGAGGCTTCAGGAG
TGGTATAGGAAGATGCTGGACAAGGCTGTGGCAGAGCGTATTGTGCATGACTTCAAGGAC
ATCTTCAAGCAGGCCACGGAGGACCGTCTGACAAGTGCCAAGGAGCTGCCGTACTTTGAG
GGGGACTTCTGGCCCAACGTGCTGGAGGAGAGCATCAAGGAGCTGGAGCAGGAGGAGGAG
GAGAGGAAGAGAGAGGAAAACAGCACTTCCAACGAGAGCATAGATGCCACGAAGGGCGAC
AGCAAGAATGCCAAGAAGAAGAACACCAAGAAGACTTCTAAGAATAAGAGCAGTATGAGC
CGAGCCAATAAGAAGAAGCCAGGCTTGCCCAACGTGTCCAATGACCTCTCTCAGAAACTC
TACGCCAGCATGGAGAAGCACAAAGAGGTATTCTTTGTGATCCGTCTGATAGCGGCGCCT
ATGTCCAACACGCTGGGCCCCATCACGGACCCCGACGGCCTAATGGCATGCGACCTGATG
GACGGGCGCGACGCCTTTCTCACCCTGGCCCGCGACAAACACCTGGAGTTCAGCTCGCTG
CGCAGGTCCAAGTGGAGCTCCATGTGCATGCTGGTGGAGCTCCACAACCAGAGCCAGGAC
CGCTTCGTTTACACCTGCAATGAGTGCAAGGGCCACGTGGAGACACGCTACCACTGCACC
GTCTGCGAGGATTATGACCTGTGCATCACCTGCTACAACTCTAAGGGGCACATTCACAAG
ATGGAGAAGCTGGGTCTCGGCCTGGATGACGAGAGCAACAACTCGGCCGCTTCGTCCATC
GCCAACCCTGGAGACTCGCGCCGCCTCAGTATCCAGCGCTGCATCCAGTCTCTGGTCCAC
GCCTGCCAGTGTCGCAACGCCAACTGCAGCCTGCCGTCCTGCCAGAAGATGAAGCGTGTG
GTGCAGCACACCAAAGGTTGCAAGCGCAAGACCAACGGCGGCTGCCCCATCTGCAAGCAG
CTCATCGCCCTGTGCTGCTACCACGCCAAGCACTGCCAGGAGAACAAGTGTCCTGTACCG
TTCTGTCTGAACATCAAGCACAAGCTGAGGCAGCAGCAGCTCCAGCACCGTCTCCAGCAG
GCCCAGATGCTGCGGAGAAGGATGGCCAGCATGCAGAGGGTGGGTCAGCCACCTGGCAAC
GGTGGGCTACCGTCCCCGGGAACTACAGGGCCCAGTACCCCCATGGGCACGCAGCCCCCC
ACGCCTCAGACCCCCACTCAGAACATGCCCCTCGGACCCCAGCAGTCTCCTCAGCAGCAG
CAGCAGATGAAGCACCCAGGAGGTCTTCCCCCTTACACCCCCAGACCTCCAGGTGCCTCG
CCCCAGTCCCTGGGTAAACCCGGTCTGGGCCCAGCCACACCTCCACAGCAG---------
CAGCAGCAGGGGCCTCCTCCGGCAGCGGTGGAGATAGCGTTGAAGATTCAGCGTGTGGCA
GAGACACAGCGTCAGATGGCTCAAGCTCAGATCCTCCAAAGGCAGCAGGGCATGATGCCC
CACCACCAGAACCCCCAGACCCAGATGCAAGGCATGGCCCACGCAGGGCCCCAGGGGATG
GCTCCCCAGGGCCAGGGTGTGGCAGGGAGGACTCATATGGAGCAGGGGATGGTGGGGCAA
GGAGGCATGCAGCAGTCGCAGCTCCCCCAGAACCAACAGCAGTGGAGCGGCCCAGGGATG
GCACCCCAGCAGAGGCAAGGCATGATGGGACAGCTGACACCGCAGCAACAACAACAGCAG
CAGCGGCAGCTCCAGCAGCAACAGCAGGCAGGGCAAGGGGGGTTAGGGGGCGTGGCCATG
GTGGGAACAGGGAACCTCCCCCAGGCAGCTCTACAGGACCTCCTGCGTACCCTCCGTTCC
CCCAGCTCCCCCGGCCAGCATCAACAGGTCCTCAATATCCTCCGCTCCAACCCCCTCCTC
ATGGCTGCCTTCATCAAGCAGCGAGCTGCCCGATACCAGGGAGGTCCAGTGCCGGGGGCC
CCGGGAGGAGGGCCCGGAGGC---------GGCCCTGGGGGTGTAGCCCAGCCAGGGATG
AACATGGGCCAGGCAGGTGGA---GGAGTAAATATGTCCACTATGGCTCAGCTACAGCAG
TTACAGCAGCGCCCCCTCCTGCCTCAACAGCAG---------------CAACAACAGCAA
GGCGGTATGCCAGGCCAAGGCACCCCCATG------TCCAACATGACTCCCCAGTTCAGA
GAGATTCTGATGAGAAGGCACCTC---------------------CAACAGCAGCAGCAA
------------------------CAGATGAGTAACAATGGTCAGTTCCAGCAGCCCCAG
CCCCAGGGCTACCCTGGACAGGTAGCCACAGCCCTGCAACAGAGGCTACAGCACCAGATG
CAACAGCAGCAACAGCAGGAT------------CAGCAGGGTCCCCAG---CAGCCCCAG
TCTTCCCATGCCATGCTCCAGCAGGCCCTCCACCAGAGACTACTCCAGCAGCAGGGGGGC
TCGCCTGCCCAGGGCAGTCCTATGAGCCCC------------CAGCAGCAGATGGCCCAG
TCCCCCCACCTCCAGGGCCAGGCTCTGGGTCAGTCCCTCAGTAACCAGGTGCGTTCCCCT
CAG------CCCTCCCCTCGGCCACAGTCCCAGCCGCCTCACTCCAGCCCCTCGCCACGC
ATGCAGCCCCAGCCCTCCCCTCACCGCATCTCCCCCCAGACAGGCTCTCCGCACCCTGGC
ATGGTGGCCCAGCAGGCTAACTCTGGGGACCCGGGTACGTTTGGTTCA---GACCCGAGT
GCTATGATGTCCCAGATAAGT------GGGATGGGAGGCTTGCATGGCCCAGGGCAGTCA
GACATG---TTGGGTAATAACCACCAGGACCTGGGGACAAAC---AACCACAACAGTTTA
GACATTATG
>Ficedula_albicollis_0
ATGGCCGAGAATGTGGTGGAGCCGGGCCCGCCTTCAGCCAAGCGGCCTAAACTCTCCTCA
CCGGCGCTCTCCGTGTCCGCCAGCGACGGCACAGATTTTGGATCACTCTTTGATCTGGAA
CATGACTTGCCAGATGAACTGATCAGCTCCACAGAACTTGGACTCACCAATGGCGGTGAC
ATTAATCAGCTGCAGACCAGCCTT---GGCCTGGCACAAGATGCTGCCTCTAAACACAAG
CAGCTGTCTGAACTTCTACGGGCTGGTAGCTCCCCAAATCTCAATATGGGGGTTGGTGGC
CCTGGCCAAGGCATGGCCAGTCAAACCCAACAAAATAGTCCTGGAATGGGAATGTTAAAT
AGCATGGTGAAAAGCCCCATGGCACAGGCTGGGTTGACTTCTCCCAATATGGCGATGGGT
GCGAGTGGACCAAACCAGGGTCCTTCTGCTCAATCCACAGCTGCAATGATGAACAGCCCA
GTTAACCAGCCTGGCATGGGAATGAACACAGGGATGAATGCTGGCATGAATCCTGGGATG
TTGGCAGCA------GGCAACGGA---CAGGGGATGATGCAGGGGCAAGTCATGAACGGT
TCAATTGGAGCAGGCAGAGGGCGACCCAATATGCCGTACCCAAACCCAGGCATGGGCAGT
GCTGGTAACTTGTTGGCTGAGACACTGCAACAAGGCACTCCACAGATGGGAGGGCAGGCT
GGACTGAGAGGGCCACAGCCTGGAGCCATGAACAAGATTGGAATGATGAGCAATCCCAGC
CCTTATGGCCAGCCCTATAGTCAAAATACTGGGCAGCAGATTGGAGCCAGTGGACTTGGC
CCTCAGATGCAGAATAAAGCTGGACTGCAGAATAGCTTACCACAGTTTCCAATGGACAAG
AAGCCAGTTCCTGGGGCAGGAATGCCTAACATGGGCCAGCAGCAGGCTCCCCAAGTACAG
CAAGCTGGGATGGGGCCAGCAGCTTCTCAAGGCATGGGGTCTGGAGCACCGACAGCAGAT
CCAGAAAAGCGCAAACTCATTCAGCAGCAGCTCGTTCTCCTCTTACATGCTCACAAGTGT
CAGCGCCGAGAGCAGGCCAACGGGGAGGTGCGGCAGTGCAACCTCCCGCACTGCCGAACC
ATGAAGAATGTCCTGAACCACATGACACATTGTCAGGCTGGCAAATCTTGCCAAGTGGCA
CATTGCGCATCTTCCCGACAAATCATCTCACATTGGAAGAATTGTACAAGACATGATTGT
CCTGTATGTTTGCCGCTCAAAAATGCTGGAGACAAAAGAAATCAGCAATCGCTGCTGGGC
GGAGCTGCGGTAGGACTTGCCAATACC---GGCTCTGTGGGCGTGGGGCAGCAGACAACG
CCCAGCATCAACACTACCAGTCAGATAGACCCCAGCTCCATCGAGAGAGCCTATGCAGCC
CTCGGACTCACCTATCAAGGCAACCAGATGCAGACACAGCCCCAGGCTCAAGTCAAGAAT
CAGCAACAGGGACAGTCGCCCCAGGGTCTGCGCCCCATGAATCCTATGAATGCAAACCCA
ATGGGAGTGAATGGAGGAGTAGGGGTT------------CAACCCCCTAATCTGCTGCCT
GACTCAATGTTACATTCAACCATGAATTCTCAGAACCCCATGATGAGTGAAAGCGCCAAT
GTTGCCAGTTTGGGAGCCATGCCAACA---GCTCAACCATCCAATGCCGGAATTCGAAAG
CAGTGGCATGAAGACATTACTCAGGATCTCCGAAACCACCTTGTTCATAAATTAGTCCAA
GCCATATTTCCTACTCCTGACCCTGCAGCTTTGAAGGATCGACGTATGGAGAATCTGGTG
GCATATGCTCGGAAAGTGGAAGGGGACATGTATGAATCAGCAAACAGCAGGGCAGAGTAC
TATCACTTGCTAGCAGAGAAGATCTACAAGATTCAGAAGGAGTTGGAGGAGAAACGAAGA
ACAAGGCTGCAGAAGCAAAATATGATTCCAAATGCTCCAGGCATGCCACAAGCTCCCATG
AATCAAGGGCCCAATATGGGACAGCCACAGCCAGGAATGTCTGCAAATGGTCCTCTTCCT
GACCCAACCTTGATACGTGCCAATGTGCCAAACCAGATGATGAATCGCATGCAGGCACAG
CCAGGAATGAATCAGTTTGGCCAGATGAACATGCAGCTGTCACCGATGGGACCCCGACAA
ACCCCTCCTCTTCAGCACCCTGGACAGCTAAGTCAGGCCGGGGCCATGAACCAGATGGGA
TTTCCTTCACGTATGCAGCAACCAGGAGTTGGCCAGCCTTCTGGTCAGAATCAATTTCTA
CAACAGACTCAGTTCCCTGCTTCTTCCCCAGGAATGAACACAGCAAGCATGCCTATGACT
CAGCCTGGCAATCAGACACCAGTATCTCAAGCACAAATGACCAGC---GCTTCCTGTCCT
GTGAACTCTCCTGCAATGGCTCCAGGTTCTCAAGGG------------------AGCCAT
ATTCACTGCCCACCTCTTCCACAGCCTCCCATGCACCAAAATTCTCCTTCTCCGGTACCT
AGCCGAACCCCAACACCTCACCACACGCCCCCAGGCTTGGGATCACAGCAAGCGGCAGCT
GCCCCCACA------CCTGCTCCTCAG---GCAATGCCACCTGGACCACAGTCCCAAACT
ATGCACCCCCCTCAAAGGCAGCCAACGCCTCCGCAGACGCAGCTGCCTCCGCAAGTCCAG
CCTCCGGTTCCAGTTACCCCTTCTGCAGAG---------CAG---CAGCAGCAGCCCTTG
TCA---------------------CAGCAGAGCACGACTGCATCTGTTCCCACACCAACA
GCACCGCTGCAACCTCAGCACCCCACAACACCTCTTTCACAG---CCAGCTGTGAGCATT
GATGGGCAGGTATCCAACCCCCCATCCACCAGCAGCACAGAGGTGAACTCTCAAACTGTT
CCAGAACAGCAGCAGCCACCCTTGCAGGAAGTGAAAATGGAGATTAAAACAGAAGAAGGG
GAACCAGAA---------------------------------CAAACAGAGATGCAAATG
GAGGAGAAATCTGAGACTAAA---GTAGAACCAGTCGTGGAGGAGTGTAAGCCAGACCCA
ATGGAG------------CAAGAGGAGAAGAAACCTGAAATGAAGACTGAAGTACCAGAG
GGGGAAGAAAGACCTACTACTCCAGCAACTCAGTCTTCTCCAGCAGCTGGGCAGTCTAAG
AAAAAAATTTTCAAGCCAGAAGAGTTGCGGCAGGCGCTTATGCCAACACTGGAGGCACTT
TACCGTCAGGATCCAGAGTCTCTTCCATTTCGACAGCCTGTGGACCCCCAGCTACTAGGA
ATTCCTGATTATTTTGACATAGTAAAGAACCCCATGGATCTTTCTACTATCAAGAGAAAG
CTGGACACAGGACAGTATCAGGAGCCATGGCAGTATGTGGATGACATCTGGCTCATGTTC
AATAATGCCTGGTTGTATAACCGCAAAACATCCCGGGTGTACAAGTACTGTTCCAAACTG
GCAGAGGTGTTTGAGCAAGAAATTGACCCAGTTATGCAGAGCCTTGGTTATTGCTGTGGA
AGAAAGTTGGAGTTCTCGCCACAGACTTTGTGTTGCTATGGCAAACAGCTATGCACGATC
CCTCGAGATGCCACTTACTACAGTTACCAGAACAGGTATCATTTCTGTGAGAAGTGCTTC
AACGAAATCCAAGGGGAGAGCGTTTCTCTGGGAGATGACCCATCACAACCTCAAACCACA
ATAAACAAAGAACAGTTTTCAAAAAGGAAAAATGATACACTGGATCCCGAGCTATTTGTT
GAATGTATAGAGTGTGGAAGAAAAATGCACCAGATCTGTGTTCTTCATAATGAAATAATC
TGGCCTTCTGGTTTCGTCTGTGATGGCTGCCTAAAGAAAACAGGACGAACCAGGAAAGAG
AACAAATTCTCTGCTAAAAGGTTACCAGCTACAAGACTTGGTACCTTCCTGGAGAACAGA
GTCAATGATTTCCTAAGACGACAGAATCATCCCGAGGCAGGAGAGGTCACAGTTAGGGTG
GTACATGCATCCGACAAAACTGTTGAAGTAAAACCAGGAATGAAAGCAAGGTTTGTAGAC
AGTGGAGAGATGGCGGAGTCTTTCCCTTACCGAACAAAAGCACTTTTTGCCTTTGAGGAG
ATTGATGGTGTAGACCTGTGCTTCTTTGGTATGCATGTGCAGGAATATGGCTCAGACTGC
CCTCCACCCAATCAAAGGCGAGTGTATATATCTTACCTTGACAGTGTTCATTTCTTCCGA
CCTAAATGCTTGAGGACTGCTGTCTATCATGAAATACTAATTGGATATCTAGAATATGTT
AAGAAACTAGGGTATACTACTGGACACATCTGGGCGTGCCCGCCCAGTGAAGGAGATGAC
TACATCTTCCACTGCCATCCTCCTGACCAAAAGATACCTAAACCCAAGCGACTGCAAGAG
TGGTACAAAAAGATGCTGGACAAGTCTGTGTCGGAGCGCATCGTCCATGATTACAAGGAT
ATATTTAAGCAGGCAACAGAAGATCGTCTAACAAGTGCAAAGGAGCTCCCTTACTTTGAA
GGGGACTTCTGGCCTAATGTTCTGGAGGAGAGTATTAAGGAACTAGAGCAAGAGGAAGAA
GAACGGAAGAGAGAAGAAAAC---ACTAGTAATGAAAGCACTGATGTGAGCAAGGGAGAC
AGCAAAAATGCCAAAAAGAAGAACAATAAGAAGACAAGCAAAAACAAGAGCAGCTTGAGT
CGTGGCAATAAGAAGAAGCCTGGCATGCCCAATGTGTCCAATGACCTCTCCCAAAAGCTG
TATGCCACTATGGAGAAGCACAAGGAGGTCTTCTTTGTCATCCGTCTCATTGCTGGCCCT
GCAGCCAACTCCCTGCCCCCCATCATTGAGCCTGACCCGCTCATTCCATGTGACCTGATG
GACGGGCGTGATGCCTTCCTAACCCTTGCTAGAGACAAGCACCTGGAGTTCTCCTCACTA
CGAAGGGCTCAGTGGTCAACCATGTGCATGCTGGTGGAACTGCATACCCAGAGCCAAGAC
CGCTTTGTTTACACCTGCAACGAGTGCAAGCATCATGTGGAGACCAGATGGCATTGCACT
GTCTGTGAGGATTATGACCTGTGCATCACCTGCTATAACACTAAAAACCACGACCACAAG
ATGGAGAAATTAGGCCTTGGTCTAGATGATGAGAGCAACAACCAGCAGACCGCCACGACG
CAGAGCCCCGGCGATTCCCGGCGCCTGAGCATCCAGCGCTGTATCCAGTCTCTGGTCCAC
GCCTGCCAGTGCCGCAACGCCAACTGCTCGCTGCCGTCCTGTCAGAAGATGAAACGGGTT
GTCCAACACACCAAAGGCTGCAAACGCAAGACCAACGGAGGGTGCCCCATCTGCAAGCAA
CTCATTGCTCTCTGCTGCTACCACGCAAAGCACTGCCAGGAGAACAAGTGCCCTGTGCCC
TTCTGCCTCAACATCAAACACAAGCTCCGTCAGCAGCAGCTCCAGCACCGCCTGCAGCAG
GCGCAGATGCTGCGAAGGAGGATGGCGAGCATGCAGCGCACGGGTGTGGCGGGCCAGCAG
CAAGGATTGCCCTCGCCGACGCCGGCCACGCCGACGACTCCGACAGGCCAGCAGCCCCCG
ACACCGCAAACCCCACAGCCCCAGCCTCCGCCCCAGCCTGTGTCA------------CAG
CCTCAGCCTGCACCTCCCAACAGCATGCCACCCTACATGCCAAGAACTCAGCCCCCCAGC
GCTGTGTCCCAGGGCAAGGCAGGTGTGACGCCTCCAACTCCGCCTCAGCCACCGCAGCCG
CCAGTTCAGGGCCCTCCTCCGGCAGCAGTAGAAATGGCCATGCAGATCCAGCGGGCAGCA
GAGACCCAGCGCCAGATGGCACAGGTTCAGATCTTCCAAAGGCCGATT------------
CAGCACCAGATGCCCCAG---------ATG---------------CCACCGATGGGAATG
AACCCTCCACAGATAGGCAGAGGTCCCGGTGGCCATATAGATCAAGGAATG---GGGCCA
GCAGGAATTCAG------------------CAGCAGCCACCGTGGGTGCAGGGGGCCTTA
CCC---GCTCAGCTGCAGCCAGGAATGCAGAGGCCATCCATGATGTCAGTAGCTCAGCCG
GGTCAGCCGATGAATATGGCCCCTCAGCCAGGGATGGGTCAAGTACCTGGCGCTGCTCAG
TCCAAACAACCACCTCTGCCCCAGGCGGCCTTACAAAACCTACTGCGGACTCTCAGGTCT
CCCAGCTCACCCATGCAGCAGCAGCAGGTGCTTAACATCCTTCACTCCAACCCTCAGCTG
CTGGCCGCTTTCATCAAGCAGCGGGCGGCCAAGTACGCGGGGTCCCAGAACCCGCAGGGC
ATGGCGGGGCAGCCTGGCCTCCCGCAGGGGCAGCCGGGGCTCCAGCCGCAGCAGGCCATG
CAAGGGCAGCAGGGGGTGCACCCCAATGCAGCCATGCAGAACATGAACCCCATGCAGGCA
GGAGTGCAGAGGCCCAGCATGCCCCAGCAGCAGCCGCAGCAGCAGCCGCAGCAGGCCATG
GCTGGGATGAATCCTCAGGCGCAGCAGATGAATCACTCGGGGATGGCTCCCCAGTTCCGA
GATCTCCTGATGAGACGGCAGATGATGCAGCAGCGCCAC---CAGCAGCAGCAGCAGCAG
GGAGCGGGACCGGCGCTGGGGCCAGGGATGGCCAACCACAACCAGTTTCAGCAGCCCCAG
GGTGTCGGGTATCCC------------CAGCAGCAGCAGCAGCGGATGCAGCATCACATG
CAGCAGATGCAGCAAGGAAACATGGGACAAATAAGCCAGCTTCCACAGGCCATGAGTGCA
GAGACAGGAGCCAGTTTGCAACAGGCCTTCCAGCAAAGGCTGCTTCAGCAGCAGATGGGG
TCCCCAGCTCAGCCCAATCCTATGAGCCCCCAACAGCACATGCTCCCCAATCAGGCCCAG
TCCCCGCACCTCCAGGGCCAGCAGCTCCCTTCATCGCTCACCAATCAAGTGCGTTCTCCG
CAGCCTGTACCCTCACCGCGGCCCCAGTCCCAGCCCCCTCATTCCAGCCCATCCCCTCGG
ATGCAGCCTCAGCCTTCTCCGCACCACGTCTCCCCGCAGACCAGCTCCCCACATCCAGGA
CTGGTAGCTGCCCAGGCTAACCCCATGGATCAAGGGCACTTTGCCAGCCCGGACCAGAGT
GCAATGCTTTCCCAGCTTGCTAGCCCCGGCATGGCAGGCCTCCATGGTACAAGCGCCACG
GAACTGGGGCTCAGCTCCGAGAACTCAGACTTGAATTCAAACCTTTCACAGAGTACACTA
GACATACAC
>Cyprinus_carpio_0
ATGGCCGATAATGTGCTGGAATCCGGCCCGCCTTCAGCTAAGAGGCCTAAATTGTCCTCC
CCGGCTCTGTCGGTGTCCGCGAGCGATGGAAACGATTTTGGCTCCCTGTTTGACCTGGAG
CATGACCTCCCGGATGAGCTCATTAACTCCTCCGACCTGGGCCTTCCTAACGGGATGGAC
CCCGGCCAGTTGCACACCACTCTGGGTGGCTCGGGCCAGGACACAGCAGCCAAACACAAG
CACCTGTCTGAGCTCCTCCGCCCTGGCGCCCCTCCATCCACCTCC---------------
---------------ACGGCCACCGGCAACCCCGGTAACCCCTCCCTGGGTATGATGGGA
GGTCTGAGTGGCAACCCA---GTT---------------------ACTCAGGGACTGGGT
GGCCCTCAA------CAGCAG---------------------------------------
------CAGCCT------------------GTCATGGTGGCTGGACTGAACCGGGGCATG
ATGGGCGTCCAGAAAGGGAACGGACCGCAGAGCATGATGGGAGGGCAGATGATGAATGGT
GCG---------------------CCTAGAATGGGCTACGCCAATGCGGGCATGGTTGGT
AACGGGAAAATGCTGCCCGATGCTCTGCAGCAGGCAGGGCAGCAGATG---GCACAGGCA
GCAATGAGACCGCAGCAACCAGGAGCAGTGAACAAGATGGGAATGATGGGTACGCCAGGC
CCCTACGGTAGTTCATATAATCAGTGCGGAGGACAG---------------TCCCTTGGG
CCTCCGCTCCAAAACAAAGCGGGACAACCCAACAGCATTAACCAGTTTAGCATGGACAAG
AAACCTCAGCATGGGCAGACCATGGGTGGCATG---------CAGAGCTCAGGTGTGGTG
------------------------------------CCGGCGGCGCCCCCTGCAGCGGAC
CCGGAGAAGCGTAAACTCATTCAGCAGCAGCTGGTGCTGTTACTGCACGCTCACAAGTGC
CATCGCAGAGAGCAGGCCAACGGAGAGGTCCGCCAGTGCAGCCTGCCCCACTGCAGAACC
ATGAAGAATGTCCTTAATCACATGACGCACTGTCAGGCCGGAAAATCCTGCCAAGTGGCT
CACTGCGCGTCCTCCAGGCAGATCATCTCTCACTGGAAGAACTGCACACGGCATGACTGT
CCCGTCTGTCTGCCGCTTAAAAGCGCTGGAGACAAAAGAACCCAGCAGTCTCTGCTGGGA
GGTGCTGGGATGGGCATGGGTGGTCCGTTAGGTGGGTTACCCGGTGGTCAGCCTTCAGCC
CCAAACTTAAACCCACCCAGTCAGATCGACCCAAGCTCCATTGAAAGGGCGTACGCCGCC
CTTGGACTCACCTACCAGGGCAACCAGGCATCCAATCAGAATCAGCAGACCTCTGTACCC
---------------GCTCAACCTGGCATGAGGACGCTCAACAATATAGGTGGGAACTCA
ATGGGAGTAAACGGTGGAGTCGGCGCTCCGATGACGAACCAGCATCCAGGAATGCTGCCT
GACGGCATGCTGCACAGGAACATGACACCTCAGAGT---CTGATGAGTGATGGCTCTGGT
GTTGGTAACATGGGTTCTGCAGCAACAGCCACACCTTCCTCTGCA---GGAATGAGGAAG
AACTGGCATGAAGACATCACACAGGACCTCCGCAATCACCTCGTACACAAACTTTTCCAG
------------------------------------------------------------
---------------------------------------------------GCGGAGTAT
TACCACTTGTTGGCTGAGAAGATTTATAAGATTCAGAAAGAGCTGGAGGAGAAGAGGAGA
ACCCGACTGCAGAAGCAGGGTATGATGCCAGCTCAGCCTGGCATGCACAACAGTGCTCTA
CCTCAAGCACCAGGCATGAATCAG---------GCACCGCTGCCTAATGGTCCCCATTCG
GATCCGTCCCTAGTTCAAGCCGCTGGACCCAATCAGATGGTCAACCGCATGCAGAATCCT
GCTGGTATGAATCAGTTTGCCCAGGTGGGAATG---CAACAGCCAATGGGACAAAGGAGA
ACGCCGCCCCTGCCAATG---CCAAACCTCAATCAGATGGGT------------ATGCAG
GGAACACCTCGAATGACTCAACCCAACGTACCCCAA------TTACAAAACCAGTACATG
---CAGAACCAGTTTCCAGGCGCGGGTGCTGGACTGGGCCAGGGAGCAGTTGGCCTGAAC
CAACCTGCTGGGCAGGGAGCTATGTCACAGAATCAGATGGCTACTCCACCATCGCTGGCA
GCCAGGAGTCCAGTAGCTCAAACCCAGACAGCA---CAGGGGCCACAGCCTGGACTGCAT
GCTCCCTGT---------------CCTCCCTTACGCCAAAACTCCCCTTCTCCTGCACGC
AGCCTCACCCCTACCCCGCACCAAACGCCCCCGCAGTTGCCGGGTAACCAGACCCCCCAG
---CCC---CACACCCCCACTTCTTCGACCACTATGGCCCCACCTGCAACACAGCTG---
------------------------------------------------------------
CCCCTGATGGCACAGGGGGTGGGCTCAGAAAAAGCCAGTCAGCTCCAGCAGCCGTCGCAT
GGGGGCGGAGCCACTGGAGGCCCCCAAACAGGGTTAGCGTCATCTGTGCCTTCCCAGAAT
GCACACGGGCATTGTGCACACCCACACACTCCTCTATCCCAGAAGTCATCTCTTACAGCA
GACGGTCAGGCCTCAACTCCTGCTTCAGACAGCAGTGCTGACCCAAGTTCGCAGCTGACA
TCATCCGAA---CCCACTGCCCCACTCGACCCCAAAACTGAGGTCAAACAACAGGAAGAA
GAAGAT---GAGAATGAGACAGAGGATAAGGCCTCAGGGAAACAGACTGAGATTAAGAAT
GAAGAAAAACCAGAGATAAAGAAGGAGGAGCCTGCAGGCGATGAATGTAAGACAGAACCA
ATGGAAACATCATCGACAGCCGAGGACAAGAAGCCAGAGATCAAAACCGAACCCAAAGAG
GAAGAG------------GCTGCGGGAACGAACAGCACTCCTGCAAACACACAAAACAAG
AAGAAAGTCTTTAAACCCGACGAGCTCCGCCAGGCCTTGATGCCCACTCTGGAAGCTCTG
TACAGACAGGACCCAGAGTCTCTGCCCTTCCGGCAGCCGGTGAACCCCCAGTTACTGGGA
ATACCCGACTACTTTGACATAGTGAAAAACCCCATGGACTTGTCCACTATCAAGCGTAAG
CTGGACACGGGTCAGTACCAGGAGCCCTGGCAGTACGTGGACGACGTGTGGCTGATGTTC
AATAACGCCTGGCTGTATAACAGGAAGACGTCACGGGTGTATAAATAC------------
------------------------------------------------TACTGCTGTGGA
AGGAAGTTGGAGTTTTCTCCTCAAACTCTGTGCTGCTATGGCAAACAGCTGTGTACCATC
CCTCGAGACGCTGCGTACTTCAGTTACCAGAACAGGTACCACTTCTGTGAGAAGTGTTTC
AACGAAATCCAGGGGGAGAATGTATCCCTGGGGGACGATCCAACCCAGCCTCAAACATCC
ATCAACAAAGATCAGTTTCAAAGGAAAAAGAATGACACCCTCGATCCTGAACTACTGTTG
GAATGTGGTGATTGTGGTCGAAAAATGCATCAGATATGCGCTCTGCACAATGAGACGATA
TGGCCGTCGGGGTATGTTTGTGAGGGCTGTCTGAAAAAGGCCAGTGCAACAAGGAGGGAA
AATAAATACACTGCAAAGAGACTTCCTCAGACAAAGCTCGGCAACTTCCTGGAGACACGA
GTGAACGAGTACCTGAAGCGTCAGAGTCATCCAGAAACCGGTGATGTCACCATCCGTGTG
GTTCATGTCTCTGATAAAATGGTGGAGGTCAAACCTGGCATGAAGTCTAGGTTTGTTGAT
AGCGGAGAGATGTCAGAGTCATTCCCGTATAGGACAAAAGCTTTGTTTGGATTTGAAGAT
ATTGATGGGACAGATGTCTGCTTCTTTGGAATGCATGTGCAAGAATATGGCTCCGACTGC
CCTCCACCCAATCAAAGACGTGTGTACATCTCCTACCTTGACAGCGTGCACTTTTTTCAA
CCCCGTCATCTGAGAACCGGAGTCTATCATGAGATCCTAATTGGATACTTGGAGTATGTT
AAAAAAATGGGGTTTGTCACTGGCCACATCTGGGCTTGTCCTCCAAGTGAAGGTGATGAC
TACATCTTCCACTGCCATCCATCGGATCAGAAGATTCCCAAACCTAAACGACTACAAGAA
TGGTACAAGAAGATGCTTGACAAAGCAGTAGCTGAGAGAATTATACACGACTACAAGGAC
ATTTTTAAGCAGGCAACAGAGGATCGTCTGACCAGTGCGAAGGAGCTCCCATATTTTGAG
GGTGATTTCTGGCCTAACGTGTTGGAGGAGAGCATTAAAGAACTGGAACAGGAGGAGGAA
GAACGGAAGCGAGAAGAAAACAACACCTCTAGTGAAAGCATTGAGGCTACCAATGGTGAC
AGCAAGAATGCCAAAAAAAAGAACAGTAAGAAGACTAGCAAGAACAAGAGCAGCTTGAGC
CGAGCTAATAAAAAGAAACCGGGCATGCCAAATGTCTCAAATGATCTATCCCAGAAACTT
TATGCTACAATGGAGAAACACAAAGAGGTTTTCTTTGTCATCCGTCTCATTGCTGGCCCT
TCTGTCAATTCCCTTCCACCCATTTTGGACCCTGACCCCCTGATGGCCTGCGATCTGATG
GACGGACGAGATGCTTTCCTAACACTTGCACGAGACAAGCACCTTGAATTCAGCTCACTG
AGGCGGGCCAAATGGAGCTCCATGTGCATGCTAGTAGAACTGCACAATCAGAGCCAGGAC
CGCTTTGTCTACACGTGCAATGAATGCAAGCACCATGTTGAGACACGCTTTCACTGCACT
GTTTGTGAGGATTATGATCTCTGCATCACTTGCTACAACACTAAGGGCCATGAGCACAAG
ATGGATAAACTTGGACTGGGTCTTGATGACGAGAGTAACAACCAAGCTGCAGCCTCCATT
CAGAACCCTGGCGACTCGCGTCGTCTTAGCATCCAACGCTGCATTCAGTCACTGGTGCAT
GCGTGCCAGTGTCGCAATGCTAATTGCTCTTTGCCATCTTGCCAGAAGATGAAGAGAGTA
GTGCAACATACCAAGGGCTGCAAACGCAAGACCAATGGTGGCTGTCCCATCTGCAAGCAA
CTCATTGCACTATGTTGCTATCATGCTAAGCACTGCCAGGAAAACAAGTGTCCTGTGCCC
TTCTGTCTCAACATCAAGCACAAACTTCGTCAGCAGCAGCTGCAACACAGGCTTCAACAA
GCGCAAATGCTGCGTAGACGTATGGCCACCATGCAGCGAGCAGGGCAGCCACCAGGA---
---GGTCTACCATCCCCTGGCGCCACAGGTCCTAGCACACCTACTGGTACGCAACCTGCA
ACCCCTCAGACGCCCACACAGAACCTTACGTCTCTGCCCCAGCCTTCACCGCAGCAT---
GGACAACTCTCGCATCCACACAAT------CAATATGGTCCCCATACCACAGGTCCCTCC
CCACAGTCGCAGGGTAAACCAAGCCTTGGTCCTGCAACTCCTCCTCAACTC---------
CAACCTTCAGGTCCTCCGCCTGCAGCTGTGGAGATAGCCATGAAGATCCAGCAAGTGGCA
GATGCACAGCGAAAGATGGCACAGGTTCAGATGCTTCAAAGGCAGGCTGGCATGATGCCG
CACCATCAGCAGCCACAGGGA---CAGATGGGAGTAGCCCACGTAGGGCCACAAGGAATA
GCCTCGCAGGCACAAGCATCAGCTAACAGAGTGCAGATGGAGCAGGGAATGATGGGAGCT
GGGCCCATGCAGCAAGGCCAGATGCCACAACAGCAGCAACAGTGGCCGGGGCAGGTTATG
CCAACCCAGCAGAGACCTGCCATGATGGCTCAAGTCGCAACG------------------
------------------------------------------------------------
------------------------------------------------------------
------------------------------------------------------------
------------------------------------------------------------
------------------------------------------------------------
------------------------------------------------------------
------------------------------------------------------------
------------------------------------------------------------
------------------------------------------------------------
------------------------------------------------------------
------------------------------------------------------------
------------------------------------------------------------
------------------------------------------------------------
------------------------------CAG---------CAACATCAGATGTCTCAG
TCGCCCCACTTGCAGGGCCAACAGCTCCAATCCACCCTCAGCAACCAGGTCTCTTCCCCC
CAG------CCCTCCCCACGACCCCAGTCCCAGCCACCTCACTCAAGTCCATCCCCGCGC
CTGCAACCACAGCCCTCGCCCCACCACATCTCACCTCAAACGGGTTCCCCGCATTCAGGC
ATGGCTCCACCACAGCACAACTCTAAGGACCCAAGTGGATTTGGTGCA---GATCAGAAC
ACCATGCTGTCTCAGCTCAGT------GGCTTGGCAGGACTCCACAGACCTGGAGCTAAT
GATATG---TTGCCCCCTAGTGGCCAGGACCTTGCCATTAACATTAAT---AACCCTTTA
GACATA---
>Cyprinus_carpio_1
------------------------TCTCCCATCATTAATCCTGCTTCTAAATTCTCATTT
CCTGCTGTA------------------------GATTTTTGCTCACTTTTTGACCTGGAG
CATGACCTTCCAGATGAACTGATCAGTTCCTCCGAGCTGAACCTACCAAATGGAGGGGAT
CTCGGCCAGTTGCATGGCAGTTTGGGTTCCAGTGGCCAGGATGCCGCGGCCAAACACAAG
CAGCTCTCTGAACTCCTCCGGCATGGATCTGCATCTGCAGCACAG---------------
---------CAGCAGGTTGCAATGGGTAGCCCAGCAGGAGCCTCAATGGGGCTTTTCGGG
AATACGAAGGCTTCACCA---GGT---------------------ACTCAGGGCATGGGC
CCGCAAGGG---CAGCAACGTCTTTCCCCG---CAACAGGCCACGCTTATG---------
---CAACAGCAGCAAATG---------GCAGGGATGATGGGCAACATGAACAGGAGTATG
CTCGGACCTCAGAAAGGCAACGGACAGCAAAACATGCTGGGAGCGCAGATGATGAACGGA
TCG---------------------CCCAGAATAGGACATCACAACCCTGGCATGGGCAGC
AGTAGTAACCTGTTAGCAGAGGCTCTTCAGCAG------CAG------GGAGGTCAGGGT
GGACTGAGGGCACAGCAGCCTGGAGCAATGAACAAGATGGGGATGAATGCAGGTCAGGCC
CCTATGGAGGCCCGTATGGTCAGCCTGCCAAGTCAGGGTCTGGGTGTGCAGGGCTGGCCC
CTCAGCTCCAGAACAAACCCAGGTCTCCCCAACAGTCCGGCTCAGTTTAACCTTGACAAG
AAG------CCTGTGCAGGGCATACCTGGCATGGCTTCCCAGCCTTCCCCAGTGGGTGCT
GTGGCCGGCATGGTGCCTAATGCCCAAGGAACTCTCGGAGGAGTTCCTCCAGCAGCTGAC
TTGGAAAAGCGCAAACTCATACAGCAGCAGCTGGTGCTTTTGCTCCATGCCCACAAGTGC
CAGCGGAGGGAGCAGGCCAACGGGGAGGTAAGGCAGTGTAACCTGCCCCACTGCCGCACC
ATGAAGAATGTCCTCAACCACATGACGCACTGCCAGGCTGGCAAATCTTGCCAAGTGGCG
CACTGTGCCTCATCCAGACAGATAATCTCTCACTGGAAGAACTGTACGCGGCATGACTGT
CCAGTATGCCTACCACTGAAAAACGCAGGAGACAAGAGGAATCAGCAGACTCTTCTAGGC
TCTGGGGGTGTGGGGTTAAGTTCTTCTTTGGGTAATGTAACTGGTGGTCCACCCAGTGCC
CCCCATCTCAATACCCCAGGGCAGATAGACCCCAGTTCCATCGAGAGGGCATACGCAGCC
CTGGGCCTCACATACCAGGGAAACCAGGCTCCCCCGCAGCCTGTCCAGCAAACA------
---------------------------CAACGGGCAGTGAACACAATGGGAGCAAATCCC
ATGGGAGTAAACGGAGCAATGGGTGGTCAGTCTCAGAATCAGCAATCTAACCTTCTCCAG
GAAACAATGTTGCATCTGAATATGACCTCGCAGAGT---CTGATGAATGACAGTGCT---
CTGGGTGGTGTGGGGTCTATGCCTTTGGCCAACCCAGCTGCCAGTGGTGCCATGAGGAAG
AACTGGCACGAGGACATCACACAGGATCTACGCAACCACCTGGTGCACAAACTAGTCCAG
GCCATTTTCCCCACTCCAGACCCTGCTGCACTGAAGGACCGGCGAATGGAGAATCTAGTG
GCCTATGCCCGTAAAGTTGAGGGGGATATGTATGATTCCGCTAACAGCAGGGCTGAGTAT
TATCACCTGCTGGCGGAGAAGATTTATAAAATCCAGAAGGAACTGGAAGAGAAGCGAAGG
ACACGGTTACAGAAGCAGGGCATGATGCCCACGCAGCCTGGTATGCCC------------
---------CCCGGGATTGGTCAGCCACCCACAGGACTGCCTTCTAATGGCCCTCTCTCG
GATCCTTCAGTGGTGCGGCCTATTGGTCCAAACCAGATGTTGAACAGGATGCAGAGTGCT
ACCGGCATGAACCCATTTGGGCATATGGGAATG------CAGTCCATGGGCCAGAGATCT
ACATCTCCTCTTCCAATCAGCACGCCTCTTAACCAGGGAAGC------------ATG---
GGGAGTGTGAGGATGCCACAACTGAATGTTGCACAG------ATGCAAAATCAGTACATG
CAAACTGGCCCGTTTCAAGGTTCAAATCCTGTTCTTGGAGCTGGATCTGTTGATATGGCA
CACCCAGGAAATCGCAGCCCTGTCACTCAAGAGCAAATGCCTACTTTATCATCTTTACCA
ATGGGCAGTCCTTTAGCCCAGCCGGGGTCTGTTGGACTGGGTACACAGTCAATCAGCCTC
CCCAATGCT---------------CACCCTTCCACCAGAATTCTCCTTCCCCAGCTCATA
GCCGCACACCCACGCCCACGCCGGGCTCCCAGACAC------------------CCCAGC
---CTC---ACACACCCAGCCTACCCCAGT------------------------------
------------------------------------------------------------
------TATCCACGAGCAGCAGTCAGCAGCAGTTACCTC---------------------
------------------------------------------------------------
------------------------------------------------------------
------------------------------------------------------------
------------------------------------------------------------
------------------------------------------------------------
------------------------------------------------------------
------------------------------------------------------------
------------------------------------------------------------
------------------------------------------------------------
------------------------------------------------------------
------------------------------------------------------------
------------------------------------------------------------
------------------------------------------------------------
------------------------------------------------------------
------------------------------------------------------------
------------------------------------------------------------
------------------------------------------------------------
------------------------------------------------------------
------------------------------------------------------------
------------------------------------------------------------
------------------------------------------------------------
------------------------------------------------------------
------------------------------------------------------------
------------------------------------------------------------
------------------------------------------------------------
------------------------------------------------------------
------------------------------------------------------------
------------------------------------TGTCCGCCA---------------
------------------------------------------------------------
------------------------------------------------------------
------------------------------------------------------------
------------------GTTCTGACA---------------------------------
------------------------------------------------------------
------------------------------------------------------------
------------------------ATGCCA------------------------------
------------------------------------------------------------
------------------------------------------------------------
------------------------------------------------------------
------------------------------------------------------------
------------------------------------------------------------
------------------------------------------------------------
------------------------------------------------------------
------------------------------------------------------------
------------------------TGCAGTCTCAGCAGC---------------------
------------------------------------------------------------
------------------------------------------------------------
------------------------------------------------------------
------------------------------------------------------------
------------------------------------------------------------
------------------------------------------------------------
------------------------------------------------------------
------------------------------------------------------------
------------------------------------------------------------
------------------------------------------------------------
------------------------------------------------------------
------------------------------------------------------------
------------------------------------------------------------
---------------------------------------------------AGT------
------------------------------------------------------------
------------------------------------------------------------
------------------------------------------------------------
------------------------------------------------------------
------------------------------------------------------------
------------------------------------------------------------
------------------------------------------------------------
------------------------------------------------------------
------------------------------------------------------------
------------------------------------------------------------
------------------------------------------------------------
------------------------------------------------------------
------------------------------------------------------------
------------------------------------------------------------
------------------------------------------------------------
------------------------------------------------------------
------------------------------------------------------------
------------------------------------------------------------
------------------------------------------------------------
------------------------------------------------------------
---------
>Sturnus_vulgaris_0
ATGGCCGAGAATGTGGTGGAGCCGGGCCCGCCTTCAGCCAAGCGGCCTAAACTCTCCTCA
CCGGCGCTCTCCGTGTCCGCCAGCGACGGCACAGATTTTGGATCACTCTTTGATCTGGAA
CATGACTTGCCAGATGAACTGATCAGCTCCACAGAACTTGGACTCAGCAACGGTGGTGAC
ATTAATCAGCTGCAGACCAGCCTT---GGCCTGGCACAAGATGCTGCCTCTAAACACAAG
CAGCTGTCTGAACTTCTACGGGCTGGTAGCTCCCCAAATCTCAATATGGGGGTTGGTGGC
CCTGGCCAAGGCATGGCCAGTCAAACCCAACAAAACAGTCCTGGAATGGGAATGTTAAAT
AGCATGGTGAAAAGCCCCATGGCACAGGCTGGGTTGACTTCTCCCAATATGGCGATGGGT
GCAAGTGGACCAAACCAGGGTCCTTCTGCTCAATCCACAGCAGCAATGATGAACAGCCCA
GTTAACCAGCCTGGCATGGGAATGAACACAGGGATGAATGCTGGCATGAATCCTGGGATG
TTGGCAGCA------GGCAACGGA---CAGGGGATGATGCAGGGGCAAGTCATGAACGGT
TCAATTGGAGCAGGCAGAGGGCGACCCAATATGCCGTACCCAAACCCGGGCATGGGCAGT
GCTGGTAACTTGTTGGCTGAGACATTGCAACAAGGCACTCCACAGATGGGAGGGCAGGCT
GGACTAAGAGGGCCACAGCCTGGAGCCATGAACAAGATTGGAATGATGAGCAATCCCAGC
CCTTATGGCCAGCCCTATAGTCAAAATACTGGGCAGCAGATTGGAGCCAGTGGACTTGGC
CCTCAGATGCAGAATAAAGCTGGACTGCAGAATAGCTTACCACAGTTTCCCATGGACAAG
AAACCAGTTCCTGGGGCAGGAATGCCTAACATGGGCCAGCAGCAGACTCCCCAGGTGCAG
CAAGCTGGGATGGGGCCCGCAGCTTCTCAAGGGATGGGGTCTGGAGCACCGACAGCAGAT
CCAGAAAAGCGCAAACTCATTCAGCAGCAACTCGTTCTCCTCTTACATGCTCACAAGTGT
CAGCGTCGAGAGCAGGCCAACGGGGAGGTGCGACAGTGCAACCTCCCGCATTGCCGAACC
ATGAAGAATGTCTTAAACCACATGACACACTGTCAGGCTGGCAAATCTTGCCAAGTGGCA
CATTGCGCATCTTCCCGACAAATCATCTCACATTGGAAGAATTGTACAAGACATGATTGT
CCTGTATGTTTGCCTCTCAAAAATGCTGGGGACAAAAGAAATCAGCAATCGCTGCTGGGC
GGAGCTGCGGTAGGACTTGCCAATACC---GGCTCTGTGGGCGTGGGGCAGCAGACAACG
CCCAGCATCAACACTACCAGTCAGATAGACCCCAGCTCCATCGAGAGAGCCTACGCAGCC
CTCGGACTGACCTATCAAGGGAACCAGATGCAGACACAGCCCCAGGCTCAAGTGAAGAAT
CAGCAACAGGGACAGTCACCCCAGGGTCTGCGCCCTATGAATCCTATGAATGCAAATCCA
ATGGGAGTGAATGGAGGAGTAGGGGTT------------CAACCCCCTAATCTGCTGCCT
GACTCAATGTTACATTCAACCATGAATTCTCAAAACCCCATGATGAGTGAAAGCGCCAAT
GTTGCCAGTTTGGGAGCCATGCCAACA---GCTCAACCATCCAATACTGGAATTCGAAAG
CAGTGGCATGAAGACATTACTCAGGATCTCCGAAACCACCTTGTTCATAAATTAGTCCAA
GCCATATTTCCTACTCCTGACCCTGCAGCACTGAAGGATCGGCGTATGGAGAATCTGGTG
GCGTATGCTCGGAAAGTGGAAGGGGATATGTATGAATCAGCAAACAGCAGGGCAGAGTAC
TATCACTTGCTAGCAGAGAAGATCTACAAGATTCAGAAGGAGTTGGAGGAGAAAAGAAGA
ACCAGGCTGCAGAAGCAAAATATGATCCCAAATGCTCCAGGCATGCCACAAGCTCCCATG
AATCAAGGACCCAATATGGGACAGCCACAGCCAGGAATGTCTGCAAATGGTCCTCTTCCT
GACCCAACCCTGATACGTGCCAATGTGCCAAACCAGATGATGAATCGCATGCAGGCACAG
CCAGGAATGAATCAGTTTGGCCAGATGAACATGCAGCTGTCACCGATGGGACCCCGACAA
ACCCCTCCTCTTCAGCACCCTGGACAGCTAAGTCAGGCTGGGGCCATGAACCAGATGGGA
TTTCCTTCACGTATGCAGCAACCAGGAGTTGGCCAGCCTTCTGGTCAGAATCAATTTCTA
CAACAGAATCAGTTCCCTGCTTCTTCCCCAGGAATGAACACAGCGAGCATGCCTATGACT
CAGCCTGGCAATCAGACACCAGTATCTCAAGCACAAATGACCAGC---GCTTCCTGTCCT
GTGAACTCTCCTGCAATGGCTCCAGGTTCTCAAGGG------------------AGCCAT
ATTCACTGCCCACCTCTGCCACAGCCTCCCATGCACCAAAATTCTCCTTCTCCGGTACCT
AGCCGAACCCCAACACCTCACCACACGCCCCCAGGCTTGGGATCACAGCAAGCAGCAGCT
GCCCCCACA------CCTGCTCCTCAG---GCAATGCCGGCTGGACCACAGTCCCAAACT
ATGCACCCCCCTCAAAGGCAGCCAACGCCTCCACAGACACAGCTGCCTCCACAAGTCCAG
CCTCCAGTTCCAGTTACCCCTTCTGCAGAG---------CAG---CAGCAGCAGCCCTTG
TCA---------------------CAGCAGAGCACGACTGCCTCTGTTCCCACACCAACA
GCACCGCTGCAACCTCAGCACCCCACAACACCTCTTTCACAG---CCAGCTGTGAGCATT
GATGGGCAAGTATCCAACCCTCCATCCACCAGCAGCACAGAGGTGAACTCTCAAACTGTT
CCAGAACAGCAGCAGCCACCCTTGCAGGAAGTGAAAATGGAGATTAAAGCAGAAGAAGGG
GAACCAGAA---------------------------------CAAACAGAGATGCAAATG
GAGGAGAAATCTGAGGCTAAA---GTAGAACCAGTTGTGGAGGAATGTAAACCAGACCCA
ATGGAG------------CAAGAGGAGAAGAAACCTGAAATGAAGACTGAAGTACCAGAG
GGGGAAGAAAGACCTACTACTCCAGCAACTCAGTCTTCTCCAGCAGCTGGGCAGTCTAAG
AAAAAAATTTTCAAGCCAGAAGAGTTGCGGCAGGCGCTTATGCCAACACTGGAGGCACTT
TACCGTCAGGATCCAGAGTCTCTTCCATTTCGACAACCTGTGGATCCCCAGCTACTAGGA
ATTCCTGATTATTTTGACATAGTTAAGAATCCCATGGATCTTTCTACTATCAAGAGAAAG
CTGGACACAGGACAGTATCAGGAACCGTGGCAGTACGTGGATGACATCTGGCTCATGTTC
AATAATGCCTGGTTGTATAACCGCAAAACATCCCGGGTATACAAGTACTGTTCCAAACTG
GCAGAGGTGTTTGAGCAAGAAATTGACCCAGTTATGCAGAGCCTTGGTTATTGCTGTGGT
AGAAAGTTGGAATTCTCGCCACAGACTTTGTGTTGCTATGGCAAACAGCTATGCACGATT
CCTCGAGATGCCACTTACTACAGTTACCAGAACAGGTATCATTTCTGTGAGAAGTGCTTC
AACGAAATCCAAGGGGAGAGCGTTTCTCTGGGAGATGACCCATCACAACCTCAAACCACG
ATAAACAAAGAACAGTTTTCAAAAAGGAAAAATGATACACTGGATCCCGAGCTATTTGTT
GAATGTATAGAGTGTGGAAGAAAAATGCACCAGATCTGTGTTCTTCATAATGAGATAATC
TGGCCTTCTGGTTTCGTCTGTGATGGCTGCCTAAAGAAAACGGGACGAACCAGGAAAGAG
AACAAATTCTCTGCTAAAAGGTTACCAGCTACAAGACTTGGTACCTTCCTGGAGAATAGA
GTCAATGATTTCCTAAGACGACAGAATCACCCAGAGGCAGGAGAGGTCACAGTTAGGGTG
GTACATGCATCTGACAAAACTGTCGAAGTAAAGCCAGGAATGAAAGCAAGGTTTGTAGAC
AGTGGAGAGATGGCAGAGTCTTTCCCTTACCGAACAAAAGCACTTTTTGCCTTTGAGGAG
ATTGATGGTGTAGACTTGTGCTTCTTTGGGATGCATGTGCAGGAGTATGGCTCGGACTGC
CCTCCACCCAATCAAAGGCGAGTGTATATATCTTACCTTGACAGTGTTCATTTCTTCCGC
CCTAAATGCTTGAGGACTGCTGTCTATCATGAAATACTAATTGGATATCTAGAATATGTT
AAGAAACTAGGGTATACTACTGGACACATCTGGGCGTGCCCGCCCAGTGAAGGAGATGAC
TACATCTTCCACTGCCATCCTCCTGACCAAAAGATACCTAAACCCAAGCGACTGCAAGAG
TGGTACAAAAAGATGCTGGACAAGTCTGTGTCAGAGCGCATCGTCCATGATTACAAGGAT
ATATTTAAGCAGGCAACAGAAGACCGTCTAACAAGTGCGAAGGAGCTCCCTTACTTTGAA
GGGGACTTCTGGCCTAATGTTCTAGAGGAGAGCATTAAGGAACTAGAGCAAGAGGAAGAA
GAACGGAAGAGAGAAGAAAAC---ACTAGTAATGAAAGCACTGATGTGAGCAAGGGAGAC
AGCAAAAATGCCAAAAAGAAGAACAATAAGAAGACAAGCAAAAACAAGAGCAGCTTAAGT
CGTGGCAATAAGAAAAAGCCTGGTATGCCCAATGTATCCAATGACCTCTCCCAAAAGCTG
TATGCCACTATGGAGAAGCACAAGGAGGTCTTCTTTGTTATCCGTCTCATTGCTGGCCCT
GCAGCCAACTCCCTGCCCCCCATCATTGAGCCTGACCCGCTCATTCCATGTGACCTGATG
GATGGGCGTGATGCTTTCCTAACCCTTGCTAGAGACAAGCACCTGGAGTTCTCCTCACTA
CGAAGGGCTCAGTGGTCAACCATGTGCATGCTGGTGGAACTGCATACCCAGAGCCAAGAC
CGCTTTGTTTACACCTGCAATGAGTGCAAGCATCATGTGGAGACCAGATGGCATTGCACT
GTCTGTGAGGATTATGACCTGTGCATCACCTGCTATAACACTAAAAACCATGACCACAAG
ATGGAAAAATTAGGCCTTGGTCTAGATGATGAGAGCAACAACCAGCAGACGGCCACAACG
CAGAGCCCCGGTGATTCCCGCCGCCTGAGCATCCAGCGCTGTATCCAGTCTCTGGTCCAC
GCCTGCCAGTGTCGCAACGCCAACTGCTCTCTGCCTTCCTGTCAGAAGATGAAACGGGTT
GTCCAACACACCAAAGGCTGCAAACGCAAGACCAACGGAGGGTGCCCCATCTGCAAGCAA
CTCATTGCTCTCTGCTGCTACCACGCCAAGCACTGTCAGGAGAACAAGTGCCCTGTGCCC
TTCTGCCTCAACATCAAACACAAGCTCCGTCAGCAACAGCTCCAGCACCGCCTGCAGCAG
GCGCAGATGCTCCGAAGGAGGATGGCAAGCATGCAGCGCACGGGTGTGGCAGGCCAGCAG
CAAGGATTGCCCTCACCGACGCCAGCCACACCGACAACTCCAACAGGCCAGCAGCCCCCG
ACACCACAAACCCCACAGCCCCAGCCTCCGCCCCAGCCTGTGTCA------------CAG
CCTCAGCCTGCGCCTCCCAACAGCATGCCACCCTACATGCCAAGAACTCAGCCCCCCAAC
GCTGTGTCCCAGGGCAAGGCAGGGGTGACGCCTCCAACTCCACCTCAGCCACCACAGCCG
CCAGTTCAGGGTCCTCCTCCAGCAGCAGTAGAAATGGCCATGCAGATCCAGCGGGCAGCA
GAGACCCAGCGCCAGATGGCACAGGTTCAGATCTTCCAAAGGCCGATT------------
CAGCACCAGATGCCCCAG---------ATG---------------CCACCGATGGGAATG
AACCCTCCACAGATAGGCAGAGGTCCCAGCGGCCATATAGATCAAGGAATG---GGGCCA
GCGGGAATTCAG------------------CAGCAGCCACCATGGGTGCAGGGGGCCTTA
CCC---GCTCAGCTGCAGCCAGGAATGCAGAGGCCATCCATGATGTCAGTAGCTCAGCCG
GGTCAGCCGATGAATATGGCCCCTCAGCCAGGGATGGGTCAGGTACCTGGCGCTGCTCAG
TCCAAACAACCACCTCTGCCCCAGGCGGCCTTACAAAACCTACTGCGGACTCTCAGGTCT
CCCAGCTCACCCATGCAGCAGCAGCAGGTGCTTAACATCCTTCACTCCAACCCTCAGCTG
CTGGCCGCTTTCATCAAGCAACGGGCAGCCAAGTATGCGGGGTCCCAGAACCCGCAGGGC
ATGGCAGGGCAGCCTGGCATCCCGCAGGGGCAGCCAGGGCTCCAGCCGCAGCAGGCCATG
CAAGGGCAGCAAGGGGTGCACCCCAATCCAGCCATGCAGAACATGAACCCCATGCAGGCA
GGAGTGCAGAGGCCCAGCATGCCCCAGCAGCAGCCGCAGCAGCAGCCGCAGCAGGCCATG
GCTGGGATGAATCCTCAGGCGCAGCAGATGAATCACTCGGGGATGGCTCCCCAGTTCCGA
GATCTCCTGATGAGACGGCAGATGATGCAGCAGCGCCAC---CAGCAGCAGCAGCAGCAG
GGAGCGGGACCGGCGCTGGGGCCAGGGATGGCCAACCACAACCAGTTTCAGCAGCCCCAG
GGTGTCGGGTATCCC------------CAGCAGCAGCAGCAGCGAATGCAGCATCACATG
CAGCAGATGCAGCAAGGAAACATGGGACAAATAAGCCAGCTTCCACAGGCCATGAGTGCA
GAGACAGGAGCCAGTTTGCAACAGGCTTTCCAGCAAAGGCTGCTTCAGCAGCAGATGGGG
TCCCCAGCTCAGCCCAATCCTATGAGCCCCCAACAGCACATGCTCCCCAATCAGGCCCAG
TCCCCGCACCTCCAGGGCCAGCAGCTCCCTTCATCGCTCACCAATCAAGTGCGTTCTCCG
CAGCCTGTACCCTCACCGCGGCCCCAGTCCCAGCCCCCTCATTCCAGCCCATCCCCTCGG
ATGCAGCCTCAGCCTTCTCCACACCACGTCTCCCCGCAGACCAGCTCTCCACATCCAGGA
CTGGTAGCTGCCCAGGCTAACCCCATGGATCAAGGGCACTTTGCCAGCCCGGACCAGAGT
GCAATGCTTTCCCAGCTTGCTAGCCCCGGCATGGCAGGCCTCCATGGTACAAGCGCCACG
GAACTGGGGCTCAGCTCCGAGAACTCAGACTTGAATTCAAACCTTTCACAGAGTACACTA
GACATACAC
>Vombatus_ursinus_0
ATGGCCGAGAACGTGGTGGAGGCCGGGCCGCCCGCCCCCAAGCGGCCCAAGCTCGCCTCC
CCGGCCCTCTCGGTGGCCGCCAGCGACGGCACAGATTTTGGATCCTTGTTTGACCTAGAA
CATGACTTGCCGGATGAATTAATCAACTCGTCAGAATTGGGACTTACCAATGGTGGCGAC
ATTAGTCAGATCCAGACAAGTATT---AGCATAACGCAAGACGCTGCCTCGAAACATAAA
CAGCTTTCTGAATTGTTACGGGCTGGCAGTTCCCCGAATCTCAATATGGGAGTTGGTGGT
CCTGGCCCAGGCATGGCTACTCAAGGCCAGCAGAACAGTCCTGGAATGGGAATATTGAAT
AGCATGGTCAAAAGCCCCATGGCCCAGGCCACCTTGACTTCTCCTAACATGGGAGTGGGT
GCCGGTGGGCCAAGTCAAGGTCCTTCTGCACAGTCTGCTGCTGGTATGATCAACAGTCCA
GTTAATCAGCCTGGACTAGGGATGAACACAGGTATGGGGGCTGGCATGAATCCTGGCATG
TTAGCTACA------GGCAACGGA---CAGGGGATGATGCCAAGTCAAGTCATGAACGGT
TCCATTGGAGCAGGCAGAGGGCGACCTAACATGCCGTATCCAAACCAAGGCATGGGAAGT
GCTGGCAGTTTACTAGCTGAGCCTCTGCAGCAAGGGTCTCCCCAGATGGGAGGACAAACC
GGATTAAGGGGTCCACAGCCTGGAGCTTTGAGCAAGATGGGAATAATGAACAATCCCAAT
CCTTATGGTCCACCATTTAGCCAGAACTCTGCTCAGCAGATTGGAGCCAGTGGACTTGGA
CCCCAGATGCAAAACAAGGCTGGAATACCCAACAGCTTACCCCAATTTCCAATTGACAAA
AAGCCTGTCCCTGGAGCAGGAATGCCTAACATGGGCCAGCAGCAGGCCCCTCAAGTTCAG
CCACCTGGCATGGTGCCCTCTGCACCCCAGGGCATGGGTTCTGGACCCCCCACAGCTGAT
CCTGAGAAGAGGAAGCTCATTCAACAGCAACTTGTTCTTCTCTTGCATGCCCACAAGTGT
CAGCGGCGCGAGCAAGCCAACGGGGAAGTGCGCCAGTGCAACCTTCCCCACTGTCGCACA
ATGAAGAATGTCCTCAACCACATGACACATTGCCAGGCTGGCAAGTCCTGCCAGGTGGCA
CATTGTGCTTCTTCAAGACAAATCATCTCACACTGGAAGAATTGCACAAGGCACGACTGT
CCTGTGTGTTTGCCCCTCAAAAATGCTGGGGATAAAAGAAATCAACAATCAATATTGACC
GGAGCTTCAGTGGGCATTGGAAATGCT---GGTTCTGTAGGGGTGGGTCAGCAAAATACT
CCCAGCCTAAACCCGCCCAGTCAGATTGATCCTAGCTCTATAGAGCGGGCGTATGCAGCT
CTCGGCCTGACCTACCAAGGAAACCAGATGCAGACTCAGCCGCAAGCTCCAGTGAAGAGT
CAGCAGCCAGGGCAGCCAGCCCAGGGCATGCGTCCCATGAACACCTTGAGTGCCAGTCCT
ATGGGGGTAAATGGAGGTGTCGGGGTT------------CAGCCATCTAGTCTGCTTTCT
GATACAATGATGCATTCAACCATGAATTCGCAAAACCCAATGATAAATGAAAATGCTGGA
GTTGCCAACCTGGGGGCTCTGCCAGCAGCCAGCCAGCCAGCCAGTGCTGGAATTCGGAAG
CAGTGGCACGAAGATATTACTCAGGATCTTCGAAATCATCTTGTTCACAAACTTGTCCAA
GCCATATTCCCGACTCCAGATCCTGCTGCTCTCAAAGACAGGCGGATGGAGAACCTGGTT
GCATATGCTCGGAAGGTGGAGGGGGACATGTATGAATCTGCAAATAGTCGAGCTGAGTAC
TACCACCTCCTTGCCGAAAAGATCTACAAGATCCAGAAAGAACTGGAGGAGAAACGCCGG
ACCAGGCTCCAGAAGCAGAACCTGATGCCGACTGGCCCGGGCCTCCCACCACCTTCCATG
AATCAGGGGCCCAGCCTGGGGCCGCCACCACCGGCGATGGCTGCCAATGGTCCTTTGCCA
GACCCAACTATGATCCGTGCCAATGTTCCAAACCAGATGATGACTCGTATGCCTCCACAG
GCAGGAATGAATCAGTTTGGCCAGATGAACATGCAGCTGCCATCCATTGGACCCAGGCAG
ACGCCTCCTCTTCAGCACCCTGGACAGCTAGCCCAGGCTGGGCCCATGAATTCTCTTGCC
TTTGCTTCACGGATGCAACAACCTGGAGTTGGTCAGCCTTCCAGCCAAAACCAGTTCCTT
CAACAGAATCAGTTTTCCACTTCCTCTCAAGGACTGAATCCTGCAAATATACCTATGGCT
CAGCCCAACAGCCAGGCACCAGTGTCTCAAGCACAGATGCCCAGT---TCTTCCTGTCCT
GTGAATTCTCCTGCAATGACTCCAGGTTCTCAGGGG------------------AACCAC
ATTCACTGCCCCCCTCTCCCTCAACCTTCTCTGCATCGAAATTCCCCTTCTCCAGTCCCC
AGTCGAACTCCTACACCGCATCATACCCCCCCAGGCATGGGGTCCCAGCAGCCTCCAGCT
GCCCCGGCT------CCAACACCCCCG---GCAATGACCTCTGGACCACAACCCCCTGCT
CTCCACCCGACTCCAAGACAGCCCACCCCTCCTCAGGCACAGCTTCCTCCCCAAGTGCAG
CCTGCAGTTCCTGCTGTCCCTTCAGTCGAG---------CCACCCCAGCAGCAGCCCCTG
TCC---------------------CAGCAGAGCGGCACGGCGTCAGTGCCTACCCCGACG
GCCCCACTCCCGACTCAGCAGCCTTCAACTCCACTTTCCCAG---CCTGCTGTGAGCATT
GAAGGACAGGTGTCAAGCCCTCCATCAACCAGCAGCACAGAAGTGCACTCCCAGGCTGCT
CCTGAGCAGCAG------CCTTCGCAGGACATTAAGATTGGCACCAAAATGGAGGAGGAT
CCGTCAGAA---------------------------------CCAGGAGACACCCAGCCA
GAGGATAAGCCAGAGGTCAAA---GCAACGGTGGTGGCAGAAGACTGCAAGCTGGAAGCA
ATGGAC------------ACAGAAGAGAAACCAAGAGAAGTGAAGACAGAACCAAAGGAG
GAGGAGGAACCCCCAAGCACCCCGGCTACTCAGTCTTCTCCAGCCCCAGGACAGTCGAAG
AAAAAAATTTTCAAGCCAGAAGAATTACGTCAGGCACTTATGCCAACACTGGAGGCCCTT
TACCGGCAGGATCCAGAATCCCTTCCCTTCCGGCAGCCTGTCGACCCCCAGCTTCTAGGA
ATTCCGGATTATTTTGATATAGTGAAGAGTCCTATGGATCTCTCTACCATTAAGAGGAAA
TTAGACACTGGACAGTACCAAGAGCCCTGGCAGTATGTGGACGATATATGGCTAATGTTC
AACAATGCCTGGCTCTATAACCGAAAGACGTCGCGAGTGTACAAGTACTGCTCCAAGCTG
GCTGAGGTCTTTGAGCAGGAAATCGACCCCGTCATGCAGAGCCTTGGCTATTGCTGTGGC
AGAAAGTTGGAGTTCTCGCCCCAAACACTTTGTTGCTATGGCAAACAGCTGTGCACAATC
CCTCGAGATGCCACTTACTACAGTTACCAAAACAGGTATCATTTCTGTGAGAAGTGTTTC
AATGAAATCCAGGGCGAGAGCGTTTCTCTGGGGGATGATCCATCCCAGCCTCAAACTACA
ATAAATAAGGAACAGTTTTCCAAAAGAAAGAATGATACACTGGATCCTGAACTGTTTGTT
GAATGTATAGAATGTGGCCGGAAAATGCATCAGATCTGCGTCCTTCACAACGAGGTCATC
TGGCCATCTGGATTTGTTTGTGATGGGTGTCTGAAGAAAACTGGACGAACTCGGAAAGAA
AACAAGTTTTCAGCTAAAAGATTGCCATCTACCAGGCTTGGTACCTTCCTAGAAAACCGA
GTGAATGACTTTCTGAGACGGCAGAATCACCCAGAGTCAGGAGAGGTCACAGTTCGGGTC
GTTCATGCTTCAGACAAAACGGTCGAAGTGAAGCCAGGCATGAAAGCGAGATTCGTTGAC
AGTGGCGAGATGGCAGAATCCTTCCCTTACCGAACAAAGGCCCTCTTCGCCTTTGAGGAA
ATAGATGGCGTTGACTTGTGCTTTTTTGGCATGCACGTGCAGGAGTATGGATCTGACTGC
CCTCCGCCCAACCAGAGGAGGGTATATATATCTTACCTCGACAGTGTTCATTTTTTCCGT
CCCAAATGCTTCAGGACTGCAGTCTATCATGAAATCTTAATTGGCTACTTAGAATATGTC
AAGAAATTAGGGTACACAACAGGGCACATCTGGGCCTGCCCGCCAAGCGAAGGCGACGAC
TACATCTTTCACTGCCATCCTCCCGATCAGAAGATCCCCAAACCCAAGCGACTGCAGGAG
TGGTACAAGAAGATGTTGGACAAGTCTGTGTCCGAACGCATCGTCCATGATTACAAGGAT
ATTTTTAAACAAGCCACGGAAGATCGTTTAACGAGTGCGAAGGAGCTTCCGTACTTCGAG
GGGGATTTCTGGCCCAACGTGCTGGAGGAGAGCATCAAGGAGCTGGAGCAGGAAGAGGAA
GAACGAAAGAGGGAAGAGAAC---ACCAGCAACGAGAGCGCAGACGTGACCAAGGGAGAC
AGCAAGAATGCCAAAAAGAAGAATAACAAGAAAACGAGCAAAAACAAAAGCAGCCTGAGC
CGGGGCAACAAGAAGAAGCCGGGCATGCCCAACGTCTCCAACGACCTCTCGCAGAAGCTC
TACGCCACCATGGAGAAGCACAAAGAGGTCTTCTTTGTGATTCGCCTCATCGCCGGCCCC
GCTGCCAACTCTCTGCCCCCCATTGCCGAACCTGACCCGCTCATCCCCTGTGATCTGATG
GACGGCCGTGATGCCTTCCTCACCCTGGCGAGGGACAAACACCTGGAGTTTTCCTCGCTG
CGCAGGGCACAGTGGTCAACCATGTGCATGTTGGTGGAGCTGCACACCCAGAGCCAAGAC
CGCTTTGTCTACACATGCAACGAGTGCAAGCACCACGTGGAGACGAGATGGCATTGCACA
GTCTGTGAGGACTATGACCTGTGCATCACCTGCTACAACACTAAGAACCACGACCACAAG
ATGGAGAAGCTGGGCCTGGGCCTGGACGACGAGAGCAGCAGCCAGCAGGCGGCGGCCACC
CAGAGCCCTGGGGACTCACGCCGCCTGAGTATCCAGCGCTGCATCCAGTCGCTGGTGCAC
GCCTGCCAGTGCCGCAACGCCAACTGCTCGCTGCCCTCCTGCCAGAAGATGAAGCGGGTG
GTGCAGCACACCAAGGGCTGCAAGCGCAAGACCAACGGCGGCTGCCCCATCTGCAAGCAG
CTCATCGCCCTGTGCTGCTACCACGCCAAGCACTGCCAGGAGAACAAGTGCCCGGTGCCC
TTCTGCCTCAACATCAAACACAAGCTGCGCCAGCAGCAGCTGCAGCACCGCCTGCAGCAG
GCCCAGATGCTGCGCCGCAGGATGGCCAGCATGCAGCGCACCGGCGTGGCGGGGCAGCAG
CAGGGCCTGCCCTCGCCCACCCCGGCCACGCCCACCACGCCCACCGGCCAGCAGCCCCCC
ACGCCGCAGACGCCCCAGCCACCGCCCCCGCCCCCGCCCGCCTCC------------CAG
CCCCAGCCCGCGCCCCCCAACACCATGCCGCCGTACCTACCCAGAGCGCAGCCGCCCGGG
GCGGCGTCCCAGGGCAAGGCGGGCGTGACCCCTCCGACCCCGCCTCAGACCTCTCAGCCC
CCCGTGCAGGGGCCCCCGCCGGCGGCCGTGGAGATGGCGATGCAGATCCAGAGGGCCGCC
GAGACGCAGCGCCAGATGGCTCACGTGCAGATCTTCCAGCGGCCCGTC------------
CAGCATCAGATGCCGCAGATGACTCAGATG---------------GCCCCCATGGGCATG
AACCCGCCCCCGATGGCCCGAGGTCCCGGTGGCCACATGGACCAGGGGCTG---GGGCCG
GCCGGGATGCAG------------------CAGCAGCCCCCCTGGGCCCAGAGCGGCTTG
CCGCCGCAGCAGTTCCAGCCGGGCATGCAGAGGCCCGCCATGATGTCGGGGAACCAGCCC
GGGCAGCCCATGAACATGGCCCCCCAGCCGGGCCTGGGGCAGGTGCCTGCCGTGGCCCAG
CCCAAGCAAGGCTCCCTGCCGCAGGCGGCCTTGCAGAACCTCCTGAGGACTCTGCGGTCC
CCCAGCTCGCCCATGCAGCAGCAGCAGGTGCTCAACATCCTCCACGCCAACCCCCAGCTG
CTGGCCGCCTTCATCAAGCAGCGGGCGGCCAAGTACGTCACCCAG---AACCCCCAGGGC
------------------------------------------------CAGCCCGCCGTG
CCGGGCCAGCAGGGCGTGCACCCCAACCCGGCCATGCAGACCATGAACCCCATGCAAGCT
GGCGTGCAGCGAGCCAGCCTGCCCCAGCCGCAGCCCCCTCCCCAGCCTCCGCCGGCCATG
GGCGGGGTGAGCCCCCAGGCCCAGCAGATGAATCACGGGGGCATGTCCGCGCAGTTCCGG
GAGCTCCTCATGAGGCGGCAGCTGCTCCAGCAGCGG------CAGCAGCAGCAGCAGCAG
CAGCAGCAGCAGGGGGTGGGCCCCGCCATGGGCAGCCACGGCCAGTTCCCCCAGCCCCAG
GGGCTGGGCTACCCCCCG---CAGCAGCAGCAGCAGCAGCAGCGGATGCAGCACCACATG
CAGCAGATGCAGCCGGGGGGCATGGGACAGATGGGCCAGCTCCCGCAGGCCATGGGGGCT
GAGCCGGGGGCCAGCCTACAGCAGGCCTACCAGCAGCGGCTGCTCCAGCAGCAGATGGGC
TCCCCGGCTCCGCCGAACCCCATGAGCCCCCAGCAGCACATGCTCCCGAGCCAGGCCCAG
TCCCCCCACCTCCAGGGCCAGCAGATCCCCCCGTCGCTCACCAGCCAAGTGCGCTCCCCC
CAGCCCGTCCCGTCCCCTCGGCCCCAGTCCCAGCCGCCCCACTCCAGCCCTTCCCCCCGG
ATGCAGCCGCAGCCTTCCCCGCACCACGTCTCCCCACAGACCAGCTCCCCGCACCCAGGA
CTGGTGGCCGCCCAGGCGAACGCCATGGAGCAAGGGCACTTTGCCAGCCCGGACCAGAGC
GCCATGCTTTCCCAGCTGGCGAGCCCAGGCATGGCGGGCCTCCATGGGGCGGGCGCCACG
GACCTGGGGCTGAGTGCCGATAGCTCAGACTTGAATTCAAACCTTTCACAGAGTACACTA
GACATACAC
>Macaca_fascicularis_0
ATGGCCGAGAATGTGGTGGAACCGGGGCCGCCTTCAGCCAAGCGGCCTAAACTCTCATCT
CCGGCCCTCTCGGCGTCCGCCAGCGATGGCACAGATTTTGGCTCTCTGTTTGACTTGGAG
CACGACTTACCAGATGAATTAATCAACTCTACAGAATTGGGACTAACCAATGGTGGTGAT
ATTAATCAGCTTCAGACAAGTCTT---GGCATAGTACAAGATGCAGCTTCTAAACATAAA
CAGCTATCAGAATTGCTGCGATCTGGTAGTTCCCCTAACCTCAATATGGGAGTTGGTGGC
CCAGGTCAAGTCATGGCCAGCCAGGCCCAACAAAACAGTCCTGGATTAGGTTTGATAAAT
AGCATGGTGAAAAGCCCAATGACACAGGCAGGCTTGACTTCTCCCAACATGGGGATGGGC
ACTAGTGGACCAAATCAGGGTCCCACG---CAGTCA---ACAGGTATGATGAACAGTCCA
GTAAATCAGCCTGCCATGGGAATGAACACAGGGATGAATGCTGGCATGAATCCTGGAATG
TTGGCTGCA------GGCAATGGA---CAAGGGATAATGCCTAATCAAGTCATGAACGGT
TCAATTGGAGCAGGCCGAGGGCGACAGAATATGCAGTACCCAAACCCAGGCATGGGAAGT
GCTGGCAACTTACTGACTGAGCCTCTTCAGCAGGGCTCTCCCCAGATGGGAGGACAAACA
GGATTGAGAGGCCCCCAGCCT---------CTTAAGATGGGAATGATGAACAACCCCAAT
CCTTACGGTTCACCATACACTCAGAATCCTGGACAGCAGATTGGAGCCAGTGGCCTTGGT
CTCCAGATTCAGACAAAGACTGTACTATCAAATAACTTATCTCCATTTGCTATGGACAAA
AAGACAGTTCCTGGTGGAGGAATGCCCAACATGGGTCAACAACCAGCCCCGCAGGTCCAG
CAGCCAGGCCTGGTGACTCCAGTTGCCCAAGGGATGGGTTCTGGAGCACATACAGCTGAT
CCAGAGAAGCGCAAGCTCATCCAGCAGCAACTTGTTCTCCTTTTGCATGCTCACAAGTGC
CAGCGCCGGGAGCAGGCCAATGGGGAAGTGAGGCAGTGCAACCTTCCCCACTGTCGCACA
ATGAAGAATGTCCTAAACCACATGACACACTGCCAGTCAGGCAAGTCTTGCCAAGTGGCA
CACTGTGCATCTTCTCGACAAATCATTTCACACTGGAAGAATTGTACAAGACATGACTGT
CCTGTGTGTCTGCCCCTCAAAAATGCTGGTGATAAGAGAAATCAACAGCCAATTTTGACT
GGAGCACCTGTTGGACTTGGAAATCCT---AGCTCTCTAGGGGTGGGTCAACAGTCTACC
CCCAACCTAAGCACTGTTAGTCAGATTGATCCCAGCTCTATAGAAAGAGCCTATGCAGCT
CTCGGACTACCCTATCAAGTAAATCAGATGCCGACACAACCCCAGGTGCAAGCAAAGAAT
CAGCAGCCTGGGCAGTCTCCCCAAGGCATGCGACCCATGAGCAACATGAGTGCTAGTCCT
ATGGGAGTAAATGGAGGTGTAGGAGTT------------CAAACGCCGAGTCTTCTTTCT
GACTCAATGTTGCATTCAGCCATAAATTCTCAAAACCCAATGATGAGTGAAAATGCGAGT
GTGCCCTCCCTGGGTCCTATGCCAACAGCAGCTCAACCATCCAGTACTGGAATTCGGAAA
CAGTGGCATGAAGATATTACTCAGGATCTTCGAAATCATCTTGTTCACAAACTCGTCCAA
GCCATATTTCCTACACCGGATCCTGCTGCTTTAAAAGACAGACGGATGGAAAACCTAGTT
GCATATGCTCGGAAAGTCGAAGGAGACATGTATGAATCTGCAAACAATCGAGCGGAGTAC
TACCACCTTCTAGCTGAGAAAATCTATAAGATCCAGAAGGAACTAGAAGAAAAACGAAGG
ACTAGACTACAGAAACAGAACATGCTACCAAATGCTGCAGGCATGGTTCCAGTTTCCATG
AATCCAGGGCCTAACATGGGACAGCCGCAACCAGGAATGACTTCTAATGGTCCTCTGCCT
GACCCAACTATGATCCGTGGCAGTGTGCCAAACCAGATGATGCCTCGGATAACTCCACAA
TCTGGTTTGAATCAATTTGGCCAGATGAGCATGGCCCAGCCCCCTATCGTACCCCGGCAA
ACCGCTCCTCTTCAACACCATGGACAGTTGGCTCAGCCTGGAGCGCTCAACCCTATGGGC
TATGGGCCTCGTATGCAA---------------CAGCCTTCCAACCAGAGCCAGTTCCTT
CCTCAGACTCAGTTCCCA------TCACAGGGAATGAATGTAACAAATATGCCTTTGGCT
CCGTCCAGTGGTCAAGCTCCAGTGTCTCAAGCACAAATGTCTAGT---TCTTCCTGCCCG
GTGAACTCTCCTATAATGCCTCCGGGGTCTCAGGGG------------------AGCCAC
ATTCACTGTCCCCAGCTTCCTCAACCAGCTTTGCATCAGAATTCACCCTCGCCTGTACCT
AGTCGTACCCCGACCCCTCACCATACTCCCCCAAGCATAGGGGCTCAGCAGCCACCAGCA
GCCCCTGTT------CCTACACCTCCT---GCCATGCCACCTGGGCCACAGTCCCAGGCT
CTACATCCCCCTCCAAGGCAGCCTACACCACCAACAACACAACTTCCCCAACAAGTACAG
CCTTCACTTCCTGCTGCACCTTCTGCTGAC---------CAGCCCCAGCAGCAGCCTCGC
TCA---------------------CAGCAGAGCACAGCAGCGTCTGTTCCTACCCCAACA
GCACCGCTGCTTGCTCCACAGCCTGCAACTCCACTTTCCCAG---CCAGCTGTAAGCATT
GAAGGACAGGTGTCAAACCCTCCATCTACTAGTAGCACAGAAGTGAATTCTCAGGCCATT
CCTGAGAAGCAG------CCTTCCCAGGAAGTGAAGATGGAGGCCAAAATGGAAGTGGAT
CAACCAGAA---------------------------------CCAGCAGATACTCAACCG
GAGGATATTTCAGAGTCTAAA---------------GTGGAAGACTGTAAAATGGAACCT
ACAGAA------------ACAGAAGAGAGAAGCACTGAGTTAAAAACTGAAATAAAAGAG
GAGGAAGATCAGCCAAGTACTTCAGCTACCCAGTCATCTCCAGCTCCAGGACAGTCAAAG
AAAAAGATTTTCAAACCAGAAGAACTACGACAGGCACTGATGCCAACATTGGAGGCACTT
TACCGTCAGGATCCAGAATCCCTTCCTTTTCGTCAACCTGTGGACCCTCAGCTTTTAGGA
ATTCCTGATTACTTTGATATTGTGAAGAGCCCCATGGATCTTTCTACCATTAAGAGGAAG
TTAGACACTGGACAGTATCAGGAGCCCTGGCAATATGTCGATGATATTTGGCTTATGTTC
AATAATGCCTGGTTATATAACCGGAAAACATCACGGGTATACAAATACTGCTCCAAGCTC
TCTGAGGTCTTTGAACAAGAAATTGACCCAGTGATGCAAAGCCTTGGATACTGTTGTGGC
AGAAAGTTGGAGTTCTCTCCACAGACACTGTGTTGCTACGGCAAACAGTTGTGCACAATA
CCTCGTGATGCCACTTATTACAGTTACCAGAACAGGTATCATTTCTGTGAGAAGTGTTTC
AATGAGATCCAAGGGGAGAGCGTTTCTTTGGGGGATGACCCTTCCCAGCCTCAAACTACA
ATAAATAAAGAACAATTTTCCAAAAGAAAAAATGACACACTGGATCCTGAACTGTTTGTT
GAATGTACAGAGTGCGGAAGAAAGATGCATCAGATCTGTGTCCTTCACCATGAGATCATC
TGGCCCGCTGGATTCGTCTGTGATGGCTGTTTAAAGAAAAGTGCACGAACTAGGAAAGAA
AATAAGTTTTCTGCTAAAAGGTTGCCATCTACCAGACTTGGCACCTTTCTAGAGAATCGT
GTGAATGACTTTCTGAGGCGACAGAATCACCCTGAGTCAGGAGAGGTCACTGTTAGAGTA
GTTCATGCTTCTGACAAAACCGTGGAAGTAAAACCAGGCATGAAAGCAAGGTTTGTGGAC
AGTGGAGAGATGGCAGAATCCTTTCCATACCGAACCAAAGCCCTCTTTGCCTTTGAAGAA
ATTGATGGCGTTGACCTGTGCTTCTTTGGCATGCATGTTCAAGAGTATGGCTCTGACTGC
CCTCCACCCAACCAGAGGAGAGTATACATATCTTACCTCGATAGTGTTCATTTCTTCCGT
CCTAAATGCTTGAGGACTGCAGTCTATCATGAAATCCTGATTGGATATTTAGAATATGTC
AAGAAATTAGGTTACACAACAGGGCATATTTGGGCATGTCCACCAAGTGAGGGAGATGAT
TATATCTTCCATTGCCATCCTCCTGACCAGAAGATACCCAAGCCCAAGCGACTGCAGGAA
TGGTACAAAAAAATGCTTGACAAGGCTGTATCAGAGCGTATTGTCCATGACTACAAGGAT
ATTTTTAAACAAGCTACTGAAGATAGATTAACAAGTGCAAAGGAATTGCCTTACTTCGAG
GGTGATTTCTGGCCCAATGTTCTGGAAGAAAGCATTAAGGAACTGGAACAGGAGGAAGAA
GAGAGAAAACGAGAAGAAAAC---ACCAGCAATGAAAGCACAGATGTGACCAAGGGAGAC
AGTAAAAATGCTAAAAAGAAGAATAATAAGAAAACCAGCAAAAATAAGAGCAGCCTAAGT
AGGGGCAACAAGAAGAAACCTGGGATGCCCAATGTATCTAACGACCTCTCACAGAAACTA
TATGCCACCATGGAGAAGCATAAAGAGGTCTTCTTTGTGATCCGCCTCATTGCTGGCCCT
ACTGCCAACTCCCTGCCTCCCATTGTTGATCCTGACCCTCTCATCCCCTGTGATCTGATG
GATGGTCGGGATGCGTTTCTCACGCTGGCAAGAGACAAGCACCTGGAGTTCTCTTCACTC
CGAAGAGCCCAGTGGTCCACCATGTGCATGCTGGTGGAGCTGCACACGCAGAGCCAGGAC
CGCTTTGTCTACACCTGCAATGAATGCAAGCACCATGTGGAGACACGCTGGCACTGTACT
GTCTGTGAGGATTATGACTTGTGTATCACCTGCTATAACACTAAAAACCATGACCACAAA
ATGGAGAAACTAGGTCTTGGCTTAGATGATGAGAGCAACAACCAGCAGGCTGCAGCCACC
CAGAGCCCAGGCGATTCTCGCCGCCTGAGTATCCAGCGCTGCATCCAGTCTCTGGTCCAT
GCTTGCCAGTGTCGGAATGCCAATTGCTCCCTGCCATCCTGCCAGAAGATGAAGCGGGTT
GTGCAGCATACCAAGGGTTGCAAACGGAAAACCAATGGCGGGTGCCCCATCTGCAAGCAG
CTCATCGCCCTCTGCTGCTACCATGCCAAGCACTGCCAGGAGAACAAATGCCCAGTGCCG
TTCTGCCTAAACATCAAGCAGAAGCTCCGGCAGCAGCAGCTGCAGCACCGACTACAACAG
GCCCAAATGCTTCGCAGAAGGATGGCCAGCATGCAGCGGACTGGTGTGGTCGGGCAGCAA
CAGGGCCTCCCTTCCCCCACTCCTGCCACTCCAACGACACCAACTGGCCAACAGCCAACC
ACCCCACAGACGCCCCAGCCC------ACC------------TCT------------CAG
CCTCAGCCTACCCCTCCCAATAGTATGCCACCCTACTTGCCCAGGACTCAAGCTGCTGGC
CCTGTGTCCCAGGGTAAGGCAGCAGTGACCCCTCCAACCCCTCCTCAGACTGCTCAGCCA
CCCCTTCCAGGGCCCCCACCTGCAGCAGTGGAAATGGCAATGCAGATTCAGAGAGCAGCA
GAGACGCAGCGCCAGATGGCCCACGTGCAAATTTTTCAAAGGCCAATC------------
CAACATCAGATGCCCCCGATGACTCCCATG---------------GCCCCCATGGGTATG
AACCCACCTCCCATGACCAGAGGTCCCAGTGGGCATTTGGAGCCAGGGATG---GGACCG
ACGGGGATGCAG------------------CAACAGCCACCCTGGGGCCAAGGAGGATTG
CCTCCCCAGCAACTACAGTCTGGGATGCCAAGGCCAGCCATGATGTCAGTGGCCCAGCAT
GGTCAACCCTTGAACATGGCTCCACAACCAGGATTGGGCCAGGTA---GGTGTGAGCCCA
CTCAAACCAGGCACTGTGTCTCAACAAGCCTTACAAAACCTTTTGCGGACTCTCAGGTCT
CCCAGCTCTCCCCTACAGCAGCAACAGGTGCTTAGTATCCTTCACGCCAACCCCCAGCTG
TTGGCTGCATTCATCAAGCAGCGGGCTGCCAAGTATGCCAACTCT---AATCCACAACCC
ATCCCTGGGCAGCCTGGCATGCCCCAGGGGCAGCCAGGGCTGCAGCCA---CCTACCATG
CCAGGTCAGCAGGGGGTCCACTCCAATCCAGCCATGCAGAACATGAATCCAATGCAGGCG
GGCGTCCAGAGGGCTGGCCTGCCCCAGCAGCAACCCCAGCAGCAACTCCAGCCGCCCATG
GGAGGGATGAGCCCCCAGTCTCAGCAGATGAACCACAACACCATGCCTTCACAATTCCGA
GACATCTTGAGACGACAACAGATGATG---------------CAACAGCAGCAGCAACAG
GGAGCAGGGCCAGGAATAGGCCCAGGAATGGCTAACCATAACCAGTTCCAGCAACCCCAA
GGAGTTGGCTACCCACCA------------CAGCAGCAGCAGCGGATGCAACATCACATG
CAACAGATGCAACAAGGAAATATGGGACAGATGGGCCAGCTCCCCCAGGCCTTGGGAGCA
GAGGCAGGTGCCAGTCTA---CAGGCCTATCAGCAGCGACTCCTTCAGCAACAGATGGGG
TCTCCTGCTCAGCCCAACCCCATGAGCCCCCAGCAGCATATGCTCCCAAATCAGGCCCAG
TCTCCACACCTACAAGGCCAGCAGATCCCTAATTCTCTCTCCAATCAAGTGCGCTCTCCG
CAGCCTGTCCCTTCTCCACGGCCACAGTCCCAGCCCCCCCACTCCAGCCCTTCTCCAAGG
ATGCAGCCTCAGCCTTCTCCACACCACGTTTCCCCACAGACAAGTTCCCCGCATCCTGGA
CTGGTAGCTGCCCAGGCCAACCCCATGGAACAAGGGCATTTTGCCAGCCCGGACCAGAAT
TCAATGCTTTCTCAGCTTGCTAGCCCAGGCATGGCAAACCTCCATGGTGCAAGCGCCACA
GACCTGGGACTCAGCACCGATAACTCAGACTTGAATTCAAACCTCTCACAGAGTACACTA
GACATACAC
>Nipponia_nippon_0
ATGGCCGAGAATGTGGTGGAGCCGGGCCCGCCTTCAGCCAAGCGGCCTAAACTCTCCTCA
CCGGCGCTCTCCGTGTCCGCCAGCGACGGCACAGATTTTGGATCACTGTTTGATCTGGAA
CATGACTTGCCAGATGAACTGATCAGCTCCACAGAACTGGGACTCACCAATGGTGGTGAC
ATTAATCAGCTGCAGACCAGCCTC---AGCCTGGCACAAGATGCTGCCTCTAAACACAAG
CAGCTGTCTGAACTTTTACGGGCTGGTAGCTCCCCAAATCTCAATATGGGGGTTGGTGGC
CCTGGCCAGGGCATGGCCAGTCAAACCCAACAAAATAGTCCTGGAATGGGAATGTTAAAC
AGCATGGTGAAAAGCCCCATGGCACAAGCTGGGTTGACTTCTCCCAATATGGCGATGGGT
GCAAGTGGACCAAACCAGGGTCCTTCAGGCCAATCCACAGCA------------------
---NGGAAACCTGGCATGGGAATGAACACAGGGATGAATGCTGGCATGAATCCTGCGATG
TTGGCAGCA------GGCAACGGA---CAGGGGATGATGCAGGGGCAAGTCATGAACGGT
TCAATTGGAGCAGGCAGAGGGCGACCTAATATGCCATACCCAAACCCAGGAATGGGTAGT
GCTGGTAACTTGTTGGCTGAGACACTGCAACAAGGCTCTCCACAGATGGGAGGACAGGCT
GGACTGAGGGGGCCACAGCCTGGAGCCATGAACAAGATGGGAATGATGAGCAATCCCAGC
CCTTATGGCCAGCCATATAGTCAGAATACCGGGCAGCAGATTGGAGCCAGTGGGCTTGGG
CCTCAGATGCAGAATAAAGCTGGACTGCAGAATAGTTTACCACAGTTTCCAATGGACAAG
AAGCCAGTTCCTGGGGCAGGAATCCCCAGTTGTGGCCAGCAGCAGGCTCCCCAAGTTCAA
CAAGCTGGGATGGGGCCAGCAGCTTCTCAAGGAATGGGATCTGGAGCACCGACAGCGGAT
CCAGAAAAACGCAAACTTATTCAGCAGCAACTGGTTCTGCTCTTACACGCTCACAAGTGT
CAGCGGCGAGAACAGGCCAACGGGGAGGTGCGACAGTGTAACCTCCCTCATTGCCGAACC
ATGAAGAATGTCCTGAACCACATGACACATTGCCAGGCTGGCAAATCTTGCCAGGTGGCA
CATTGTGCGTCTTCCCGACAAATCATCTCGCACTGGAAGAATTGTACGAGACATGACTGT
CCTGTATGTTTGCCTCTCAAAAATGCTGGGGACAAAAGAAATCAACAATCGCTGCTGGGC
GGAGCTGCAGTAGGACTTGCAAACACT---GGCTCTGTGGGCGTGGGGCAGCAGACAACA
CCCAGCATAAACACTACCAGTCAGATAGACCCTAGCTCCATCGAGAGAGCCTATGCAGCC
CTCGGACTGACCTATCAAGGGAACCAGATGCAGACGCAGCCCCAGGCTCAAGTGAAGAAT
CAGCAGCAAGGACAGTCACCCCAGGGTCTGCGCCCTATGAATCCTATGAGTGCAAATCCA
ATGGGAGTGAATGGAGGAGTAGGGGTT------------CAAACCCCTAATCTGTTGCCT
GACTCAATGTTACATTCAACCATGAATTCTCAAAACCCCATGATGAGTGAAAGCACCAAC
GTTGCCAGTTTGGGAGCCATGCCAACA---GCTCAACCATCTAATACCGGAATTCGAAAG
CAGTGGCATGAAGACATTACTCAGGATCTCCGAAACCACCTTGTTCATAAATTAGTCCAA
GCCATATTTCCTACTCCTGACCCTGCAGCACTGAAGGATCGGCGTATGGAGAATCTGGTG
GCATATGCTCGGAAAGTGGAAGGGGATATGTATGAATCAGCAAACAGCAGGGCAGAGTAC
TATCACTTGCTAGCAGAGAAGATCTATAAGATTCAGAAGGAGTTGGAGGAGAAACGAAGA
ACCAGGCTGCAGAAGCAAAACATGATCCCAAACGCTCCGGGCATGCCACAGGCTCCCATG
AATCAAGGGCCCAACATGGGACAGCCCCAGCCAGGGATGTCTGCAAATGGTCCTCTTCCT
GACCCAACCCTGATACGTGCCAATGTGCCAAACCAGATGATGAATCGCATGCAGGCACAG
CCAGGAATGAATCAGTTTGGCCAGATGAACATGCAGCTGTCACCGATGGGACCCCGGCAA
ACCCCTCCTCTTCAGCACCCTGGACAGCTAAGCCAGGCAGGGGCCATGAACCAGATGGGA
TTTCCTTCGCGTATGCAGCAGCCAGGAGTTGGCCAGCCTTCTGGTCAGAATCAGTTTCTA
CAACAGACCCAGTTCCCTGCTTCTTCCCCGGGAATGAACACAGCGAGCATGCCTATGACT
CAGCCTGGCAATCAGACACCAGTTTCTCAAGCACAAATGACCAGC---GCTTCCTGTCCT
GTGAACTCTCCTGCAATGGCTCCAGGTTCTCAAGGG------------------AGCCAT
ATTCACTGCCCACCTCTTCCACAGCCTCCCATGCACCGAAATTCTCCTTCTCCAGTACCT
AGTCGAACCCCAACACCTCACCACACACCCCCAGGCTTGGGATCACAGCAAGCAGCAGCA
GCCCCCACA------CCTACTCCTCAG---GCAATGCCACCTGGACCACAGTCGCAAACT
ATGCACCCCCCTCAGAGGCAGCCAACGCCTCCGCAGGCACAGCTGCCTCCACAAGTCCAG
CCTCCAGTTCCAGTTACCCCTTCTGCAGAG---------CAG---CAACAGCAACCCTTA
TCA---------------------CAGCAGAGCACGACTGCATCTGTTCCCACACCAACA
GCACCGTTGCAGCCTCAGCATCCCACAACACCTCTTTCACAG---CCAGCTGTAAGCATT
GACGGGCAGGTATCCAACCCCCCATCTACCAGCAGCACAGAGGTGAACTCTCAGACTGTT
CCAGAGCAGCAGCAGCCACCCTTGCAGGAAGTGAAAATGGATATTAAAACAGAAGAAGGG
GAACCAGAA---------------------------------CAAACAGAACTGCAAATG
GAGGAGAAACCTGAGGTTAAA---GTAGAACCAGTCATGGAGGAATGTAAACCAGAACCA
ATGGAG------------CAAGAAGAGAAGAAATCTGAAGTGAAGACTGAAATACCAGAG
GGGGAAGAAAGACCTACTACTCCAGCTACTCAGTCTTCTCCGGCAGCTGGGCAGTCTAAG
AAAAAAATTTTCAAACCAGAAGAGTTGCGGCAGGCGCTTATGCCAACACTGGAGGCACTT
TACCGTCAGGATCCAGAGTCTCTTCCATTTCGACAGCCTGTGGATCCCCAGCTACTAGGA
ATTCCTGATTATTTTGACATAGTGAAGAACCCCATGGACCTTTCTACTATCAAGAGGAAG
CTAGACACAGGACAGTATCAGGAACCGTGGCAATATGTCGATGACATCTGGCTCATGTTC
AATAATGCCTGGCTGTATAACCGCAAAACATCCCGGGTATATAAGTACTGTTCCAAACTG
GCAGAGGTGTTTGAGCAAGAAATTGACCCAGTTATGCAGAGCCTTGGTTATTGCTGTGGA
AGAAAGTTGGAGTTCTCACCACAGACTTTGTGTTGCTATGGCAAACAGCTATGCACAATC
CCTCGAGATGCCACTTACTACAGTTACCAGAACAGGTATCACTTCTGTGAGAAGTGCTTC
AACGAAATCCAAGGGGAGAGCGTTTCTCTGGGAGATGACCCATCACAACCTCAAACCACA
ATAAACAAAGAACAGTTTTCAAAAAGGAAAAACGATACACTGGACCCTGAACTATTTGTT
GAATGTATAGAGTGTGGAAGAAAAATGCACCAGATCTGTGTTCTTCATAATGAGATAATC
TGGCCTTCTGGCTTTGTCTGTGATGGCTGTCTAAAGAAAACAGGACGAACCAGGAAGGAG
AACAAATTCTCTGCTAAAAGATTACCGGCTACAAGACTTGGTACCTTCTTGGAGAACAGA
GTCAATGATTTCTTAAGACGACAGAATCACCCTGAGGCAGGAGAGGTTACAGTTAGGGTG
GTACATGCATCTGACAAAACTGTCGAAGTAAAACCAGGAATGAAAGCAAGGTTTGTAGAC
AGCGGAGAGATGGCTGAGTCTTTCCCTTATCGAACAAAAGCGCTTTTTGCCTTTGAGGAG
ATTGATGGTGTAGACTTGTGCTTCTTTGGCATGCATGTACAGGAGTATGGTTCAGACTGT
CCTCCACCCAATCAAAGGCGAGTGTATATATCTTACCTTGACAGTGTTCATTTCTTCCGC
CCTAAATGCTTGAGGACTGCTGTCTATCACGAAATACTAATTGGATATCTAGAATATGTC
AAGAAACTAGGGTATACTACTGGACATATCTGGGCATGCCCACCTAGTGAAGGAGATGAC
TACATCTTCCACTGCCATCCTCCTGACCAAAAGATACCCAAACCCAAACGACTGCAAGAG
TGGTACAAAAAGATGCTGGACAAATCTGTGTCGGAGCGCATTGTCCATGATTACAAGGAT
ATATTTAAGCAGGCAACAGAGGATCGTCTAACAAGTGCAAAAGAGCTACCTTACTTCGAA
GGGGATTTCTGGCCTAACGTTCTAGAGGAGAGCATTAAGGAGCTAGAGCAAGAGGAAGAA
GAACGGAAGAGAGAAGAAAAC---ACTAGTAATGAAAGCACAGATGTGAGCAAGGGAGAC
AGCAAAAATGCCAAAAAGAAGAACAATAAGAAGACAAGTAAGAACAAGAGCAGCTTGAGT
CGTGGCAATAAGAAAAAGCCTGGCATGCCCAATGTGTCCAATGACCTCTCCCAAAAGCTG
TATGCCACTATGGAGAAGCACAAGGAGGTCTTCTTTGTCATCCGTCTTATTGCTGGCCCT
GCAGCCAACTCCCTGCCCCCCATCGTTGAGCCTGACCCACTCATTCCGTGCGACCTGATG
GATGGGCGTGATGCTTTCCTAACCCTTGCTAGAGACAAGCACCTGGAGTTCTCCTCACTA
CGACGGGCGCAGTGGTCAACCATGTGCATGCTGGTGGAACTGCATACCCAGAGCCAAGAC
CGCTTTGTTTACACCTGCAATGAGTGCAAGCATCATGTGGAGACCAGATGGCACTGCACT
GTTTGTGAGGATTATGACCTGTGCATCACCTGCTATAACACTAAAAACCATGACCACAAG
ATGGAAAAATTAGGCCTTGGTCTAGATGATGAGAGCAACAACCAGCAGACTGCAACCACC
CAGAGCCCTGGTGATTCCCGCCGCCTGAGCATTCAGCGCTGTATCCAGTCTCTGGTCCAT
GCCTGCCAGTGTCGTAATGCCAACTGCTCACTGCCATCCTGTCAGAAGATGAAACGGGTT
GTCCAACACACCAAAGGCTGCAAACGCAAAACCAACGGAGGGTGCCCCATCTGCAAGCAA
CTCATTGCTCTCTGCTGCTACCATGCAAAGCACTGCCAGGAGAACAAGTGCCCAGTGCCC
TTCTGCCTCAACATTAAACACAAGCTCCGTCAACAGCAGCTTCAGCACCGCCTGCAGCAG
GCACAGATGCTCCGAAGGAGGATGGCGAGTATGCAGCGGACCGGTGTGGTAGGCCAGCAG
CAAGGATTACCCTCACCGACGCCAGCCACCCCAACGACTCCAACAGGCCAGCAGCCCCCA
ACACCACAAACCCCACAGCCCCAGCCTCCGCCCCAGCCTGCCTCG------------CAG
CCTCAACCTGCACCTCCCAACAGTATGGCGCCCTACATGCCAAGAACTCAGCCCCCCAGC
GCTGTGTCCCAGGGCAAAGCAGGTGTGACTCCTCCAACTCCACCCCAGCCACCGCAACCA
CCAGTTCAGGGTCCTCCTCCAGCAGCAGTGGAAATGGCCATGCAGATCCAGCGGGCAGCA
GAGACCCAGCGTCAGATGGCACAGGTTCAGATCTTCCAAAGGCCAATC------------
CAGCACCAGATGCCCCAG---------ATG---------------CCGCCTATGGGAATG
AACCCTCCGCAGATAGGCAGAGGTCCTGGTGGTCATATAGATCAAGGAATG---GGGCCG
GCAGGAATCCAG------------------CAGCAGCCACCGTGGGTGCAGGGCAGCTTA
CCC---GCTCAGCTACAGCCAGGAATGCAGAGGCCATCCATGATGTCAGTAGCCCAGCCA
GGTCAGCCGATGAATATGGCACCTCAGCCAGGGATGGGTCAGGTACCTGGCGCTGCTCAG
CCCAAACAACCACCTCTGCCCCAGGCGGCCTTACAAAACCTGCTGCGGACTCTCAGGTCT
CCCAGCTCACCCATGCAGCAGCAGCAGGTGCTTAACATCCTTCACTCCAATCCCCAGCTG
CTGGCCGCTTTCATCAAGCAGCGGGCTGCCAAGTATGCGGGCTCCCAGAACCCCCAGGGG
ATGACGGGTCAGCCTGGCATCCCCCAGGGTCAGCCGGGCCTCCAGCCGCAGCAGGCCATG
CAAGGGCAGCAAGGGGTGCACCCCAACCCAGCCATGCAGAGCATGAACCCCATGCAAGCG
GGAGTGCAGAGGCCCAGCATGCCCCAGCAGCAGCCGCAGCAGCAGCCGCAGCAGGCCATG
GCTGGGATGAATCCTCAGGCGCAGCAGATGAATCACTCGGGGATGGCTCCCCAGTTCCGA
GACCTCCTGATGAGACGGCAGATGATTCAGCAGCGCCACCAGCAGCAACCGCAGCCGCAG
GGAGCAGGGCCAGCACTGGGGCCGGGGATGGCCAACCACAACCAGTTTCAGCAGCCCCAG
GGCGTCGGGTATCCCCAACAGCAGCAGCAGCAACAGCAGCAACGAATGCAGCATCACATG
CAGCAGATGCAGCAAGGAAACATGGGACAAATAAGCCAGCTTCCACAGGCGATGAGTGCA
GAGACAGGAGCCAGTTTGCAGCAGGCTTTCCAGCAGAGGCTACTTCAGCAGCAGATGGGG
TCCCCAGCTCAGCCCAATCCTATGAGCCCCCAACAGCACATGCTCCCCAATCAGGCCCAG
TCCCCGCACCTACAGGGCCAGCAGCTCCCTTCATCGCTCACCAATCAAGTGCGTTCTCCG
CAGCCTGTACCCTCACCACGGCCCCAGTCCCAGCCCCCCCATTCCAGCCCGTCCCCCCGG
ATGCAACCTCAGCCTTCTCCACACCACGTCTCCCCGCAGACCAGCTCCCCACATCCAGGA
CTGGTAGCTGCCCAGGCTAACCCCATGGATCAAGGGCACTTTGCCAGCCCGGACCAGAGT
GCAATGCTTTCCCAGCTTGCTAGCCCCGGCATGGCAGGCCTCCATGGTACAAGCGCCACG
GAACTGGGGCTCAGCTCCGAGAACTCAGACTTGAATTCAAACCTTTCACAGAGTACACTA
GACATACAC
>Denticeps_clupeoides_1
ATGGCCGAGAACCTTCTGGAGTCCGGGCCGTCTTCAGCCAAGAGGCCTAAACTCTCCTCT
CCGGCCCTGTCGGCCTCCGCCAGCGACGGGAACGATTTTGGCTCTTTCTTCGACCTGGAG
CAGGATCTCCCGGACGAGCTCATCATTCCCTCTGAGCCAGGGCTGGTTAACGGTGGAGAC
CTCAGTCAGCTGCATGCCAGTCTGGGATCTGGAGGCCAGGATGCGTCAGCCAAGCACAAG
CAGCTCTCTGAGCTTTTGCGGTCGGGAGCGCCCTCCTCGGCGCCCCAGCAT---------
---------CAGCAGGGACCAGCTGATGGCCAGGCCACGCCTGGGATGGGGCTTTTGGGA
AGCATGAAAATGTCTCCA---GGA---------------------CCCCAGGGAATGGGC
CCTCAGTCC---CAGCAGCACTTGTCTCCT---CAACAGGCTGGTCTGCTG---------
---CAACAGCAGCAAATG---------GCTGGAATGGGGGTCGGATTGAACAGAGGCATG
CTGGGAGTGCAGAAAGGCAACGGACAGCAGGGCATGCTGGGTGGGCAGGTGATGAATGGC
TCC---------------------CCTCGGATGGGTTACCCCAACCCAGGAATGGGAGCC
AACAGTAACCTGCTTGCTGAAACGCTTCAACAA---CAGCAGCAGACTGCCGGGCAGAAT
ACGCTCAGGCCACAGCAGCCAGGAGCTCTGAACAAGATGGGAATGATGAGTAAAGCACCG
CACTACGGAAGTCCATACGGCCATCCTACAGGCCATGGCCTAGGCAGTCCTGGGTTGGCG
GCGCAGCTCCAAAACAAAAGTGGTTTACCCAACAACCTGGCACAGTTCAGCATGGACAAA
AAGCCCCCAGGCTTGCAGGGACTGGCTGGAATGGCCTCCCAACAGTCACCAGCGGGCAGT
GCAGCAGGTGTTGTTCCCAATGCCCAGGCCAGCCTTGCTGGGGTGCCGCCTACCGCAGAC
CCAGAGAAGCGCAAGCTGATCCAGCAGCAGCTGGTGCTGCTCCTTCACGCCCACAAGTGC
CAGCGGCGAGAACAGGCCAATGGTGAGGTGCGCCAGTGCACCCTGCCCCACTGCCGCACC
ATGAAGAACGTCCTCAACCACATGACCCACTGCCAGGCTGGCAAGTCTTGCCAGGTTGCA
CACTGTGCCTCGTCCAGGCAGATCATCTCTCACTGGAAGAACTGCACTCGACATGACTGT
CCAGTCTGCCTGCCGCTCAAAAACGCTGGGGACAAAAGAAACCAGCAGTCTCTTCTGAGC
ACTGCTGCTGTGGGACTGGGAAGTAGTTTGGGTTCAGCGCCCGGAGCTCAGCCCAGTGCC
CCCAACCTCAATCCCCCTGGCCAGATTGACCGTAGCGCCATCGAGAGGGCGTACGCTGCC
CTTGGCCTTACATACCACGGAACCCAGGCTTCCAACCAGACTGCCTCT------------
------------------------------CAACCGCTTGGTGCTATGGGG---AGTGGG
AACTCTGTTAATGGTGCAGTGGGG---CAGTCAGCCAGCCAACAGAGTGCTTTGTTAGCG
GACGCC------------AACGTGAACGTGCAAGGC---CTGATTAACGATGGAGGTGTG
GCGGGTGGCATGGGTTCCCTGCCCACTGCAACTTCAGCTTCCAGTCTTGGCATGACGAAG
AGTTGGCATGAGGACATTACCCAGGACCTGCGCAACCATCTTGTGCACAAGCTTGTTCAG
GCCATCTTCCCCACCCCAGACCCTGCTGCACTGAAGGACCGCCGGATGGACAACCTTGTT
GCGTACGCACGGAAGGTGGAGGGGGACATGTATGAGTCGGCCAATAGTCGGGCGGAGTAC
TATCACCTGCTGGCCGAGAAGATTTATAAGATTCAGAAGGAGCTGGAAGAGAAACGACGG
ACACGCTTGCAGAAGCAGGGTATTATGGGTTCTCAGGGCAACTTGCCGTCCTCTGGCTTG
CAGCAGGTCCCTGGTATGGGCCAGCCACCTACAGGAATGCCTCCCAATGGCCCTCTGCCA
GATCCTACAATACTTCGTCCCACGGCACCAAACCAGATGGTGAACCGGATGCAGAATCCT
GCAGGCATGGGACCATTTAACCAAATGGGAGTA------CAGTCGATGGGTCCCAGAGGC
ACATCGCCCCTTCCCCTCAACACCTCTCTTAATCAGATGGGT------------ATG---
GGAGGGTCAAGGATGGCCCAGCCGAACATTGGCCAA------CTGCCGAATCAGTACCTG
ACACCGGGTCAGTTTCAGGTCTCTGGTCCAGGGCTC------GGAAGTGTTGGTTTAGCA
CAGCCTGGTACACCAGCTGGTATGACCCAGTCTCAGATGCCCACACCGCCCTCTCTACCA
GTCAGCAGTCCTCACACCCAGTCTGGCTCCATAGTTCTGATGCAGGGTCCCCTAACACTG
TCGCACAGC------------CTGCCGATGGTTCGGCAGAACTCACCCTCCCCGGCTCGT
AGTCGCACGCCAACCCCGCACCTCACCCCCCCACAGCTCCCGGGCTCCCACACGCCACAA
---CCA---CACACGCCTGGCTTGCCCAGCATTGGAATGCAGACCCAACCGACTGCG---
------------------------------------------------------------
------CAGCCTCATGGACCTGACAAGCATCAGCCGATACAGCAGCAGCAGCAGACATTG
GGGGGCCTGTCCGCCTCCATGCCC---------CCGCAGTGTCCTGTTTCTGCTCCAAAC
TCTTCCATGGGCTCACAACTGCCCCGCACTCCTTTGTCTCAGAAAGGCTCCCTTCACCTG
GACGGACAAGTGTCCACGCCCGCCTCGGCCAGCAGCGTAGATGGTTCCTCCCTGCCTGCC
CCTCCCCAT---GGAGCCGACACCCTTGACATAAAGATGGAGGTGCAGAAGCAGCCAGAG
GAAGATGAAGAAGAAGACGAGGATGATGAGTCTTGCGGTGGCCTTGGAGAGATAAAGATC
GAGGAAAAACCTGAGGTGAAG---GAGGATATGGGAACAGAGAGCTGTAAAGGAGGTGCC
GTGGAATCTTCG------GGAGACGAAAGAAAGCCCGAGCTGAAGGTGGAGCCTAAAGAT
GAAGAAGAAGGATCAGGGGCTTCAGCAACTCTCACTTCCTCTACTGGACCACAGAGCAAA
AAGAAGATCTTTAAACCAGAAGAGCTGCGACAGGCCCTCATGCCCACCCTGGAGGCTCTC
TACCGGCAGGATCCTGAATCCCTGCCCTTCCGCCAACCTGTGGATCCCCAGCTGCTGGGA
ATACCAGACTATTTTGACATTGTGAAGAACCCGATTGACCTGTCCACAATTAAGCGGAAA
TTGGACACTGGTCAGTACCAGGAGCCATGGCAGTACGTGGACGACATCTGGCTAATGTTC
CACAATGCCTGGCTCTACAACCGCAAAACATCTCGCGTCTATAAGTACTGCTCCAAACTG
GCTGAGGTGTTTGAGCAGGAGATTGATCCAGTCATGCGGAGCCTGGGCTACTGCTGTGGG
AGGAAGCTGGAATTTTCACCACAAACCCTGTGCTGCTATGGGAAGCAGCTCTGTACAATC
CCTCGAGATGCTGCTTACTTCAGTTATCAGAACAGGTACCACTTCTGTGAGAAGTGTTTC
AATGAGATCCAGGGCGAGAGCGTTTCCCTGGGGGACGACCCCTCCCAGCCTCAGACATCG
ATTAACAAAGATCAGTTTGAGAAGAAGAAAAATGACACACTGGACCCTGAACTGCTGGTC
GACTGCCTGGACTGTGGCCGGAAGATGCACCAGATCTGCGTTCTGCATAATGAAACAGTT
TGGCCATCAGGCTTTGTGTGTGACTGCTGTCTGAAGAAGTCAAACAAGAACCGGAAGGAG
AACAAATACTGTGCTAAACGGCTCCCGCAAACAAAGCTGGGAAGCTACTTGGAAAATCGG
GTCAACGAGTACCTGAGGCGGCAGAACCATCCGGAGTCGGGCGAAGTGTCTATTCGGGTG
GTGCACGTTTCTGACAAGGTGGTTGAGGTCAAGCCAGGCATGAAGTCCAGGTTCGTTGAC
ACTGGAGAGATGGCGGAGTCTTATCCATATCGATCAAAAGCCCTCTTTGCTTTTGAGGAC
GTTGGCGGGGCAGACGTCTGTTTTTTTGGAATGCACGTGCAAGAGTATGGTTCTGACTGC
CCCCCGCCCAATCAGAGGCGAGTGTACATCTCCTACCTGGACAGTGTTCACTTTTTCCAG
CCACGTTGTTTCAGAACTGCTGTGTACCACGAGATCCTCATTGGCTACCTGGAATATGTC
AAGAAACTGGGGTTCACCACAGGGCACATCTGGGCATGTCCACCCAGCGAGGGTGATGAT
TATATATTCCACTGTCACCCTGCTGACCAGAAGATACCAAAACCTAAGCGACTGCAAGAG
TGGTACAAAAAGATGCTGGACAAAGCTGTGGCTGAACGCATTGTTCATGATTACAAGGAC
ATTTTTAAGCAGGCGACAGAGGACCGGCTCACCAGTGCGAAGGAGCTTCCATATTTTGAG
GGTGACTTCTGGCCCAATGTTTTGGAGGAGAGCATCAAAGAGCTAGAGCAAGAGGAAGAA
GAGCGGAAGAGAGAGGAGAACAGCACTTCTAATGAGAGCGTTGATGCCACAAAAGGGGAC
AGCAAGAATGCGAAGAAGAAGAATAACAAAAAAACAAGCAAGAACAAGAGCAGCCTGAGC
CGAGGCAACAAGAAGAAACCGGGAATGCCCAACGTCTCCAATGACCTTTCGCAAAAGCTT
TATGCCACTATGGAGAAGCACAAAGAGGTGTTCTTTGTGATCCGACTTATTGCTGGGCCT
ACAGCCAACGCTCTGCCCCCCATCATGGACCCAGACCCGCTGATGGCGTGCGACTTGATG
GACGGGCGCGACGCCTTCCTGACTCTGGCACGGGACAAACACCTCGAGTTCTCCTCTCTC
CGCCGCTCCATGTGGAGCTCCATGTGCATGCTGGTGGAACTGCACAGCCAGAGTCAGGAT
CGCTTCGTCTACACCTGCAACGAGTGCAAACACCACGTGGAGACCCGTTTCCACTGCACT
GTCTGCGAGGACTACGACCTCTGCATCACCTGTTACACCACTAAGAACCACGAGCACAAG
ATGGACAAGTTGGGCCTGGGGCTGGACGACGAGAACAGCAGCCAGGCGGCAGCTGCCACC
CAGAGCCCGGGTGACTCTCGCCGCCTCAGCATCCAGCGCTGCATCCAGTCGCTGGTGCAC
GCGTGCCAGTGCCGCAACGCCAACTGCTCGCTGCCGTCGTGCCAGAAGATGAAGCGGGTC
GTGCAGCATACGAAGGGCTGCAAGCGCAAGACCAACGGCGGCTGTCCCATCTGCAAGCAG
CTGATCGCGCTGTGCTGCTACCACGCCAAGCACTGCCAGGAGGCCAAGTGCCCGGTGCCC
TTCTGTCTCAACATCAAACAAAAGCTGCGGCAGCAGCAGCTCCAGCAGCGGCTGCAGCAG
GCACATCTCCTCCGGAGGCGCGTGGCGAGCATGCAGCGAACTGGTCAGATGCCAGGCGGC
AACGGCATGCCGTCGCCAGGCAGCACTGCCCCAAACACGCCC------AGCCAGCCGGCC
ACGCCCCAAACTCCCACCCAGAGTCTCACTCCGGGGCCACAGCCGTCCCCCCAGCAGCAG
CAGCAGATGCCGCTGGGTGCCAACCTCCCCGTCTATGGTGCCCGGCACGCGGGCCCCTCG
CCGCAGTCCATGGGGAAACCGGGGCTGGGCCCCGCAGGGCCTCCACAGCAG---------
GCGACCTCTGGGCCGCCCCCCGCCGCCATGGAGATCGCTCTGAAGATCCAGCGCGTGGCG
GAGACGCAGCGGCAGATGGCCCAGCAGCAGCTGCTCCAGCGGCAAGCTGGGATGATGCCC
CCTCACCAGGCTGTCCAGCCCCCACAGATGAACATGACCCACGTCGGCGGTCAGGTGCTG
CCTCCACAGGTG---------------AGATCCCATATGGATCAACAGATGATCGGG---
------------CAGAACCAGATGGCA---GTGCAGCCGCAGTGGCCTTCTCCAGGATTG
CAGCCTCAGGCCAGGCCAGGTATGATGGGCCAGCCAGGGATGATGGGAGGCCAGCAGCAG
CAG---------------CAGCAGCAGCCCAATCGCCCTGCACAGGGGGGAGCAGCCGGT
CCTATGAGTGGGAATGTCACTCAAGGGGCGCTGCAGGACCTCCTCCGAATGCTGCGCTCG
CCCAGCTCCCCACAGCAGAAGCAGCAGGTGCTCAACATTTTGCACGCAAACCCCCAGCTC
ATGGAGACCTTCATCAAGCAGCGAGTGCCAAGGTACCTGGGGCGCGGTACCACGGGGACC
GCAGTGGGCCCTCCTGGTCCAGGTGTTGGTGTG---------GCTGCCCAGCAAGGGATG
CACATGGCACAAGGG------------CCAGGGATGCCCTCTATAGGTCAAATGCAGCAG
---CAACAACGACCCCAACTGCCTCAACAGCAG---CAGCAGCAGCAGCAGCAGCAGCAG
---------CCGCCGGGGGGATCCACCCTC------TCCAATATGCCTCCACAGTTTAGA
GAGATGATGATGAGGAGGCAGATGCTG------------CAACAGCAGCAGCAGCAAATG
------------------------CAGATGGGAGGCCACAGCCAGTTCCAGCAGCAGCAG
CCGCAGGGCTACACTGGACAGGTTACAGCTGCTCTGCAACAGAGGTTGCAG---------
---------TTACAAGGTAACACTGCTGGGTTG------GAGCCACAG------------
---TCGCAGGCCATGATGCAGCAGGCTCTCCAGCAGCGGCTTCTGCAGCAGCAGTCCGGC
TCGCCGGCGCAGGGCAGTCCCATGAGCCCTCAGCAG------CCGCAGCAGGTGTCCCAG
TCCCCTCACCTGCAGGGCCAGCAGCTGCCCTCCGCCCTCAGCAGCCAGGTCCGCTCGCCG
CAG------CCTTCGCCGCGGCCTCAGTCGCAGCCGCCGCACTCCAGCCCATCCCCCCGC
CTCCAGCCGCAGCCCTCGCCTCATCGCATCTCCCCACAAGTCGCTTCACCGCACTCTGGC
ATGGTGCCTCAACAGCCGAACGCCGTGGACCCCGGTGTGTTCGGCGGA---GACCAACAC
GCTGTTCTCGCTCAGCTGGGT------GGGATGAGCGCTCTGCACGGCCCAGGGACCAAC
GATGTC---CTTGGTGGGAATGGGACGGACCTGGTCACGAACATGAGTCAAAATGCTTTA
GACATGATG
>Denticeps_clupeoides_0
ATGGCCGATAATGTTCTGGATTCCGGCCCGCCGTCAGCCAAGAGGCCCAAGCTCTCCTCC
CCGGCTCTCTCGGTGTCCGCCAGCGACGGAAACGATTTCGGGTCTTTCTTCGACCTGGAG
CATGACCTCCCCGACGAGCTCATCAACTCTGGCGACCTGGGCTTGCCGAACGGCGGTGAC
CTGGGCCAGCTGCACACCAGCCTGGGGGGATCGGTGCAGGACACGGTGGCCAAACACAAG
CAGCTCTCGGAGCTCCTGCGGGCGGGCGCCCCGGTCCCGGCCACG---------------
---------------------TCCGCGGCCGGCGGGCAGCCACCAATGGGGCTGATGGGC
AGCCTGGGCGCCTCGCCG---GGG---------------------CCCCAGGGACTGGTC
CCGCCGCAG---CAG---------------------------------------------
---CAGCAGGCG------------------GGCGTGGTGGGCGGACTCAGCCGG------
------------------------------GGCATGATGGGGGGCCAGGTGATGAACGGC
TCT---------------------CCCAGGATGGGCTACCCGAACCCGGGCATGGGGAGT
AGCAGCAACCTGCTGGCCGAAACGCTGCAGCAGGGCGGCCAGCAGATGGGC------CCC
GGGTTACGGCCCCAGCAGCCTGGGGCGCTGAATAAGATGGCGATGATGGGCAACGCCGGG
CCCTACGGCAGCCCGTACGGTCCGGCAGCAGGCCAGGCTCTGGGAGGTCCAGGACTGGGC
ACGCAGCTGCAGAACAAGGCGGGTCTCCCCAACAGCATGGCCCAGTTCAACATGGACAAG
AAGGCCCAGCCGGTGCAGAGCATGGCCGGCATGGCCGCCCAGCAGCCC---TCTGCAGTC
---------------------GGGCAGCCTGGCCTGGCTGCCGCGCCTCCGACGGCCGAC
CCGGAGAAGCGCAAGCTGATCCAGCAGCAGTTGGTGCTGCTGCTCCACGCCCACAAGTGC
CAGCGGCGGGAACAGGCCAACGGGGAGGTGCGCCAGTGCAACCTGCCTCACTGCCGCACC
ATGAAGAACGTCCTCAACCACATGACCCACTGCCAGGCTGGCAAGTCGTGCCAGGTGGCT
CACTGTGCCTCATCGCGACAAATCATCTCTCACTGGAAGAACTGCACGCGCCACGACTGT
CCCGTCTGCCTGCCGCTGAAGAACGCCGGCGACAAGCGGAACCAGCAGTCCCTGCTCGGC
AGCGCCGGCGTGGGTCTGGGCAGCGCGTTGGGGGCGGTGCCCGGCGGGCAGCCCAGCGCG
CCCAGTCTCAACCCGCCCAGCCAGATCGACCCGAGCTCCATCGAGAGAGCCTACGCCGCC
CTGGGCCTGACCTACCAGGGCAACCAGATGCCCGCTCAGCCCCCTCAGTCCTCGCTGCCC
ACTCAGGGGCTGCAGGGCCAAGCTGGCATGAGACCGCTTGGCGCCAGGGGAGGAAACCCC
ATGGGTGTGAACGGTGGTGTGGGGGTTCAGCCCCCCAACCAGCAGACTAACCTTCTCCAG
GACCCCATGCTGCACCGAAACACGAACTCGCAAAGT---TTGATGAACGACGGAACCGGG
GTGGGCAACCTGGGTGCCATGCCCACTGCTGCCCCGCCCTCTGCGGCTGGCCTTAGGAAG
ACCTGGCACGAGGACATAACCCAGGACCTTCGCAACCACCTGGTCCACAAGCTGGTGCAG
GCGATCTTCCCCACGCCGGATCCGGCGGCACTGAAGGACCGCCGGATGGAGAACCTGGTG
GCGTACGCCCGCAAGGTGGAGGGGGACATGTACGAGTCGGCCAACAGCCGGGCGGAGTAC
TACCACCTCCTGGCCGAGAAGATCTACAAGATCCAGAAGGAGCTGGAGGAGAAGCGGCGG
ACGCGGCTGCAGAAGCAGGGCATGATGCCCACACAACCTGGCATGCCTCAGTCCGGCCTC
CCACAGGGCCCGGGTCTGGGGCAGATGGCGCCCGGACAGTCTCCCGACGGACCCCATGTC
GACCCCGCCCTCCTTCAGCCTGCCGGCCCTAATCAGATGGTTTCCAGAATGCAGAGTCCT
GCAGCCATGAACCAGTTTGGCCAGATGGGAATG------CAGGGCCTGGGACAGAGGTCC
ACGCCGCCCCTCCCCATGGGAGCGTCTCTCAACCAGATGGGC------------AGG---
GGTGTCCCACGGATGGGACAACCTAACGTGGCTCAG------CTTCAGAACCAGTACCAC
CCGCCTGGCCAGTTTTCAGGGTCAAGCCCCGGCCTTGGCACGGGTCCTGGTGGCATGGGC
CAACCCGGGGTACAAGGTGGCATGTCGCAGGCCCAAATGGCCACTCCCCCCACCCTTCCG
GTCAGCAGTCCTGCAGGCCAGCCTGGTTCCGCGCCCATGATGTCCCAGCCCAACTCCCAC
ACGCACTGT---------------CCCCCCCTACGGCAGAACTCGCCCTCGCCGGCACGG
AGCCTCACGCCCACGCCGCACCCGACG---------ATGCCGGGCTCCCAGACGCCACAG
---CCG---CACACGCCCAACCCGCCTCAGATGGTGGCGCCGGTGGCCCAGCAG------
------------------------------------------------------------
---CCACAGTCGCAGCCCATGGTGGCAGAGAAAGCCGGA------CCGCAGCAGCTGCAT
GGAGGCGGAGTCGCGGCCGGCCTCCAGACGGGGCTGCCTTCATCTGTGCCTGTCCAGAAC
TCCCACGTGCCAACGCCGCATCCACGCACACCCCTCTCTCAGAAGTCCTCCCTGACGGCC
GACGGTCCGGCCTCCACCCCGGCCTCGGTCAGCAGCGCGGACCCCAGCTCGCAGCTCGCC
CCTTCCGAC---GCGGTCATGGCGCCGGAATCCAAGGCGGAGGTGAAGCAGCAGCCCGTG
GAGGAGGATGAGGGCGAGGCGGACGGGAAGCCTGCGGGCAAGTTGGGCGAGGTCAAGATG
GAGGAGAAGCCGGAG---------GAGGAGCCGCCCAGCGACAGGTGCAAGTCGGAACCC
ATGGACACGTCTCCGTCGTACGAGGACAAGAAGCCGGAGATCAAGACCGAAGCCAAAGAG
GAGGAGGACGGCTCGGCCTCGACCGGCACGCCCGGCTCCGCCGCCGCCGCGCAGAGCAAG
AAGAAAATCTTTAAGCCGGAGGAACTGCGGCAGGCCCTCATGCCCACCCTGGAGGCCCTG
TACCGCCAGGACCCCGAGTCCCTGCCCTTCCGCCAGCCTGTGGACCCCCAGTTACTGGGA
ATACCCGACTACTTCGACATCGTGAAGAACCCCATGGACCTGTCCACCATCAAGCGCAAG
CTGGACACGGGCCAGTACCAGGAGCCCTGGCAGTACGTGGACGACATCTGGCTGATGTTC
AGCAACGCCTGGCTCTACAACCGCAAGACGTCGCGGGTCTACAAGTACTGCTCCAAGCTG
GCCGAGGTGTTCGAGCAGGAGATCGACCCCGTCATGCAGGGCCTGGGCTACTGCTGCGGC
CGCAAGCTGGAGTTCTCTCCCCAAACGCTGTGCTGCTACGGGAAGCAGCTGTGCACCATC
CCGCGCGACGCCGCGTACTTCAGCTACCAGAACAGGTACCACTTCTGTGAGAAGTGTTTC
AACGAAATCCAGGGTGAGAGCGTGTCCCTGGGGGACGACCCCTCCCAGCCACAGACGTCC
ATTAATAAGGATCAGTTCCAGAGGAAGAAGAATGACACCCTGGACCCAGAGTTGCTTGTT
GAATGTACTGACTGTGGTCGTAAAATGCATCAGATCTGTGTCCTGCACAATGACACAATA
TGGCCGTCTGGATTCATTTGTGATGGCTGCTTGAAGAAGTGTAATAAAACCCGGAAAGAG
AACAAGTACGCTTCCAAAAGACTGCCCCAGACCAAGCTGGGTAACTATTTGGAGACGCGC
GTCAACGAGTTCCTGCGGCGACAGAACCACCCGGAGTCCGGCGACGTCACCATCCGCGTG
GTGCACGTGTCTGATAAGGTGGTGGAGGTCAAACCAGGCATGAAGGCTCGGTTTGTGGAC
AGCGGAGAGATGGCAGAGTCCTTCCCGTACAGGACCAAAGCCCTCTTCGCTTTCGAGGAC
ATTGACGGCGCCGATGTCTGTTTCTTTGGGATGCACGTGCAGGAGTACGGCTCTGACTGC
CCTCCCCCTAACCAGAGGCGGGTGTATATCTCTTACCTGGACAGTGTCCACTTCTTCCAG
CCCCGCCACCTCCGCACTGGTGTCTACCACGAGATCCTGATCGGCTACCTGGAGTACGTC
AGGAAGCTGGGGTTCACCACGGGTCACATCTGGGCGTGCCCCCCAAGTGAAGGTGACGAC
TACATCTTCCACTGCCACCCTGCAGACCAGAAGATCCCCAAGCCGAAGAGGCTGCAGGAG
TGGTACAAGAAGATGCTGGACAAGTCCGTGACTGAGCGCATTGTGCACGACTATAAGGAC
ATCTTTAAGCAGGCCACTGAAGATCGTCTCACTAGTGCGAAGGAGCTGCCGTACTTTGAA
GGTGACTTCTGGCCCAATGTGCTTGAAGAGAGCATCAAGGAACTGGAGCAGGAGGAGGAG
GAGCGGAAGAGGGAGGAGAACAGCACCTCCAGTGAGAGCGTTGACGCCTCCAAAGGGGAC
AGCAAGAACGCCAAAAAGAAGAACAGCAAGAAGACGAGTAAGAACAAGAGCAGCCTGAGC
CGAGCCAACAAGAAGAAACCAGGGATGCCCAACGTGTCCAACGACCTTTCCCAGAAACTC
TACGCCACTATGGAGAAACACAAAGAGGTGTTTTTCGTGATCCGCCTCATCGCTGGTCCC
ACTGCCAACTCGCTGCCTCCCATTTCCGACCCGGACCCGCTGATGGCGTGCGACCTGATG
GACGGCCGCGACGCCTTCCTGACCCTGGCTCGGGACAAGCACCTGGAGTTCTCCTCGCTG
CGCCGTGCCAAGTGGAGCACCATGTGCATGCTGGTGGAGCTCCACAACCAGAGCCAGGAC
CGCTTTGTCTATACCTGCAACGAATGCAAGCACCACGTCGAGACCCGCTTCCACTGCACC
GTCTGCGAGGACTACGACCTCTGCGCTAAATGCTACAACACTAAAGGACACGAGCACAAG
ATGGACAAACTGGGTCTGGGGCTGGACGACGAGGGCAACAGCCAGGCGGCCGCCTCCACC
CAGAGCCCCGGCGACTCCCGCCGCCTCAGCATCCAGCGCTGCATCCAGTCGCTGGTGCAC
GCTTGCCAGTGCCGCAACGCCAACTGCTCCCTGCCCTCGTGCCAGAAGATGAAGCGGGTG
GTGCAGCACACCAAGGGCTGCAAGCGCAAGACCAACGGCGGCTGCCCGATCTGCAAGCAG
CTCATCGCGCTGTGCTGCTACCACGCCAAGCACTGCCAGGAAGCCAAGTGTCCCGTGCCC
TTCTGCCTCAACATCAAGCACAAGCTGCGGCAGCAGCAGCTGCAGCACCGCCTGCAGCAG
GCCCAGATGCTGCGCAGGCGCATGGCGAGCATGCAGCGGACGGGCCAGCCGGCCGGC---
---GGCCTTCCGTCCCCGGGAATCACGGGTCCCAGCACTCCTACGGGCACCCAGCCGCCC
ACCCCGCGCACCCCCATCGAGTTCCTGTCCCCCATGTCCCAGCAATCGCCGCAG------
CAGCAGATGCCACACCCCAACAGCCTGCCCCCGTATGCCCCCCGAGGGCCCGGCGCCTCC
CCGCACTCGCAGGGGAAACCCGGACTTGGCCCCGCCACGCCCCCACAGCAGCAGCAACCC
CCACCGTCCGGGCCGCCTCCAGCAGCGGTGGAGATAGCCATGAAGATCCAACAAGTGGCC
GACGCCCAGAGGAAGATGGCTCAGGCCCAGATCCTCCAGAGGCAGGCGGGTATGATGCCC
CACCACCAGCAGCCACAGGGC---CAGATGGGCATACCCCACGTGGGCCCGATGGGAATG
CCCCCTCAGGGT------CCAGCAGGCAGGGCCCACATGGACCAGGGCATGATGGGACCA
GGGCCAATGCAGCAGGGTCAACTGCCTCAA---CAGCAGCAGTGGGCTGGACAGCCCATG
CAGCCCCAGCAGAGGCCAGGCATGATGGGCCAGCCGGGCATGGTGGGTCCTCAGCAGCAG
CAGCAGCTGCAGCACCAACAGCAGCTGCAAGGACGCAGTCAGCTGGGTGGCGTTCCGGGC
GGAGGGGCGGCCAACATGCCACAGGGCGCCCTGCAGGAGCTCCTGAGGACGCTGCGCTCT
CCGAGCTCCCCGCTCCAGCAGCAGCAGGTGCTCAACATCCTGCGCTCCAATCCGCAGCTC
ATGGCCGCTTTCATCAAGCAGCGGGTCTACAAGTACAAAGGCGGCGCGGCGCCACCCGGT
GGCCAAGGCGGTCCGGGA---GCAATGGCCACC---------GCGGCCCAACCTGGCATG
CAGGCGGGTCAAGGC------------GTTAGCATGCAGAACATCGCTCAACAGATGCAG
---CAACAACGACCCATGCTG---CAGCAGCAG---------------CAGCAACAGCAG
GCGGGTATGCAGGGGCAGGGGCCGACCATG------GCCAGCATGAACCCTCAGTTTAGA
GAACTTCTAATGCGACGGCACCTGCAG---------CAGCAGCAGCAGCAGCAGCAACAA
------------------------CAGATGGGTAACCACGCCCAGTTTCAGCAGCCACCG
CAGGGCGGATACCCCAAC------GCCATGGCCCTGCAGCAGAGGCTGCAGCACCAGCTG
CAGCAGCAGCAACAGCAGCAGAACGCCATGCTG------CAGCCGCCT---CAGCCTCAG
GCG------TCCCTCATGCACCCGGTGCTGCACCAGCGGCTCCTCCAGCAGCAGGGCGGC
TCGCCCGCCCAGAGCAGCCCCATGAGTCCCCAGCAGCAGGCGCAGCAGCAGATGTCCCAG
TCGCCCCACCTCCAAGGCCAGCCCATGGCCACGTCGCTTAGCAACCAGGTGCGCTCGCCC
CAG------CCGTCGCCGCGGCCGCAGTCGCAGCCGCCGCACTCCAGCCCGTCCCCGCGC
CTGCAGCCGCAGCCCTCGCCCCACCACATCTCCCCCCAGACGGGCTCGCCGCACGCCGGC
ATGGTGGCGCAGCAGCAGAACTCGATGGACCCCGGTCCGTTCGGGCCG---GACCAGAGC
GCCATGATGTCGCAGCTCGGC------GGGATGGGCGGCCTGCACGGTCCAGGGGGGCCG
GACGTC---CTGTCAGGGAGTGGCCAGGACCTCGGCGCCACCATCAATCACAACTCCTTA
GACATCATG
>Canis_lupus_familiaris_0
ATGGCCGAGAATGTGGTGGAACCGGGGCCGCCTTCAGCCAAGCGGCCTAAACTCTCATCT
CCGGCCCTCTCGGCGTCGGCCAGCGACGGCACAGATTTTGGCTCTCTATTTGATTTGGAG
CATGACTTACCAGATGAATTAATCAACTCTACAGAATTGGGACTAACCAATGGTGGTGAT
ATTAGTCAGCTTCAGACAAGTCTT---GGCATAGTACAAGATGCAGCCTCTAAACATAAA
CAACTGTCAGAATTGCTACGGTCTGGTAGTTCCCCTAACCTCAATATGGGGGTTGGTGGC
CCAGGCCAAGGCATGGCCAGCCAGCCCCAACAGAACAGTCCTGGATTAGGTTTGATAAAT
AGCATGGTTAAAAGCCCAATGGCGCAGGCAGGCTTGACTTCTCCCAACATGGGGATGGGC
ACTAGTGGACCAAATCAGGGTCCTACG---CCATCTGCAGCAGGTATGATGAACAGTCCA
GTAAATCAGCCTGCCATGGGAATGAACACAGGGATGAATGCTGGCATGAATCCTGGAATG
TTGAATGCA------GGCAATGGA---CAGGGGATGATGCCTAATCAAGTCATGAACGGT
TCAATTGGAGCAGGCCGGGGGCGACCTAATATGCAGTACCCAAACCCAGGCATGGGAAAT
GCTGGCAGTTTAATGACTGAGCCCCTACAGCAAGGCTCTCCTCAGATGGGAGGACAAACG
GGATTGAGAGGCCCTCAGCCT---------CTTAAGATGGGAATGATGAACAACCCTAAT
CCTTATGGTTCACCGTACAGTCAGAATTCTGGACAGCAGATTGGAGCCGGTGGCCTTGGT
CTCCAGATTCAGACAAAGTCCGTACTACCAAATAGCTTATCTCCATTTGCAATGGACAAA
AAGGCAGTTCCTGGTGGAGGATTGCCCAACATGGGTCAGCAGCAGGCCCCGCAGGTCCAG
CAGCCAGGCCTTGTGACTCCAGTGGCCCCAGGGATGGGTTCTGGGGCACACACAGCTGAT
CCAGAGAAGCGCAAGCTCATCCAGCAGCAGCTTGTTCTCCTTTTGCATGCTCATAAGTGC
CAGCGCCGGGAGCAGGCTAATGGGGAAGTGAGGCAGTGCAACCTTCCCCACTGCCGCACG
ATGAAGAACGTCCTGAACCACATGACACACTGCCAGTCAGGCAAGTCCTGCCAAGTGGCA
CACTGTGCATCTTCTCGACAAATCATTTCACACTGGAAGAATTGTACAAGGCATGATTGT
CCTGTGTGTCTCCCCCTTAAAAATGCTGGAGATAAGAGAAATCAACAGTCAATTCTGACT
GGAGCACCAGTTGGACTTGGAAATACT---AGCTCTCTAGGAGTGGGTCAACAGTCTACC
CCCAGCCTAAGCACTGTTAGTCAGATTGATCCCAGCTCTATAGAAAGGGCCTATGCAGCT
CTTGGGCTGCCCTATCAAGTAAATCAGATGCCGGCGCAGCCCCAGGTGCAAGCAAAGAAT
CAGCAGTCTGGGCAGTCTCCCCAAGGCATGCGGCCCATGAGCAACATGAGTGCTAGTCCT
ATGGGAGTAAATGGAGGTGTAGGGGTT------------CAGACATCAAATCTTCTGTCT
GACTCAATGTTGCATTCAGCCATAAATTCTCAAAACCCAATGATGAGTGAAAATGCCAGT
GTGGCCTCCCTGGGTCCTATGCCAACAGCAGCTCAACCATCCAATACTGGAATTCGGAAA
CAATGGCATGAAGATATTACTCAGGATCTTCGAAATCATCTTGTTCATAAACTTGTTCAA
GCCATATTTCCTACTCCGGATCCTGCTGCTTTAAAAGACAGACGGATGGAAAACTTAGTT
GCATACGCCCGGAAAGTGGAAGGGGACATGTATGAATCTGCAAATAATCGAGCGGAATAC
TACCACCTGCTAGCTGAGAAGATCTATAAGATCCAGAAAGAACTAGAAGAAAAACGAAGG
ACTAGACTACAGAAACAAAACATGCTACCCAGTGCTGCAGGCATGGTGCCAGTTTCTATG
AATCCAGGGCCCAATATGGGGCAGCCACAACCAGGAATGACTTCCAATGGCCCTCTTCCT
GACCCATCTATGATCCGTGGCAGTGTGCCAAACCAGATGATGCCTCGGATAACTCCACAG
CCTGGTTTGAATCAGTTTGGCCAGATGAGTATGCCTCAGCCCCCAATTGGACCCCGGCAA
ACCTCTCCTCTTCAGCACCATGGACAGTTAGCTCAGCCTGGAACTCTCAACCCTATGGGC
TATGGGCCTCGCATGCAG---------------CAGCCTTCCAGCCAGAGCCAGTTCCTT
CCCCAGACTCAGTTCTCA------ACACAGGGGATGAATGTAACGAATATGCCTTTGGCT
CCGACTGGCGGCCAAGCACCAGTGTCTCAAGCACAAATGTCCAGT---TCTTCCTGCCCC
GTGAACTCTCCTATAATGCCACCAGGGTCTCAAGGG------------------AGCCAC
ATTCACTGTCCCCCTCTTCCTCAATCAGCTCTGCATCAGAATTCACCCTCCCCGGTACCT
AGTCGCACCCCCACGCCTCACCACACTCCCCCAAGCATAGGGGCTCAGCAGCCACCAGCA
GCCCCTGTT------CCTACACCTCCA---GCCATGCCACCTGGGCCACAGACCCAAGCT
TTACATCCACCTCCAAGGCAGCCCACACCACCACCAACGCAGCTTCCTCCTCAAGTTCAG
CCTTCACTTCCTCCTGCTCCTTCAGCTGAC---------CAGCCACAGCAGCAGCCTCTC
TCA---------------------CAGCAGAGTACAGCAGCGTCTGTTCCCACCCCGACG
GCGCCGCTGCTGCCCCCGCAGCCTGCAACTCCACTTTCCCAG---CCAGCTGTAAGCATT
GAAGGGCAGGTATCAAACCCTCCATCCACTAGTAGCACAGAAGTCAATTCTCAGACCATT
CCTGAGAAGCAG------CCTTCACAGGAAGTGAAAATGGAGGCTAAGATGGAAGTGGAT
CCACCAGAA---------------------------------CCAGCAGATACTCAGCCA
GAGGATATTCCAGAGACTAAA---------------GCAGAGGACTGTAAAATGGAACCT
ACAGAA------------ACAGAAGAAAGAGGCACTGAATTAAAAGCTGAAACAAAAGAG
GAGGAAGACCAGCCAAGTACTTCAACTACCCAGTCTTCTCCAGCCCCAGGACAGTCAAAG
AAGAAGATTTTCAAGCCAGAAGAGTTACGACAGGCACTGATGCCAACATTGGAGGCACTT
TACCGACAGGATCCAGAATCCCTTCCCTTTCGTCAGCCTGTGGACCCTCAACTTCTAGGA
ATCCCTGATTACTTTGATATTGTGAAGAGCCCCATGGACCTTTCTACCATCAAGAGAAAG
TTAGACACTGGACAGTATCAGGAACCCTGGCAGTATGTGGATGACATTTGGCTTATGTTC
AACAATGCCTGGTTGTATAATCGAAAGACATCACGGGTATACAAATACTGCTCCAAGCTG
TCTGAGGTCTTTGAACAAGAAATTGACCCAGTAATGCAAAGCCTTGGATATTGCTGTGGC
AGAAAGTTGGAGTTTTCTCCACAGACACTCTGTTGCTATGGCAAACAGTTATGCACAATC
CCTCGAGATGCCACTTACTACAGTTACCAGAACAGGTATCATTTCTGTGAGAAGTGTTTC
AATGAAATCCAAGGGGAGAGCGTTTCTTTGGGGGATGACCCTTCCCAGCCTCAAACTACA
ATAAATAAAGAACAATTTTCCAAGAGAAAAAATGACACACTGGATCCCGAACTGTTTGTT
GAATGTACAGAGTGTGGAAGAAAGATGCATCAGATCTGTGTCCTTCATCATGAAATCATC
TGGCCATCTGGATTTGTCTGTGATGGCTGTTTAAAGAAATCAGCACGAACCAGGAAAGAA
AATAAGTTTTCTGCTAAAAGGTTGCCATCTACCAGGCTTGGCACCTTTCTGGAGAATCGT
GTGAATGATTTTCTTAGACGTCAGAATCACCCTGAGTCGGGAGAAGTCACTGTTCGGGTA
GTGCATGCTTCTGATAAAACTGTGGAAGTGAAACCAGGCATGAAAGCAAGGTTTGTAGAT
AGCGGAGAGATGGCAGAGTCTTTTCCTTACCGAACCAAAGCCCTCTTTGCCTTTGAAGAG
ATAGACGGTGTTGACTTGTGCTTCTTCGGCATGCACGTTCAGGAGTATGGCTCCGACTGC
CCTCCACCCAACCAGAGGAGAGTTTACATATCCTACCTTGACAGTGTTCATTTCTTCCGT
CCTAAATGCTTGAGGACTGCAGTCTATCATGAAATTCTAATTGGATATTTAGAATACGTC
AAGAAATTAGGATATACAACAGGACATATTTGGGCATGTCCCCCAAGTGAGGGAGACGAC
TATATCTTCCATTGCCATCCTCCTGACCAGAAGATACCCAAGCCCAAGCGACTACAGGAG
TGGTACAAAAAGATGCTTGACAAGGCTGTGTCTGAGCGAATCGTCCATGACTACAAGGAT
ATTTTTAAACAAGCTACTGAAGATCGATTAACAAGTGCAAAGGAGTTGCCTTACTTTGAG
GGTGATTTCTGGCCCAACGTTCTGGAAGAGAGCATTAAGGAGCTAGAACAGGAGGAAGAA
GAGCGAAAGCGAGAAGAAAAC---ACCAGCAACGAGAGCACAGATGTGACAAAGGGAGAC
AGCAAAAATGCTAAAAAGAAAAATAATAAGAAAACCAGCAAAAACAAGAGCAGCCTGAGT
AGGGGCAACAAGAAGAAGCCGGGCATGCCCAATGTGTCCAATGACCTCTCGCAAAAACTG
TATGCCACCATGGAGAAGCACAAAGAGGTCTTCTTTGTGATCCGTCTCATCGCTGGCCCT
GCCGCCAACTCCCTGCCTCCCATCGTTGATCCTGACCCCCTCATCCCCTGCGATCTGATG
GATGGGCGGGACGCCTTCCTTACCCTCGCCAGGGACAAGCACCTGGAGTTCTCTTCACTC
CGAAGAGCCCAGTGGTCCACCATGTGCATGCTGGTGGAGCTGCACACCCAGAGCCAGGAC
CGCTTTGTCTACACCTGCAACGAGTGCAAGCACCATGTGGAGACCCGCTGGCACTGCACT
GTCTGCGAGGATTATGATTTATGTATCACCTGCTATAACACTAAAAACCATGACCACAAA
ATGGAGAAACTAGGTCTTGGCTTAGACGACGAGAGCAACAGCCAGCAGGCTGCAGCCACC
CAAAGCCCAGGAGACTCCCGCCGCCTGAGCATCCAGCGCTGCATTCAGTCCCTGGTGCAT
GCCTGCCAGTGCCGGAACGCCAACTGCTCACTGCCCTCCTGCCAGAAGATGAAGCGGGTG
GTACAGCACACCAAGGGCTGCAAACGGAAGACCAACGGGGGCTGCCCCATCTGCAAGCAG
CTCATCGCCCTCTGCTGCTACCACGCCAAGCACTGCCAGGAGAACAAGTGCCCTGTGCCC
TTCTGCCTCAACATCAAGCAAAAGCTCCGGCAACAGCAGCTGCAGCACCGGCTCCAGCAG
GCTCAGATGCTCCGCAGGAGGATGGCCAGTATGCAGCGGACCGGGGTGGTGGGGCAGCAG
CAAGGCCTGCCCTCCCCAACTCCTGCCACTCCAACCACACCGACTGGTCAACAACCAACC
ACCCCGCAGACACCCCAGCCCCAGCCTCCC------------TCT------------CAG
CCCCAGCCCACTCCTCCCAACAGCATGCCACCCTATTTGCCCAGGACTCAGGCTGCTGGC
CCCGTCTCCCAGGGTAAGGCAGCAGTGACCCCTCCCACTCCCCCTCAGACTGCTCAGCCA
CCCCTTCCAGGGCCCCCACCTGCTGCAGTGGAAATGGCAATGCAGATTCAGAGGGCAGCT
GAGACGCAGCGCCAGATGGCCCACGTGCAGATTTTTCAAAGGCCAATC------------
CAGCACCAGATGCCCCAGATGACTCCGATG---------------GCCCCCATGGGTATG
AACCCACCCCCTATGGCCAGAGGTCCCAGTGGGCATTTGGAGCCAGGGATG---GGGCCC
ACTGGGATGCAG------------------CAGCAGCCACAGTGGGTCCAGGGAGGTTTG
CCTCCCCAGCAGCTACAGCCTGGGATGCCGAGGCCAGCCATGATGTCAGTGGCCCAGCAT
GGTCAGCCCTTGAATATAGCTCCCCAGCCAGGACTGGGCCAGGTA---GGTGTGAGCCCT
CTCAAACCAGGCACTGTGTCTCAACAAGCCTTACAAAACCTTTTGCGGACTCTCAGGTCT
CCCAGCTCTCCCCTACAGCAGCAACAGGTGCTTAGTATCCTTCATGCCAACCCCCAGCTG
TTGGCTGCATTCATCAAGCAGCGGGCTGCCAAGTATGCCAACTCG---AATCCACAGCCC
CTCCCTGGGCAGCCTGGCATGCCCCAGGGCCAGCCCGGGCTGCAGCCG---CCTACCATG
CCAGGCCAGCAGGGGGTCCACTCTAATCCAGCCATGCCGAACATGAACCCCATGCAAGCG
GGCGTCCAGAGGGCCGGCCTGCCCCAGCAGCAGCCGCAGCAGCAACTCCAGCCACCCATG
GGAGGGATGAGCCCCCAAGCTCAGCAAATGAATCACAACACCATGCCTTCACAGTTCCGA
GACATCTTGAGGCGGCAGCAGATGATG------------CAACAGCAGCAGCAGCAGCAG
GGAGCAGGGCCTGGAATCGGCCCCGGGATGGCCAACCATAACCAGTTCCAGCAACCCCAA
GGAGTTGGCTACCCCCCACCACAGCAGCAGCAGCAGCAACAGCGGATGCAACATCACATG
CAGCAGATGCAACAAGGGAACATGGGACAGATGGGCCAGCTCCCCCAGGCCTTGGGAGCA
GAGGCTGGAGCCAGTTTG---CAGGCGTATCAGCAGCGACTCCTCCAGCAACAGATGGGG
TCCCCTGCTCAGCCCAACCCCATGAGCCCCCAGCAGCATATGCTCCCAAGCCAGGCTCAG
TCCCCACACCTCCAAGGCCAGCAGATCCCTTCTTCTCTCTCCAATCAAGTGCGCTCTCCC
CAGCCTGTCCCTTCTCCACGGCCG------------------------------------
------------------------------------------------------------
------------------------------------------------------------
------------------------------------------------------------
------------------------------------------------------------
---------
>Felis_catus_0
ATGGCCGAGAATGTGGTGGAACCGGGGCCGCCTTCAGCCAAGCGGCCTAAACTCTCATCT
CCGGCCCTCTCGGCGTCGGCCAGCGATGGCACAGATTTTGGCTCTCTCTTTGACTTGGAG
CATGACTTACCAGATGAATTAATCAACTCTACAGAATTGGGACTAACCAATGGTGGTGAT
ATTAGTCAGCTTCAGACAAGTCTT---GGCATAGTTCAAGATGCAGCCTCTAAACATAAA
CAACTGTCAGAATTGCTACGGTCTGGCAGTTCCCCTAACCTCAATATGGGGGTTGGTGGC
CCAGGCCAAGGCATGGCCAGCCAGGCCCAACAGAACAGTCCTGGATTAGGTTTGATAAAT
AGCATGGTCAAAAGCCCAATGGCACAGGCAGGCTTGACTTCTCCCAACATGGGAATGGGC
ACTAGTGGACCAAATCAGGGTCCTACG---CCATCTGCAGCAGGTATGATGAACAGTCCA
GTAAATCAACCTACCATGGGAATGAACACAGGGATGAATGCTGGCATGAATCCTGGAATG
CTGAATGCA------GGCAATGGA---CAGGGGATGATACCCAATCAAGTCATGAACGGT
TCAATTGGAGCAGGCCGAGGGCGACCTAATATGCAGTACCCAAACCCAGGCATGGGAAAT
GCTGGCAATTTAATGACTGAGCCACTACAGCAAGGCTCTCCTCAGATGGGAGGACAAACA
GGATTGAGGGGCCCCCAGCCT---------CTTAAGATGGGAATGATGAACAACCCTAAT
CCTTACGGTTCACCATACACTCAGAATTCTGGACAGCAGATTGGAGCCAGTGGCCTTGGT
CTCCAGATTCAGACAAAGTCTGTACTACCAAATAGCTTACCTCCATTTGCAATGGACAAA
AAGGCAGTTCCTGGTGGAGGAATGCCCAACATGGGTCAACAGCAGGCCCCACAGGTCCAG
CAGCCAGGCCTCGTGACTCCGGTAGCCCAAGGGATGGGTTCTGGAGCGCACACGGCTGAT
CCAGAGAAGCGCAAGCTCATCCAGCAGCAGCTCGTGCTCCTGTTGCACGCCCACAAGTGC
CAGCGCCGCGAGCAGGCTAATGGGGAAGTAAGGCAGTGCAACCTTCCCCACTGTCGCACG
ATGAAGAACGTCCTGAACCACATGACACACTGCCAGTCAGGCAAGTCCTGCCAAGTGGCA
CACTGTGCATCTTCTCGACAAATCATTTCACACTGGAAGAATTGTACGAGGCATGATTGT
CCTGTGTGTCTCCCCCTTAAAAATGCTGGAGATAAGAGAAATCAACAGTCAATTCTGACT
GGAGCACCAGTTGGACTTGGAAATACT---AGCTCTCTAGGGGTGGGTCAGCAGTCTACC
CCCAGCCTAAGCACTGTCAGTCAGATTGATCCCAGCTCTATAGAAAGGGCCTATGCAGCT
CTTGGGCTGCCCTATCAAGTAAATCAGATGCCGACGCAACCCCAGGTGCAAGCAAAGACT
CAGCAGTCTGGCCAGTCTCCCCAAGGCATGCGGCCCATGAGCAACATGAGTGCTAGTCCT
ATGGGAGTAAATGGAGGTGTAGGGGTT------------CAAACATCGAATCTTCTTTCT
GACTCAATGTTGCATTCAGCCATAAATTCTCAAAACCCAATGATGAGTGAAAATGCCAGT
GTGGCCTCCCTAGGTCCTATGCCAACAGCAGCTCAACCATCTAATACTGGAATTCGGAAA
CAGTGGCATGAAGATATTACTCAGGATCTTCGAAATCATCTTGTTCACAAACTAGTTCAA
GCCATATTTCCTACTCCGGATCCTGCTGCTTTAAAAGACAGACGGATGGAAAACTTGGTT
GCATATGCCCGGAAAGTGGAAGGAGACATGTACGAATCTGCAAATAATCGGGCCGAATAC
TACCACCTGCTAGCTGAGAAAATCTATAAGATCCAGAAAGAACTAGAAGAAAAACGAAGG
ACTAGACTACAGAAACAAAACATGCTACCAAGTGCTGCAGGCATGGTACCAGTTTCTATG
AATCCAGGGCCTAATATGGGGCAGCCACAACCAGGAATGACTTCTAATGGCCCTCTGCCT
GACCCATCTATGATCCGTGGCAGTGTGCCAAACCAGATGATGCCTCGGATAACTCCACAG
CCTGGTATGAATCAATTTGGCCAGATGAGTATGCCCCAGCCCCCAATTGGACCCCGGCAA
ACCTCTCCTCTTCAGCACCATGGACAGTTAGCTCAGCCTGGAACTCTCAACCCAATGGGC
TATGGGCCTCGCATGCAG---------------CAGCCTTCCAGCCAGAGCCAGTTCCTT
CCCCAGACTCAGTTCTCA------ACACAGGGAATGAATGTAACGAATATGCCTTTGGCT
CCGTCTGGCGGTCAGGCACCGGTGTCTCAAGCACAGATGTCCAGT---TCTTCCTGCCCT
GTGAATTCTCCTATAATGCCTCCAGGGTCTCAGGGG------------------AGCCAC
ATTCACTGTCCCCCTCTCCCTCAATCAGCTCTGCATCAGAATTCACCCTCTCCAGTACCT
AGTCGCACCCCCACGCCTCACCACACTCCCCCAAGCATAGGGGCTCAGCAGCCACCAGCA
GCCCCGGTT------CCTACACCTCCA---GCCATGCCGCCTGGGCCACAGACCCAAGCT
CTCCATCCACCTCCAAGGCAGCCTACACCGCCACCAACGCAACTCCCTCCCCAAGTTCAA
CCTTCACTTCCTGCTGCCCCTTCCGCCGAC---------CAGCCGCAGCAGCAGCCTCTC
TCA---------------------CAGCAGAGTACAGCAGCATCTGTTCCCACCCCAACG
GCACCGCTGCTGCCTCCGCAGCCTGCGACTCCACTTTCCCAG---CCAGCTGTAAGCATT
GAAGGGCAGGTATCAAACCCTCCATCTACTAGCAGCACAGAAGTGACTTCTCAGACCATT
CCTGAGAAGCAG------CCTTCACAGGAAGTGAAAATGGAGGCCAAGATGGAAGTGGAT
CAGCCAGAA---------------------------------CCAGCAGATACTCAGCCG
GAGGACATCCCAGAGACTAAA---------------GCAGAAGACTGTAAAATGGAACCT
ACAGAA------------ACAGAGGAGAGAGGCACGGAGTTAAAAACTGAAACAAAAGAA
GAGGAAGACCAGCCGAGTACTTCGGCTACCCAGTCATCTCCAGCCCCGGGACAGTCAAAG
AAGAAGATTTTTAAACCAGAAGAGTTACGACAGGCACTGATGCCAACATTGGAGGCACTT
TACCGACAGGATCCAGAATCCCTTCCCTTTCGTCAACCTGTGGACCCTCAACTTCTAGGA
ATCCCTGATTACTTTGATATTGTGAAAAGCCCCATGGATCTTTCCACCATCAAGAGGAAG
TTAGACACTGGACAGTATCAGGAGCCCTGGCAGTATGTGGATGACATTTGGCTTATGTTC
AACAATGCCTGGTTGTATAATCGGAAAACATCACGGGTGTACAAATACTGCTCCAAGCTG
TCTGAGGTCTTTGAACAAGAAATTGACCCAGTAATGCAAAGCCTTGGATATTGTTGTGGC
AGAAAGTTGGAGTTCTCTCCACAGACACTGTGTTGCTATGGCAAACAGTTATGCACAATC
CCTCGTGATGCCACTTACTACAGTTACCAGAACAGGTATCATTTCTGTGAGAAGTGTTTC
AATGAAATCCAAGGGGAGAGCGTTTCTTTGGGGGATGACCCTTCCCAGCCTCAAACTACA
ATAAATAAAGAACAATTTTCCAAGAGAAAAAATGACACACTGGATCCTGAACTATTTGTT
GAATGTACAGAGTGTGGAAGAAAGATGCATCAGATCTGTGTCCTTCATCATGAAATCATT
TGGCCATCTGGATTTGTCTGCGATGGCTGTTTAAAGAAATCTGCACGAACCAGGAAAGAG
AATAAATTTTCTGCTAAAAGGTTGCCATCTACCAGGCTTGGCACCTTTCTGGAGAATCGT
GTGAATGACTTTCTTAGGCGACAAAATCACCCTGAGTCAGGAGAGGTCACTGTTCGGGTA
GTTCATGCTTCTGACAAAACTGTGGAAGTCAAACCAGGCATGAAAGCAAGGTTTGTAGAT
AGTGGAGAGATGGCAGAATCCTTTCCATACCGAACCAAAGCCCTCTTTGCCTTTGAAGAG
ATAGACGGTGTTGACTTATGTTTCTTTGGCATGCACGTTCAAGAGTATGGCTCTGACTGC
CCTCCGCCCAACCAGAGGAGAGTTTACATATCATACCTCGACAGTGTTCATTTCTTCCGT
CCTAAATGCTTGAGGACCGCAGTGTATCATGAAATTCTAATTGGATATTTAGAATACGTC
AAGAAATTAGGATATACAACAGGGCATATTTGGGCATGTCCCCCGAGCGAGGGAGATGAC
TATATCTTCCATTGCCATCCTCCTGACCAGAAGATACCGAAGCCCAAGCGACTGCAGGAG
TGGTATAAAAAGATGCTTGACAAGGCCGTGTCTGAGCGAATCGTCCATGACTACAAGGAT
ATTTTTAAACAAGCTACTGAAGATCGATTAACAAGTGCAAAGGAGTTGCCTTACTTTGAG
GGTGATTTCTGGCCCAATGTTCTGGAAGAGAGCATTAAAGAACTGGAACAGGAGGAGGAA
GAGAGAAAGAGAGAAGAAAAC---ACCAGCAATGAAAGCACAGATGTGACAAAGGGAGAC
AGCAAAAATGCTAAAAAGAAAAATAATAAGAAAACCAGCAAAAACAAGAGCAGCCTCAGT
AGGGGCAACAAGAAGAAGCCAGGCATGCCCAATGTGTCCAACGACCTCTCGCAGAAGCTG
TATGCCACAATGGAAAAACACAAAGAGGTCTTCTTTGTGATCCGTCTCATCGCCGGCCCT
GCCGCCAACTCCCTGCCTCCCATTGTTGACCCTGACCCCCTCATCCCCTGCGATCTGATG
GATGGGCGGGATGCCTTCCTTACCCTCGCCAGGGACAAGCACCTGGAGTTCTCTTCACTG
CGCAGAGCCCAGTGGTCCACCATGTGTATGCTGGTGGAGCTGCACACCCAGAGCCAGGAC
CGCTTTGTCTACACGTGCAACGAGTGCAAGCACCACGTGGAGACGCGCTGGCACTGCACC
GTGTGCGAGGATTACGATCTGTGTATCACCTGCTATAACACTAAAAACCATGACCACAAA
ATGGAGAAACTAGGTCTCGGCCTAGATGACGAGAGCAACAGCCAGCAGGCCGCGGCCACC
CAGAGCCCAGGAGACTCTCGCCGCCTGAGCATCCAGCGCTGCATCCAGTCCCTGGTGCAC
GCCTGCCAGTGCCGCAACGCCAACTGCTCGCTGCCGTCCTGCCAGAAGATGAAGCGGGTC
GTGCAGCACACCAAGGGCTGCAAGCGGAAAACCAACGGAGGCTGCCCCATCTGCAAGCAG
CTCATCGCCCTGTGCTGCTACCACGCCAAGCACTGCCAGGAGAACAAGTGCCCGGTGCCC
TTCTGCCTCAACATCAAGCAAAAGCTCCGGCAGCAGCAGCTGCAGCACCGGCTGCAGCAG
GCCCAGATGCTCCGCAGGAGGATGGCCAGCATGCAGCGGACCGGCGTGGTGGGGCAGCAA
CAAGGCCTGCCCTCCCCGACTCCCGCCACGCCCACCACGCCCACCGGCCAGCAGCCCACC
ACCCCGCAGACGCCCCAGCCCCAGCCCCCC------------TCT------------CAG
CCCCAGCCTACCCCTCCCAACAGCATGCCACCCTACTTGCCTAGGACTCAGGCTCCTGGC
CCTGTCTCCCAGGGTAAGGCGGCGGTGACCCCTCCGACCCCCCCTCAGACTGCTCAGCCA
CCCCTTCCGGGGCCCCCACCTGCGGCAGTGGAAATGGCAATGCAGATTCAGAGGGCGGCT
GAGACGCAGCGCCAGATGGCCCACGTGCAAATTTTTCAGAGGCCAATC------------
CAGCACCAGATGCCCCAGATGACTCCGATG---------------GCCCCCATGGGTATG
AACCCACCCCCCATGGCCAGAGGTCCCAGTGGGCATTTGGAGCCAGGGATG---GGGCCC
ACGGGCATGCAG------------------CAACAGCCGCCGTGGGCCCAAGGAGGCTTG
CCTCCCCAGCAACTACAGCCCGGGATGCCGAGGCCGGCCATGATGTCAGTGGCCCAGCAC
GGTCAGCCCTTGAATATGGCTCCCCAACCGGGACTGGGCCAGGTA---GGCGTGAGCCCT
CTCAAACCAGGCACTGTGTCTCAACAAGCCTTACAAAACCTTTTGCGGACTCTCAGGTCT
CCCAGCTCTCCCCTACAGCAGCAACAGGTGCTTAGTATCCTTCACGCCAACCCCCAGCTG
TTGGCCGCGTTCATCAAGCAGCGGGCTGCCAAGTATGCCAACTCT---AACCAACAGCCC
CTCCCCGGGCAGCCTGGCATGCCCCAGGGCCAGCCGGGGCTGCAGCCA---CCTACCATG
CCGGGCCAGCAGGGCGTCCACTCTAATCCGGCCATGCCGAACATGAACCCCATGCAGGCA
GGCGTCCAGAGGGCCGGCCTGCCGCAGCAGCAGCCGCAGCAGCAGCTCCAGCCACCCATG
GGAGGGATGAGCCCCCAGGCTCAGCAGATGAATCACAACGCCATGCCTTCACAGTTCCGA
GACCTCTTGAGACGGCAGCAGATGATG------------CAGCAGCAGCAGCAGCAGCAG
GGAGCCGGGCCCGGAATCGGCCCTGGAATGGCCAACCACAACCAGTTCCAGCAACCCCAG
GGAGTTGGCTACCCCCCACAGCAGCAGCAGCAGCAGCAGCAGCGGATGCAGCATCACATG
CAACAGATGCAACAAGGGAACATGGGACCGATGGGCCAGCTCCCCCAGACCTTGGGAGCC
GAGGCAGGAGCCAGTCTG---CAGGCGTATCAGCAGCGACTCCTCCAGCAACAGATGGGG
TCCCCCGCTCAGCCCAACCCCATGAGCCCCCAACAGCATATGCTCCCAAACCAGGCTCAG
TCCCCACACCTCCAAGGCCAGCAGATCCCTTCTTCTCTCTCCAATCAAGTGCGTTCACCC
CAGCCTGTCCCTTCTCCGCGGCCACAGTCCCAGCCCCCCCACTCCAGCCCTTCCCCGAGG
ATGCAGCCTCAGCCTTCTCCACACCACGTGTCCCCACAGACCAGTTCTCCACATCCTGGA
CTGGTAGCTGCCCAGGCCAACCCCATGGAACAAGGGCATTTTGCCAGCCCGGACCAGAGT
TCAATGCTTTCTCAGCTCGCTAGCCCAGGCATGGCAAACCTCCATGGTGCAAGCGCCACG
GACCTGGGACTCAGCACCGATAACTCAGACTTGAATTCAAACCTCTCACAGAGTACACTA
GACATACAC
>Cavia_porcellus_0
ATGGCCGAGAATGTGGTGGAACCCGGGCCGCCTTCAGCCAAGCGGCCTAAACTCTCGTCT
CCGGCCCTCTCGGCGTCGGCCAGCGATGGCACAGATTTTGGCTCTTTGTTTGACCTGGAG
CATGACTTACCAGATGAATTAATCAACTCTACAGAATTGGGACTAACCAACGGTGGTGAT
ATTAATCAGCTTCAGACAAATCTT---GGCATGGCACAAGATGCAGCCTCTAAACATAAA
CAGCTATCAGAATTGCTACGGTCTGGGAGTTCCCCTAACCTCAATATGGGGGTTGGTGGC
CCAGGCCAAGTCATGGCCAGCCAGGCTCAGCAGAACAGTCCTGGATTAGGTTTGATAAAC
AGCATGGTTAAAAGCCCAATGGCGCAGGCAGGCTTGACTTCTCCCAACATGGGGATGGGC
ACTAGTGGACCAAATCAGGGTCCCACA---CAGTCCACAACAGGTATGATGAACAGCCCA
GTAAATCAGCCCGCCATGGGAATGAACACAGGGATGAATGCTGGCATGAATCCTGGAATG
TTGGCTGCA------GGCAGTGGA---CAGGGGCTGATGCCAGGCCAAGTCATGAACGGT
TCGATTGGAGCGGGCCGAGGACGGCCTAATATGCAGTACTCAAACCCAGGCATGGCAAAT
GCTGGCAACTTAATGACAGAGCCACTGCAGCAGGGCTCACCTCAGATGGGAGGACAGACA
GGAATGAGAGGCCCTCAGCCT---------CTTAAGATGGGAATAATGAATAACCCCAAT
CCTTACGGCTCACCTTATACTCAGAATTCTGGACAGCAGATTGGAGCCAGTGGCCTTGGT
CTCCAGATTCAGGCAAAGACTGTTTTACCAAATAATTTATCTCCATTTCCAATGGACAAA
AAGGCAGTTCCTGGTGGGGGAATGCCCAGCATGGGCCAACAACCTGCCCCACAGGTCCAG
CAACCAGGCCTGGTGACTCCGGTCACCCAGGGGATGGGTTCTGGAGCACACACGGCTGAT
CCAGAGAAGCGCAAGCTCATCCAGCAGCAGCTCGTTCTCCTTTTGCACGCTCACAAGTGC
CAGCGCCGGGAACAGGCTAACGGGGAGGTGAGGCAGTGCAACCTTCCCCACTGCCGCACC
ATGAAGAATGTCCTGAACCACATGACGCACTGCCAGTCAGGCAAATCCTGCCAAGTGGCA
CACTGTGCATCTTCTCGACAAATCATTTCACACTGGAAGAACTGTACAAGGCATGATTGT
CCCGTGTGTCTCCCCCTCAAAAATGCTGGAGATAAGAGAAATCAGCAGTCAATTTTGACT
GGTGCACCCGTTGGGCTTGGAAACCCC---AGCTCTCTAGGGGTGGGTCAACAGTCTACC
CCTAGCCTCAGCACTGTTAGTCAAATTGATCCCAGCTCAATAGAAAGAGCCTATGCGGCT
CTCGGACTGCCCTATTCAGGAAACCAGATGCCACCACAATCCCAGGTGCAGGCGAAGAAT
CAGCAGTCTGGGCAGTCGCCCCAAGGCATCAGGCCCATGAACAGCATGAGTGCTAGTCCC
ATGGGAGTAAACGGAGGTGTAGGGGTT------------CAAGCACCGAATCTTCTTTCT
GACTCGATGTTGCATTCAGCCATAAATTCTCAAAACCCAATGATGAGTGAAAATGCCAGT
GTTGCCTCCCTGGGCCCTATGCCAACAGCAGCTCAGCCATCCAGTACTGGAATTAGGAAA
CAGTGGCATGAAGATATTACTCAGGATCTTCGAAATCATCTTGTTCACAAACTCGTTCAA
GCCATATTTCCTACTCCGGATCCTGCTGCTTTAAAAGACAGACGGATGGAAAACCTTGTT
GCCTATGCCCGCAAAGTGGAAGGGGACATGTATGAATCTGCAAATAATAGAGCGGAATAC
TACCACCTTCTAGCTGAGAAGATCTATAAGATCCAGAAAGAACTAGAAGAAAAACGAAGG
ACCAGACTCCAAAAACAGAACATGCTGCCAAATGCTGCAGGCATGGTACCAGTTTCTATG
AATCCAGGGCCTAACATGGGACAGCCACAATCAGCAATGGCTTCTAATGGTCCTCTACCT
GATCCAGCTATGATCCGTAGCAGTGTGCCAAACCAGATAATGCCTCGGATAACTCCACAA
CCTGGTTTGAATCAGTTTGGCCCAATGAGTATGCCCCAGCCACCCATTGGCCCCCGGCAA
ACCTCACCTCTTCAGCACCATGGGCAATTAGCTCAACCTGGTGCTCTCAATCCCATGGGC
TATGGGCCCCGCCTCCAA---------------CAGCCGTCCAGCCAGGGCCAGTTCCTG
TCCCAGACTCAGTTCCCC------GCACAGGGGATGAACGTGACGAACATGCCTCTGCCA
CCATCCACTGGCCAAGTTTCTGTGTCTCAAGCACAAATGTCCAGC---TCTTCCTGCCCG
GTGAACTCTCCAGTCATGCCTCCAGGGTCTCAAGGG------------------AGCCAC
ATTCACTGTCCTCCTCTCCCTCAGCAAGCGCTGCACCAGAACTCACCATCTCCCGTACCT
AGTCGGACCCCCACCCCACACCACACTCCCCCAAGCATAGGGGCTCAGCAGCCACCACCA
GCTCCTGTT------CCTACACCACCT---GCCATACCATCTGGGCCCCAGCCCCAGGGT
CTGCATCCACCCTCCAGGCAGCCAACCCCACCCACAGCCCAGCTTCCCCCGCAAGTGCAG
CCTTCACTTCCCACTGCTCCTTCTGCTGAC---------CAAGTACAGCAGCAGCCCCGC
TCA---------------------CAACAGAGCACTGCAGCCTCCATTCCCACCCCCACG
GCGCCACTGCTGCCTCCACAGCCCACAACGCCGCTGTCCCAG---CCAGCGGTGAGCATT
GAAGGACAGGTATCAAATCCTCCATCTACAAGTAGCACAGAAGTAAATTCCCAAACAATT
CCTGAGAAGCAG------CCTTCACAGGAAGTGAAGATGGACGCTAAAATGGAAATGGAT
CAGCCAGAA---------------------------------CCAACAGACGCTCAGCCA
GAGGATATTCAGGAGACTAAC---------------GTAGAGGAATGTAAAGTGGAGCCC
ACAGAA------------ACAGAAGAGAGAAACATGGAGTTAAAACCTGAAATAAAAGAA
GAGGAAGACCAGCCAAGTACTTCAGCTACTCAGTCTTCTCCAGCTCCAGGACAGTCAAAG
AAAAAAATTTTTAAACCAGAAGAATTACGACAGGCCCTGATGCCAACCCTGGAGGCACTT
TACCGGCAAGATCCAGAGTCCCTCCCCTTTCGTCAACCTGTGGACCCTCAGCTTTTAGGA
ATTCCTGATTATTTTGATATTGTGAAGAGCCCCATGGATCTCTCTACCATTAAGAGGAAA
TTAGACACTGGACAGTATCAAGAACCCTGGCAATATGTGGATGACATTTGGCTTATGTTC
AACAATGCCTGGTTATATAATCGGAAAACATCACGGGTGTACAAATACTGCTCCAAGCTG
TCTGAGGTCTTTGAACAGGAAATTGATCCAGTCATGCAAAGCCTTGGATATTGTTGTGGC
AGAAAGTTGGAGTTTTCTCCACAGACACTGTGTTGCTACGGCAAACAGTTATGTACAATC
CCTCGTGATGCCACTTATTACAGTTACCAGAACAGGTATCATTTCTGTGAGAAGTGTTTC
AATGAAATCCAAGGGGAGAGCGTTTCTTTGGGGGATGACCCTTCCCAGCCTCAAACTACA
ATAAATAAAGAACAGTTTTCCAAGAGAAAAAATGACACACTGGATCCTGAATTGTTCGTT
GAATGCACTGAGTGTGGAAGAAAGATGCATCAGATCTGTGTCCTTCACCACGAGATTATC
TGGCCAGCTGGGTTTGTCTGTGATGGGTGCTTGAAGAAAACTGCACGAACCCGGAAAGAA
AACAAGTTTTCTGCTAAAAGGTTACCATCTACCAGACTTGGAACCTTTCTGGAGAATCGT
GTGAATGACTTTCTGAGGCGACAAAATCACCCTGAATCAGGAGAAGTCACTGTTAGAGTT
GTTCATGCTTCTGACAAAACTGTGGAGGTCAAACCAGGCATGAAAGCAAGGTTTGTAGAT
AGTGGAGAGATGGCAGAATCCTTTCCTTACCGAACCAAAGCTCTCTTTGCCTTCGAAGAA
ATCGATGGCGTTGACTTGTGCTTCTTTGGCATGCACGTTCAGGAGTACGGCTCTGACTGC
CCTCCGCCCAACCAGAGGAGAGTGTATATATCTTACCTTGATAGTGTTCATTTCTTCCGT
CCTAAATGCTTGAGGACTACAGTCTATCATGAAATTCTAATTGGATATTTAGAATATGTC
AAGAAATTAGGATATACAACAGGGCATATTTGGGCATGTCCACCAAGTGAGGGGGATGAC
TATATCTTCCATTGCCATCCTCCTGACCAGAAGATACCCAAGCCCAAGCGACTGCAAGAG
TGGTACAAAAAGATGCTTGACAAGGCTGTGTCAGAACGCATTGTCCATGACTACAAGGAT
ATTTTTAAGCAAGCTACTGAAGATCGATTAACAAGTGCAAAGGAACTGCCATACTTTGAG
GGTGATTTCTGGCCCAATGTTCTGGAAGAGAGCATTAAGGAACTGGAACAGGAAGAGGAG
GAAAGGAAACGGGAAGAGAAC---ACCAGCAATGAAAGCACTGATGTAACAAAGGGAGAC
AGCAAAAATGCTAAAAAGAAGAATAATAAGAAAACCAGCAAAAATAAGAGCAGCCTGAGT
AGGGGCAACAAGAAGAAGCCTGGCATGCCCAATGTGTCTAATGACCTCTCGCAGAAACTC
TATGCCACCATGGAGAAACATAAAGAGGTCTTCTTTGTGATCCGCCTCATTGCCGGCCCT
GCTGCCAACTCCCTGCCTCCTATTGTTGATCCAGACCCTCTCATCCCCTGTGACTTGATG
GATGGGCGGGATGCATTCCTCACCCTTGCAAGGGACAAACACCTGGAGTTCTCTTCATTG
AGACGTGCTCAGTGGTCTACCATGTGCATGCTTGTGGAGCTGCACACGCAGAGCCAGGAC
CGCTTTGTCTATACCTGCAACGAGTGCAAGCACCACGTGGAGACACGCTGGCACTGCACT
GTCTGTGAGGATTACGACTTGTGTATAACCTGCTATAACACTAAAAACCATGATCACAAG
ATGGAGAAACTGGGTCTTGGCTTAGACGATGAGAGCAACAACCAGCAGGCTGCGGCCACC
CAGAGCCCAGGAGACTCGCGCCGCCTCAGCATCCAGCGCTGCATCCAATCCCTGGTCCAC
GCCTGCCAGTGCCGCAACGCCAACTGCTCCCTGCCCTCCTGCCAAAAGATGAAACGGGTC
GTACAGCACACCAAGGGCTGCAAACGGAAAACCAACGGCGGGTGCCCCATCTGCAAGCAG
CTCATTGCCCTCTGCTGTTACCACGCCAAGCACTGCCAGGAGAACAAGTGCCCTGTGCCG
TTCTGCCTCAACATCAAGCAAAAGCTCCGGCAACAGCAGCTGCAACACAGACTGCAGCAG
GCCCAGATGCTGCGCAGGAGGATGGCCAGCATGCAACGCACCGGTGTGGTGGGGCAGCAA
CAGGGCCTGCCCTCTCCAACTCCTGCCACTCCGACCACACCAACGGGCCAACAGCCAACA
ACCCCACAGACGCCCCAGCCCCAGCCCACC------------TCT------------CAG
CCTCAGCCTACCCCTCCCAACAGCATGCCACCCTACTTGCCCAGGACTCAAACTGCTGGC
CCAGTGTCTCAGGGTAAGGCAGCAGTTACCCCTCCTACCCCTCCTCAGACTGCACAGCCA
CCCCTTCCAGGGCCTCCACCTGCCGCAGTAGAAATGGCAATGCAGATTCAGAGAGCAGCT
GAGACACAGCGCCAGATGGCCCACGTTCAAATTTTCCAAAGGCCAATC------------
CAGCACCAGATGCCCCAGATGACTCCCATG---------------ACTCCTATTGGGATG
AACCCACCTCCCATGACCAGAGGTCCCAGTGGGCATCTAGAGCCAGGGATG---GGGCCC
ACAGCGATGCAG------------------CAGCAGCTCCCTTGGGCCCAAGGAGGACTG
CCTCCCCAGCCGCTCCAGTCCAGCATGCCAAGGCCGGCCATGATGTCCGTGGCCCAGCAT
GGGCAACCTTTGAACATGGCTCCACAGCCAGGATTGGGCCAGGTA---GGTGTGAGCCCA
CTCAAACCAGGCACTGTGTCTCAGCAAGCCTTACAAAACCTTTTGCGGACTCTCAGGTCT
CCCAGCTCTCCCCTACAGCAGCAACAGGTGCTTAGTATCCTTCATGCCAACCCCCAACTG
TTGGCTGCATTCATAAAACAGCGGGCGGCCAAGTACGCCAACTCT---AATCCACAGCCT
CTCACTGGACAGCCTGGCATGGCCCAGGGACAGCCAGGGCTGCAGCCA---CCAGCCATG
CCAGGTCAGCAGGGCGTGCACTCCAATGCAGCCATGCAGAACATGAATCCCATGCAGGCA
GGTGTGCAGAGAACTGGCCTGGCACAGCAGCAGCCTCAGCAGCAGCTCCAGCCGCCCATG
GGAGGGATGAGCCCCCAGGCGCAGCCAATGAATCACAGCAGCATGTCTTCCCAGTTCCGG
GACATGTTAAGACAACAGCAGATGATG------------------CGGCAGCAGCAGCAG
GGCGCAGGGCCTGGTATAGGCCCTGGAATGGCTAACCATAACCAGTTTCAGCAACCCCAG
GGAGTTGGTTACCCCCCACAGCAGCAGCAGCAGCAACAGCAGCGGATGCAGCATCACATG
CAGCAGATGCAACAAGGGAACATAGGACAGATGGGCCAGCTCCCCCAGGCCTTGGGAGCC
GAGGCAGGAGCCAGTCTG---CAGGCCTATCAGCAGCGACTCCTCCAACAGCAGATGGGG
TCCCCTGCTCAGCCCAATCCAATGAGCCCCCAGCAGCATATGCTTCCAAATCAGGCCCAG
TCCCCACACCTACAAGGCCAGCAGATCCCAAATTCTCTCTCCAATCAAGTGCGCTCACCC
CAGCCTGTCCCCTCTCCACGGCCGCAGTCCCAGCCCCCCCACTCCAGCCCATCCCCACGG
ATGCAGCCTCAGCCTTCTCCACACCACGTTTCCCCACAGACCAGTTCCCCACATCCTGGA
CTGGTTGCTGCCCAGGCTAACCCCATGGAACAAGGGCATTTTGCCAGCCCAGACCAGAAT
CCGATGCTTTCTCAGCTCGCTAGCCCAGGCATGGCAAACCTCCATGGTGCAAGTGCCACG
GACCTGGGACTCAGCACCGATAACTCAGACTTGAATTCAAACCTCTCACAGAGTACACTA
GACATACAC
>Picoides_pubescens_0
ATGGCCGAGAATGTGGTGGAGCCGGGCCCGCCTTCAGCCAAGCGGCCTAAACTCTCCTCA
CCGGCGCTCTCCGTGTCCGCCAGCGACGGCACAGATTTTGGTTCGCTCTTCGATCTGGAA
CATGACTTGCCAGATGAACTGATCAGCTCCACAGAACTGGGACTCACCAATGGCGGTGAC
ATAAATCAGCTTCAGACCAGCCTC---GGCTTGGCACAGGATGCTGCCTCTAAACACAAG
CAGCTGTCTGAACTTTTACGGGCTGGTAGCTCCCCAAATCTCAATATGGGTGTTGGTGGC
CCTGGCCAGGGCATGGCAAGTCAAACCCAACAGAATAGTCCTGGAATGGGAATGTTAAAC
AGCATGGTGAAAAGCCCCATGGCACAGGCTGGGTTGACTTCTCCCAGTATGGCAATA---
---------------------------------------------------AACAGTCCA
GTTAACCAGCCTGGCATGGGAATGAACACAGGGATGAATGCTGGCATGAATCCTGGGATG
CTGGCAGCA------GGCAACGGA---CAAGGAATGATGCAGGGGCAAGTCATGAACGGT
TCAATTGGAGCAGGCAGAGGGAGACCTAATATGCCGTACCCAAACCCAGGAATGGGTAGT
GCTGGTAACTTGTTGGCTGAGACGCTGCAGCAAGGCTCTCCGCAGATGGGAGGACAGGCT
GGACTGAGAGGGCCACAGCCTGGAACCATGAACAAGATGGGGATGATGAGCAACCCCAGC
CCTTATGGCCAGCCATACAGTCAGAATACCGGGCAGCAGATCGGAGCCAGTGGACTTGCG
CCTCAGATGCAGAATAAAGCTGGACTGCAGAATAGCTTACCACAGTTTCCAATGGATAAG
AAGACAGTTCCTGGGGCAAGAATGCCTAACATGGGCCAGCAGCAGGCTCCCCAAGTTCAG
CAAGCTGGGATGGGGCCAACAGCTTCTCAAGGAATGGGGTCTGGAGCACCGACAGCAGAT
CCAGAAAAGCGCAAACTCATTCAGCAGCAGCTGGTTCTGCTCTTGCACGCTCACAAGTGT
CAGCGGCGAGAGCAGGCCAACGGGGAGGTGAGGCAGTGCAACCTCCCTCACTGCCGAACC
ATGAAGAATGTCCTCAACCACATGACACACTGCCAGGCTGGCAAGTCTTGCCAGGTGGCA
CATTGTGCGTCTTCCCGACAAATCATCTCACACTGGAAGAACTGTACGAGACACGACTGT
CCTGTGTGCCTGCCTCTCAAAAATGCTGGGGACAAAAGAAATCAACAATCGCTGCTGGGC
GGAGCTGCGGTAGGACTTGCAAATACT---GGCTCCGTGGGTGTGGGGCAGCAGACAACG
CCCAGCATAAACACTACCAGTCAGATAGACCCCAGCTCCATTGAGAGAGCCTACGCAGCC
CTGGGACTGACCTATCAAGGGAACCAGATGCAGACACAGCCCCAGGCTCAAGTGAAGAAT
CAGCAGCAAGGACAGTCACCACAGAGTCTGCGCCCTATGAATCCTATGAGTGCAAATCCA
ATGGGAGTGAATGGAGGAGTGGGGGTC------------CAAACCCCTAATCTGCTGCCT
GACTCAATGTTACATTCAACCATGAATTCTCAAAACCCCATGATGAGTGAAAGCGCCAAC
GTTGCCAGTTTGGGAGCCATGCCAACA---GCTCAACCATCCAATACCGGAATTCGAAAG
CAGTGGCATGAAGACATTACTCAGGATCTCCGAAACCACCTTGTTCATAAATTAGTCCAA
GCCATATTTCCCACTCCAGACCCTGCAGCACTGAAGGATCGGCGTATGGAGAATCTGGTG
GCATATGCTCGGAAAGTGGAAGGGGACATGTATGAATCGGCAAACAGCAGGGCAGAGTAC
TATCACTTGCTAGCAGAGAAGATCTATAAGATTCAGAAGGAGCTGGAGGAGAAGCGAAGA
ACGAGGCTGCAGAAACAAAGCATGATTCCAAATGCTCCAGGCATGCCACAGGCTCCCATG
AATCAAGGGCCCAACATGGGGCAGCCCCAGCCAGGGATGTCTGCAAATGGTCCTCTTCCA
GACCCATCCTTGATACGTGCCAATGTGCCAAACCAGATGATGAATCGCATGCAGGCACAG
ACAGGAATGAATCAGTTTGGCCAGATGAATATGCAGCTGTCACCGATGGGACCCCGGCAA
ACCCCTCCTCTTCAGCACCCTGGACAGCTAAGCCAGGCTGGGGCCATGAACCAGATGGGA
TTTCCTTCACGAATGCAGCAGCCAGGGGTTGGCCAGCCTTCTGGTCAGAACCAGTTTCTA
CAGCAGCCCCAGTTCCCAGCTTCCTCCCCAGGAATGAACACAGCCAGCATGCCAATGACT
CAGCCTGGCAATCAGACACCGGTTTCTCAAGCACAAATGACCAGC---TCTTCCTGTCCT
GTGAATTCTCCTGCAATGGCTCCAGGTTCTCAGGGG------------------AGCCAC
ATTCACTGCCCACCTCTTTCACAGCCTCCCATGCACCGTAATTCTCCTTCTCCAGTACCT
AGCCGAACCCCAACACCTCACCACACACCCCCAGGCTTGGGCTCGCAGCAAGCGGCAGCA
GCCCCCACA------CCTACTCCTCAG---GCAATGCCACCTGGACCACAGTCACAAACT
ATGCACCCCCCTCAAAGGCAGCCAACGCCTCCACAGGCACAGCTGCCCCCACAAGTCCAG
CCTCCAGTTCCAGTTACTCCTTCTGCAGAG---------CAA---CAGCAGCAGCCCTTG
TCA---------------------CAGCAGAGCACGACTGCATCTGTTCCCACACCAACA
GCACCGCTGCAGCCTCAGCACCCCACAACACCTCTTTCACAG---CCAGCTGTAAGCATT
GATGGGCAGGTATCCAACCCCCCGTCCACCAGCAGTACGGAGGTGAACTCTCAGACTGTC
CCAGAGCAGCAGCAGCCACCCTTGCAGGAAGTGAAAATGGATATTAAAACAGATGAAGGG
GAACCAGAG---------------------------------CAAACAGAGCTGCAAATG
GAGGAGAAACCTGAGGTTAAA---GTAGAACCTGTTGTGGAGGAATGTAAACCAGACCCA
ATGGAG------------CAAGAAGAGAAGAAATCTGAAGTGAAGACTGAAGTTGCAGAG
GGGGAAGAAAGACCTACTACTCCAGCTACTCAGTCATCTCCGGCAGCTGGGCAGTCAAAG
AAAAAAATTTTCAAGCCAGAAGAGCTGCGGCAGGCGCTTATGCCAACACTGGAGGCACTT
TACCGTCAGGATCCAGAGTCTCTTCCATTTCGACAGCCTGTGGATCCCCAGCTACTAGGA
ATTCCTGATTATTTTGACATCGTGAAGAACCCCATGGACCTTTCCACTATCAAGAGGAAG
CTAGACACAGGACAGTACCAGGAACCATGGCAGTATGTAGATGACATCTGGCTCATGTTC
AATAATGCCTGGCTCTATAACCGCAAGACATCCCGGGTATATAAGTACTGTTCCAAACTG
GCAGAGGTCTTTGAGCAAGAAATTGACCCAGTTATGCAGAGCCTTGGTTATTGCTGTGGA
AGAAAGTTGGAGTTCTCACCACAGACTTTGTGTTGCTATGGCAAACAGCTATGCACAATC
CCTCGAGATGCCACTTACTACAGCTACCAGAACAGGTATCATTTCTGTGAGAAGTGCTTT
AATGAAATCCAAGGGGAGAGTGTTTCTCTGGGAGATGACCCCTCACAACCTCAAACCACA
ATAAACAAAGAGCAGTTTTCGAAAAGAAAAAATGATACACTGGACCCTGAACTATTTGTT
GAATGTATAGAGTGTGGAAGAAAAATGCACCAGATTTGTGTTCTTCATAATGAGATAATC
TGGCCTTCTGGCTTTGTCTGTGATGGCTGCCTAAAGAAAACCGGACGAACCAGGAAAGAG
AACAAATTCTCTGCTAAAAGGTTGCCAGCCACAAGACTTGGTACCTTTCTGGAGAACAGA
GTCAATGATTTCCTAAGACGACAGAATCACCCTGAGGCAGGAGAGGTTACAGTTAGGGTG
GTGCACGCATCAGACAAAACCGTCGAAGTAAAACCAGGAATGAAAGCAAGGTTTGTAGAC
AGCGGAGAGATGGCCGAATCTTTCCCTTACCGAACAAAAGCGCTTTTTGCCTTCGAGGAG
ATTGATGGAGTGGACTTGTGCTTCTTTGGGATGCACGTACAGGAGTATGGCTCAGACTGT
CCTCCACCCAATCAAAGGCGTGTGTATATATCTTACCTTGACAGTGTTCACTTCTTCCGC
CCTAAATGCTTGAGGACTGCTGTCTATCATGAAATACTAATAGGATATCTAGAATATGTC
AAGAAACTAGGGTATACTACTGGACATATCTGGGCATGCCCACCTAGTGAAGGAGATGAC
TACATCTTCCATTGCCATCCTCCTGACCAAAAGATACCCAAACCCAAACGACTGCAAGAG
TGGTACAAAAAGATGCTGGACAAATCTGTGTCAGAGCGCATTGTCCACGATTACAAGGAT
ATATTTAAGCAGGCAACAGAAGATCGTCTAACAAGTGCAAAAGAGCTACCTTACTTTGAA
GGGGATTTCTGGCCTAATGTTCTAGAGGAGAGTATTAAGGAGTTAGAGCAAGAGGAAGAA
GAACGAAAGAGAGAAGAAAAC---ACTAGCAATGAAAGCACAGATGTGAGCAAGGGAGAC
AGCAAAAATGCCAAAAAGAAGAACAACAAGAAGACAAGTAAGAACAAGAGCAGCTTGAGT
CGTGGCAATAAGAAAAAGCCTGGCATGCCCAATGTGTCCAATGACCTCTCCCAAAAGCTG
TATGCCACTATGGAGAAGCACAAGGAGGTCTTCTTTGTCATTCGTCTCATTGCTGGCCCT
ACAGCCAACTCCCTGCCCCCCATCATTGAGCCTGACCCGCTCATTCCGTGTGACCTGATG
GATGGGCGTGATGCTTTCCTGACCCTTGCTAGAGACAAGCACCTCGAGTTCTCCTCACTA
CGAAGGGCTCAGTGGTCTACCATGTGCATGCTGGTGGAACTGCATACCCAGAGCCAGGAC
CGTTTTGTTTACACCTGCAATGAGTGCAAGCATCATGTGGAGACCAGATGGCACTGCACT
GTTTGTGAGGATTATGACCTGTGCATCACCTGCTATAACACTAAAAACCATGACCACAAG
ATGGAAAAATTAGGCCTCGGTCTAGATGACGAGAGCAACAACCAGCAGACCGCCACCACG
CAGAGCCCCGGCGATTCCCGCCGCCTGAGCATCCAGCGCTGCATCCAGTCTCTGGTCCAC
GCCTGCCAGTGTCGGAACGCCAACTGCTCGCTGCCGTCCTGCCAGAAGATGAAGCGGGTT
GTCCAGCACACCAAAGGCTGCAAACGCAAAACCAACGGAGGCTGCCCCATCTGCAAGCAG
CTCATCGCTCTCTGCTGCTACCACGCAAAGCACTGCCAAGAGAACAAGTGCCCGGTGCCC
TTCTGCCTCAACATCAAACACAAGCTTCGTCAACAGCAGCTTCAGCACCGCCTGCAGCAG
GCACAGATGCTCCGGAGGCGGATGGCAAGCATGCAGCGGACCGGTGTGGTAGGCCAGCAG
CAGGGATTGCCCTCACCCACACCAGCCACCCCAACGACTCCAACGGGCCAGCAGCCCCCA
ACACCGCAAACCCCACAGCCGCAGCCTCCTCCTCAGCCTGCCTCA------------CAG
CCTCAACCTGCACCTCCCAACAGCATGCCGCCCTACATGCCAAGAACTCAGCCCCCCAGT
GCTGTGTCCCAGGGCAAGGCAGGTGTGACTCCTCCGACTCCACCCCAGCCACCTCAACCG
CCAGTTCAGGGTCCTCCTCCAGCAGCAGTGGAAATGGCCATGCAGATCCAGCGGGCAGCA
GAGACCCAGCGTCAGATGGCACAGGTTCAGATCTTCCAAAGGCCAATT------------
CAGCACCAGATGCCCCAG---------ATG---------------CCACCTATGGGAATG
AACCCTCCGCAGATAGGCAGAGGTCCTGGTGGCCATATAGATCAA---------GGANNA
GCAGGAATCCAG------------------CAGCAGCCGCCGTGGGTGCAGGGTGGCTTA
CCC---GCTCAGCTGCAGCCAGGAATGCAGAGACCATCCATGATGTCAGCAGCCCAGCAG
GGTCAGCCAATGAATATGGCACCTCAGCCAGGGATGGGTCAGGTACCTGGCACTGCTCAA
CCCAAACAACCACCTCTGCCCCAGGCAGCCTTACAAAACCTACTGCGGACTCTCAGGTCT
CCCAGCTCACCCATGCAGCAGCAGCAGGTGCTTAACATCCTTCACTCCAATCCTCAGCTG
CTGGCTGCTTTCATCAAGCAGCGGGCTGCCAAGTACGCAGGGTCCCAGAACCCCCAGGGG
ATGGCAGGTCAGCCTGGCATCCCCCAGGGACAGCCAGGTCTCCAGCCACAGCAGGCCATG
CAAGGGCAGCAAGGGGTGCATCCCAACCCAGCCATGCAGAACATGAACCCCATGCAAGCG
GGTGTGCAGAGACCCAGCATGACCCAGCAGCAGCCGCAGCAGCAGCAGGAGCAGGCCATG
GCTGGAATGAATCCTCAGGCGCAGCAGATGAATCACTCGGGGATGGCTCCCCAGTTCCGA
GACCTCCTGATGAGGCGGCAGATGATTCAGCAGCGCCACCAGCAGCAGCAGCAGCAGCAG
GGAGCAGGACCAGCACTGGGGCCAGGGATGGCCAACCACAACCAGTTTCAGCAGCCCCAG
GGCGTCGGGTATCCCCAACAGCAGCAGCAGCAACAGCAGCAGCGAATGCAGCATCACATG
CAGCAGATGCAGCAAGGAAACATGGGACAAATAAGCCAGCTTCCACAAGCGATGAGTGCA
GAGACAGGAGCTAGCTTGCAGCAGGCTTTCCAGCAGAGGCTACTTCAGCAGCAGATGGGG
TCCCCAGCTCAGCCCAATCCTATGAGCCCCCAACAGCACATGCTCCCCAATCAGGCCCAG
TCCCCACACCTACAGGGCCAGCAGCTCCCTTCATCGCTCACCAATCAAGTGCGTTCTCCG
CAGCCTGTACCCTCCCCGCGGCCCCAGTCCCAGCCCCCCCATTCCAGCCCATCCCCTCGG
ATGCAACCTCAGCCTTCTCCACACCACGTCTCCCCGCAGACCAGCTCCCCACATCCAGGA
CTGGTAGCTGCCCAGGCTAACCCCATGGATCAAGGGCACTTTGCCAGCCCGGACCAGAGT
GCAATGCTTTCCCAGCTTGCTAGCCCCGGCATGGCAGGCCTCCATGGTACAAGCGCCACG
GAACTGGGGCTCAGCTCCGAGAACTCAGACTTGAATTCAAACCTTTCACAGAGTACACTA
GACATACAC
>Rousettus_aegyptiacus_0
ATGGCCGAGAATGTGGTGGAACCGGGGCCGCCTTCAGCCAAGCGGCCTAAACTCTCATCT
CCGGCCCTTTCGGCGTCGGCCAGCGATGGCACAGATTTTGGCTCTCTGTTTGACTTGGAG
CACGACTTACCAGATGAATTAATCAACTCTACAGAATTGGGACTAACCAATGGTGGTGAT
ATTAGTCAGCTTCAGACAAGTCTT---GGCATAGTACAAGATGCAGCCTCTAAACATAAA
CAACTGTCAGAATTGCTACGGTCTGGTAGTTCCCCCAACCTCAATATGGGGGTTGGTGGC
CCAGGCCAAGGCATGGCCAGCCAGGCCCAACAAAACAGTCCTGGATTAGGTTTGATAAAT
AGCATGGTCAAAAGCCCAATT---------------------CCCAACATGGGCATGGGC
ACGAGTGGACCAAATCAGGGTCCCACG---CCGGCTGCAACAGGTATGATGAACAGTCCC
GTAAATCAACCTGCCATGGGCATGAACACAGGGATGAATGCTGGCATGAATCCTGGAATG
TTGACTGCA------GGCAATGGA---CAGGGGATGATGCCTAATCAAGTTATGAACGGT
TCAATTGGAGCGGGCCGGGGGCGACCTAACATGCAGTACCCAAACCCAGGCATGGGAAAT
GCTGGCAACTTAATGACTGAGCCACTGCAGCAGGGCTCTCCCCAGATGGGAGGACAAACA
GGATTGAGAGGCCCCCAGCCT---------CTTAAGATGGGAATGATGAACAACCCTAAT
CCGTACGGTTCACCATACACTCAGAATTCTGGGCAGCAGATTGGAGCTAGTGGGCTTGGT
CTCCAGATTCAGTCGAAGACTGTGCTACCAAATAGCTTATCTCCATTTGCAATGGACAAA
AAGGCGGTTCCTGGTGGAGGAATGCCCAGCATGGGCCAACAGCAGGCCCCTCAGGTCCAG
CAGCCTGGCCTTGTGACTCCAGTTTCCCAAGGGATGGGTTCTGGAGCGCACACGGCTGAT
CCAGAGAAGCGCAAACTCATCCAGCAGCAGCTCGTTCTCCTTTTGCATGCCCACAAGTGC
CAGCGCCGGGAGCAGGCTAATGGGGAAGTGAGGCAGTGCAACCTTCCCCACTGTCGCACA
ATGAAGAACGTCCTAAACCACATGACACACTGCCAGTCAGGCAAATCCTGCCAAGTGGCA
CACTGTGCATCTTCTCGACAAATCATTTCACACTGGAAGAACTGTACAAGACACGATTGT
CCTGTGTGTCTCCCCCTAAAAAATGCTGGGGATAAGAGAAATCAACAGTCAATTTTAACT
GGAGCACCAGTTGGACTTGGAAATACT---AGCTCTCTAGGGGTGGGTCAACAGTCTACC
CCCAGCCTAAGCACTGTTAGTCAGATTGATCCCAGCTCTATAGAAAGAGCCTATGCAGCT
CTTGGACTACCTTATCAAGTAAATCAGATGCAGACACAGCCCCCTGTACAAGCAAAAAAT
CAGCAGTCCGGACAGTCTCCCCAAGGCATGCGACCTATGGGCAACATGAATGCTAGTCCT
ATGGGAGTAAATGGAGGTGTAGGGGTT------------CAAACATCCAATCTTCTTTCC
GACTCAATGTTGCATTCAGCCATAAATTCTCAAAACCCATTGATGAGTGAAAATGCCAGT
GTGGCCTCCCTGGGTCCTATGCCAACAGCAGCTCAACCATCCAGCAGTGGAATTCGGAAA
CAATGGCATGAAGATATTACTCAGGATCTTCGAAATCATCTTGTTCACAAACTTGTTCAA
GCCATATTTCCTACTCCGGATCCTGCTGCTTTAAAAGACAGACGGATGGAAAACCTAGTT
GCATATGCCCGGAAGGTGGAAGGGGACATGTATGAATCTGCAAATAATCGAGCTGAATAT
TACCACCTGCTAGCTGAGAAGATCTATAAAATCCAGAAAGAACTAGAAGAAAAACGAAGG
ACTAGACTACAAAAACAAAACATGCTACCAAACGCTGCAGGCATGGTGCCAGTTTCCATG
AATCCAGGGCCTAACATGGGGCAGCCACAACCAGGAATGACTTCTAATGGCCCTCTTCCT
GATCCATCTATGATCCGTGGCAGTGTGCCAAACCAGATGATGCCTCGGGCACCACCACAA
CCTGGTTTGAATCAATTTGGCCAGATAGGTATGCCTCAGCCCCCTATTGGACCACGGCAA
ACCTCACCTCTTCAGCACCATGGACAGTTGGCTCAGCCTGGGACTCTCAACCCTCTGGGC
TATGGACCTCGCATACAG---------------CAGCCTTCCAACCCGAACCAGTTCCTT
CCCCAGACTCCGTTCCCA------GCGCAGGGAATGAATGTAACGAATATGCCTTTGGCT
CCGTCTGGCGGTCAAGCACCAGTGTCTCAAGCACAAATGTCCAGT---GTTTCCTGCCCT
GTGAACTCTCCTATAATGCCTCCAGGGTCTCAAGGG------------------AGCCAC
ATTCACTGTCCTCCTCTCCCTCAA---GCTCTACATCAGAATTCACCCTCTCCTGTACCT
AGTCGTACCCCCACCCCTCACCACACTCCCCCAAGCATAGGGGCTCAGCAGCCACCAGCA
GCCCCTGTC------CCTACACCTCCA---GCTATACCACCTGGGCCACAGTCCCAGGCT
CTGCATCCACCGCCAAGGCAGCCAACTCCACCAACAACGCAACTTCCTCCCCAAGCACAG
CCTTCACTTCCTGCTGCTGCTTCCGCTGAC---------CAGCCACAGCAGCAGCCTCTC
TCT---------------------CAGCAGAGTACAGGAGCATCTGTTCCCACCCCGACG
GCACCACTGCTGCCTCCACAGCCTGCGACGCCACTTTCCCAG---CCAGCTGTAAGCATT
GAAGGGCAGGTATCCAATCCTCCATCTACTAGTAGCACAGAAGTGAATTCTCAGACCATT
GCTGAGAAGCAG------CCTTCACAGGAAGTGAAAATGGAGGCTAAAATGGAAGTGGAT
CAACCAGAA---------------------------------CCAGCAGATACTCAGCCA
GAGGATATTCCAGAGATTAAA---------------ACAGAAGACTGTAAAGTGGAACCT
ATAGAC------------NNAGAG---------AGCACTGAAAAAACTGAAATAAAAGAG
GAAGAAGACCAGCCAAGTACTTCAGTTACCCAGTCGTCTCCAGCCCCAGGACAGTCAAAA
AAGAAGATTTTCAAACCGGAGGAATTACGTCAGGCGCTGATGCCAACGTTGGAGGCACTT
TACCGACAGGATCCGGAATCCCTTCCTTTTCGTCAGCCTGTGGACCCTCAGCTTCTAGGA
ATCCCTGATTACTTCGATATTGTGAAGAGCCCCATGGATCTTTCTACCATCAAGAGGAAG
TTAGACACTGGACAGTATCAGGAACCGTGGCAGTATGTGGACGACATCTGGCTTATGTTC
AACAATGCCTGGCTATATAATCGGAAAACGTCGCGAGTGTACAAATACTGCTCCAAGCTG
TCTGAGGTCTTTGAACAAGAAATTGACCCAGTCATGCAAAGCCTTGGATATTGTTGTGGC
AGAAAGTTGGAGTTCTCTCCACAGACACTCTGTTGCTATGGCAAACAGTTATGCACAATC
CCTCGTGATGCCACTTACTACAGTTATCAAAACAGGTATCATTTCTGTGAGAAGTGTTTC
AATGAAATCCAAGGGGAGAGCGTTTCTTTGGGGGATGACCCTTCCCAGCCTCAAACTACA
ATAAATAAAGAACAATTTTCCAAGAGAAAAAATGACACACTGGATCCTGAACTATTTGTG
GAATGTACAGAGTGTGGAAGAAAGATGCATCAGATCTGTGTCCTTCATCATGAGGTCATC
TGGCCATCTGGG------------------------------------------------
------------------------------------------------------------
------------------------------------------------------------
------------------------------------------------------------
------------------------------------------------------------
------------------------------------------------------------
------------------------------------------------------------
------------------------------------------------------------
------------------------------------------------------------
------------------------------------------------------------
------------------------------------------------------------
------------------------------------------------------------
------------------------------------------------------------
------------------------------------------------------------
------------------------------------------------------------
------------------------------------------------------------
------------------------------------------------------------
------------------------------------------------------------
------------------------------------------------------------
------------------------------------------------------------
------------------------------------------------------------
------------------------------------------------------------
------------------------------------------------------------
------------------------------------------------------------
------------------------------------------------------------
------------------------------------------------------------
------------------------------------------------------------
------------------------------------------------------------
------------------------------------------------------------
------------------------------------------------------------
------------------------------------------------------------
------------------------------------------------------------
------------------------------------------------------------
------------------------------------------------------------
------------------------------------------------------------
------------------------------------------------------------
------------------------------------------------------------
------------------------------------------------------------
------------------------------------------------------------
------------------------------------------------------------
------------------------------------------------------------
------------------------------------------------------------
------------------------------------------------------------
------------------------------------------------------------
------------------------------------------------------------
------------------------------------------------------------
------------------------------------------------------------
------------------------------------------------------------
------------------------------------------------------------
------------------------------------------------------------
------------------------------------------------------------
------------------------------------------------------------
------------------------------------------------------------
------------------------------------------------------------
------------------------------------------------------------
------------------------------------------------------------
------------------------------------------------------------
------------------------------------------------------------
------------------------------------------------------------
---------
>Aptenodytes_forsteri_0
ATGGCCGAGAATGTGGTGGAGCCGGGCCCGCCTTCAGCCAAGCGGCCTAAACTCTCCTCA
CCGGCGCTCTCCGTGTCCGCCAGCGACGGCACAGATTTTGGATCACTCTTTGATCTGGAG
CATGACTTGCCAGATGAACTGATCAGCTCCACAGAACTGGGACTCACCAATGGTGGTGAC
ATTAATCAGCTGCAGACCAGCCTT---GGTCTGGCACAAGATGCTGCCTCTAAACACAAG
CAGCTGTCTGAACTTTTACGGGCTGGTAGCTCCCCAAATCTCAATATGGGGGTTGGTGGC
CCTGGCCAGGGCATGGCCAGTCAAACCCAACAAAATAGTCCTGGAATGGGAATGTTAAAC
AGCATGGTGAAAAGCCCCATGGCACAGGCTGGGTTGACTTCTCCCAATATGGCGATGGGT
GCCAGTGGACCAAACCAGGGTCCTTCAGCCCAATCCACAGCAGGAATGATGAACAGTCCA
GTTAATCAGCCTGGCATGGGAATGAACACAGGGATGAATGCTGGCATGAATCCTGGGATG
TTGGCAGCA------GGCAACGGA---CAGGGGATGATGCAGGGGCAAGTCATGAACGGT
TCAATTGGAGCAGGCAGAGGGCGACCTAATATGCCATACCCAAACCCAGGAATGGGTAGT
GCTGGTAACTTGTTGGCTGAGACGCTGCAACAAGGCTCTCAACAGATGGGAGGTCAGGCT
GGACTGAGAGGGCCGCAGCCTGGAGCCATGAACAAGATGGGAATGATGAGCAATCCCAGC
CCTTACGGCCAGCCATATAGTCAGAATACCGGGCAGCAGATTGGAGCCAGTGGACTTGGG
CCTCAGATGCAGAATAAAGCTGGACTGCAGAATAGCTTACCACAGTTTCCAATGGACAAG
AAGCCAGTTCCTGGGGCAGGAATGCCTAACATGGGCCAGCAGCAGGCTCCCCAAGTTCAG
CAAGCTGGGATGGGGCCAGCAGCTTCTCAAGGAATGGGGTCTGGAGCACCAACAGCAGAT
CCAGAAAAACGCAAACTCATTCAGCAGCAACTAGTTCTCCTCTTACATGCTCACAAGTGT
CAGCGGCGAGAACAGGCCAACGGGGAGGTGCGACAGTGCAACCTCCCTCATTGCCGAACC
ATGAAGAATGTCCTGAACCACATGACACATTGTCAGGCTGGCAAATCTTGCCAGGTGGCA
CACTGTGCGTCTTCCCGACAAATCATCTCGCACTGGAAGAATTGTACGAGACATGACTGT
CCTGTATGTTTGCCTCTCAAAAATGCTGGGGACAAAAGAAATCAACAGTCGCTGCTGGGC
GGAGCTGCAGTAGGACTTGCAAATACT---GGCTCTGTGGGCGTGGGGCAGCAGACAACG
CCCAACATAAACACTACCAGTCAGATAGACCCCAGCTCCATTGAGAGAGCCTATGCAGCC
CTTGGACTGACCTATCAAGGGAACCAGATGCAGACACAGCCCCAGGCTCAAGTGAAGAAT
CAGCAACAAGGACAGTCACCCCAGGGTCTGCGCCCTATGAATCCTATGAGTGCAAATCCA
ATGGGAGTGAATGGAGGAGTAGGGGTT------------CAAACCCCTAATCTGCTGCCT
GACTCAATGTTACATTCAACCATGAATTCTCAAAACCCCATGATGAGTGAAAGCACCAGC
GTTGCCAGTTTGGGAGCCATGCCAACA---GCTCAACCATCCAATACCGGAATTCGAAAG
CAGTGGCATGAAGACATTACTCAGGATCTCCGAAACCACCTTGTTCATAAATTAGTCCAA
GCCATATTTCCTACTCCTGACCCTGCAGCACTGAAGGATCGGCGTATGGAGAATCTGGTG
GCATATGCTCGGAAAGTGGAAGGGGATATGTATGAATCGGCAAACAGCAGGGCAGAGTAC
TACCACTTGCTAGCGGAGAAGATCTATAAGATTCAGAAGGAGTTGGAGGAGAAACGAAGA
ACCAGGCTGCAGAAGCAAAACATGATCCCAAATGCTCCAGGCATGCCACAGGCTCCCATG
ACTCAGGGGCCCAACATGGGACAGCCCCAGCCAGGGATGTCTGCAAATGGTCCTCTTCCC
GACCCAACCCTGATACGTGCCAATGTGCCAAACCAGATGATGAATCGCATGCAGGCACAG
CCAGGAATGAATCAGTTTGGCCAGATGAACATGCAGCTGTCACCGATGGGACCCCGGCAA
ACCCCTCCTCTTCAGCACCCTGGACAGCTAAGCCAGGCTGGGGCCATGAACCAGATGGGA
TTTCCTTCACGTATGCAGCAGCCAGGAGTTGGCCAGCCTTCTGGTCAGAATCAGTTTCTA
CAACAGACCCAGTTCCCTGCCTCCTCCCCAGGAATGAACACAGCGAGCATGCCTATGACT
CAGCCTGGCAATCAGACACCAGTTTCTCAAGCACAAATGACCAGC---GCTTCCTGTCCT
GTGAATTCTCCTGCAATGGCTCCAGGTTCTCAAGGG------------------AGCCAT
ATTCACTGCCCACCTCTTCCACAGCCTCCCATGCACCGAAATTCTCCTTCTCCAGTACCT
AGTCGAACCCCGACACCTCACCACACGCCCCCAGGCTTGGGATCACAGCAAGCAGCAGCA
GCCCCCACA------CCTACTCCTCAG---GCAATGCCACCTGGACCACAGTCGCAAACT
ATGCACCCCCCTCAGAGACAGCCAACACCTCCACAGGCACAGCTGCCTCCACAAGTCCAG
CCTCCAGTTCCAGTTACCCCTTCTGCAGAG---------CAA---CAGCAACAACCCTTG
TCA---------------------CAGCAGAGCACGACAGCATCTGTTCCCACACCAACA
GCACCGCTGCAGCCTCAGCACCCCACAACACCTCTTTCACAG---CCAGCTGTAAGCATT
GATGGGCAGGTATCCAACCCCCCATCCACCAGCAGCACAGAGGTGAACTCTCAGACTGTT
CCAGAGCAGCAGCAGCCACCCTTGCAGGAAGTGAAAATGGATATTAAAACAGATGAAGGG
GAACCAGAA---------------------------------CAAACAGAGCTGCAAATG
GAGGAGAAATCTGAGGTTAAA---GTAGAACCAGTTGTGGAGGAATGTAAACAAGACCCA
ATGGAA------------CAAGAAGAGAAGAAATCCGAAGTGAAGACTGAAATACCAGAC
GGGGAAGAAAGGCCTACTACTCCAGCTACTCAGTCTTCTCCGGCAGCTGGGCAGTCTAAG
AAAAAAATTTTCAAGCCAGAAGAGTTGCGGCAGGCCCTTATGCCAACACTGGAGGCACTT
TACCGTCAGGATCCAGAGTCTCTTCCATTTCGACAGCCTGTGGATCCCCAACTACTAGGA
ATTCCTGATTATTTTGACATAGTGAAGAACCCCATGGACCTTTCTACTATCAAGCGGAAG
CTAGACACAGGACAATATCAGGAACCGTGGCAATATGTAGATGACATCTGGCTCATGTTC
AATAATGCCTGGCTGTATAACCGCAAAACATCTCGGGTATATAAGTACTGTTCCAAACTG
GCAGAGGTGTTTGAGCAAGAAATTGACCCAGTTATGCAGAGCCTTGGTTATTGCTGTGGA
AGAAAGTTGGAGTTCTCGCCACAGACTTTGTGTTGCTATGGCAAACAGCTATGCACAATC
CCTCGAGATGCCACTTACTACAGTTACCAGAACAGGTATCATTTCTGTGAGAAGTGCTTC
AACGAAATCCAAGGGGAGAGCGTTTCTCTGGGAGATGACCCATCACAACCTCAAACCACG
ATAAACAAAGAACAGTTTTCAAAAAGGAAAAATGATACACTGGACCCTGAACTATTTGTT
GAATGTATAGAGTGTGGAAGAAAAATGCACCAGATCTGTGTTCTTCATAATGAGATAATC
TGGCCTTCTGGCTTTGTCTGTGATGGCTGCCTAAAGAAAACGGGACGAACCAGGAAAGAG
AACAAATTCTCTGCTAAAAGGTTACCGGCTACGAGACTTGGTACCTTCTTGGAGAACAGA
GTTAATGATTTCCTAAGACGACAGAATCACCCTGAGGCAGGAGAGGTTACAGTTAGGGTG
GTACACGCATCTGACAAAACTGTTGAAGTAAAACCAGGAATGAAAGCAAGGTTTGTAGAC
AGCGGAGAGATGGCTGAGTCTTTCCCTTATCGAACAAAAGCGCTTTTTGCCTTTGAGGAG
ATTGATGGTGTAGACTTGTGCTTCTTTGGGATGCATGTACAGGAGTATGGCTCAGACTGT
CCTCCACCCAATCAAAGGCGAGTGTATATATCGTACCTTGACAGTGTTCATTTCTTCCGC
CCTAAATGCTTGAGGACTGCTGTCTATCACGAAATACTAATTGGATATCTGGAATACGTC
AAGAAACTAGGGTATACTACTGGACATATCTGGGCATGCCCACCTAGTGAAGGAGATGAC
TACATCTTCCATTGCCATCCTCCTGACCAAAAGATACCCAAACCCAAACGGCTGCAAGAG
TGGTACAAAAAGATGCTGGACAAATCTGTGTCGGAGCGCATTGTCCATGATTACAAGGAT
ATATTTAAGCAGGCAACAGAAGATCGTCTAACAAGTGCAAAAGAGCTACCTTACTTCGAA
GGGGATTTCTGGCCTAATGTTCTAGAGGAAAGCATTAAGGAACTAGAGCAAGAGGAAGAA
GAACGGAAGAGAGAAGAAAAC---ACTAGTAATGAAAGCACGGATGTGAGCAAGGGAGAC
AGCAAAAATGCCAAAAAGAAGAACAATAAGAAGACAAGTAAGAACAAGAGCAGCTTGAGT
CGTGGCAATAAGAAAAAGCCTGGCATGCCCAATGTGTCCAATGACCTCTCCCAAAAGCTG
TATGCCACTATGGAGAAGCACAAGGAGGTCTTCTTTGTCATCCGTCTCATTGCTGGCCCT
GCAGCCAACTCCCTGCCCCCCATCGCTGAGCCTGACCCACTCATTCCATGCGACCTGATG
GATGGGCGTGATGCTTTCCTAACCCTTGCTAGAGACAAGCACCTGGAGTTCTCCTCACTA
CGACGGGCTCAGTGGTCAACCATGTGCATGCTGGTGGAACTGCACACCCAGAGCCAAGAC
CGCTTTGTTTACACCTGCAACGAGTGCAAGCATCATGTGGAGACCAGATGGCACTGCACT
GTTTGTGAGGATTATGACCTGTGCATCACCTGCTATAACACTAAAAACCATGACCACAAG
ATGGAAAAATTAGGCCTTGGTCTAGATGATGAGAGCAACAACCAGCAGACTGCAACCACC
CAGAGCCCTGGTGACTCCCGCCGCCTGAGCATTCAGCGCTGTATCCAGTCTCTGGTCCAT
GCCTGCCAGTGTCGTAATGCCAACTGCTCACTGCCATCCTGTCAGAAGATGAAACGGGTT
GTCCAACACACCAAAGGCTGCAAACGCAAAACCAATGGAGGGTGCCCCATCTGCAAGCAA
CTCATTGCTCTCTGCTGCTACCATGCAAAGCACTGCCAGGAGAACAAGTGCCCAGTGCCC
TTCTGCCTCAACATTAAACACAAGCTCCGTCAACAGCAACTTCAGCACCGCCTGCAACAG
GCGCAGATGCTCCGAAGGAGGATGGCAAGTATGCAGCGGACCGGTGTGGTAGGCCAGCAG
CAAGGATTACCCTCGCCGACGCCAGCCACCCCAACAACTCCAACAGGCCAGCAGCCCCCG
ACACCGCAAACCCCACAACCCCAGCCTCCGCCCCAGCCTGCCTCG------------CAG
CCTCAACCTGCACCTCCCAACAGTATGCCACCCTACATGCCAAGAACTCAGCCCCCCAGC
GCTGTGTCCCAGGGCAAGGCAGGTGTGACTCCTCCAACTCCACCCCAGCCACCTCAACCA
CCAGTTCAGGGTCCTCCTCCAGCAGCAGTGGAAATGGCCATGCAGATCCAGCGGGCAGCA
GAGACCCAGCGTCAGATGGCACAGGTTCAGATCTTCCAAAGGCCAATT------------
CAGCACCAGATGCCCCAG---------ATG---------------CCACCTATGGGAATG
AACCCTCCACAGTTAGGCAGAGGTCCTGGTGGTCATATAGATCAAGGAATG---GGGCCA
GCAGGAATCCAG------------------CAGCAGCCACCGTGGGTGCAGGGGGGCTTA
CCC---GCTCAGCTGCAGCCAGGAATGCAGAGGCCATCCATGATGTCAGTAGCCCAGCCA
GGTCAGCCAATGAATATGGCACCTCAGCCAGGGATGGGTCAGGTACCTGGCACTGCTCAG
CCCAAACAACCACCTCTGCCCCAGGCGGCCTTACAAAACCTACTGCGGACTCTCAGGTCT
CCCAGCTCACCCATGCAGCAGCAGCAGGTGCTTAACATCCTTCACTCCAATCCTCAGCTG
CTGGCTGCTTTCATCAAGCAGCGGGCTGCCAAGTATGCGGGGTCCCAGAACCCCCAGGGG
ATGACGGGTCAGCCTGGCATCCCCCAGGGTCAGCCAGGTCTCCAGCCGCAGCAGGCCATG
CAAGGGCAGCAAGGGGTGCACCCCAACCCAGCCATGCAGAACATGAATCCCATGCAAGCG
GGAGTGCAGAGGCCCAGCATGCCCCAGCAGCAGCCGCAGCAGCAGCCGCAGCAGGCCATG
GCTGGGATGAATCCTCAGGCGCAGCAGATGAATCACTCGGGGATGGCTCCCCAGTTCCGA
GACCTCCTGATGAGACGGCAGATGATTCAGCAGCGCCACCAGCAGCAACAGCAGCAGCAG
GGAGCAGGACCAGCACTGGGGCCGGGGATGGCCAACCACAACCAGTTTCAGCAGCCCCAG
GGTGTCGGGTATCCCCAACAGCAGCAGCAGCAACAGCAGCAGCGAATGCAGCATCACATG
CAGCAGATGCAGCAAGGAAACATGGGACAAATAAGCCAGCTTCCACAGGCGATGAGTGCA
GAGACAGGAGCCAGTTTGCAGCAGGCTTTCCAGCAGAGGCTACTTCAGCAGCAGATGGGG
TCCCCAGCTCAGCCCAATCCTATGAGCCCCCAACAGCACATGCTCCCTAACCAGGCCCAG
TCCCCGCACCTACAGGGCCAGCAGCTCCCTTCATCGCTCACCAATCAAGTGCGTTCTCCG
CAGCCTGTACCCTCACCACGGCCCCAGTCCCAGCCCCCCCATTCCAGCCCATCCCCTCGG
ATGCAACCTCAGCCTTCTCCACACCACGTCTCCCCGCAGACCAGCTCCCCACATCCAGGA
CTGGTAGCTGCCCAGGCTAACCCCATGGATCAAGGGCACTTTGCCAGCCCGGACCAGAGT
GCAATGCTTTCCCAGCTTGCTAGCCCTGGCATGGCAGGCCTCCATGGTACAAGCGCCACG
GAACTGGGGCTCAGCTCCGAGAACTCAGACTTGAATTCAAACCTTTCACAGAGTACACTA
GACATACAC
>Dromaius_novaehollandiae_0
ATGGCCGAGAATGTGGTGGAGCCGGGCCCGCCTTCAGCCAAGCGGCCTAAACTCTCCTCA
CCGGCGCTCTCCGTGTCCGCCAGCGACGGCACAGATTTTGGATCGCTCTTTGATCTGGAA
CACGACTTACCAGATGAACTAATCAGCTCCACGGAACTGGGACTCACCAATGGTGGTGAC
ATTAATCAGCTGCAGACCAGCCTT---GGCATGGCACAAGATGCTGCATCTAAACACAAG
CAGCTGTCTGAACTTTTACGGGCTGGCAGTTCCCCAAATCTCAATATGGGGGTTGGTGGC
CCTGGCCAGGGCATGGCTAGTCAAACCCAACAAAACAGTCCTGGAATGGGAATGTTAAAC
AGCATGGTGAAAAGCCCCATGGCACAGGCTGGGTTGACTTCTCCCAATATGGCAATGGGT
GCAAGTGGACCAAACCAGGGTCCTTCAGCCCAATCCACAGCAGGAATGATGAACAGTCCA
GTTAATCAGCCTGGCATGGGAATGAACACAGGGATGAATGCTGGCATGAATCCTGGGATG
TTGGCAGCA------GGCAACGGA---CAGGGAATAATGCAGGGGCAAGTCATGAACGGT
TCGATTGGAGCAGGCAGAGGGCGACCTAATATGCCGTACCCAAACCCAGGAATGAGTAAT
GCTGGTAACTTGTTGGCTGAGACACTGCAACAAGGCTCTCCACAGATGGGAGGACAGGCT
GGACTGAGAGGGCCACAGCCTGGAGCCATGAACAAGATGGGAATGATGAGCAATCCCAGT
CCTTATGGCCAGCCGTATAGTCAGAATACTGGGCAACAGATTGGAGCCAGTGGACTTGGG
CCTCAGATGCAGAATAAAGCTGGGCTGCAGAATAGCTTACCACAGTTTCCAATGGATAAG
AAGCCAGTTCCTGGGGCAGGAATACCTAATATGGGCCAGCAGCAGGCTCCCCAAGTTCAG
CAAGCTGGGATGGGGCCAGCAGCTTCACAAGGAATGGGGTCTGGAGCACCGACAGCGGAT
CCAGAAAAACGCAAGCTCATTCAGCAGCAACTAGTTCTCCTCTTACATGCTCACAAGTGT
CAGCGGCGAGAGCAGGCCAACGGTGAGGTGCGACAGTGCAACCTCCCTCATTGCCGAACC
ATGAAGAACGTCCTGAACCACATGACACATTGTCAGGCTGGCAAATCTTGCCAGGTGGCA
CATTGCGCGTCTTCCCGACAAATCATCTCGCACTGGAAGAACTGTACAAGACATGATTGT
CCTGTATGTCTGCCTCTCAAAAATGCTGGGGACAAAAGAAATCAACAATCGCTGCTGGGT
GGAACTGCAGTAGGACTTGCAAATACT---GGCTCCGTGGGCGTGGGGCAGCAGACAACG
CCCAGCATAAACACTACCAGTCAGATAGACCCCAGCTCCATCGAGAGAGCCTATGCAGCC
CTCGGACTGACCTATCAAGGGAACCAGATGCAGACACAATCCCAGGCTCAAGTGAAGAAT
CAGCAGCAAGGACAGTCACCCCAAGGTCTGCGCCCTATGAATCCCATGAGTGTAAATCCA
ATGGGAGTGAATGGAGGAGTAGGGGTT------------CAAACCCCTAATCTGCTGCCT
GACTCAATGTTACATTCAACCATGAATTCCCAAAATGCTATGATGAGTGAAAGTGCCAGT
GTTGCCAGTTTGGGGGCCATGCCAACA---GCTCAACCATCCAATACTGGAATTCGAAAG
CAGTGGCACGAAGACATTACTCAGGATCTCCGAAATCATCTTGTTCATAAATTAGTGCAA
GCCATATTTCCTACTCCTGACCCTGCAGCACTGAAGGATCGGCGTATGGAGAACCTGGTG
GCATATGCTCGGAAAGTGGAAGGAGATATGTATGAATCGGCAAATAGCAGGGCAGAGTAC
TACCACTTGCTAGCTGAGAAGATCTATAAGATTCAGAAGGAATTAGAAGAAAAACGAAGG
ACCAGGCTGCAGAAGCAAAACATGATACCAAATGCACCGGGCATGCCGCAGGCTCCCATG
AATCAAGGGCCCAGCATGGGACAGCCCCAGCCAGGGATGTCTGCAAATGGTCCTCTTCCT
GACCCAACCCTGATACGTGCCAGTGTGCCAAACCAGATGATGAATCGCATGCAGACACAG
CCAGGAATGAATCAGTTTGGCCAGATGAATATGCAGCTGTCATCAATGGGACCCCGGCAA
ACCCCTCCTCTTCAGCACCCTGGACAGCTAAGCCAGGCTGGGGCCATGAACCAGATGGGA
TTTTCTTCACGTATGCAACAGCCAGGAGTTGGCCAGCCTTCTGGTCAGAATCAGTTTCTA
CAACAAAACCAGTTCCCTGCTTCTTCCCCAGGAATGAACACAGCAAGCATGCCTATGACC
CAGCCTGGCAATCAGACACCAGTTTCTCAAGCACAAATGACCAGC---TCTTCCTGTCCT
GTGAATTCTCCTGCAATGGCTCCAGGTTCTCAAGGG------------------AGCCAT
ATTCACTGCCCACCTCTTCCACAGCCTCCCATGCACAGAAATTCTCCTTCGCCTGTACCA
AGTCGAACCCCGACACCTCACCAAACACCCCCTAGCTTGGGATCACAACAAGCGGTGGCA
GCCCCCACC------CCTACTCCTCAG---GCAATGCCACCGGGACCGCAGTCTCAAACT
ATGCACCCCCCTCAAAGGCAGCCAACACCTCCACAGGCACAGCTGCCTCCACAAGTCCAG
CCTCCAGTTCCAGTTACCCCTTCTGCAGAG---------CAA---CAGCAGCAGCCCCTG
TCA---------------------CAGCAGAGCACGACTGCATCTGTTCCGACACCAACA
GCACCACTGCAGCCTCAGCACCCCACAACACCTCTTTCACAA---CCAGCCGTAAGCATT
GATGGGCAGGTGTCCAACCCCCCATCCACCAGCAGCACAGAGGTGAACTCTCAGACTGCT
CCAGAGCAGCAGCAGCCACCTTTGCAGGAAGTGAAAATGGATATTAAAACAGATGAAGGG
GAACCAGAA---------------------------------CAGGCAGAGTTGCAGATG
GAGGAGAAATCTGAGGTTAAA---GTGGAACCGGTGGTGGAGGAATGTAAACCAGACCCA
ATGGAA------------CAAGAAGAGAAGAAGTCAGAAGTGAAGACTGAAATACCAGAG
GGGGAAGAGAGACCGACTACTCCAGCTACTCAGTCCTCTCCAGCAGCTGGGCAGTCTAAG
AAAAAAATTTTCAAGCCAGAAGAGTTGCGGCAGGCGCTTATGCCAACACTGGAGGCACTT
TATCGTCAGGATCCGGAGTCTCTTCCATTTCGACAGCCTGTGGATCCCCAACTGCTAGGA
ATTCCTGATTATTTTGACATAGTGAAGAACCCCATGGACCTTTCTACTATCAAGAGGAAG
CTAGACACAGGACAGTATCAGGAACCATGGCAATATGTAGATGACATCTGGCTCATGTTC
AATAATGCCTGGCTCTATAACCGCAAAACGTCCAGGGTGTACAAATACTGTTCCAAACTG
GCAGAGGTGTTTGAGCAAGAGATTGACCCGGTTATGCAGAGCCTTGGTTATTGCTGTGGA
AGAAAGTTGGAGTTCTCGCCACAGACTTTGTGTTGCTATGGCAAACAGCTATGCACAATC
CCTCGAGATGCCACTTATTACAGTTACCAAAACAGGTATCATTTCTGTGAGAAGTGCTTC
AACGAAATCCAAGGAGAGAGCGTTTCTCTGGGGGATGACCCATCACAACCTCAGACCACA
ATAAACAAAGAACAGTTTTCAAAAAGGAAAAATGATACACTGGACCCTGAACTATTTGTT
GAATGTATAGAGTGTGGAAGAAAAATGCATCAGATCTGTGTTCTTCATAATGAGATAATC
TGGCCTTCTGGCTTTGTCTGTGATGGCTGCCTAAAGAAAACAGGGCGAACCAGGAAAGAG
AACAAATTTTCTGCTAAAAGGTTACCTGCTACAAGACTTGGTACCTTCTTGGAGAACAGA
GTCAATGATTTCCTAAGGCGACAGAATCATCCTGAGGCAGGAGAGGTTACGGTTAGGGTG
GTACATGCATCTGACAAAACTGTAGAAGTAAAACCAGGAATGAAGGCAAGGTTTGTAGAT
AGTGGAGAGATGGCTGAATCTTTCCCTTACCGAACAAAAGCGCTTTTTGCCTTTGAAGAG
ATTGATGGTGTAGACTTGTGCTTCTTTGGGATGCATGTACAGGAGTATGGCTCAGATTGT
CCCCCACCCAATCAAAGGCGAGTGTATATATCTTACCTTGACAGTGTTCACTTCTTCCGC
CCTAAATGCTTGAGGACTGCTGTCTATCATGAAATACTAATTGGATACCTAGAATATGTA
AAGAAGCTAGGGTATACTACTGGACATATCTGGGCATGCCCACCTAGTGAAGGAGATGAC
TATATCTTCCATTGCCATCCTCCTGACCAAAAGATACCGAAGCCCAAGCGACTGCAAGAG
TGGTACAAAAAGATGCTGGACAAATCTGTGTCGGAGCGCATCGTACATGATTACAAGGAT
ATATTTAAGCAGGCAACAGAAGATCGTCTAACAAGTGCAAAAGAGCTACCATACTTTGAA
GGGGATTTCTGGCCTAATGTTCTAGAGGAGAGTATTAAGGAACTAGAGCAAGAGGAGGAA
GAACGGAAGAGAGAAGAAAAC---ACTAGCAATGAAAGCACAGATGTGAGCAAGGGAGAC
AGCAAAAATGCCAAAAAGAAGAACAATAAGAAGACAAGTAAGAACAAGAGTAGCTTGAGT
CGTGGCAATAAGAAGAAGCCTGGCATGCCGAATGTGTCCAATGATCTATCCCAAAAGCTA
TATGCAACTATGGAGAAGCACAAAGAGGTCTTCTTTGTAATCCGTCTCATTGCTGGCCCT
GCAGCCAATTCCCTGCCTCCCATCGTTGAGCCTGACCCACTCATTCCGTGTGACCTGATG
GATGGGCGTGATGCTTTCCTAACCCTTGCTAGAGACAAACACTTGGAGTTCTCCTCACTA
CGAAGGGCTCAGTGGTCAACCATGTGCATGCTGGTGGAACTGCATACCCAGAGCCAAGAC
CGCTTCGTTTATACCTGCAATGAGTGCAAACATCATGTGGAGACCAGATGGCACTGCACT
GTTTGTGAGGATTATGACTTGTGCATCACCTGCTATAACACTAAGAACCATGACCACAAG
ATGGAGAAATTAGGCCTTGGTCTAGATGACGAGAGCAACAACCAGCAGACCGCAACCACC
CAGAGCCCTGGTGATTCCCGCCGCCTGAGTATCCAGCGCTGTATCCAGTCTCTGGTCCAT
GCCTGCCAGTGTCGCAATGCCAACTGCTCGCTGCCGTCCTGTCAGAAGATGAAGCGGGTT
GTCCAGCACACCAAAGGCTGCAAGCGCAAAACCAACGGAGGGTGCCCTATCTGCAAGCAG
CTCATTGCTCTTTGCTGCTACCATGCGAAGCACTGCCAGGAGAACAAGTGCCCGGTGCCC
TTTTGCCTCAACATCAAACACAAGCTCCGTCAGCAGCAGCTTCAGCACCGTCTGCAACAG
GCACAGATGCTCCGAAGGCGGATGGCGAGTATGCAGAGGACCGGCGTAGTAGGCCAGCAG
CAAGGATTACCCTCGCCGACGCCAGCCACCCCAACAACTCCAACAGGCCAGCAGCCCCCA
ACGCCGCAAACCCCACAACCCCAGCCTCCACCTCAGCCTGCCTCA------------CAG
CCTCAACCTGCACCTCCCAACAATATGCCACCCTACATGCCAAGAACTCAGCCCCCCAGT
GCTGTGTCCCAGGGCAAGGCAGGTGTGACTCCTCCAACTCCACCTCAGCCACCTCAACCA
CCAGTTCAGGGTCCTCCTCCAGCAGCAGTGGAAATGGCCATGCAGATCCAGCGGGCAGCA
GAGACCCAGCGTCAGATGGCACAAGTTCAGATTTTCCAAAGGCCAATT------------
CAGCACCAGATGCCCCAG---------ATG---------------CCGCCTATGGGAATG
AACCCTCCACAGCTGGCCAGAGGTCCT---AGTCATATAGAACAAGGAATG---GGGCCA
GCAGGCATCCAG------------------CAGCAGCCACCGTGGGTGCAGGGAGGATTA
CCCCCACAGCAGCTGCAGCCAGGAATGCAGAGGCCATCCATGATGTCAGTAACCCAGCCA
GGGCAGCCCATGAATATGGCACCTCAGCCAGGGATGGGTCAGGTACCTGGCGCGGCTCAA
CCCAAGCAACCACCTCTGCCCCAGGCGGCCTTACAAAACCTACTGCGGACTCTCAGGTCT
CCCAGCTCACCCATGCAGCAGCAGCAGGTGCTTAACATCCTTCACTCCAATCCTCAGCTG
CTGGCAGCTTTCATCAAGCAGCGAGCTGCCAAGTACGCGGGGTCCCAGAACCCCCAAGGG
ATGCCAGGTCAGGCTGGGATCCCCCAGGGTCAGCCGGGGCTCCAGCCACAGCAGGCCATG
CAAGGGCAGCAAGGGGTGCACCCCAACCCAGCCATGCAGAACATGAACCCCATGCAAGCA
GGAGTGCAGAGGCCCAGCATGCCGCAGCAGCAGCCGCAGCAGCAACCGCAGCAGGCCATG
GCTGGRATGAATCCTCAGGCACAGCAGATGAATCACTCTGGGATGGCTCCCCAGTTCCGA
GACCTCCTCATGAGGCGGCAGATGATTCAGCAGCGCCACCAGCAGCAACAGCAGCAGCAA
GGAGCAGGCCCGGCCCTGGGGCCCGGGATGGCCAACCACAACCAGTTTCAGCAGCCCCAG
GGCGTTGGGTATCCCCAGCAGCAGCAGCAACAGCAGCAGCAGCGAATGCAGCATCACATG
CAGCAGATGCAGCAAGGAAACATGGGACAAATAAGCCAGCTCCCGCAGGCGATGAGTGCA
GAGACAGGAGCCAGTTTGCAGCAGGCTTTCCAGCAGAGGCTACTTCAACAGCAGATGGGG
TCCCCAGCTCAGCCTAATCCTATGAGCCCCCAGCAGCACATGCTCCCCAATCAGGCACAG
TCCCCACACTTACAGGGCCAGCAGATCCCTTCATCGCTCACCAATCAAGTGCGTTCTCCG
CAGCCTGTACCCTCACCACGGCCCCAGTCTCAGCCCCCCCATTCCAGCCCATCCCCCCGG
ATGCAACCTCAGCCTTCTCCACACCACGTCTCCCCGCAGACCAGCTCCCCACATCCAGGA
CTGGTAGCTGCCCAGGCTAACCCCATGGATCAAGGGCACTTTGCCAGCCCGGACCAGAGT
GCAATGCTTTCTCAGCTTGCTAGCCCCGGCATGGCAGGCCTCCATGGTACAAGCGCCACG
GAACTGGGGCTCAGCTCCGAGAACTCAGACTTGAATTCAAACCTTTCACAGAGTACACTA
GACATACAC
>Sorex_araneus_0
ATGGCCGAGAATGTGGTGGAACCCGGGCCGCCGTCGGCCAAGCGGCCCAAACTCTCTTCT
CCGGCCCTCTCGGCGTCGGCCAGCGACGGCACAGATTTTGGCTCTCTGTTCGACTTGGAG
CATGATTTACCAGATGAATTAATCAACTCTACAGACCTGGGACTAACCAATGGTGGTGAT
ATTAATCAGCTTCAGACAAGTCTT---GGCATAGTACAAGATGCAGCCTCTAAACATAAA
CAGCTGTCAGAATTGCTGCGGTCTGGTAGCTCCCCTAACCTCAATATGGGGGTTGGTGGG
CCAGGCCAAGGGATGGCCAGCCAGGCCCAACAGAACAGTCCTGGATTAAGTCTGATCAAT
AGCATGGTCAAAAGCCCAATGACACAGGCAAGCTTGACTTCTCCCAACATAGGGATGGGC
ACAAGCGGACCCAACCAGGGTCCCGCA---CCTTCTGCAACAGGCATGATGAACAACCCA
GTAAATCAGCCTGCCATGGGAATGAACACGGGGATGAATGCTGGCATGAATCCGGGAATG
TTGGCTGCA------GGCAATGGA---CAGGGGATGATGCCGAATCAAGTCATGAACGGT
TCAATTGGTGCGGGCCGGGGGCGACCGAACATGCAGTATCCCAACCCAGGCATGGGAAAT
GCTGGCAGCTTAATGACGGAGCCACTGCAGCAAGGCTCCCCGCAGATGGGTGGACAGACG
GGCCTGAGGGGCCCCCAGCCT---------CTGAAGATGGGAATGATGAACAACCCGAAT
CCTTACGGTTCACCATACACTCAGAATTCTGGACAGCAGATTGGAGCCGGTGGCCTTGGT
CTTCAGATTCAGACAAAGCCTGTACTACCAAATAGCTTGTCTCCGTTTGCAATGGACAAA
AAAGCAGTTCCTGGTGGAGGGATGCCCAACATGGGCCAGCAGCAGGCCCCGCAGGTCCAG
CAGCCAGGCCTTGTGGCTCCTGTCGCCCAAGGGATGGGCTCCGGCGCACACACAGCCGAT
CCCGAGAAGCGGAAGCTCATCCAGCAGCAGCTCGTCCTCCTCCTGCACGCGCACAAGTGT
CAGCGTCGAGAGCAGGCTAATGGGGAGGTGAGGCAGTGCAACCTCCCGCACTGCCGCACC
ATGAAGAATGTCCTGAACCATATGACACACTGCCAGTCCGGCAAGTCCTGCCAAGTGGCG
CACTGTGCTTCTTCTCGACAAATCATTTCGCACTGGAAGAATTGTACAAGGCATGACTGT
CCTGTTTGTCTTCCCCTTAAGAATGCCGGGGATAAGAGAAACCAACAGTCAATTCTGACT
GGAGCACCAGTTGGGCTCGGAAATGCT---AGTGCGCTCGGGGTGGGTCAGCAGTCTACT
CCCAGCCTCAGCACTGTT---------GACCCCAGCTCTATAGAGAGAGCCTACGCAGCC
CTTGGACTCCCCTATCAGGTTAATCAGATGCAGACACAGCCCCAGGTACAAGCCAAGAAT
CAGCAGTCGGGGCAGTCTCCCCAAGGCATGCGGCCCATGAGCAACATCAGTGCAAGTCCA
ATGGGAGTGAATGGAGGTGTTAGCGTC------------CAACCCTCTACTCTTCTCTCT
GATCCAATGCTGCATTCAGCCATAAATTCTCAAAACCCAATGATGAATGAAAATGCCAGT
GTGGCCTCCCTGGGTCCAATGCCAACAGCAGCTCAGCCATCCAGTACTGGAATCCGGAAG
CAGTGGCATGAAGATATAACCCAGGATCTCCGAAATCATCTTGTTCATAAACTAGTTCAA
GCCATATTTCCTACTCCCGATCCTGCTGCTTTGAAAGATAGAAGGATGGAAAACCTTGTT
GCATATGCCCGGAAAGTGGAAGGAGATATGTATGAATCTGCAAATAATCGAGCGGAATAC
TACCATCTGCTAGCTGAGAAGATCTATAAGATCCAGAAAGAACTAGAAGAAAAACGAAGG
ACACGATTACAAAAACAGAATATGCTACCAAATGCTGCGGGCATG------GTTTCCATG
AATCCTGGCCCTAACATGGGGCAGCCGCAGCCAGGAATGACAACTAATGGTCCTCTACCT
GATCCATCTATGATCCGTGGCAGTGTGCCAAACCAGATGATGCCTCGGATGCCTCCGCAG
TCTGGTTTGAATCAATTTGGCCAAATGAGTATGCCCCAGCCGGCTCTGGGCGCCAGGCAG
ACCTCTCCTCTTCAGCACCATGGACAGTTGGCGCAGCCCGGCGCACTCAACCCTATGGGC
TATGGACCGCGAATGCAG---------------CAGCCTCCGAACCAGAGCCAGTTCCTT
TCCCAGCCTCAGTTCTCT------GCGCAGGGAATGAATGTAACAAATATGCCTTTGGCT
CCCTCTGGAGGTCAAGCACCAGTGTCGCAAGCACAAATGTCCAGT---TCTTCCTGTCCT
GTGAACTCTCCCATAATGCCTCCTGGGTCTCAAGGG------------------AGCCAC
ATTCACTGTCCGCCTCTCCCTCAGTCAGCTCTCCATCAGAACTCCCCGTCTCCTGTACCT
AGTCGCACCCCGACGCCTCACCACACTCCCCCGAGCATCGGGGCTCAGCAGGCACCAGCA
GCCCCGGTT------CCCACGCCGCCA---GCCCTCCCGCCTGGACCACAGGCCCAGGCT
CTCCACCCACCTCCGAGACAGCCGACCCCACCCACAGTGCAGCTTCCTCCTCCAGTGCAG
CCTTCGCTCCCCGCCGTGGCCCCGGCCGAG---------CCGCCCCCACAGCAGCCCCTC
TCC---------------------CAGCAGAGTGCAGCCGCTTCCGTCCCCACCCCCACG
GCGCCGCTCCTGCCTCCGCAGCCCACGACTCCACTTTCCCAG---GCCGCGGTGAGTCTC
GAGGGGCAGGCATCCAACCCGCCGTCCACTAGCAGTGCAGAAGTGAGTTCCCAGACTGTT
CCTGACAAGCAG------CCTTCACAGGAAGTGAAAATAGAGGCAAAGATGGAAGTGGAT
CAGCCGGAA---------------------------------CCTGCAGATTCTCGGCCG
GAGGATATTTCTGAGGCTAAA---------------GCAGAAGACTGTAAATTGGAAGCT
ACCGAA------------GCAGAAGTGAGGAACACCGAACTCAAAACGGAGACAAAAGAG
GAAGAAGACCACCCGAGCACTTCGGCTCCCCAGTCCTCTCCGGCCCCGGGACAGTCAAAG
AAGAAGATTTTCAAACCGGAAGAATTACGACAGGCATTGATGCCGACATTGGAGGCACTT
TATCGACAGGATCCTGAATCGCTTCCCTTTCGTCAACCTGTGGACCCTCAGCTTCTGGGA
ATCCCTGATTACTTTGATATTGTGAAGAGCCCTATGGATCTTTCTACTATAAAGAGGAAG
CTAGACACTGGACAGTATCAGGAGCCTTGGCAGTATGTGGATGACATTTGGCTGATGTTC
AACAATGCCTGGTTATATAACAGGAAAACATCTCGGGTATATAAATACTGCTCCAAACTG
TCTGAGGTCTTTGAACAAGAAATTGACCCAGTTATGCAGAGCCTTGGATATTGTTGTGGC
AGAAAGTTGGAGTTCTCTCCACAGACACTCTGTTGTTATGGCAAACAATTATGCACAATT
CCTCGTGATGCCACTTACTACAGCTACCAGAACAGGTATCATTTCTGTGAGAAGTGTTTC
AATGAGATCCAAGGGGAGAGCGTTTCTTTGGGGGATGACCCTTCCCAGCCTCAAACTACA
ATAAATAAAGAACAATTTTCCAAGAGAAAAAATGACACACTGGATCCTGAACTGTTTGTT
GAATGTACAGAGTGTGGGAGAAAGATGCATCAGATATGTGTCCTTCACCATGAAATCATC
TGGCCGTCTGGATTTGTCTGTGATGGCTGTTTAAAGAAAACTGCAAGGACTAGGAAAGAA
AACAAGTTTTCTGCTAAAAGGTTGCCCTCTACTAGACTTGGCACTTTCCTAGAGAATCGT
GTGAATGACTTTCTGAGGCGACAAAATCACCCCGAGTCAGGCGAGGTCACTGTTCGGGTA
GTTCATGCTTCGGACAAAACTGTGGAAGTCAAACCAGGCATGAAAGCAAGGTTTGTGGAT
AGTGGAGAGATGGCAGAGTCCTTTCCGTATCGAACCAAAGCCCTCTTTGCCTTTGAGGAG
ATTGATGGCGTGGACTTGTGCTTCTTTGGGATGCACGTCCAGGAGTATGGCTCCGACTGC
CCTCCTCCCAACCAGAGGAGAGTCTACATCTCGTACCTCGATAGTGTTCATTTCTTCCGC
CCTAAATGCTTGAGGACTGCAGTCTACCATGAAATTCTAATTGGGTATTTAGAATACGTC
AAGAAATTAGGATACACCACGGGGCATATTTGGGCCTGTCCCCCGAGTGAAGGAGACGAC
TATATTTTCCATTGCCACCCTCCGGACCAGAAGATACCCAAGCCTAAACGCCTCCAGGAA
TGGTACAAAAAGATGCTTGACAAGGCCGCGTCTGAGCGGATTGTTCATGACTACAAGGAT
ATTTTCAAACAAGCTACTGAAGACCGATTGACAAGTGCAAAGGAGTTGCCTTACTTTGAG
GGTGATTTCTGGCCCAACGTTCTGGAGGAGAGCATTAAGGAGCTGGAGCAGGAGGAGGAG
GAGAGGAAGCGGGAGGAAAAC---ACCAGCAACGAGAGCACAGACGTGACAAAGGGAGAC
AGCAAAAATGCTAAGAAGAAGAATAATAAGAAAACCAGCAAGAACAAAAGTAGCCTGAGT
CGAGGCAACAAGAAGAAGCCTGGCATGCCCAATGTGTCCAATGATCTCTCCCAGAAATTG
TACGCGACCATGGAGAAACACAAAGAGGTCTTCTTTGTGATCCGGCTAACGTCCAGCCCG
AATGCCAACTCCCTGCCTCCCATCGTCGATCCTGACCCGCTCATTCCCTGTGACCTGATG
GACGGGCGTGACGCCTTCCTCACCCTCGCCCGGGACAAGCACCTAGAGTTCTCGTCCCTC
CGGAGGGCTCAGTGGTCCACCATGTGCATGCTGGTGGAGCTGCACACACAGAGCCAGGAC
CGCTTTGTCTACACCTGCAATGAGTGCAAGCACCACGTGGAGACGCGCTGGCACTGCACG
GTGTGCGAGGACTATGACCTGTGTATCACCTGCTATAACACTAAAAACCACGACCACAAA
ATGGAGAAGCTCGGCCTAGGCCTTGATGACGAGAGCAACAACCAGCAGGCCGTGGCCACG
CAGAGCCCAGGAGACTCGCGCCGCCTGAGCATCCAGCGCTGCATCCAGTCCCTGGTGCAC
GCCTGCCAGTGCCGCAATGCCAACTGCTCTCTGCCGTCCTGCCAGAAGATGAAACGGGTA
GTGCAGCACACCAAGGGCTGCAAGCGGAAAACCAACGGCGGGTGCCCCATCTGCAAACAG
CTCATCGCTCTCTGCTGCTATCATGCCAAGCACTGCCAGGAGAACAAGTGCCCCGTGCCC
TTCTGCTTAAACATCAAGCAAAAGCTCCGGCAGCAGCAGCTGCAGCACCGGCTCCAGCAG
GCCCAGATGCTCCGCAGGAGGATGGCCAGCATGCAGCGGACTGGGGCGGTGGGGCAGCAG
CAGGGACTGCCCTCCCCGACTCCTGCCACCCCAACCACGCCAACGGGTCAGCAGCCAAGC
ACCCCGCAGACACCCCAGCCCCAGCCCCCC------------TCG------------CAG
CCTCAGCCCACCCCTCCCAACAGCATGCCACCCTACATGCCCAGGACTCAAACGGCTGGC
CCTGTGTCCCAGGGTAAGGCAGCGGTGACCCCCCCAACCCCTCCTCAGACTGCTCAGCCA
CCCCTTCCTGGGCCCCCACCAGCAGCGGTAGAAATGGCCATGCAGATTCAGAGGGCGGCC
GAGACACAACGCCAGATGGCACATGTGCAAATCTTCCAAAGGCCAATC------------
CAACACCAGATGCCCCAGATGGCTCCCATG---------------GCTCCCATGGGTATG
AACCCGCCCCCCATGGCCAGAGGTCCCAGTGGGCATTTGGAGGCAGGGATG---GGGCCC
ACGGGCATGCAG------------------CAGCAGCCGCCATGGGCCCAAGGAGGATTG
CCTACCCAGCCACTCCAGTCTGGAATGCCAAGGCCGGCCATGATGTCCGTGGCCCAGCAT
GGTCAGCCTTTGAACATGGCTCCCCAGCCAGGACTGGGCCAGGTG---GGCGTGAGCCCT
CTCAAGCCGGGCACTGTGTCTCAACAAGCCTTACAGAACCTCCTGCGGACTCTCAGGTCT
CCCAGCTCTCCCCTGCAGCAGCAGCAGGTGCTTAGTATCCTTCATGCCAACCCCCAGCTG
TTGGCTGCGTTCATCAAGCAGCGGGCTGCCAAGTATGCCAACTCG---AATGCACAGCCT
CTTCCTGGGCAGCCGGGCATGCCCCAGGGCCAGCCTGGGCTGCAGCCT---CCTGCCATG
CCCGGTCAGCAGGGTGTCCACTCCAATCCCGCCATGCAGAACATGAACCCCATGCAGGCA
GGCGTCCCACGGTCTGGCCTGCCACCACAGCAGCCGCAGCAACAGCTGCAGCCGCCGCTG
GGCGGGCTGAGCCCCCAGGCGCAGCAGATGAACCACAGCGCCATGCCTTCGCAGTTCCGA
GACATCCTGAGACGCCAGCAGATGGTA------------------------CAGCAGGGG
GGCGCGGGGCCAGGCCTCGGCCCCGGGATAGCCAACCACAACCAGTTTCAGCAGCCCCAA
GGTGTTGGCTACTCCCCACAGCAGCAGCAGCAGCAGCAGCAGCGGCTGCAGCATCACATG
CAGCAGATGCAGCAGGGGAACATGGGACAGATGGGCCAGATCCCACAGGCCTTGGCAGGA
GACGCAGGC---AGTCTG---CAGGCCTATCAGCAGCGGCTCCTTCAGCAGCAGATGGGG
TCTCCTGCTCAGCCCAACCCCATGAGCCCCCAGCAGCACATGCTCCCAAATCAGGCTCAG
TCACCACATCTACAAGGCCAGCAGATCCCT---TCTCTCTCCAATCAAGTGCGTTCTCCT
CAGCCTGTCCCTTCACCACGGCCGCAGTCCCAGCCCCCCCACTCTAGCCCTTCCCCGAGG
ATGCAGCCTCAGCCTTCTCCTCACCACGTGTCCCCACAGACCAGTTCACCACATCCCGGA
CTGGTAGCTGCCCAGGCCAACCCCATGGAACAAGGGCATTTTGCCAGCCCGGACCAGAAT
TCGATGCTTTCCCAGCTTGCTAACCCAGGCATGGCAAACCTCCATGGTGCGAGTGCCACG
GACCTGGGACTCGGCACCGAGAACTCAGACTTGAATCCAAGCCTCTCACAGAGTACACTA
GACATACAC
>Carassius_auratus_0
ATGGCCGAGAACGTTCTGGAGTCTGGCCCGCCTTCAGCCAAGAGGCCTAAACTGTCCTCC
CCGGCGCTATCTGCCTCGGCCAGCGATGGAAACGATTTTGGCTCGCTTTTTGACCTGGAG
CATGACCTTCCAGATGAGCTGATAAGTTCCTCTGAGCTGAGTCTAGCAAATGGAGGGGAC
CTCGGCCAGTTGCATGGCAATTTGGGCTCCAGTGGCCAGGATGCAGCGGCCAAACACAAG
CAGCTCTCAGAACTCCTCCGGCATGGATCCGCATCTGCAGCACAG---------------
---------CAGCAGGGTGCGGTGGGTAGCCCAGCAGGAGCCTCAATGGGTGTATTTGGG
AGTATGAAGGCTTCTCCA---GGT---------------------ACTCAAGGCATGGGC
CCGCAAGGA---CAGCAGCATCTTTCCCCG---CAGCAGGCCATGCTTATG---------
---CAACAACAGCAGATG---------GCAGGGATGGTGGGCAACATGAACAGGAATATG
CCCGGACTTCAGAAAGGCAATGGACAGCAAAACACGCTGGGAGCGCAGATGTTGAACGGG
TCA---------------------CCCAGAATAGGACATCACAATCCAGGCATGGGCAGC
AGCAGTAACTTGTTAGCAGAAGCTCTTCAACAG---------------GGAGGTCAGGGT
GGACCGAGGGCACAGCAGCCTGGAGCAATGAACAAGATGGGGATGAATGCAGGTTCAGGC
CCCTATGGAGGCCCGTATGGTCAGCCTGCCAGTCAGGGTCTGGGTGTTGCAGCGCTGGCC
TCTCAGCTCCAGAACAAACCAGGTCTCCCCAACAGTCCGGCCCAGTTTAACCTCGACAAG
AAG------CCCGTGCAGGGCTTACCTGGCATGGCTTCCCAGCCTTCCCCAGCAGGTGTT
GTAGCCGGCATGGTGCCTAACGCCCAAGGAGCTCTCGGAGGAGTTCCTCCAGCAGCCGAC
CCAGAAAAGCGCAAACTCATACAGCAGCAGCTGGTGCTTTTGCTCCATGCCCACAAGTGC
CAGCGGAGGGAGCAGGCCAATGGGGAAGTACGGCAGTGTAGCCTGCCCCATTGTCGCACC
ATGAAGAACGTCCTCAACCACATGACGCACTGCCAGGCTGGCAAATCTTGCCAAGTGGCG
CACTGTGCCTCATCCAGACAGATCATCTCTCACTGGAAGAACTGCACGCGGCATGACTGT
CCTGTATGTCTACCACTGAAAAACGCAGGGGACAAGAGGAATCAACAGTCTCTCCTAGGT
ACTGGGGGTGTGGGATTGAGTTCTTCTTTGGGTAATGTAACTGGTGGTCCACCCAGTGCC
CCCCATCTCAGTACCCCAGGGCAGATAGACCCCAGCTCCATCGAGAGGGCTTACGCAGCG
CTGGGCCTTACGTACCAGGGAAATCAGGCTTCCCCTCAGCCTGTCCAACAAACA------
---------------------------CAACGCGCAGTAAACACAATGGGAACAAATTCC
ATGGGAGTAAATGGAGCACTGGGTGGTCAGTCTCAGAATCAGCAAGCTAGCCTTCTCCAG
GATACAATGTTGCATCTGAACATGACCGCGCAGAGT---CTGATGAATGACAATGCT---
GTGGGCGGAGTGGGGTCTATGCCTGTGGCCAACCCAGCTGCCACTGGTGTTATGAGGAAG
AGCTGGCACGAGGACATCACCCAGGATCTACGCAGCCACCTGGTGCACAAACTAGTCCAG
GCCATTTTTCCCACTCCAGACCCAGCTGCACTGAAGGACCGGCGGATGGAGAATCTAGTG
GCCTATGCACGTAAAGTTGAGGGGGATATGTATGAGTCCGCTAACAGCAGGGCGGAGTAT
TATCACCTGCTGGCAGAGAAGATTTATAAGATCCAGAAGGAACTGGAAGAGAAGCGAAGG
ACACGGTTACAGAAGCAGGGCATGATGCCCACTCAGCCTGGTATGCCC------------
---------CCCGGGATTGGTCAGCCACCCACAGGACTGCCTCCTAATGGCCCTCTCTCG
GATCCTTCAGTGGTGCGGCCTACTGGTCCAAACCAGATGATGAACAGGATGCAGAATGCT
GCTGGCATGAATCCCTTTGGGCACATTGGAATG------CAATCGATGGGCCAGAGATCT
ACACCTCCTCTTCCACTCAGCACACCTCTTAACCAGGGAAGC------------ATG---
GGCAGTGTGAGGATGCCACAGCCAAATGTTGCACAG------ATGCAAAATCAGTACATG
CAAACTGGACAGTTTCAAGGTTCAAATCCTGCTCTTGGTGCTGGATCTGTTGACATGGCA
CACCCAGGAAATGACAGCACTGTTACTCAGGGGCAAATGCCTACTTTATCATCTTTACCC
ATCGGCAGTCCTTTAGCCCAGCCTGGGTCTGCTGGACTGGGTACACAGTCCATC------
AACCACTGC---------------CCACTCTTCCACCAGAATTCTCCTTCCCCAGCTCAT
AGCCGCACACCCACACCCACGCCCACG------------CCGGGCTCTCAGACACCCCAG
---CCT---CACACACCCGGCCTACCCCAGTTAGCAACGAGCGGCAGTAAGCAGCAG---
------------------------------------------------------------
------TTACCTCTGTCCGCTAGTTCTGACAGTGCCATGCAGCCTAAGCAGCAGCCATTG
GGAGGAACTTCTCCTGCTGTGTCTCATAGTGGCCTC---------------------TCT
ACGCCAAATGCCAGCCAGCACCCCCGCACTCCATTGTCTCATAAGGGTTCTCTACCAGTG
GATGGCCAGCCTGCTACACCTGCCTCCGTCAGCAGTGCGGACACATCATTTCAAAAGGGT
CTTAAAGAC---TCCGCAAACACCCTTGAGCCTAAGGTGGAGGTCAAGCAGAAACTAGAT
GAGGATGAGGAAGAAGGCATGACAGGTGGAAAAACAGGCAAACGAGAAGACCTTCAAGCT
GAGGAAAAGCCTGAGATAAAGAAAGAAGAGCCG---AGCGAT---------GGTGTGCCG
ATGGAGACTTCTGCAGCTGGGGGGGACAAAAAGCCAGACATAAAGACTGAGCCTAAAGAA
GAGGAGGAAGGTTCAGGGTCTACAGCATCACACAGTTCACCTTCTGGAGTCCCTAACAAA
AAGAAAATTTTTAAACCAGAGGAGCTGAGGCAGGCCCTGATGCCCACACTGGAGTCTCTT
TACCGCCAGGACCCAGAGTCTCTGCCCTTCCGCCAGCCTGTGGACCCTTCACTACTGGGA
ATACCAGACTATTTTGACATTGTGAAGAATCCCATGGACTTGTCTACTATCAAACGGAAG
CTTGACACGGGCCAGTACCAAGAACCGTGGCAATACGTGGATGACATCTGGCTCATGTTC
AACAACGCCTGGCTGTACAATCGCAAGACGTCACGAGTCTACAAGTACTGCTCCAAGCTG
GCGGAGGGGTTTGAGCAGGAGATCGACCCGGTCATGCAGAGCCTTGGCTACTGTTGTGGG
AGAAAGTATGAGTTTTCTCCCCAAACTCTGTGCTGCTATGGGAAGCAGCTATGCACTATA
CCACGAGATGCTGCTTACTTTAGTTATCAGAACAGGTATCACTTCTGTGAGAAGTGTTTC
AATGAGATCCAGGGTGAGAGTGTGTCCTTGGGAGATGACCCGTCCCAGCCTCAAACATCG
ATCAACAAGGATCAGTTTGAAAGGAAGAAAAATGACATGCTCGACCCTGAGCTATTTGTG
GAATGTATGGATTGTGGTCGTAAGATGCATCAGATCTGTGTTTTGCACCATGACACTATA
TGGCCATCAGGCTTTGTGTGTGATGGCTGTTTGAAGAAGTCCAACAAGACCCGTAAAGAG
AACAAATATGCTGCTAAAAGGCTTCCACAGACCAAACTAGGCAACTATTTGGAAATGCGG
CTTAATGACTTTCTGAAGCGACAGAATCACCCAGAATCTGGTGAAGTCACTATTCGTGTT
GTTCACGTCTCAGACAAAGTGGTGGAAGTCAAACCAGGAATGAAGTCTAGGTTTGTGGAT
AGTGGAGAGATGGCAGAGTCTTTCCCATACAGAACGAAAGCTTTATTTGCGTTTGAGGAG
GTGGATGGTGTTGATGTCTGTTTTTTTGGGATGCATGTGCAAGAGTATGGCTCAGATTGT
CCACCCCCTAATCAAAGACGGGTTTACATATCCTACCTGGACAGTGTCCACTTCTTTCAG
CCACGTTATCTGAGAACAAGTGTGTACTATGAAATTCTTTTAGGATATCTGGACTATGCC
AAAAAACAAGGGTTTACCACTGGACACATCTGGGCCTGCCCTCCTAGTGAAGGAGATGAT
TACATCTTCCACTGTCACCCTCCAGACCAGAAGATACCCAAGCCGAAGCGGCTGCAGGAG
TGGTATAAGAAAATGCTGGATAAATCTGTAGCTGAGCGCATCGTGCATGACTACAAGGAC
ATCTTCAAACAAGCAACAGAAGATCGCCTCACCAGTGCCAAAGAACTGCCCTATTTTGAG
GGTGATTTCTGGCCCAATGTGCTTGAAGAGAGTATCAAAGAACTAGAGCAAGAAGAGGAG
GAAAGGAAGAGGGAGGAGAACAGCACATCCAATGAGAGTGTTGATACAACAAAAGGTGAC
AGCAAAAATGCCAAGAAAAAGAACAACAAGAAGACGAGCAAGAACAAGAGCAGCTTAAGC
CGAGCCAATAAAAAGAAGCCGGGCATGCCAAATGTGTCCAATGACCTTTCACAGAAACTC
TATGCCACAATGGAAAAGCACAAAGAGGTGTTCTTCGTTATCCGATTGATTGCGGCACCC
AATTCCAATTCTCTCCTGCCCATTGTTGACCCAGATCCTTTGATGGCATGTGATTTGATG
GATGGTCGTGATGCCTTCTTAACACTTGCACGGGATAAGCACCTGGAGTTTTCTTCATTG
CGGCGCTCCAAATGGAGCACCATGTGCATGTTGGTGGAACTGCATAACCAGAGCCAGGAC
CGCTTTGTCTATACCTGCAATGAGTGCAAGCTCCATGTTGAAACTCGTTTCCATTGCACT
GTTTGTGAGGACTATGATCTCTGCATCACTTGCTACAATACAAAAGGTCACGAGCACAAG
ATGGAAAAACTGGGCTTGGGGTTGGATGACGAAAGCGGCAACCAGGCTTCTTCCTCAATG
CAGAATCCTGGAGATTCAAGGCGTCTCAGTATTCAGCGGTGCATCCAGTCTCTGGTGCAT
GCCTGCCAGTGCCGCAATGCTAACTGCTCACTTCCATCTTGTCAGAAAATGAAACGTGTA
ATTCAACATACCAAAGGCTGCAAGCGTAAAACCAATGGTGGTTGTCCTATTTGCAAGCAG
CTCATCGCACTCTGTTGTTACCATGCAAAACACTGCCAAGAGAATAAGTGCCCTGTGCCA
TTCTGCCTCAACATCAAGCAGAAACTGCGGCAACAACAGCTCCAGCACAGGCTACAGCAG
GCCCAGATGGTGCGTAGAAGAATGGCCAGCATGCAAAGGACAGGCCAGCAGCTTGGCAAT
GGTGGGCTGCCATCTCCTGGGACTACTGGCCCGAGCACACCAACAAGCACTCAACCCCCT
ACCCCACAGACGCCCACTCAGTGTCAGCCTCCAGTGACTCAACCTTCTCCGCAGCAG---
CAGCATCTTCAGCATGCCAACAACCTTCCTCCATATATGCAAAGACCTCCAGGCTCCTCT
CCACAGTCAGTGGGAAAGCCAGGCATGGTGCCAGGAGGCTTCCCTCAACAGCAACAG---
CAGCAACCTGGCCCCCCACCTGCCGCTGTAGAAATTGCCATGAAGATCCAACGAGTCGCA
GAGACTCAACGGCAAATGGCTCAGCAAAAGATATTGCAAAGAAACCAGGGAATGATGCCT
CTTCATCAGGGTCCCCAAACTCAACAGATGGGCATGAACCATGGTGGGCCTCAGGGAATG
CCACCCCAGACACAAGCAGCAGTTGCTCGAACTCACATGGATCAGGGAATGATTACAGTA
GGC---ATGCAGCAGGCTCAGCTCCCTCAACCACAGCAGCAGTGGAATGGTCCTGGTATG
---CCTCAGCAGAGACCTGGAGTTATGAACCAACAAGGAATGGTTGCACCTCAACAACAG
CAGCAGCAGCCAGGTCAGCATCAGCAGCCAGGGCTTTCTGGTTTAGGAGGGGTGGCAGGT
ACTGGCCCTGGAAATCACCCTCAGGCTGCCATACAGGACCTCCTAAGAACCTTAAGGTTA
CCTAGCTCTCCCCATCAACAACAGCAAGTCCTGAATATACTACGTTCGAACCCTCAGCTC
ATGGCAACCTTTATCAGGCAGCGGGTTCCTAGATACCTTGGTCGAGGT---CCTGGAGCA
GGAGGTGCTGGACCTGGT---------GGAGGTCCAGGAATCACAAATCAAGGAAGTATG
CATATGGCACAAGGA------------ACTACCATA---CCAATGAATCAGCTTCAGCAA
---CAACAGCGGTCAATAATGGGTCAACAGCAACAACAGCAGCAACAACAGCAGCAGCAA
GGTGTTATGCCCAATCAGGGTGCCAACATG------TCTAACATCTCCCCCCAGTTCAGA
GAAATGATG---AGGCGGCATTTGCAGCAGCAGCAACAGCAGCAGCAACAGCAACAGCAA
------------------------CAAATGGAAAACCATGCTCAGTTCCAGCATCCTCAA
CAACAAAACTACTCTGGGCAGGTTGCAGCAGCTCTGCAACAAAAGTTGCAACAACAACAA
CAACAGCAGCAGCAGGGTGCTCTAGCAGGACTC------CAGCACCAA---ATTAGTTCC
CAATCTCAAGTCATGCTTCAGCAAGCTCTGCAGCAACGGCTCCTCCAACAGTCAGGAGGA
TCTCCTGCTCAA---AATCCCATGAGCCCTCAACAGCCC---CAGCAACAGATGTCCCAG
TCTCCCCATTTGCAGGGCCAGCAGTTGTCCAATTCCCTAAGCAACCAAGTCCGCTCACCC
CAG------CCTTCGCCTCGGCCTCAGTCCCAGCCACCAAACTCTAGTCCATCTCCTCGC
TCGCAGCCCCAGCCTTCACCCCATCGCATCTCACCGCAGACGGGTTCCCCTCATGGAGGC
ATGGTTGCACAACAGGCTAATGCGATGGACCAGGGT------------------------
GCCATGCTTTCACAGCTAGGT------GGGATGGGAGCCTTGCATGGGCAAGGGACAAAT
GACATG---CTGACA---AATAACCAAGATATGGGGTCGAATATGAATCCC---TCGTTA
GATTTGATG
>Carassius_auratus_3
ATGGCCGATAATGTGCTGGAATCCGGCCCGCCTTCAGCTAAGAGGCCTAAATTGTCTTCC
CCGGCTCTGTCGGTGTCCGCGAGCGATGGAAACGATTTTGGCTCCCTGTTTGACCTGGAG
CATGACCTCCCGGATGAGCTCATTAACTCCTCTGACCTGGGCCTTCCTAACGGGATGGAC
CACGGCCAGTTGCACACCACTCTGGGTGGCTTGGGCCAGGACACAGCGGCCAAACACAAG
CACCTGTCTGAGCTCCTCCGCCCTGGCGCCCCTCCATCCACCTCC---------------
---------------ACAGCCACCGGCAACCCCGGCAACCCCTCCTTGGGCATGATGGGA
GGTCTGAGTGGCAACCCG---GTT---------------------ACTCAGGGACTGTGT
GGCCCTCAA------CAGCAG---------------------------------------
------CAGCCT------------------GGCATGGTGGCGGGACTGAACCGGGGCATG
ATGGGCGTCCAGAAAGGGAACGGACCGCAGAGCATGATGGGAGGGCAGATGATGAATGGT
GCG---------------------CCTAGAATGGGCTACGCCAATGCGGGCATGGTTGGT
AACGGGAGCATGCTGCCCGATGCTCTGCAGCAGGCAGGGCAGCAGATG---GCACAGGCA
GCAATGAGACCGCAGCAGCCAGGAGCAGTGAACAAGATGGGAATGATGGGTGCTCCAGGC
CCCTACGGTAGTTCATATGGTCAGTGCGGAGGACAG---------------TCCCTTGGG
CTCCCACCCCAAAACAAAGCGGGACAACCCAACAGCATTAACCAGTTCACCATGGACAAG
AAACCTCAGCATGGGCAGAACATGGCTGGCATG---------CAGAGCTCAGGTGTGGTG
------------------------------------GTGGCAGCGCCCCCTGCAGCGGAC
CCAGAGAAGCGTAAACTCATTCAGCAGCAGCTGGTGCTGTTACTGCACGCTCACAAGTGC
CATCGCAGAGAGCAAGCCAACGGAGAGGTCCGCCAGTGCAGCCTGCCCCACTGCAGAACC
ATGAAGAACGTCCTTAATCACATGACGCACTGTCAAGCCGGAAAATCCTGCCAGGTGGCT
CACTGTGCGTCCTCCAGGCAGATCATCTCTCACTGGAAGAACTGCACGCGGCATGACTGT
CCCGTCTGTCTGCCGCTTAAAAGCGCAGGAGACAAAAGAAACCAGCAGTCTCTGCTGGGA
GGTGCTGGGATGGGCATGGGTGGTCCGTTAGGTGGGTTACCCGGTGGTCAACCTTCAGCC
CCAAACTTAAACCCACCCAGTCAGATTGACCCAAGCTCCATTGAAAGGGCATACGCCGCC
CTTGGACTCACCTACCAGGGCACCCAGGCATCCAGTCAGAATCAGCAGACCTCTGTTCCC
---------------ACTCAACCCGGCATGAGGACGCTTAACAATATAGGTGGGAACTCA
ATGGGAGTGAACGGTGGAGTCGGCGCTCCGATGGCCAACCAGCATCCAGGAATGCTGCCT
GACGGCATGCTGCACAGGAACATGACGCCTCAGAGT---CTGATGAATGACGGCTCTGGT
GTTGGTAACATGGGTTCTGGAGCAACAGCAACACCTTCCTCTGCA---GGAATGAGGAAG
AACTGGCATGAAGACATCACACAGGACCTCCGCAATCACCTCGTACACAAACTTGTGCAA
GCCATCTTCCCCACTCCAGACCCTGCAGCACTGAAGGATCGGCGGATGGAAAACCTGGTA
GCTTATGCTCGCAAAGTGGAGGGTGACATGTACGAATCTGCCAACAGCAGGGCGGAGTAT
TACCACTTGTTGGCGGAGAAGATTTATAAGATTCAGAAAGAGCTGGAGGAGAAGAGGAGA
ACCAGACTGCAGAAGCAG------------------------------------------
---------------------------------------------GATGGTCCCCATTCG
GATCCGTCCTTAGTTCCAGCCGCTGGACCCAATCAGATGGTCAATCGCATGCAGAATCCT
GCTGGTATGAATCAGTTTTCCCAGGTGGGGATG---CAACAGCCAATGGGACAAAGGGCA
ACGCCGCCCCTGCCAATGGGAGCAAACCTCAGTCAGATGGGT------------ATGCAG
GGAACACCTCGAATGACTCAACCCAACGTACCCCAG------TTACCAAACCAGTACATG
---CAGAACCAGTTTCCAGGCACGGGTGCCGGACTGGGCAAGGGTGCAGTTGGCCTGAAC
CAACCTGCAGGGCAGGGAGCCATGTCACAGAATCAGATGCCCACTCCACCGTCGCTGGCA
GCCAGTAGTCCAGTAGCTCAAACCCAGGCAGCA---CAGGGGCCACAGCCCGGACTGCAC
GCGCACTGT---------------CCTCCCTTGCGCCAAAACTCCCCTTCTCCTGCACGC
AGCCTCACCCCTACCCCGCACCAAACGCCCCCGCAGTTGCCGGGTAACCGGACCCCGCAG
---CCC---CACACCCCCACTTCTTCGACCACTATGGCCCCACCTGCAACACAGATG---
------------------------------------------------------------
CCCCCGATTGCACAGGGGGTGGGCTCAGAAAAAGCCAGTCAGCTCCAGCAGCCGTCGCAT
GGGGGCGGAGCCGCTGGAGGCCCCCAAACAGGGCTAGCGTCATCTGTGCCTTCCCAGAAT
GCCCACGGGCTTTGTGCACACCCACGCACTCCTCTATCCCAGAAGTCATCTCTTACAGCG
GACGGTCAGGCCTCAACTCCTGCCTCGGACAGCAGTGCTGACCCAAGCTCGCAGCTGACA
TCATCCGAG---CCCCCTGCCCCGCTCGACCCCAAAACTGAGGTCAAACAACAGGAAGAA
GAGGAT---GAGAATGAGACCGAGGATAAGGCCTCAGGGAAACAGACTGAGATTAAGACT
GAAGAGAAACCAGAGATAAAGAAGGAGGAGCCTGCAGGCGATGAATGTAAGACCGAGCCA
ATGGAAACATCATCGACAGCTGAGGACAAGAAGCCAGAGATCAAAACCGAACCCAAAGAG
GAAGAG------------GCTGCGGGAACGAACGGCACTCCCGCAAACACACAAAACAAG
AAGAAAGTCTTTAAACCCGACGAGCTCCGCCAGGCCTTAATGCCCACTCTGGAAGCTCTG
TACAGACAGGACCCAGAGTCGCTGCCCTTCCGGCAGCCGGTGAACCCCCAGTTACTGGGA
ATACCCGACTACTTTGACATTGTGAAGAACCCCATGGACTTGTCCACTATCAAGCGTAAG
CTGGACACGGGTCAGTACCAGGAGCCCTGGCAGTACGTGGACGACGTGTGGCTGATGTTC
AATAATGCCTGGCTGTATAACAGGAAGACGTCACGGGTGTATAAATACTGCTCCAAACTG
GCGGAGGTGTTTGAACAGGAAATAGACCCCGTCATGCGGGAGTTGGGCTACTGTTGTGGA
AGGAAGTTGGAGTTTTCTCCGCAAACTCTGTGCTGCTATGGCAAACAGCTGTGTACCATC
CCTCGAGACGCTGCGTACTTCAGTTACCAGAACAGGTACCACTTCTGTGAGAAATGTTTC
AACGAAATCCAGGGGGAGAACGTATCCCTGGGGGATGATCCGACCCAGCCTCAAACGTCC
ATCAATAAAGATCAGTTTCAAAGGAAAAAGAATGACACCCTCGACCCTGAACTACTGTTG
GAATGTGGTGATTGTGGTCGAAAAATGCATCAGATATGCGCTTTGCACAATGAAACCATT
TGGCCGTCAGGGTTTGTTTGTGACGGCTGTCTGAAAAAGGCCAATGCAACAAGGAGGGAG
AATAAATACAATGCAAAGAGACTTCCTCAGACAAAGCTTGGTAACTTCCTGGAGACACGA
GTGAACGAGTACCTGAAGCGCCAGAGTCATCCAGAAACTGGTGATGTCACCATCCGTGTG
GTTCATGTCTCTGATAAAGTGGTGGAGGTCAAACCTGGCATGAAGTCTAGGTTTGTTGAT
AGCGGAGAGATGTCAGAGTCATTCCCGTACAGGACAAAGGCTCTGTTTGGATTTGAAGAT
ATTGATGGGACAGATGTCTGCTTCTTTGGAATGCATGTGCAAGAATATGGCTCAGACTGC
CCTCCACCCAATCAAAGACGTGTGTACATCTCCTACCTTGACAGTGTACACTTTTTCCAA
CCCCGTCACCTGAGAACCGGGGTCTATCATGAGATCCTAATTGGATACTTGGAGTATGTT
AAAAAAATGGGGTTTGTCACTGGCCACATCTGGGCTTGTCCTCCAAGTGAAGGTGATGAC
TACATCTTCCACTGCCATCCATCAGATCAGAAGATTCCCAAACCTAAACGCCTACAAGAG
TGGTACAAGAAGATGCTTGACAAAGCGGTAGCTGAGAGAATAATACATGACTACAAGGAC
ATTTTTAAGCAGGCAACAGAGGATCGTCTGACCAGTGCAAAGGAGCTCCCATATTTTGAG
GGTGATTTCTGGCCTAATGTTTTGGAGGAGAGCATTAAAGAGTTGGAACAGGAGGAGGAA
GAACGGAAGAGAGAGGAAAACAACACCTCTAGTGAAAGCATTGAGGCTACTAATGGTGAC
AGCAAGAATGCCAAAAAAAAGAACAGCAAGAAGACTAGCAAGAACAAGGGCAGCTTGAGC
CGAGCCAATAAAAAGAAACCGGGCATGCCAAATGTCTCAAATGATCTATCCCAGAAACTC
TATGCTACGATGGAGAAACACAAAGAGGTTTTCTTTGTCATCCGTCTCATTGCTGGCCCT
TCTGTCAATTCCCTTCCACCCATTTTGGACCCTGACACCCTGATGGCCTGCGATCTGATG
GACGGACGAGATGCTTTCCTAACTCTTGCACGAGACAAGCACCTTGAATTCAGCTCGCTG
AGGCGGGCCAAATGGAGTTCAATGTGTATGCTAGTAGAACTGCACAATCAGAGCCAGGAC
CGCTTCGTCTACACGTGCAATGAATGCAAGCACCATGTTGAGACGCGCTTTCACTGCACT
GTTTGTGAGGATTATGATCTCTGCATAACTTGCTACAACACTAAGGGCCATGAGCACAAG
ATGGATAAACTTGGACTTGGTCTTGATGACGAGAGCAACAACCAAGCTGCAGCCTCCACT
CAGAACCCTGGCGACTCGCGTCGTCTAAGCATCCAACGCTGCATTCAGTCACTGGTGCAT
GCGTGCCAGTGTCGCAATGCTAATTGCTCTTTGCCATCTTGCCAGAAGATGAAGAGAGTA
GTGCAACATACCAAGGGCTGCAAACGGAAGACTAATGGTGGCTGTCCCATCTGCAAGCAA
CTAATTGCACTATGTTGCTATCATGCTAAGCACTGCCAGGAAAACAAGTGTCCTGTGCCC
TTCTGTCTCAACATCAAGCACAAGCTTCGTCAGCAGCAGCTGCAGCACCGGCTTCAACAA
GCGCAGATGCTGCGTAGACGTATGGCCACCATGCAGCGAGTAGGGCAGCCACCAGGA---
---GGTCTTCCATCCCCCGGCGCCACAGGTCCTAGCACACCTACTGGTACGCAACCTGCA
ACCCCTCAGACACCCACTCAGAACCTTACTTCTCTGCCCCAACCTTCACCACAGCAA---
GGACAACTATCACATCCACACAAT------CAATATGGTCCCCATTCCACAGGTCCTTCC
CCACAGTCACAGGGTAAGCCAAGCCTTGGTCCTGCAACTCCTCCTCAACTC---------
CAACCTTCAGGTCCTCCGCCTGCAGCTGTGGAGATAGCCATGAAGATCCAGCAAGTGGCA
GATGCACAGCGAAAGATGGCACAGGTTCAGATGCTACAAAGGCAGGCTGGCATGATGCCG
CACCATCAGCAGCCACAGGGA---CAGATGGGAGTAGCCCACGTAGGGCAACAAGGAATA
GCCTCGCAGGCACAAGCATCAGCTAACAGAGTGCAGATGGAGCAGGGAATTATGGGAGCT
GGGCCCATGCAGCAAGGCCAAATTCCACAACAGCAGCAACAGTGGCCAGGGCAGGTTATG
CCAGCCCAGCATAGGCCTGCCATGATGGCTCAAGTTGCAATGCAGCCCCCTCAGCAGCAG
CAGCAGCAACAACAAGCATCCCAAATGCTGAATCGAAACGCCTTGAGTGGCATAGCAGGG
GCAGCAGCTGGCAATCTGCCTCAGGGAGCCCTGCAGGATCTGTTGCAGACTCTGCGATCT
CCAAGCTCTCCTCTACAGCAGCAGCAAGTCCTTAATATTCTTCGGTCTAACCCACAACTA
ATGGCAGCATTTATCAAGCAGCGGGTTCACAAGTATAAAGGAGGTACAGGCCCTGCTTTA
CCACAGGGTGGGCCAGGA---CCTATGGGAGGC---------GTGTCCCAGCCTGGCATG
CACCTTGGACAGGGT------------GTTAACATGACTCAACTTCCGCAGCTCCAACAG
---CAACAGCGACCGATATTACAGCAGCAGCAGCAACAGCAACAACAGCAACAACAGCAG
CAAGGAATTCAGGGTCAGGGGCCAAACATG------GCCAACATGAATCCACAGTTTAGA
GATCTGGTCATGAGAAGACAACTACAGCAGCAGCAACAACAACAGCAGCAGCAACAGCAC
------------------------CAAATGAGTAATCATGCAGCATTCCAACAG------
---CAGAATTTTCCAGGCCAAGCTGCAGCTGCCTTGCAACAGAGGCTTGCACAGCAACAC
CAGCAGATGCAACAGCAGCAGAATGCAGCATCG------------CAG---GGTCTACAA
ACATCACAGGCATTATTGCAACAGGCCTTGCATCAACGTATGCTTCAGCAGCAAGGCACC
TCACCAGCACAGAACAATCCCATGAGCCCGCAG---------CAGCATCAGATGTCTCAA
TCGCCCCACTTGCAGGGCCAACAGCTC---------------AACCAGGTCTGTTCCCCA
CAG------CCCTCCCCGCGACCCCAGTCCCAGCCACCTCACTCAAGTCCATCCCCGCGC
CAGCAACCACACCCCTCGCCTCACCACATCTCTCCTCAAACAGGTTCTCCGCATTCAGGC
ATGGCTCCACCACAGCACAACTCTAAAGACCCAAGTGGATTTGGTGCA---GATCAGAAC
GCCATGCTGTCTCAACTCAGT------AACTTGGCAGGACTCCATGGACCTGGAGCTAAT
GATATG---CCGCCCCCTAGTGGCCAGGACCTTGCCATTAATATGAAT---AACCCTTTA
GACCTA---
>Carassius_auratus_2
ATGGCCGATAATGTGCTGGAATCCGGTCCGCCTTCAGCTAAGAGGCCTAAATTGTCTTCC
CCGGCTCTGTCGGTCTCCGCGAGCGATGGAAACGATTTTGGCTCTCTGTTTGACCTGGAG
CATGACCTCCCAGATGAGCTCATTAACTCCTCCGACCTGGGCCTTCCTAATGGGATGGAC
CCCAGCCAATTACACACCAGTCTGGGTAGCTCGGGCCAGGACACAGCAGCCAAACACAAG
CACCTGTCTGAGCTCCTCCGCCCTGGCGGCCCTCCATCCACCTCC---------------
---------------ACGGCTGTCGGCAACCCCGGTAATTCCTCCTTGGGGATGATGGGA
GGACTGAGTGGATCCCCG---GTT---------------------ACTCAGGGACTGGGT
GGCCCTCAA------CAGCAG---------------CAGCCTGGCATGATG---------
---CCACAGCCT------------------GGCATGGTGGCAGGACTGAACCGGGGCATG
ATGGGTGCCCAGAAAGGGAATGGACCGCAGAGCATGATGGGAGGGCAGATGATGAATGGT
GCA---------------------ACTAGAATGGCTTACGCCAATGCGGGCATGGTTGGT
AACGGGAGCGTGCTTTCCGATGCTCTGCAGCAAACAGGGCAGCAGACG---GCACAGGCA
GCAATGAGACCGCAACAACCAGGAGCAGTGAACAAGATGGGAATGATGGGTGCTCCAGGA
GCCTACGGGGGTTCGTATGGTCAGTGCGGAGGACAG---------------TCCCTTGGG
CCTCAGCTCCAAAACAAAGCGGGTCAACCCAACAGCATTAACCAGTTCAACATGGACAAG
AAACCCCAGCATGGGCAGAACATGGTCAGCATG---------CAGAGCTCTGGTGTGGTG
------------------------------------GCGGCGGCGCCCCCTGCAGCAGAC
CCCGAGAAGCATAAACTCATTCAGCAGCAGCTGGTGCTGTTACTTCATGCTCATAAGTGC
CATCGCAGAGAGCAGGCCAACGGAGAGGTCCGCCAGTGCAGCTTGCCCCACTGCAGAACC
ATGAAGAACGTCCTTAATCACATGACACACTGTCAGGCCGGCAAATCCTGCCAGGTGGCT
CACTGCGCATCCTCCAGGCAGATCATCTCTCACTGGAAGAACTGCACGCGGCATGACTGT
CCCGTCTGTCTGCCGCTTAAAAACGCCGGAGACAAAAGAAACCAGCAGTCTCTGCTGGGA
GGTGCTGGGATGGGCATGAGTGGTCCGTTAGGTGGGTTACCCGGTGGTCAGCCTTCAGCC
CCAAACTTAAACCCACCCAGTCAGATTGACCCAAGCTCCATTGAAAGGGCGTACGCTGCC
CTTGGACTCACCTACCAGGGCAACCAGGCATCCAGTCAAAATCAGCAGACCTCTGTAACA
---------------GCTCAACCCGGCATGAGGTCGCTCAACATTATAGGTGGGAACTCA
ATGGGAGTGAACGGTGGAGTCGGCGCTCCGATAACGAACCAGCATCCAGGAATGCTGCCT
GACGGCATGATGCACAGGAACGTGACGCCTCAGAGT---CTGATGAATGACGGCTCTGGT
GTTGGTAACATGGGTTCTGCAGTGACGGCCACACCTCCCTCTGCA---GGAATGAGGAAG
AACTGGCATGAAGACATCACACAGGACCTCCGCAATCACCTCGTACACAAACTTGTGCAG
GCTATCTTCCCCACTCCGGACCCTGCAGCACTGAAGGATCGGCGAATGGAAAACCTTGTA
GCTTACGCGCGCAAAGTGGAAGGTGACATGTACGAATCTGCAAACAGCAGGGCGGAGTAT
TACCACTTGTTGGCGGAGAAGATTTATAAGATTCAGAAGGAGCTGGAGGAGAAGAGGAGA
ACCAGACTACAGAAGCAGGGTATGATGCCAGCTCAGCCTGGCATGCCCAACAGTGCTCTA
CCTCAAGCACCAGGCATGAATCAG---------GCACAGCTGCCCAATGGTCCCAATACA
GATCCGTCCTTAGTTCAAGCTGCTGGACCCAATCAGATGGTTAACCGCATGCAGAATCCT
GCTGGTATGAATCAGTTTGCCCAGGTGGGTATG---CAACAGCCAATGGGACAAAGGGCA
ACGCCGCCCCTGCCTATGGGCGCAAACCACAATCAGATGGGT------------ATGCAT
GGAACACCTCGGATGACTCAACCCAACGTACCCCAA------TTACAAAACCAGTACATG
---CAGAACCAGTTTCCAGGCACAGGTGCCGGACTGGGCCAGGGAGCAGTCGGCCTGAAC
CAACCTGCGGGTCAGGGAGCCATGGCACAGAATCAGATGCCCACTCCACCATCGCTGGCA
GTCCATAGTCCAGTAGCTCAAACCCAGGCTGCA---CAGGGGCCGCAGCCCGGATTGCAC
ACACACTGT---------------CCTCCCTTACGCCAAAACTCCCCTTCTCCTGCACGC
AGCCTCACCCCTACCCCTCATCAAACGCCCCCGCAGATGCCGGGTAACCAGACCCCCCAG
---CCC---CACACCCCCACTTCTTTGACCACTATGACCCCACCCACAAAGCCGCTG---
------------------------------------------------------------
CCCCCGATGGCACAGGGGGTGGGCTCAGAAAAAGCCAGTCAGCTACAGCAGCAGTCGCAT
GGGGGTGGAGTTGCTGAAGGCCCCCAAACAGGGCTAGCGTCTTCTGTGCCTTCCCAGAAT
GCACATGGGCTTTGTGCACACCCACGCACTCCGCTCTCTCAGAAGTCATCTCTGACGGCC
GACGGTCAGGCCTCAACTCCTGCTTCGGACAGCAGTGCTGACCCTAGCTCACAGTTAACA
TCATCCGAG---CCCACCGCCCCACTCGACCCCAAAACTGAGGTCAAACAGCAGGAAGAA
GAGGAT---GACAATGAGACCGAGGATAAGGCCTCAGGGAAACAGACTGAGATAAAGATT
GAGGAGAAACCAGAGATTAAGAAGGAGGAGCCCGCAGACGATGATTGTAAGACAGAGCCA
ATGGAAACATCATCGACAGGCGAGGACAAGAAGCCGGAAGTCAAAACTGAACCCAAAGAG
GAAGAG------------GTTGCAGGGACGAACAGCTCTCCCACAAACACACAAAGCAAG
AAGAAAGTATTTAAACCCGACGAGCTCCGCCAGGCTTTAATGCCCACTCTGGAAGCTCTG
TACAGACAGGACCCAGAGTCGCTGCCCTTCCGGCAGCCGGTGGACCCCCAGTTACTGGGA
ATACCCGACTACTTTGACATTGTGAAAAACCCGATGGACTTGTCCACTATCAAGCGTAAG
CTGGACACGGGTCAGTACCAGGAGCCCTGGCAGTACGTGGACGACATGTGGCTGATGTTC
AATAACGCCTGGCTGTATAACAGGAAGACGTCACGGGTGTATAAATACTGCTCCAAACTG
GCTGAGGTTTTTGAACAGGAAATAGACCCCGTTATGCAGGAGTTGGGCTACTGCTGTGGA
AGGAAGTTGGAGTTTTCTCCTCAAACTCTGTGCTGCTATGGCAAACAGCTGTGTACCATC
CCTCGAGACGCTGCATACTTCAGTTACCAGAACAGGTACCACTTCTGTGAGAAGTGTTTC
AACGAAATCCAGGGGGAGAATGTATCTCTGGGGGACGATCCAACCCAGCCTCAAACGTCC
ATCAATAAAGATCAGTTTCAAAGGAAAAAGAATGACACCCTCGACCCTGAGCTACTGTTG
GAATGTGCCGACTGTGGTCGAAAAATGCATCAGATATGCGCTCTGCACAATGAGACGATT
TGGCCGTCGGGGTTTGTTTGTGACGGCTGTCTGAAAAAAGCCAATGCAACAAGGAAGGAG
AATAAATACACTGCAAAGAGACTTCCTCAGACAAAGCTTGGTAGCTTCCTGGAGACACGA
GTGAACGAGTACCTAAAGCGCCAGAATCATCCAGAAAGCGGGGATGTCACCATTCGTGTG
GTTCACGTGTCTGATAAAGTGGTGGAAGTCAAACCTGGCATGAAGTCCAGGTTTGTTGAT
AGCGGTGAAATGTCAGAGTCATTCCCGTACAGGACAAAAGCTCTGTTTGCGTTTGAAGAT
ATTGATGGGACAGATGTCTGCTTCTTTGGAATGCATGTGCAAGAATATGGCTCCGACTGC
CCTCCTCCCAATCAAAGACGCGTGTACATCTCCTACCTTGACAGCGTGCACTTTTTCCAA
CCCCGTCACCTGAGAACTGGAGTCTATCATGAGATCCTGATTGGATACATGGAATATGCT
AAAAAAATGGGGTTTGTCACTGGCCATATCTGGGCTTGTCCACCGAGCGAAGGCGATGAC
TATATCTTCCATTGCCACCCATCGGATCAGAAGATTCCCAAACCAAAACGCTTACAAGAA
TGGTACAAGAAGATGCTTGACAAAGCAGTAGCTGAAAGAATTGTACATGACTACAAGGAC
ATTTTTAAGCAGGCAACAGAGGATCGTCTGACCAGTGCGAAGGAGCTCCCATATTTTGAG
GGTGATTTTTGGCCTAATGTGTTGGAAGAGAGCATTAAAGAGCTGGAACAGGAGGAGGAA
GAACGGAAGCGAGAGGAAAACAACACCTCTAGTGAAAGCATTGATGCTACCAGTGGTGAC
AGCAAGAATGCCAAAAAAAAGAACAGCAAGAAGACTAGCAAGAACAAGAGCAGCTTGAGC
CGGGCCAATAAAAAGAAACCGGGAATGCCAAATGTCTCCAATGATCTATCCCAGAAGCTC
TATGCTTCAATGGAGAAACACAAAGAGGTTTTCTTTGTTATCCGTCTCATCGCTGGCCCT
TCTGCCAATTCCCTTCCACCCATTTTGGACGCTGACCCCCTGATGGCCTGCGATCTGATG
GACGGACGAGATGCTTTCCTAACGCTTGCACGAGACAAGCACCTTGAATTCAGCTCGCTG
AGGCGTGCCAAATGGAGCTCCATGTGTATGCTTGTAGAACTGCACAACCAGAGCCAGGAC
CGCTTTGTCTACACGTGCAATGAATGCAAGCACCACGTTGAGACACGCTTTCACTGCACT
GTTTGTGAGGATTATGATCTTTGCATCACTTGCTACAACATTAAGGGCCATGAGCACAAG
ATGGAGAAACTTGGACTGGGTCTTGATGACGAGAGCAACAACCAGTCTGCAGCCTCCACT
CAGAACCCTGGTGACTCGCGTCGTCTCAGCATCCAACGCTGCATCCAGTCACTGGTGCAT
GCATGCCAGTGCCGTAATGCTAATTGCTCTTTGCCATCTTGCCAGAAGATGAAGAGAGTA
GTGCAACACACCAAGGGCTGCAAACGCAAAACCAATGGTGGCTGTCCCATCTGCAAGCAA
CTCATTGCGCTTTGTTGCTATCATGCCAAGCACTGCCAGGAAAACAAGTGTCCTGTGCCC
TTCTGTCTCAACATCAAGCACAAGCTTCGTCAACAGCAGCTGCAACACAGGCTTCAACAA
GCGCAAATGCTGCGTAGACGTATGGCCACCATGCAGCGAGCAGGCCAGCCACCAGGA---
---GGTCCTCCATCACCCTGCGCCACAGGTCCTAGCACACCTACGGGTACTCAACCTGCA
ACGCCTCAGACACCCACACAGAACCTTGCATCTCTGCCCCAGCCCTCACCGCAACAA---
GGACAACTTCCACATCCACACAAT------CAGTATGGTCCCCATTCCACTGGTCTCTCC
CCACAGTCGCAGGGTAAGCCAGGCCTTGGTCCCGCAACTCCTCCGCAGCTC---------
CAACCTTCAGGTCCTCCCGCTGCAGCTGTGGAGATAGCCATGAAGATCCAGCAAGTGGCT
GATGCACAGCGAAAGATGGCACAGGTTCAGATGCTACAACGGCAGGCTGGCATGATGCCG
CATCATCAGCAGCCACAGGGA---CAGATGGGAGTATCCCATGTAGGGCAACCAGGAATA
GCCTCGCAGGCACAAACATCAGTGAACAGAGTGCAGATGGAACAGGGAATGATGGGAGTT
GGGCCCATG---CAAGGCCAGATGCAACAACAGCAGCAACAGTGGCAAGGACAGGGTATG
CCAACCCAGCAGAGACCTGGCATGATGGCTCAAGTTGCAATGCAGCCCCCTCAGCAGCAA
CAACCACAACAACAGGCACCCCAAATGCCGAATCGAAATGCATTGAGTGGTGTAGTAGGG
GCAGCAGCTGGCAATCTGCCTCAGGGAGCCCTGCAGGATCTTTTGCAGACCCTACGATCT
CCAAGTTCTCCTCTACAGCAGCAGCAAGTCCTCAACATTCTTCGATCTAACCCACAACTA
ATGGCAGCATTTATCAAGCAGCGGGTTCACAAGTATAAAGGAGGCACAGGCCCTGCTGTA
CCACAGGGTGGGCCAGGA---CCAATGGGAGGC---------GTGCCTCAGCCTGGCATG
CACCTTGGACAGGGT------------GTTAACATGACTCAACTTTCTCAACTC------
---CAACAACGGCCGCTACTG---CAACAGCAACAACAACAGCAGCAGCAGCAACAACAG
CAAGGAATTCAGGGTCAGGGGCCAAACATG------ACCAACATGAATCCACAGTTCAGA
GAACTGGTCATGAGAAGGCAACTCCAGCAGCAGCAACAACAACAACAGCAGCAGCAGCAA
------------------------CAAATGAGTAATCACGCAGCATTCCAACAG------
---CAGAGTTTTTCGGGTCAAGCTGCAGCTGTCTTGCAACAGAGGCTTGCACAGCAACAC
CAT------CAACAGCAGCAGAAGGCAGCATCA------------CAG---AGTCTACAG
ACATCACAGACATTATTACAACAGGCTTTACATCAGCGTCTGCTTCAGCAGCAAGGCACC
TCGCCGGCACAGAACAACCCCATGAGCCCACAGCAG------CAGCATCAGATGTCTCAG
TCACCCCACTTGCAGGGCCAACAACTCCCATCCTCGCTCAGCAACCAAGTCTGTTCGCCT
CAG------CCCTCCCCACGACCCCAGTCCCAACCACCTCACTCAAGTCCGTCCCCACGC
CTGCAACCGCAACCCTCGCCCCACCACATCTCACCTCAAACGGGTTCTCCGCATTCAGGC
ATGGCTCCTCCACAGCACAACTTTAAGGACCCAAGTGGATTTAGTGCA---GATCAGAAC
GCCATGCTTTCTCAGCTCAGT------GGCTTGGCAGGACTCCACGGACCTGGAGCTAAT
GATATG---CTGCCCCCTAGTGGCCAGGATCTTGGTATTAACATGAAA------ACCCTT
---------
>Carassius_auratus_1
ATGGCCGAGAACGTTCTGGATTCTGGCCCGCCTTCAGCGAAGAGGCCTAAACTGTCTTCC
CCGGGTCTCTCTGCCTCAGTCAGCGATGGAAACGATTTTTGCTCGCTTTTTGACCTGGAG
CATGACCTTCCAGATGAGCTGATCAGTTCCTCTGAGCTGAGCCTAGCAAATGGAGGGGAC
CTCGGCCAGTTGCATGGCAATTTGGGTTCCAGTGGCCAGGATGCAGCGGCCAAACACAAG
CAGCTCTCTGAACTCCTCCGGCATGGATCCGCATCTGCAGCACAG---------------
---------CAGCAGAGTGCGATGGGAAGCCCACCAGGAGCCTCGATGGGGCTTTTCGGG
AATATGAAGGCTTCACCA---GGT---------------------ACTCAGGGCATGGGC
CCGCAAGGA---CAGCAACGTCTTTCCCCG---CAACAGGCCACGCTTATG---------
---CAACAGCAGCAAATG---------GCAGGGATGGTGGGCAACATGAACAGGAATATG
CTCGGACATCAGAAAGGCAACGGTCAGCAAAACATGCTGGGAGCGCAGATGATGAACGGA
TCG---------------------CCCAGGATGGGACATCACAACCCAGGCATGGGCAGC
AGTAGTAACCTGTTAGCAGAGGCTCTTCAACAG---------------GGAGGTCAGGGT
GGACTGAGGGCACAGCAGCCTGGAGCAATGAACAAGATGGGGATGAATGCAGGTTCAGGC
CCCTATGGTGGCCCGTATGGTCAGTCTGCCAGTCAGGGTCTGGGTGTTGCAGGGCTGGCC
CCTCAGCTCCAGAACAAACCAGGTCTCCCCAACAGTGCGGCCCAGTTTAACCTCGACAAG
AAG------CCTGTGCAGGGCATGCCTGGCATGGCTTCCCAGCCTTCCCCAGTGAGTGCT
GTGGCCGGCATGGTGCCTAACGCCCAAGGAACTCTCGGAGGAGTTCCTCCAGCTGCGGAC
CTGGAAAAGCGCAAACTCATACAGCAGCAGCTGGTGCTTTTGCTCCATGCCCACAAGTGC
CAGCGGAGGGAGCAGGCCAACGGGGAAGTAAGGCAGTGTAGCCTGCCCCACTGTCGCACC
ATGAAGAACGTCCTCAACCACATGACGCACTGCCAGGCTGGCAAATCGTGCCAAGTGGCG
CACTGTGCCTCATCCAGACAGATAATCTCTCACTGGAAGAACTGCACGCGGCATGACTGT
CCAGTCTGCCTCCCGCTGAAAAACGCAGGAGACAAGAGGAATCAGCAGTCTCTTCTAAGC
TCCGGTGGTGTGGGGTTAAGTTCTTCTATGGGTAATGCAACTGGTGGTCCACCCAGTGCC
CCCCATCTCAGTACCCCGGGCCAGATAGACCCCAGTTCCATTGAGAGGGCATACGCAGCC
CTAGGCCTCACATACCAGGGAAACCAGGCTCCCCCTCAGCCTGTCCCGCAAACA------
---------------------------CAACGGGCAATGAACACAATGGGAGCAAATCCC
ATGGGAGTAAACGGAGCAGTGGGTGGTCAGTCTCAGAATCAGCAATCGAACCTTCTCCAG
GAAACCATGTTGCATCTGAATATGACTTCGCAGAGT---CTGATGAATGACAACGCT---
GTGGGTGGTGTGGGGTCGATGCCTCTGGCCAACCCAGCTGCCAGTGGTGGCATGAGGAAG
AACTGGCATGAGGACATCACCCAGGATCTACGCAACCACCTGGTGCACAAACTAGTCCAG
GCCATTTTTCCCACTCCAGATCCTGCTGCACTGAAGGACCAGCGGATGGAGAATCTAGTG
GCCTATGCGCGTAAAGTTGAAGGGGATATGTATGATTCCGCTAACAGCAGGGCCGAGTAT
TATCACCTGCTGGCGGAGAAGATTTATAAAATCCAGAAGGAACTGGAAGAGAAGCGAAGG
ACACGGTTACAGAAGCAGGGCATGATGCCTACACAGCCTGGTATGTCCCCCACTGGGCTG
CAGCAAGGGCCCGGGATTGGTCAGTCACCCACTGGACTGCCTTCTAATGGCCCTCTCTCG
GATCCTTCAGTGGTGCGGCCTATTGGTCAAAACCAGATGTTAAACAGGATGCAGAATGCT
ACTGGCATGAACCCATTTGGGCATATGGGAATG------CAGTCCATGAGCCAGAGATCT
ACACCACCTCTTCCAAACAGCACACCTCTTAACCAGGGAAGC------------ATG---
GGGAGTGTGAGGATGCCTCAACCGAATGTTGCGCAG------ATGCAAAATCAGTACATG
CAAACTGGACCATTTCAAGGTTCAAATCCTGTTCTTGGGGCTGGATCTGTTGATATGGCA
CACCCAGGAAATATCAGCCCTGTCACTCAGGAGCAAATGCCTACTTTATCATCTTTACCA
ATGGGCAGTCCTTTAGCCCAGCCGGGGTCTGTTGGACTGGGTACGCAGTCAATCAACCTC
CCCCAATGC---------------TCACCCTTCCACCGGAATTCTCCTTCCCCAGCTCAT
AGCCGCACACCCACACCCACACCCACA------------CCGGGCTCCCAGACACCCCAG
---CCT---CACACACCCAACCTACCCCAGTTAGCCACGAGCGGCAGTCAGCAGCAG---
------------------------------------------------------------
------TTACCTCTGTCTGCCAGCTCTGACAATGCCATGCAGCCTCAGCAGCAGTCATTA
GGAGGGACTCCTCCTCCTGTGTCTCATAGTGGCCTC---------------------TCT
ACGCCAAATGCCAGCCAGCATCCCCGCACTCCATTGTCTCATAAGGGTTCTGTACCAGTA
GACGACCAGGCAGCTACCCCTGCCTCCGTCAGCAGTGCAGACACATCGTTTCAGCAGGGT
CCTTCAGAC---TCCACAGACACCCTTGAGCCTAAGATGGAGGTCAAGCAGAAAGTAGAA
GAGGATGAGGAAGAAGGCATGGCCGGAGGTAAAACTGGAAAACAAGAAGATATTAAATCT
GAGGAAAAGCCTGAGATAAAGAAAGAGGAGCCG---GGTGAT---------GGTGTGCCA
ATGGAGACTAATGCAACTGGGTTGGACAAAAAGCCAGAGATAAAGACTGAGCCTAAA---
GAAGAGGAGGGTTTAGGGTCTACCGCAAACCACAGTTCACCTTCTGGAGTCCCTAACAAA
AAGAAAATTTTTAAGCCAGAGGAGCTGAGGCAGGCCCTGATGCCCACACTGGAGTCTCTT
TACCGCCAAGACCCTGAGTCTCTGCCTTTCCGCCAGCCTGTGAACCCTTCACTTCTTGGA
ATACCAGACTATTTTGACATCGTGAAGAATCCCATGGACTTGTCTACTATCAAACGGAAG
CTCGACACGGGCCAGTACCAAGAACCATGGCAGTATGTGGATGACATCTGGCTCATGTTC
AACAACGCCTGGCTGTACAACCGCAAGACATCACGTGTCTACAAGTGCTGCTCCAAGCTG
GCGGAGGTGTTTGAGCAGGAGATCGACCCGGTCATGCAGAGCCTTGGCTACTGTTGTGGG
AGGAAGTATGAGTTTTCTCCCCAAACGCTGTGCTGCTATGGGAAGCAGCTATGCACTATA
CCACGAGATGCTGCTTACTTTAGTTATCAGAACAGGTATCACTTCTGTGAAAAGTGTTTC
AATGAGATCCAGGGAGAGAGCGTGTCTTTGGGAGATGACCCATCCCAACCTCAAACATCG
ATCAACAAGGATCAGTTTGAAAAGAAGAAAAACGACATGCTCGACCCTGAGCTATTTGTG
GAATGTATGGATTGTGGTCGTAAGATGCATCAGATCTGTGTTTTGCACCATGACACTATT
TGGCCATCAGGCTTTGTGTGTGAAGGCTGTTTGAAGAAGTCCAACAAGACCCGTAAAGAA
AATAAATATGCTTCAAAAAGGCTTCCACATACCAAACTAAGCATCTACTTGGAAACGCGG
GTTAATGACTTTCTGAAGCGACATAATCACCCAGAATCTGGTGAAGTCACTATTCGTGTT
GTTCATGTCTCAGACAAAGTGGTGGAAGTCAAACCAGGCATGAAATCTAGGTTTGTGGAT
AGTGGAGAGATGGCAGAGTCTTTCCCTTACCGAACGAAAGCTTTATTTGCATTTGAGGAG
GTTGATGGTGTCGATGTCTGTTTTTTTGGTATGCACGTGCAAGAGTATGGCTCAGATTGT
CCACCCCCTAATCAAAGACGGGTTTACATATCCTACCTGGACAGTGTCCACTTCTTTCAG
CCACGCAGTCTGAGAACAAGTGTGTACCATGAGATTATTTTAGGATATCTGGACTATGCC
AAAAAACAAGGTTTTACCACAGGTCACATCTGGGCCTGCCCTCCTAGTGAAGGAGATGAT
TACATCTTCCACTGTCACCCTCCAGACCAGAAGATACCCAAGCCGAAGCGGCTGCAGGAG
TGGTATAAGAAGATGCTAGATAGAGCTGTAGCAGAGCGCATTGTCCATGACTACAAGGAC
ATCTTCAAACAGGCAACAGAGGATCGTCTCACTAGCGCCAAAGAACTGCCATATTTTGAG
GGTGATTTCTGGCCCAATGTGCTTGAAGAGAGCATCAAAGAGCTAGAGCAAGAAGAGGAG
GAAAGGAAGAGGGAGGAGAACAGCACATCCAATGAGATTGTTGATACAATAAAAGGTGAC
AGCAAAAATGCCAAGAAAAAGAACAACAAGAAGACAAGCAAGAACAAGAGCAGTTTAAGT
CGAGCCAACAAAAAGAAGCCTGGGATGCCAAATGTGGCCAATGACCTTTCACAGAAACTC
TATGCCACAATGGAAAAGCACAAAGAGGTGTTCTTTGTTATCCGACTGATTGCGGCTCCC
AATTCCAATTCTCTCCTGCCCATTGTTGACCTGGATCCTTTGATGGCATGTGATTTGATG
GATGGTCGTGATGCCTTCTTAACACTTGCACGGGATAAGCACCTGGAATTTTCTTCTATG
CGGCGCTCCAAATGGAGCACCATGTGCATGCTGGTGGAACTGCACAATCAGAGCCAGGAC
CGCTTTGTCTATACCTGCAATGAGTGCAAGCACCATGTTGAAACTCGCTTCCATTGCACT
GTTTGTGAGGACTATGATCTCTGCATCACTTGTTACAATACAAAAGGTCACGAGCACAAG
ATGGAAAAACTGGGCTTGGGGTTGGATGATGAAAGCAACAACCAAACTCCTTCCTCAACA
CAGAATCCTGGAGACTCACGGCGTCTCAGTATTCAGAGGTGCATCCAGTCTTTGGTGCAT
GCCTGCCAGTGCCGCAATGCCAACTGCTCACTTTCATCTTGCCAGAAAATGAAACGTGTA
ATTCAACATACCAAAGGCTGCAAGCGTAAGACCAATGGTGGTTGTCCTATCTGCAAGCAG
CTCATCGCACTCTGTTGTTACCATGCAAAACACTGCCAAGAGAACAAGTGCCCTGTGCCA
TTCTGCCTCAACATCAAGCAGAAACTGCGGCAACAACAGCTCCAGCACAGGCTACAGCAG
GCCCAGATGGTGCGTAGAAGAATGGCCAGCATGCAAAGGACAGGCCAGCAGCTTGGCAAT
GGTGGGTTGCCATCTCCTGGAAATACTGGTCCAAGCACACCAACAAGCACTCAGCCGCCT
ACCCCACAAACGCCCACTCAGTACCAGACTCCAGTAACTCAACCTTCCCCACAGCAGCAA
CAGCATCTTCAGCATGCCAACAACCTTCCTCCATATGTGCAAAGACCTCCAGGCTCCTCT
CCACAATCAATGGGAAAGCCAGGCATGGTGCCAGGCAGCTTCCCTCAACAGCAACAG---
CAGCTACCTGGCCCCCCACCTGCTGCTGTAGAAATTGCCTTGAAGATTCAACGAGTCGCA
GAGACTCAACGGCAAATGGCTCAGCAAAAGATCCTGCAAAGAAACCAGGGAATGATGCCT
CTTCATCAGGGTCCCCAAACTCAACAGATGGGCATGAACCTTGTTGGGCCTCAGGGAATG
CCACCCCAGACACAAGCAGCTGTGGCCCAAACTCACATGGATCAGGGAATGATTACAGCA
GGC---ATGCAGCAGGCTCAGCTCCCTCAACCACAGCAGCAGTGGACTGGTCCTGGCATG
CCTCCTCAGCAGAGACCTGGGGTAATGAACCAACAAGGAATGGTTGCACCTCAACAACAA
CAGCAGCAGACAGGTCAACAGCAGCAGCAAGGGCATTCTGGTGTAGGAGGGGCTGCAGGT
GCTGGCCCTGGAAATCAATCTCAGGCTGCCATACAGGACCTCCTAAGAACCTTAAGGTTA
CCTAGCTCTCCCCATCAACAACAGCAAGTGCTGAATATACTACGTTCAAACCCTCAGCTC
ATGGCCACCTTTATCAGGCAACGCGTTCCTAGGTACCTTGGTCGAGGC---CCTGGAACA
GGAGGTGTGGGACCTGGT---------GGAGGTCCAGGAATCACAGTTCAAGGAGGTATG
CATATGGCACAAGGA------------ACTAGCATG---------AATCAACTT------
---CAGCAGCGGTCTATGATGGGTCAACAGCAACAACAACAACAACAACAGCAGCAGCAA
AGTGTTATACCCAATCAGGGTGCCAACATA------TCTAACATCTCCCCCCAGTTCAGA
GAAATAATG---AGGCAGCATTTGCTG------CAACAGCAGCAACAGCAGCAGCAGCAA
------------------------CATATGGAAAATAATGCTCAGTTCCAACAT---CAA
CCACAAAGCTACTCTGGGCAGGTTGCAGCAGCTCTGCAACAAAGGTTGCAGCAGCAACAA
CAACAACAGCAGCAAAGTGCTATGGCAGGACTC------CAGCACCAA---ATAAGTTCA
CAACCTCAAGCCATGCGTCAGCAAGCTTTGCAGCAACGGCTTCTCCAACAGTCAGCAGGA
TCTCCTGCTCAA---AATCCCATGAGTCCACAGCAGCCC---CAGCAACAGATGTCCCAG
TCTCCCCATTTGCAGGGCCAGCAGTTGCCTAATTCTCTAAGCAACCAAGTCCGCTCACCA
CAG------CCCTCGCCAAGGCCCAATTCCCAGCCACCAAACTCTAGTCCATCACCCCGC
TTGCAGCAGCACCCTTCACCCCATCACAACTCGTCCCAGACAGGATCCCCTCACGGTGGC
ATGGTTGCTCAACAGGCTAATGCGATGGACCAGGGCCCATTTGGAGGA---GACCAAAAT
GCCATGCTTTCACAGCTCGCT------GGGATGGGAGCCTTGCATGGGCAAGGAACAAAT
GATATG---TTGACA---AATAACCAAGAT------------ATGAATCAC---TCGTTA
GGTTTGATG
>Microcebus_murinus_0
ATGGCCGAGAATGTGGTGGAACCGGGGCCGCCTTCAGCCAAGCGGCCTAAACTCTCGTCT
CCGGCCCTCTCGGCGTCGGCCAGTGATGGCACAGATTTTGGCTCTCTATTTGACTTGGAG
CATGATTTACCAGATGAATTGATCAACTCTACAGAATTGGGACTAACCAATGGTGGTGAT
ATTAATCAGCTTCAAACAAGTCTT---GGCATAGTACAAGATGCAGCCTCTAAACATAAA
CAGCTGTCAGAATTGCTACGGTCTGGTAGTTCCCCTAACCTCAATATGGGGGTTGGGGGT
CCAGGTCAAGTAATGGCCAGCCAGGCCCAACAGAACAGTCCTGGATTAGGTTTGATAAAT
AGCATGGTCAAAAGCCCAATGGCACAGGCAGGCTTGACTTCTCCCAACATGGGAATGGGC
ACTAGTGGACCAAATCAAGGTCCCACG---CAGTCCTCAACAGGTATGATGAACAGTCCA
GTAAATCAGCCTGCCATGGCAATGAACACAGGAATGAATGTTGGCATGAATCCAGGAATG
TTGGCTGCA------GGCAATGGA---CAAGGGATAATGCCTAATCAAGTCATGAACGGT
TCGATTGGAGCAGGCCGGGGGCGACCGAATATGCAGTACCCAAATCCAGGCATGGGAAAT
GCTGGCAACTTAATGACTGAGCCACTGCAGCAGGGCTCTCCCCAGATGGGAGGACAAACG
GGCTTACGAGGCCCCCAGCCT---------CTTAAGATGGGAATGATGAACAACCCCAGC
CCTTATGGTTCCCCGTACACCCAGAATTCCGGACAGCAGATTGGAGCTAGTGGCCTTGGT
CTCCAGATTCAGACAAAGACTGTATTACCAAATAGCTTATCTCCATTTGCAATGGACAAA
AAGGCAGTTTCTGGTGGAGGAATGCCCAACATGGGCCAGCAACCGGCCCCGCAGGTCCAG
CAGCCAGGCCTGGTGACTCCAGTTGCCCAAGGGATGGGTTCTGGAGCACACACAGCTGAT
CCAGAGAAGCGAAAACTCATTCAGCAGCAGCTTGTTCTCCTTTTGCATGCTCACAAATGC
CAGCGCCGGGAGCAAGCTAATGGGGAAGTGAGGCAGTGCAACCTTCCCCACTGTCGCACA
ATGAAGAATGTCCTAAACCACATGACACACTGCCAGTCAGGCAAGTCCTGCCAAGTGGCA
CACTGTGCGTCTTCTCGACAAATCATTTCCCACTGGAAGAACTGTACAAGGCACGATTGT
CCTGTGTGTCTCCCCCTCAAAAATGCTGGGGATAAGAGAAATCAACAGTCAATTTTGACT
GGAGCACCCGTTGGACTTGGAAATCCT---AGCTCTCTAGGAGTGGGTCAACAGTCTACC
CCCAGCCTAAGCACTGTTAGTCAGATTGACCCTAGCTCTATAGAGAGAGCCTATGCAGCT
CTTGGACTACCCTATCAAGTAAATCAGATGCCGACACAACCCCAGGTGCAAGCGAAGAAT
CAGCAGTCTGGGCAGTCTCCCCAAGGCATGCGGCCCATGAGCAACATGAGTGCTAGTCCT
ATGGGAGTAAATGGAGGTGTAGGTGTT------------CAAACGCCAAATCTTCTTTCT
GACTCAATGTTGCATTCAGCCATAAATAATCAAAACCCAATGATGAGTGAAAATGCTAGT
GTGGCCTCCCTGGGTCCTATGCCAACAGCAGCTCAACCATCCAGTACTGGAATTCGGAAA
CAATGGCATGAAGATATTACTCAGGATCTTCGAAATCATCTTGTTCACAAACTTGTTCAA
GCCATATTTCCTACTCCGGATCCTGCTGCTTTAAAAGACAGACGGATGGAAAACCTAGTT
GCATATGCTCGGAAAGTTGAAGGGGACATGTATGAATCTGCAAATAATCGAGCGGAATAC
TACCACCTTCTAGCTGAGAAGATCTACAAGATTCAGAAAGAACTAGAAGAAAAACGAAGG
ACTAGATTACAGAAACAGAATATGCTACCGAATGCTACTGGCATGGTACCAGTTTCCATG
AATCCAGGTCCTAACATGGGACAGCCACAATCAGGAATGACTTCTAATGGTCCTCTGCCT
GACCCAACAATGATCCGTGGCAGTGTGCCAAACCAGATGATGCCTCGGATAACTCCACAA
CCTGGTTTAAATCAATTCGGCCAGATGAATATGGCCCAGCCTCCTCTTGGACCCCGGCAA
ACTTCTCCTCTTCAGCACCATGGACAGTTGGCTCAGCCTGGAGCTCTCAATCCTATGAGC
TATGGGCCTCGTATGCAG---------------CAGCCTCCCAACCAGAGCCAGTTCCTT
CCCCAGGCTCAGTTCTCA------TCACAGGGAATGAATGTAACAAATATGCCTTTGGCT
CCATCCAGTGGGCAAGTTCCAGTGTCTCAAGCACAAATGTCCAGT---TCTTCCTGCCCA
GTGAACTCTCCTATAATGCCTCCAGGGTCTCAAGGG------------------AGCCAC
ATTCACTGCCCGCCTCTCCCTCAACCAGCTCTGCATCAGAATTCACCGTCTCCTGTGCCC
AGTCGTACCCCTACCCCTCACCACACTCCCCCAAGCATAGGGTCTCAGCAGCCACCAGCA
GCCCCTGTT------CCTACACCTCCA---GCCATGCCTCCAGGGCCACAGTCCCAGGCT
CTTCATCCTCCTCCAAGGCAGCCCACACCACCAACAACACAACTTCCCCCCCAAGTGCAG
CCTTCCCTTCCTACTGCTCCTTCAGCTGAC---------CAGCCTCAGCAGCAGCCTCGC
TCC---------------------CAGCAGAGTACAACAGCCTCTGTGCCTACCCCAACA
GCACCGCTGCTGCCTCCGCAGCCTGCAACTCCACTTTCCCAG---CCAGCTGTGAGCATT
GAAGGACAGGTATCAAATCCTCCATCAACTAGTAGCACAGAAGTGAATTCTCAGACCATT
CCTGAGAAGCAG------CCTTCACAGGAAGTGAAAATGGAGGCTAAAATGGAAGTGGAT
CAGCCAGAA---------------------------------CCAGCAGATAATCAGCCA
GAAGATATTGCAGAGACAAAA---------------GCAGAAGACTGCAAAGTAGAAGCT
ACAGAA------------ACAGACGAGAGAGGCACTGAGTTAAAAACTGAAATTAAAGAG
GAGGAAGATCAGCCAAGTACTTCAGCTACCCAGTCATCTCCAGCTCCAGGACAGTCAAAG
AAAAAGATTTTCAAACCAGAAGAATTACGACAGGCACTGATGCCAACATTGGAGGCACTT
TATCGCCAGGATCCGGAATCCCTTCCCTTTCGTCAACCTGTGGACCCTCAACTTCTAGGA
ATCCCTGATTATTTTGATATTGTGAAGAGCCCCATGGATCTTTCTACCATCAAGAGGAAG
TTAGACACTGGACAGTATCAGGAGCCTTGGCAATATGTGGATGACATTTGGCTTATGTTC
AACAATGCTTGGTTATATAATCGGAAAACATCACGGGTATACAAATACTGCTCCAAACTT
TCTGAGGTCTTTGAACAAGAAATTGATCCAGTCATGCAAAGTCTTGGATATTGTTGTGGC
AGAAAGTTGGAGTTCTCTCCACAGACACTGTGTTGCTATGGCAAACAACTGTGCACAATC
CCTCGTGATGCCACTTATTACAGTTACCAGAACAGGTATCATTTCTGTGAGAAGTGTTTC
AATGAAATCCAAGGGGAGAGCGTTTCTTTGGGGGATGACCCTTCCCAGCCTCAAACTACC
ATAAATAAAGAACAATTTTCCAAGAGAAAAAATGACACACTGGATCCTGAACTGTTTGTT
GAATGTACAGAGTGTGGAAGAAAGATGCATCAGATATGTGTTCTTCATCATGAGATCATC
TGGCCACTTGGATTTGTTTGTGATGGCTGTTTAAAGAAAACTGCACGAACTAGGAAAGAA
AATAAGTTTTCTGCTAAAAGGTTGCCATCTACCAGGCTCGGCACCTTTCTGGAGAATCGT
GTAAATGACTTTCTGAGGCGACAAAATCACCCTGAGTCAGGAGAAGTCACTGTTAGGGTA
GTTCATGCTTCTGACAAAACTGTAGAAGTCAAACCAGGCATGAAAGCAAGGTTTGTAGAC
AGTGGAGAGATGGCAGAATCCTTTCCATACCGAACAAAAGCCCTCTTTGCCTTTGAAGAG
ATTGATGGCGTTGACTTGTGCTTCTTTGGCATGCATGTTCAGGAGTACGGCTCTGACTGC
CCTCCACCCAACCAGAGGAGAGTATACATTTCTTACCTCGATAGTGTTCATTTCTTCCGT
CCTAAATGCTTGAGGACTGCGGTCTATCATGAAATTCTAATTGGATATTTAGAATATGTC
AAGAAATTAGGATACACAACAGGGCATATTTGGGCATGTCCACCAAGTGAGGGAGATGAC
TATATCTTCCACTGCCATCCTCCTGACCAGAAGATTCCAAAGCCCAAGCGACTGCAGGAG
TGGTACAAAAAGATGCTTGACAAGGCTGTGTCAGAGCGCATTGTCCACGACTATAAGGAT
ATTTTTAAACAAGCTACTGAAGATCGATTAACAAGTGCAAAGGAATTGCCTTACTTTGAG
GGTGATTTCTGGCCAAATGTTTTGGAAGAAAGCATTAAAGAACTGGAACAGGAGGAGGAG
GAGCGTAAGCGAGAGGAAAAT---ACCAGCAACGAAAGCACTGATGTGACAAAGGGAGAC
AGCAAGAATGCTAAAAAGAAGAATAATAAGAAAACCAGCAAAAACAAGAGCAGCCTGAGT
AGGGGCAACAAGAAGAAGCCTGGCATGCCCAATGTATCCAATGACCTCTCACAGAAACTG
TATGCCACCATGGAGAAACATAAAGAGGTCTTCTTTGTGATCCGCCTCATTGCTGGTCCT
GCCGCCAACTCCCTGCCTCCCATCATTGATCCTGACCCTCTTATCCCCTGTGATCTGATG
GATGGTCGGGATGCATTTCTCACCCTCGCAAGGGACAAGCACCTGGAGTTCTCTTCACTC
CGAAGAGCCCAGTGGTCTACCATGTGCATGTTGGTAGAGCTGCACACACAGAGCCAGGAC
CGCTTTGTCTACACCTGCAATGAATGCAAGCACCACGTGGAGACACGCTGGCACTGCACT
GTCTGTGAGGATTATGATTTGTGTATTACTTGCTATAACACTAAAAACCATGACCACAAA
ATGGAGAAACTGGGTCTTGGCTTAGATGATGAGAGCAACAACCAGCAGGCTGCAGCCACG
CAGAGCCCTGGAGATTCTCGTCGCCTAAGCATCCAGCGCTGCATCCAGTCTCTGGTCCAT
GCCTGCCAGTGCCGGAATGCCAACTGCTCCCTGCCCTCCTGCCAGAAGATGAAGCGGGTT
GTGCAGCATACCAAGGGTTGCAAACGGAAAACCAATGGCGGGTGCCCCATCTGCAAGCAG
CTCATTGCCCTCTGCTGCTACCATGCCAAGCACTGCCAGGAGAATAAGTGCCCCGTGCCG
TTCTGCCTAAACATCAAGCAGAAGCTTCGACAGCAGCAACTGCAGCACCGGCTACAGCAG
GCCCAGATGCTCCGCAGGAGGATGGCCAGCATGCAGCGGACTGGTGTGGTAGGACAGCAA
CAGGGCCTACCCTCTCCCACTCCTGCCACGCCAACCACGCCAACTGGCCAACAGCCGACC
ACCCCTCAGACCCCCCAGCCCCAGCCCACC------------TCT------------CAG
CCTCAGCCCACTCCTCCCAACAGCATGCCACCCTACTTGCCCAGGACACAGGCTGCTGGC
CCTGTGTCCCAGGGTAAGGCAGCTGTGACTCCTCCAACCCCACCTCAGACTGCTCAGCCG
CCCCTTCCAGGGCCCCCACCTGCAGCAGTGGAAATGGCAATGCAGATTCAGAGGGCAGCG
GAGACACAGCGTCAGATGGCCCATGTGCAAATTTTTCAAAGGCCAATC------------
CAGCACCAGATGCCCCAGCTGACTCCCATG---------------TCCTCCATGGGTATG
AACCCACCTCCGATGGCCAGAGGTCCCAGTGGGCATCTGGAGCCAGGTATG---GGACCC
ACAGGGATGCAA------------------CAACAGCCACCCTGGGCCCAAGGAGGATTG
CCTCCCCAGCAACTACAGTCCGGGATGCCGAGGCCAGCCATGATGTCAGTGGCCCAGCAT
GGTCAGCCCTTGAACATGGCTCCACAACCAGGATTGGGCCAGGTA---GGTGTGAGCCCA
CTCAAACCAGGCACTGTGTCTCAACAAGCCTTACAAAACCTTTTGCGGACTCTCAGGTCT
CCCAGCTCTCCCTTACAGCAGCAACAGGTGCTTAGTATTCTTCACGCCAACCCCCAGCTG
TTGGCTGCATTCATCAAGCAGCGGGCTGCCAAGTATGCCAACTCG---AATCCACAACCC
CTCCCCGGGCAGCCTGGTGTGCCCCAGGGGCAGCCAGGGCTGCCGCCA---CCTACCATG
CCAGGCCAGCAGGGGGTCCACTCCAATCCAGCCATGCAGAACATGAACCCCATGCAGGCA
GGCGTGCAAAGGGCTGGCCTGCCCCAGCAGCAACCACAGCAGCAACTCCAGCCACCCATG
GGAGGGATGAGCCCCCAACCTCAGCAAATGAATCACAACACCATGCCTTCACAGTTTCGA
GACATCTTGAGACGACAACAGATGATG------------CAGCAGCAGCAGCAGCAGCAG
GGAGCAGGGCCAGGAATAGGCCCTGGAATGGCCAACCATAACCAGTTCCAGCAACCCCAA
GGTGTTGGCTATCCCCCA------CAGCAGCAGCAGCAGCAGCGGATGCAGCACCACATG
CAACAGATGCAACAAGGGAATATGGGACAGATGGGCCAGCTCCCCCAGGCCTTGGGAGCA
GAGGCAGGCGCCAGTCTA---CAGGCCTATCAGCAGCGACTCCTTCAGCAACAGATGGGG
TCCCCTGCTCAGCCCAACCCCATGAGCCCCCAACAGCATATGCTCCCAAATCAGGCCCAG
TCCCCACACCTACAAGGCCAGCAGATCCCCAATGCTCTCTCCAATCAAGTACGCTCTCCC
CAGCCTGTCCCTTCTCCACGGCCTCAGTCCCAGCCTCCCCATTCCAGCCCGTCCCCGAGG
ATGCAGCCGCAGCCTTCTCCACACCACGTTTCCCCACAGACAAGTTCCCCACATCCTGGA
CTGGTGGCTGCCCAGGCCAACCCCATGGAACAAGGGCATTTTGCCAGCCCGGACCAGAAT
TCAATGCTTTCTCAACTTGCTAACCCAGGCATGGCAAACCTCCATGGTGCAAGCGCCACG
GACCTGGGACTCAGCACCGATAACTCAGACTTGAATTCAAACCTCTCACAGAGTACACTA
GACATACAC
>Monodelphis_domestica_0
ATGGCCGAGAACGTGGTGGAGCCCGGGCCGCCGTCCGCCAAGCGGCCCAAGCTCGCCTCC
CCGGCCCTCTCGGTGGCCGCCAGCGACGGCACAGATTTTGGATCCTTATTTGACTTAGAA
CATGACTTACCAGATGAATTAATCAACTCTTCTGAATTGGGACTTAGCAATGGTAGTGAC
ATTGGTCAGCTACAGACAAGCCTT---AGCATGGTACAAGATGCTGCTTCTAAACATAAA
CAGCTTTCTGAATTGCTTCGGGCTGGCAGTTCACCGAATCTCAACATGGGAGTTGGTGGC
CCTGGACAGGGCATGGCTACTCAAGCCCAGCAGAACAGTCCTGGAATGGGAATATTGAAT
AGTATGGTCAAAAGCCCCATGGCACAGGCAAACTTGACTTCTCCTAACTTGGGAGTGGGT
GCCAGCGGGCCAAATCAAGGCCCTTCAGCACAGTCTGCAGCTGGTATGATCAACAGTCCA
GTAAACCAGCCTGGACTGGGGATGAACACAGCGATGAATGCTGGCATGAATCCTGCCCTG
TTAGCTACA------GGCAACGGA---CAGGGGATGATGCCAAGCCAAGTCATGAATGGT
TCCATTGGAGCAGGCAGGGGGCGACCTAACATGCCATACCCAAACCAAGGCATGGGCAGT
GCTGGCAGTTTACTGGCTGAGCCGCTGCAACAAGGCTCTCCCCAGATGGGAGGACAAACA
GGATTGAGGGGTCCACAGCCTGGGGCTTTGAGCAAGATGGGAATAATGAACAATCCCAAT
CCTTATGGGCCACCATATAGTCAGAACTCTGCTCAACAGATTGGAGCCGGTGGACTTGGA
CCCCAGATGCAAAACAAGGCTGGAATACCCAATAGCTTGCCCCAGTTTTCAATGGACAAA
AAGCCAGTTCCTGGAGCAGGAATGTCTAACATGGGCCAGCAGCAGGCCCCTCAAGTTCAG
CCACCTGGCATGGTGCCCTCTGCACCCCAGGGGATGGGTTCTGGACCCCCCACAGCTGAT
CCTGAGAAGAGGAAGCTCATTCAACAGCAACTTGTTCTTCTCTTGCATGCCCACAAGTGT
CAGCGGCGTGAGCAAGCCAACGGGGAAGTGCGCCAGTGTAACCTTCCCCACTGTCGCACA
ATGAAGAATGTCCTCAACCACATGACACATTGCCAGGCTGGCAAGTCCTGCCAGGTGGCA
CATTGTGCTTCTTCAAGACAAATCATCTCACACTGGAAGAATTGCACGAGGCATGACTGT
CCTGTGTGTTTGCCCCTCAAAAATGCTGGGGATAAAAGAAACCAACAATCAATATTGACT
GGCGCTTCAGTGGGTCTTGGAAATGCT---GGTTCTGTAGGGGTGGGTCAGCAAACTACC
CCCAGCCTAAACCCTCCCAGTCAGATTGATCCCAGCTCCATAGAGCGGGCGTACGCAGCT
CTCGGCCTAACCTATCAAGGAAACCAGATGCAGACCCAGCCACAAGCTCCGGTGAAGAAT
CAGCAGCCAGGGCAGCCAGCCCAGGGCATGCGTCCCCTGAATGCCATGAGTGCCAGTCCT
ATGGGTGTAAATGGAGGTGTAGGGGTC------------CAACCATCTAGTCTTCTCTCT
GACACCATGATACATTCAACCATGAATTCTCAAAACCCAATGATAAATGAAAGTGCCGGT
GTTGCCAACCTGGGGGCTTTGCCAGCAGCAACCCCGCCAGCTAGTGCTGGAATTCGGAAA
CAGTGGCACGAAGATATTACTCAGGATCTCCGTAATCATCTTGTCCATAAACTTGTCCAA
GCCATATTCCCGACTCCAGATCCTGCTGCGCTAAAAGATAGAAGGATGGAGAACCTGGTT
GCCTATGCGCGGAAAGTGGAGGGGGATATGTATGAGTCTGCAAACAGTCGAGCTGAGTAC
TACCACCTCCTGGCTGAGAAGATCTATAAAATCCAGAAAGAACTCGAAGAGAAGCGGCGA
ACCAGGCTCCAGAAACAGAACCTGATGCCGACTGGGCCAGGCCTGGCTCCACCTTCAATG
GGCCAGGGGCCCAGCCTGGGTCCCCCGCCGCCCACAATGGCTGCCAATGGTCCTTTGCCA
GACCCAGCCATGATCCGTGCCAATGTACCAAACCAGATGATGACTCGCATGCCTCCACAA
GCAGGAATGAATCAGTTTGGCCAGATGAACATGCAGCTGCCATCCATGGGACCCAGGCAG
ACACCTCCTCTTCAGCACCCTGGACAGCTAGCCCAGTCTGGGCCCATGAACTCTCTTGCC
TTTGCTTCTCGGATGCAACAACCAGGGGTTGGCCAGCCTTCTAGCCAGAACCAATTCCTT
CAACAGAATCAGTTTTCTGCTCCCTCCCAAGGACTGAATGCCGCGAACATGCCCATGGCA
CAGCCCAGCAGTCAGGCACCAGTGTCTCAAGCTCAGATGTCCAGC---TCTTCCTGTCCT
GTGAATTCTCCTGTAATGCCTCCAGGTTCTCAGGGC------------------AACCAC
ATTCACTGCCCCCCTCTCCCTCAACCTTCACTGCATCGAAATTCACCTTCTCCAGTCCCC
AGCCGGACTCCTACACCGCATCACACACCCCCCAGCATGGGATCCCAGCAGCCTCCAGCT
GTGCCTGCT------CCAACACCCCCA---GCACTGCCCTCTGGACCACCCCCCCCAGCT
CTTCATCCTGCTCCAAGACAGCCAACACCACCTCAGGCACAGATTCCTCCCCAAGTCCAG
CCTCCGCTTCCTGCTGTCCCTTCAGTTGAA---------GCACCCCAGCAGCAGCCCCTC
TCC---------------------CAGCAGAGTACCACAGCCTCTGTGCCCACCCCGACG
GCCCCACTGCCACCTCAGCAGCCTTCGACTCCCCTTTCCCAG---CCTGCTGTCAGCATT
GAAGGACAGGTGTCGAATCCTCCATCAACAAGTAGCATGGAAGTGAATTCCCAGACTGCC
CCTGAGCAGCAG------CCCTCCCAGGACATTAAAATTGTCCCTAAAATGGAGGAGGAT
CCATCAGAA---------------------------------TCAGGAGAGGCCCAGTCA
GAGAACAAGCCTGAGGTTAAAGCAGCAGCAGCAGCAGCAGAAGATTGTAAGATAGAACCT
ATGAAC------------ACAGAAGAAAAGCCAAGAGAAATAAAGACAGAAGCTAAAGAG
GAGGAAGACCAGCCAAGCACTCCGGCCACTCAGTCCTCCCCAGCTCCAGGACAGTCGAAG
AAAAAAATTTTCAAGCCAGAAGAATTACGCCAGGCACTTATGCCAACATTGGAGGCCCTT
TACCGTCAAGATCCAGAATCCCTTCCCTTCCGGCAGCCTGTTGACCCACAGCTTTTGGGG
ATCCCGGATTATTTTGATATAGTGAAGTGTCCCATGGATCTTTCTACGATTAAGAGGAAA
TTAGACACTGGACAATACCAAGAGCCTTGGCAGTATGTGGACGACATATGGCTCATGTTC
AACAATGCCTGGCTCTATAACCGGAAGACGTCCCGTGTATACAAGTACTGCTCCAAGCTG
GCCGAGGTGTTTGAGCAGGAGATTGACCCCGTCATGCAGAGCCTGGGATATTGCTGTGGC
AGAAAGTTGGAATTCTCGCCCCAAACCCTTTGTTGCTATGGCAAACAGTTATGCACCATT
CCTCGAGATGCCACTTACTACAGTTACCAAAACAGGTATCATTTCTGTGAGAAGTGTTTC
AACGAAATCCAGGGGGAGAGCGTTTCTCTGGGGGATGATCCATCCCAACCTCAAACTACA
ATAAATAAGGAACAGTTTTCCAAAAGAAAGAATGATACACTGGATCCTGAATTGTTTGTT
GAATGTATAGAATGTGGACGGAAGATGCATCAGATCTGTGTGCTTCACAATGAAGTCATC
TGGCCCTCTGGGTTTGTCTGTGATGGCTGTCTGAAGAAAACTGGACGAACGCGGAAAGAA
AACAAGTTCTCCGCTAAAAGGCTGCCCTCTACCAGGCTCGGTACCTTCCTAGAAAACCGA
GTAAATGACTTTCTGAGACGGCAGAATCACCCCGAGTCCGGAGAGGTCACAGTTCGGGTT
GTTCATGCTTCAGACAAAACTGTCGAAGTGAAACCAGGCATGAAAGCAAGATTTGTGGAT
AGTGGCGAGATGGCCGAATCCTTCCCATACCGAACAAAAGCCCTCTTTGCCTTTGAGGAA
ATTGATGGTGTTGACTTGTGCTTCTTTGGCATGCATGTTCAAGAGTATGGCTCCGACTGT
CCCCCGCCGAATCAGAGGAGAGTATATATATCTTACCTCGACAGTGTTCATTTTTTCCGT
CCCAAATGCTTCAGGACTGCAGTCTATCATGAAATCTTAATTGGCTACTTAGAATATGTC
AAGAAATTAGGGTACACCACTGGGCATATCTGGGCTTGTCCCCCGAGTGAAGGAGATGAC
TATATCTTTCACTGCCACCCTCCCGATCAGAAGATCCCAAAGCCCAAGCGATTGCAGGAA
TGGTACAAAAAGATGCTGGACAAGTCTGTGTCAGAACGCATCGTCCACGATTACAAGGAT
ATTTTTAAACAAGCCACAGAAGATCGGTTAACAAGTGCGAAGGAGCTCCCTTACTTTGAA
GGCGATTTCTGGCCTAATGTGCTGGAGGAGAGCATTAAGGAGCTGGAGCAGGAAGAAGAA
GAGAGAAAAAGGGAAGAGAAC---ACCAGCAACGAGAGCACAGATGTGACCAAGGGAGAC
AGCAAGAACGCCAAAAAGAAAAATAACAAGAAAACGAGCAAAAACAAGAGCAGCCTGAGC
CGGGGGAACAAGAAGAAGCCGGGCATGCCCAACGTCTCCAATGACCTGTCCCAGAAGCTC
TACGCCACCATGGAGAAGCACAAAGAGGTCTTCTTCGTGATCCGCCTCATCGCCGGCCCC
GCTGCCAACTCGCTGCCGCCCATCGCGGAGCCCGACCCGCTCATCCCCTGCGACCTGATG
GACGGCCGCGACGCCTTTCTCACGCTGGCCAGGGACAAACACCTGGAGTTCTCGTCCCTG
CGCAGGGCGCAGTGGTCCACCATGTGCATGCTGGTGGAGCTGCACACCCAAAGCCAAGAC
CGCTTTGTCTACACCTGCAACGAGTGCAAGCACCATGTGGAGACCAGGTGGCACTGCACG
GTGTGCGAGGACTACGACCTGTGCATCACGTGCTACAACACTAAGAACCACGACCACAAG
ATGGAGAAGCTGGGCCTGGGCCTGGACGACGAGAGCAACAACCAGCAGGCCGCGGCCACG
CAGAGCCCCGGCGACTCGCGGCGCCTGAGCATCCAGCGCTGCATCCAGTCCCTGGTGCAC
GCCTGCCAGTGCCGCAACGCCAACTGCTCGCTGCCCTCGTGCCAGAAGATGAAGCGCGTC
GTCCAGCACACCAAGGGCTGCAAGCGCAAGACCAACGGCGGCTGCCCCATCTGCAAGCAG
CTCATCGCGCTGTGCTGCTACCACGCCAAGCACTGCCAGGAGAACAAGTGCCCGGTGCCC
TTCTGCCTCAACATCAAGCACAAGCTCCGGCAGCAGCAGCTGCAGCACCGCCTGCAGCAG
GCCCAGATGCTGCGCCGCCGGATGGCCAGCATGCAGCGGACCGGCGTGGTGGGCCAGCAG
CAGGGCCTCCCCTCCCCCACCCCGGCCACGCCCACCACGCCCACGGGCCAGCAGCCTCCC
ACCCCGCAGACCCCCCAGCCCCCGCCCCCGCCCCAGCCCGCCCCG------------CAG
CCCCAGCCCGCCCCCCCCAACAGCATGCCGCCGTACCTGCCCCGGGCCCAGCCGCCCGGC
GCCGCGTCCCAGGGCAAAGCGGGCGTGACGCCTCCCACCCCGCCTCAGCCCTCCCAGCCC
CCCGTGCAGGGACCCCCGCCGGCCGCGGTGGAGATGGCCATGCAGATCCAGAGGGCGGCC
GAGACCCAGCGCCAGATGGCCCACGTTCAGATCTTCCAGCGGCCCATC------------
CAGCACCAGATGCCTCAGATGACCCAGATG---------------GCTCCCATGGGCATG
AACCCGCCCCCGATGGCCCGGGGGCCCGGCGGCCACCTGGACCAAGCCCTG---GGCCCG
GCGGGCCTCCAG------------------CAGCAGCCCCCGTGGGCCCCCGGCGGCCTG
TCGCCCCAGCAGTTCCAGGGCGGCATGCAGCGGCCCGCCATGATGTCGGGGGGCCAGGCC
GGCCAGCCCATGAACATGGCCCCCCAGCCGGGCCTGGGCCAGGTGCCCGCCGTGGGGCAG
CCCAAGCAGGGCTCCCTGCCGCAGGCGGCCCTGCAGAACCTCCTGCGGACTCTGCGCTCG
CCCAGCTCGCCCATGCAGCAGCAGCAGGTGCTCAACATCCTCCACGCCAACCCCCAGCTG
CTGGCCGCCTTCATCAAGCAGCGGGCGGCCAAGTACGTGACCCAG---AACCCCCAG---
---------------GGCCTGGCGCAGGGCCAGTCCGGGCTGCAGCCGCAGCCGGCCATG
GCGGGCCAGCAGGCCGTGCACCCCGGCGCAGCCATGCAGACCATGAACCCCATGGCGGCC
GGCGTGCCGCGGGCCGGCCTGCCC---CCCCAGCCCCCGCCGCAGCCGCCGCCGGCCCTG
GGCGGCGTGAGCCCGCAGGCGCCGCAGATGGGCCACGGCGGCATGTCGGTGCAGTTCCGG
GAGCTCCTCATGCGGAGGCAGCTGCTCCAGCAACGCCAGCAGCAGCAGCAGCAGCAGCAG
CAGCAGCAGCAGGGGGTGGGCCCCGCCATGGGCGGCCACGGCCAGTTCCCGCAGCCGCAG
GGGCTGGGCTACCCCCCG---CAGCAGCCGCCGCCGCAGCAGCGCATGCAGCACCACCTG
CAGCAGATGCCGCCGGGCGCCCTGGGACAGATGGGCCAGCTCCCGCAGGGCCTGGGCGCC
GAGCCGGGCGCCAGCCTGCAGCAGGCCTACCAGCAGCGGCTGCTCCAGCAGCAGATGGGC
TCCCCGGCCCCGCCGAACCCCATGAGCCCCCAGCAGCACATGCTCCCGAGCCAGGCCCAG
TCCCCCCACCTCCAGGGCCAGCAGATCCCCCCGTCGCTCACCAGCCAAGTGCGCTCCCCC
CAGCCCGTCCCCTCGCCCCGGCCCCAGTCCCAGCCGCCCCACTCCAGCCCTTCGCCCCGG
ATGCAGCCGCAGCCTTCCCCGCACCACGTCTCCCCGCAGACCAGCTCGCCGCACCCGGGA
CTGGTGGCCGCCCAGGCGAGTGCCCTGGAGCAGGGGCACTTTGCCGGCCCGGACCAGAGT
GCCATGCTCTCCCAGCTCGCCGGCCCCGGCATGGCCGGCCTCCACGGGGCGGGCGCCACG
GACCTGGGGCTGAGCGCCGAGAACTCAGACTTGAATTCCGCCCTTTCACAGAGTACACTA
GACATACAC
>Boleophthalmus_pectinirostris_0
ATGGCCGAGAACGTTCTGGACTCTGGCCCGCCTTCAGCCAAGAGGCCTAAACTCTCTTCT
CCGGCACTTTCCGCCTCCGCTAGCGATGGAAATGATTTTGGCTCGTTGTTTGACTTGGAG
CACGACCTTCCTGACGAGCTCATCAGTTCAAATGAACCGAGCCTGGTCAACGGTGGGGAT
GTCAACCAGTTGCACACCACCCTGGGAGGCACTGGTCAGGATGCTGTGGCCAAGCACAAA
CAACTGTCGGAGCTGTTACGGTCCGGGGGCCCCCCTCCACCCCAACCAGGC---------
---------CAT------CCTATGAGCACTCCTGGGGGTGCCGCCATGAGCCACCTAGCA
AACATGAAGGCCTCTCCA---GGCCCAGGC---------------GCTCCGCAGATGATG
GGCCAGGGGCAGCAGCAGCACCTGTCGCCTCAGCAACAGGCGTCACTGATG---------
---CAGCAGCAGAAC------------GCAGGGATGATGGCCGGCATGAACCGGGGCATG
ATGGGAGCCCAGCAAAACAATGGACAGCCGGGCATGATGGCAAACCAGGTG---AATGGA
TCT---------------------CCCCGCATGGGATTTGTTAACCAGGGGATGGGCAAC
AACAGCAACCTGTTAGCAGAGACACTACAG------------------GCAGGCCAAGCA
GGCATGAGAGGCCAGCAACCAGGAGCCCTGAACAAGATGGGGATGATGGCCTCCAGTGGG
ACCTTTGTTGGTTCTTATCAAGGACAGGGGAACCAAGGCATGGGAGGTGCAGGGCTGGGC
CCTCAGATACAGAACAAAGGTCCCATGGCAAACAGTCTGGCCCAGTTTGGTGTGGATAAG
AAGAACTCCCCAATGCAAGGAATGGCAGCTATGGGCTCTCCGCAGACGCAGGCAGGGCTG
CCCGCAGGGATGGTGCCTGGTGCACAGGGTGGTCTGGCCGTAGCGCCACCCACAGCTGAC
CCAGAGAAACGCAAACTTATTCAGCAACAATTGGTGTTGCTGCTACACGCACACAAGTGC
CAGCGCCGAGAACAGGCCAATGGAGAAGTCCGGCAATGCAACCTGCCCCACTGTCGCACT
ATGAAGAACGTCCTCAATCACATGACCCACTGCCAGGCTGGCAAATCTTGTCAAGTGGCT
CACTGTGCATCCTCGAGGCAGATCATCTCCCACTGGAAGAACTGTACCCGACACGACTGT
CCTGTGTGTCTGCCACTCAAGAATGCTGGGGACAAGAGGAACCCGCAGTCTCTCCTGGCA
GGGGCTGCTGCAGGTTTGGGTAGCTCTCTTGGTGCAGTTCCCGGTGGCCAGCCCAGTGCG
CCCAACCTCAACCCTACGAGCCAAATTGACCCCAGCTCTATTGAAAGAGCCTATCAAGCC
CTGGGTTTGCCCTACCAAGGAAACCAGATCCAGGCTCAAACGTCCCAGACCAACATGCCC
AGTCAAGGTCTGTCAGGCCAGGCTGGCATGAGGCCACTCAACCCCATGGGTCCAAATCCT
ATGGGAGTCAATGGCGGTGTGGGAACTGCTGCTCAGAACCAGCAAGCAAGTTTGCTACAA
GACACTATGATGCATCTAAACGTGAACAACCAAGGT---CTTCTAAACGATGCAAGTGGG
---------GTTGGCTCTATGCCCACAGCAGCTCCTCCCTCTGCCACTGGCATGAGAAAA
AGCTGGCATGAGGACATCACACAAGACCTAAGAAACCACTTGGTCCACAAACTTGTGCAA
GCAATCTTCCCAACACCAGATCCTGCAGCACTGAAGGACCGGCGAATGGACAACCTTGTG
GCTTATGCTCGGAAAGTAGAGGGAGACATGTATGAGTCAGCTAACACAAGAGCTGAGTAC
TATCACCTGCTTGCTGAAAAGATCTACAAGATCCAGAAGGAGCTAGAGGAGAAGAGGAGG
ACCCGGCTCCAAAAGCAGGGCTTG------------------------------------
GGTCTTGGACCAGGTATGGGACAGCCCCCCACAGGACTACCTCCAAATGGTCCTCTTCCT
GATCCATCTATGGTGCGAGCAGCCGGACCTAATCAGTTA---AACAGGATGCAAGGACCA
---GGTATGAATCAGTTCAATCAAATGGGCATG------CCAACTATGGGGCAGAGGTCC
ACCCCTCCTCTATCTATGAGTGCACCAGGAAACCAGTTGGGA------------ATG---
GTAGGGCCCAGGATGGGGCAACCCAATGTAAACCAA------CTACAAAACCAATACATG
TCGCAGGGGCAGTTTCCCAGCTCAGGTGCAGGTGTGGGTGCAGTCCAACCAGGGATGGCT
CAGCCAGGTGCACCGGGAGGCATGGGACAGACGCAGATGGGCACTCCTCCTTCTCTTCCA
GTAGCCAGTCCTCTCGCACAGCCAGGCTCAGTCGGTTTGGGTCAGCAACCAAATGCCATC
TCGCATTTG---------------GGAGCCATGCGAGGCAGCTCTCCCTCTCCTGCTCAC
AGTCGGTCCCCCACACCTCACCAGACGCCTCCCAGAATACCTGGATCCCAGACCCCTCAA
---CCC---CACACCCCCGGAGCAGCCCAACTGCCTCCCCCAGCTGCGCCCCAGCCA---
------------------------------------------------------------
AACCAGCTTGGCCAGGGCCCAGGCTCAAATAAGCCTCTT---------CAGCAGCACATG
GGGGCAGCAGGCTCCACCACTCCGCATCCAGGACTAGCCTCCACA---------------
------GCACATGCTCAGCTTCCACGCACTCCACTGTCCCAGAAGGGCTCCTTTCCACCA
GACAGCCAAGCTCATACTCCAGCCTCTGTCAGTAGTTTGGATACTTCTTCGCAGCAGCCA
CAGTCAGACACCTCCACCACAAACCTGGACTCCAAGATGGAGATCAAGCAGCAGGATGAA
GAGGAGGAGAGCGACGCCGGCAGCTGCTCCAAAGGAGGCAAGCTCAGTAACCTTAAGACT
GAGGAGAAACCTGAGCTGAAGAAGGAGGACTGCTCTGACGAAGGGGGCAAAGGAGCCCCC
ATGGACACATCCGTCAAGACAGAGGACAGAAAGCCAGATATCAAGAAGGAGGTAAAGGAC
GAAGAG------------------GGTTCTACAGAAACCACTCCACAGGCACCAGCAAAG
AAAAAGATCTTTAAGCCTGAGGAGCTGCGTCAGGCTCTGATGCCTACACTGGAGTCACTG
TATCGACAAGACCCAGAGTCTCTGCCCTTTCGGATGCCTGTCGACCCCCAACTGCTGTGT
ATACCTGATTATTTTGACATTGTGAAGAATCCTATGGACCTGTCAACAATAAAAAGGAAA
CTTGATACAGGTCAATACCAGGATCCATGGCAGTATGTGGACGATGTCTGGCTGATGTTC
AACAATGCCTGGCTGTACAACCGCAAAACATCTAGAGTTTACAAGTACTGCTCCAAGCTC
GCTGAGGTCTTTGAGCAGGAGATTGACCCAGTCATGCAGTCCCTGGGTTACTGCTGTGGG
AGGAAGCTGGAGTTCTCTCCTCAGACCTTGTGCTGCTATGGGAAGCAGCTGTGCACTATT
CCCAGAGATGCTGCTTACTTTAGCTACCAGAACAGGTACCACTTCTGTGAGAAGTGTTTC
AACGAGATCCAGGGAGAGACGGTTTCCCTGGGAGACGATCCCACGCAACCTCAGACATCT
ATCAACAAGGATCAGTTTGAGAAAAAGAAGAATGACACACTGGATCCTGAACTGTTTGTT
GAATGTATGGATTGTGGAAGGAGGATGCACCAGATTTGTGTTTTGCATAATGACACAATA
TGGCCATCTGGTTTTGTATGTGACGGCTGCTTGAAAAAGACAAATAAGACAAGGAAAGAA
AATAAATACTCTGCCAAAAGGTTGCCCCAGACAAAGCTGGGCTGCTACTTGGAGACACGG
GTAAATGACTATCTGAAACGACAGAGTCACCCAGAGGCTGGAGAAGTCTTCATTCGTGTT
GTCCATGTCTCTGATAAAGTTGTGGAGGTCAAACCAGGAATGAAGTCAAGATTTGTGGAC
AGTGGGGAGATGTCAGAGTCATTTCCCTATAGAACAAAAGCCCTTTTTGCATTTGAAGAT
ATTGATGGGGCAGATGTCTGTTTCTTTGGAATGCATGTACAAGAATATGGATCAGACTGC
CCTCAGCCTAACCAGAGGAGGGTCTATATCTCTTACCTGGACAGTGTGCACTTTTTCCGA
CCTCGAAGCCTACGAACTGCAGTTTACCATGAAATTCTCCTTGGATATTTGGAATATGTG
AAACGATTGGGCTATACAACTGGCCACATTTGGGCTTGCCCTCCAAGTGAAGGGGATGAC
TATATTTTCCACTGTCATCCTGCTGATCAAAAGATTCCCAAACCCAAGCGTCTTCAGGAG
TGGTATAAAAAGATGCTGGACAAGGCAGTAGCAGAGCGAATAGTGCATGACTACAAGGAC
ATCTTCAAGCAAGCCACTGAGGATCGTCTGACCAGTGCTAAAGAGTTGCCCTACTTTGAG
GGCGACTTTTGGCCTAATGTGCTTGAAGAGAGCATTAAAGAGTTGGAGCAAGAGGAAGAG
GAACGAAAAAGGGAGGAAAACAGCACTTCAAATGAAAGCATTGATGACACAAAGGGTGAC
AGTAAAAATGCAAAGAAGAAGAACAATAAGAAGACGAGTAAGAACAAGAGCAGCTTGAGC
CGAGCCAATAAGAAGAAACCTGGGATGCCCAATGTCTCCAATGATCTGTCACAGAAACTC
TATGCCACTATGGAGAAACACAAAGAGGTGTTTTTTGTGATCCGGCTCATTGCCGGCCCA
ATGGCAAACGCCTTGCCCCCAATTTCAGACCCTGATCCTCTGATGGCATGTGACCTGATG
GATGGCCGTGATGCTTTTCTCACTTTGGCACGGGACAAACACCTTGAATTCAGCTCTCTC
AGAAGGTCCAAATGGAGTACTATGTGTATGTTGGTGGAGCTGCATAACCAAAGTCAAGAC
CGCTTTGTATACACCTGCAATGAATGCAAGCATCATGTGGAGACCCGCTTCCACTGCACT
GTCTGCGAGGACTACGACCTCTGCATCACATGTTACAACGCTAAGGGCCATGACCACAAG
ATGGAGAAGCTAGGCCTTGGCTTGGATGATGAAAGCAGTAACCAGGCGGCTGCCACTACC
CAGAGCCCTGGGGACTCCCGTCGCCTCAGTATCCAGCGCTGCATCCAGTCTCTGGTCCAC
GCCTGCCAGTGCCGAAACGCCAACTGCTCTCTGCCGTCCTGCCAGAAGATGAAGCGTGTG
GTGCAGCACACAAAAGGCTGCAAAAGAAAAACCAATGGTGGCTGCCCCATCTGCAAACAG
CTCATTGCTCTGTGCTGTTATCACGCCAAGCACTGTCAAGAGAACAAGTGTCCCGTCCCA
TTCTGCCTCAACATCAAGCACAAGCTGCGACAGCAGCAACTGCAGCACCGCTTACAGCAG
GCGCAGATGCTGCGCCGCAGGATGGCCAGCATGCAGAGA------CAGCCTACCGGTGGA
AATGGCCTTCCGTCCCCAGGAGCGACAGGTCCTGGGACCCCAACAGGGACTCAGCCTTCA
ACCCCACAGACACCAACACAAAACATG---GTTCTGCCCCAACAGGTCCCTCAG------
CAGCTCCAGCAGCATCCGGGTGCTCTGCCTCCTTACAACCCCAGACCATCAGGCGCCTCT
CCA---TCATTGGGAAAACCTGGACTGGGTCCTGCCACACCACCTCAGCAGCAA------
---CAACAAGGACCTCCACTGGCAGCTGTAGAGACGGCTCTCAAAATCCAGCGTCTAGCA
GAATCCCAGAGACAGATGGCCCAG------------ATCAGGGCTATGGGCATGTTGCCA
CACCATCCGAACCCTCAGGCT---CAGATGGGCATGTCGCACATGGGCTCCCAGAGCATG
CCCCCCCAGGGACAGGGG---GTGGCCAGGACTATGATAGAACCCGGGATGATG------
------------CAAGGCCAGCTTCCCCAACCCAACCAGCAGTGGACAGGAGCATCTATG
AATGCACAGCAGCGGCCGCAAATGTTGAGTCACCAGCAGCAGCAGGTTCCC------CCA
CAACAGTCGCAGCAGCAGCAG------------AACCGTGGGATGGGGGCAGCAGCAGCT
GGGGCAGGAGGAAATCTGCCTCAGGCTGCTCTACAGGAGCTACTTCGGACGCTACGCTCC
CCGAGCTCCCCCCTTCAGCAGCAGCAGGTCCTCAACATCCTGCGCTCCAATCCCACCCTC
ATGGCTGCTTTCATCAGGCAGAGGGCAGCACGCTATCAAGGGGGAAAC------------
---------GGAGCAGGC---GGTGTGGGCGGGCCTGGGGCTGGCGCCCAACCCGGGATG
AACATGGGCCAAGGG---GCTCCTGGTGGTAACATGGCCTCCATGGCCCAATTGCAGCAG
CTTCAGCAGCGACCCATGATGCCTCAGCAACAG------------CAGCAGCAGCAGCAA
---------------CAGCAGGGGACGATG---GTGAGCCAGCAAGGCCAACAGTTTAGA
GAACTGCTGCTGCGGAGACAGATGCAG------------CAACAGCAGCAGCAGCAACAG
CAG---------------------CAGATG---AGCCAGGGCCAGTTCCAGCAG------
---CAGGGATACCAGGGACAGGTGGCAGCAGCCCTCCAGCAAAGACTTCAGCAGCAAATG
CACCAGCAACAACAGAACGCAATGGGTGGGATGCCACAGCAG---CAGCCTCTTGGCCAG
---AACCAGGGTATGCTGCACCAGAACATTCATCAGAGGCTACTCCAGCAGCAAGGGGGC
TCCCCGGCGCAGAGCAGCCCCCTGAGTCCA------------CAGCAGCAGCTGGCCCAA
TCGCCCCACCTGCAGGGACAGGGGCTCACGGGCTCTTTAAGCAGCCAGGTCAGATCCCCC
CAG------CCGTCCCCGCGCCCACAGTCCCAGCCGCCTCACTCCAGCCCGTCACCGCGC
ATGCAGCCCCAGCCCTCGCCTCACCGCATCTCTCCTCAGACTGGCTCCCCGCAC---TCC
ATGGCCCCTCCCCCAGGAGCCTCTATAGATCCTGCCCAGTTTACACCA---GACCAGAAC
TCTATCATGTCCCAGCTAAGT------GGGATGAGTGGGTTGCACAGTGGAGGACAGTCG
GACATT---TTGGGAGGCACCAATCAGGACCTTGGGACAAACCTGAACCATGGT---CTA
GATTTGATG
>Boleophthalmus_pectinirostris_1
ATGGCCGATAATGTCTTGGAGTCGGGTCCGCCTTCAGCCAAGAGGCCAAAGCTGTCTTCT
CCAGCTCTGTCGCTGTCGACCAGTGATGGAAATGATTTTGGCTCACCCTCTGACCTGGAG
CATGACCTCCCAGACGAGCTGATCAACTCCTCAGATCTGGGAATAACCAATGGCGGAGAC
TCCATCCAGCTTCATAATAGCCTTGGGGCTGCAGGCCAGGAGACTGCTGCTAAA------
------------CTGTTGCGCACTGGTGCGTCAGCACAGCAGAGT---------------
---------GGTGCTGCACCCAACAGCATCGGACCAGGAACTTCCATGGGTATTGGAGGA
GTT------------------GGT---------------------GTCTCCTCAGTAGGA
TCCCAAGCC------CAGCAG---------------CAGCCAGGACTAATG---------
---CAGCAGGTT------------------AATGTGGCTGGTGGTCATAATAGAACCATG
ATGGGAGCACAAAAGGTCCATGCTCAACAAGGATTGGTGGGGGGACATCTGATGAATGGG
TCA---------------------CCACGGATGAGTTATCTGCCTGCTGGTATGGGTAGT
AATGGTAATCTGTTGGCTGAAACCCTTCAAATGGGGGGACAACAAATGGTGTCTCAACCA
GGAATTAGACAACAGCAACCTGAAGCACTGAAAAAGATGAATATGATGACCAATTCTGCC
CCCTATAGTGGGCCGTATGACCAGTCAGCGGGCCAAGGGCTGGCTGGGGGAGGACTGAGT
TCACAGCTTCAGGCCAAGGCAGGACTGCCCAACAGTATGCCTGCACAGTGCATCGACAAA
AAGCCGGTA---GGAGCAGGCATGCCTGGGATGGTTTCCCATCAGCAGTCCGCCACAGTT
---CCAGGAGTGACTGGAGCCCTACAGGTTGGTCTTGGTGTTGGAGCCCCCACAGCAGAC
CCTGAGAAGCGAAAGCTAATACAACAGCAACTGGTCCTTTTACTTCATGCACACAAGTGC
CAGAGAAGGGAACAAGCCAATGGAGAAGTACGGCATTGTAACTTACCCCACTGTCGCACC
ATGAAGAATGTGTTGAACCACATGACCCATTGCCAGGCGGGCAAATCTTGCCAAGTGGCC
CACTGTGCCTCGTCCAGACAAATTATCTCTCACTGGAAGAATTGCACTCGCCATGACTGT
CCTGTGTGCCTTCCACTGAAAAATGCTGGTGATAAACGGAGTCAGCAGTCTGCCCTTAAC
AGTGCTGGGGTGAGTTTGGTGAACTCCTTAGGTCCAGTCCAAGCTGGACAGGCCAGCTCT
CCAAACATCAATCCTACTAGCCAAATAGACCCCAGTTCCATTGAGCGAGCTTATGCTGCC
CTTGGTCTCCCGTACCAGGGCAATCAGATGCCACAACAGATACCACAAGCCAACATGCCA
AACCAGGGGCCACAGAGCCAGCCTGGCATAAGACCTCTGAATTCAATGGGAGGAAACTCT
CCTGGAATGAATGGGGGTATGGGGCTACAGCAATCGAATCAACAGGCCAGTGTCTTACCA
AAC---ATGTTGCAAAATAGTCTGATTGCACAAAGT---TTAATGAATGAT------GGT
[truncated: 496,014 more chars]
