# Supplementary material for: Directional divergence of Ep300 duplicates in teleosts and its implications
Source: BMC Evol Biol. 2020 Oct 31;20:140. doi: 10.1186/s12862-020-01712-6 (PMC7603692; doi:10.1186/s12862-020-01712-6)
Supplement: Supplementary file 8 — Additional file 8: Multiple alignment of EP300 sequences and original tree files. [file 12862_2020_1712_MOESM8_ESM.zip › 8 Alignments and tree files/RAxML_bipartitions.Ep300]

(Loxodonta_africana_0:0.01753137270500560937,(Chrysochloris_asiatica_0:0.02224416816394757246,(((((Macaca_fascicularis_0:0.01263989542802273179,Microcebus_murinus_0:0.01293030565448353292)54:0.00179560619026337249,(Tupaia_chinensis_0:0.01568867873860168780,Oryctolagus_cuniculus_0:0.02367498339418579525)79:0.00182764507251099951)25:0.00000100000050002909,(Marmota_flaviventris_0:0.00965208447589225270,((Cavia_porcellus_0:0.01773002786179465190,Heterocephalus_glaber_0:0.01553638339236870954)100:0.01705009916055987354,(Dipodomys_ordii_0:0.02731777486591334403,(Mus_musculus_0:0.02360462237249575171,Microtus_ochrogaster_0:0.01818025067038953058)100:0.01625940033092037121)63:0.00267924189265759428)76:0.00146602045103851270)90:0.00275327933723430989)96:0.00343788898337217324,(((Phyllostomus_discolor_0:0.02019354132503115365,Rousettus_aegyptiacus_0:0.02232707517191893226)62:0.00413310046599724146,(((Sus_scrofa_0:0.01316311723391649750,(Bos_taurus_0:0.01653775105203414766,Lipotes_vexillifer_0:0.01397821655822909133)99:0.00550565542221410388)100:0.00367950596202913822,(Felis_catus_0:0.00504228281033331990,Canis_lupus_familiaris_0:0.00711898800125959023)97:0.00417053652462484083)55:0.00041222990110597344,(Equus_caballus_0:0.00876120250552487635,Ceratotherium_simum_simum_0:0.00591163747984351645)75:0.00048318971632911421)36:0.00051088396551947379)59:0.00139293759516778367,((Erinaceus_europaeus_0:0.02315047165231734136,Sorex_araneus_0:0.03644450517323478966)87:0.00489456534277301746,Condylura_cristata_0:0.02183794949321016601)87:0.00354497144788669611)97:0.00378303969931466843)94:0.00273796359887218095,((Monodelphis_domestica_0:0.03343766737070345829,((Phascolarctos_cinereus_0:0.02835476958155769972,Vombatus_ursinus_0:0.01101850280392036897)100:0.01037230524361271167,Sarcophilus_harrisii_0:0.02400662257852692952)84:0.00638859395125191114)100:0.05508379905691407341,(Ornithorhynchus_anatinus_0:0.04122688450021827489,((((Gallus_gallus_o:0.03980852039060175929,Mus_musculus_o:0.07295932069533253572)100:0.14521368055391889462,Danio_rerio_o:0.29976335509829987735)100:0.25098218550361822698,((Lepisosteus_oculatus_0:0.17032441711678211749,(((((Esox_lucius_0:0.08905216262017930096,(Oncorhynchus_kisutch_3:0.00984621419228311201,Oncorhynchus_kisutch_2:0.03472325578001330543)100:0.02334560405516119749)100:0.02945235414602869958,(Boleophthalmus_pectinirostris_1:0.20361718432622341601,((Hippocampus_comes_1:0.10177912585585753569,(Takifugu_rubripes_1:0.12921804547447104938,Cynoglossus_semilaevis_1:0.08682761353816399741)46:0.00872566463641713530)52:0.00541250474193716476,((Oryzias_latipes_1:0.09147639193979605066,((Nothobranchius_furzeri_1:0.06673920560405251223,(Austrofundulus_limnaeus_2:0.29768577365134402113,Austrofundulus_limnaeus_0:0.00363707164311170101)100:0.07013682485686222046)100:0.02731392977289554339,(Fundulus_heteroclitus_1:0.03929407757391216449,Poecilia_reticulata_1:0.04205551775451056573)100:0.04807448975617562015)99:0.01282065088368614277)99:0.01414302140256421501,(Amphiprion_ocellaris_0:0.03134151571698547134,(Oreochromis_niloticus_1:0.00616918613020814820,((Haplochromis_burtoni_1:0.00204481045275292346,Maylandia_zebra_1:0.00162987696417122652)100:0.00258136426281087988,Neolamprologus_brichardi_0:0.00397726541010120279)100:0.00536252109958268615)100:0.06646526907007357932)31:0.00436739912153002313)52:0.00455675139034230486)89:0.01830161790324030813)100:0.06971704492601429881)99:0.02205124538111229854,(Denticeps_clupeoides_0:0.11680862373170157464,((Astyanax_mexicanus_1:0.07497031991627525760,Ictalurus_punctatus_1:0.19145809857198689552)100:0.05626545055083613522,(Danio_rerio_1:0.03849134844024526547,((Sinocyclocheilus_anshuiensis_1:0.01166833184883295411,Carassius_auratus_2:0.02908720426618821575)100:0.00770666206262228797,(Sinocyclocheilus_anshuiensis_2:0.01329714172645246432,(Cyprinus_carpio_0:0.01746558156895402711,Carassius_auratus_3:0.02174371888299890185)98:0.00685134690209889940)100:0.00976118909114880202)100:0.01537801599770824250)100:0.08853804128729200751)100:0.06658689380969221028)99:0.02373715254630330562)100:0.02824600564749711606,(Scleropages_formosus_1:0.09608916004222271823,Paramormyrops_kingsleyae_1:0.10386198439434152219)100:0.05093957342405907446)66:0.01229869365027318195,(((Denticeps_clupeoides_1:0.22428964788401989372,((Ictalurus_punctatus_0:0.10011048209907014162,Astyanax_mexicanus_0:0.06487134140250412628)100:0.03202330888170591000,(Danio_rerio_0:0.07286343753892228492,(Carassius_auratus_0:0.04093850905455455325,((Cyprinus_carpio_1:0.09278535817833187538,Carassius_auratus_1:0.02664273570053831558)85:0.00669355226471326972,Sinocyclocheilus_anshuiensis_0:0.02169717495891342746)100:0.01607867618507720711)99:0.02151667356790841826)100:0.07724866394581270113)100:0.03941764979739085378)100:0.03980229423161976005,((((Takifugu_rubripes_0:0.06107100550918322796,Cynoglossus_semilaevis_0:0.09959915000920734063)47:0.00838531155266900551,(Hippocampus_comes_0:0.08924429578636212945,(Gouania_willdenowi_0:0.07662032866617851656,((((Haplochromis_burtoni_0:0.00042258628093616249,Maylandia_zebra_0:0.00213320069015940578)100:0.00300831899742085105,Neolamprologus_brichardi_1:0.01718370350601670232)100:0.00602027730015546221,Oreochromis_niloticus_0:0.00879132617635023858)100:0.06014955705849744233,((Oryzias_latipes_0:0.08584775713052505974,((Poecilia_reticulata_0:0.05913654059101115801,Fundulus_heteroclitus_0:0.03609537989317938844)100:0.03507366151064691961,(Nothobranchius_furzeri_0:0.05311285537843285498,Austrofundulus_limnaeus_1:0.05700675021360797345)75:0.01505716837944583858)98:0.01461150585961918866)96:0.00999278953597257380,Amphiprion_ocellaris_1:0.02819245065676770357)28:0.00246755575832002284)50:0.00304959950751458207)90:0.00739115283841662932)23:0.00199791180877287875)58:0.01295394530867291852,Boleophthalmus_pectinirostris_0:0.08615397603616255229)100:0.09122017195130224798,(Esox_lucius_1:0.03152932860061961190,(Oncorhynchus_kisutch_0:0.04085938105694936207,Oncorhynchus_kisutch_1:0.02480831091886887690)99:0.01311701603138807487)100:0.07804971305537784787)100:0.05800475802068991854)100:0.02922772794743932687,(Scleropages_formosus_0:0.12184669111937250496,Paramormyrops_kingsleyae_0:0.14883344209660051560)100:0.05143216434422370753)31:0.00730231374442787389)100:0.04629826462979731716)100:0.12943655196554745834,Erpetoichthys_calabaricus_0:0.14570913093625167956)100:0.10455570569113717405)100:0.11801412052267934438,((Pogona_vitticeps_0:0.02772682952045886495,Notechis_scutatus_0:0.04102998018946489578)100:0.05418987897594380876,(Chrysemys_picta_bellii_0:0.01603700876539530112,((Alligator_mississippiensis_0:0.00234965219000580301,Crocodylus_porosus_0:0.00471466799218655912)100:0.01623291637756266170,(((Anas_platyrhynchos_0:0.00706311922529991552,(Numida_meleagris_0:0.00353178404113916548,Gallus_gallus_0:0.00235338957085665752)100:0.01105776609270440504)97:0.00256301090752826272,((Calidris_pugnax_0:0.00445886719276259239,Charadrius_vociferus_0:0.00306188936936057157)42:0.00078127150526076643,(((Nipponia_nippon_0:0.00518554036991612181,Columba_livia_0:0.00551258157468389933)75:0.00078956559896496551,Aptenodytes_forsteri_0:0.00391286724136420769)38:0.00039508869841513951,((((Corapipo_altera_0:0.00315786296725587305,Empidonax_traillii_0:0.00356066731797614064)100:0.00275966035821574932,(Corvus_brachyrhynchos_0:0.00401609663780054787,(((Geospiza_fortis_0:0.00361993514272605527,Zonotrichia_albicollis_0:0.00319809194878661624)99:0.00312983065580671894,(Ficedula_albicollis_0:0.00152970387609545409,Sturnus_vulgaris_0:0.00280921746380994718)97:0.00262155043089640129)91:0.00056681646494083175,Parus_major_0:0.00356688238487838085)65:0.00039385403288199613)89:0.00118072944334882916)100:0.00352811147233555262,Picoides_pubescens_0:0.00850766714909738202)65:0.00116190866344594501,Athene_cunicularia_0:0.00786571551246884049)23:0.00046406957729321622)37:0.00046984708068522257)98:0.00305339610073991586)96:0.00321616788051067026,(Nothoprocta_perdicaria_0:0.02232679102681659616,Dromaius_novaehollandiae_0:0.00533627618463302245)53:0.00269525406878607038)100:0.01580731874756624925)95:0.00645764822333560248)76:0.00292116206039484683)97:0.01830602051017985246)100:0.01781246492314315574)97:0.01142592985044657734)100:0.07193812697782436816)99:0.00645931827575287748)54:0.00254187607228496945,Elephantulus_edwardii_0:0.05237542751123073353);
