# Supplementary material for: Directional divergence of Ep300 duplicates in teleosts and its implications
Source: BMC Evol Biol. 2020 Oct 31;20:140. doi: 10.1186/s12862-020-01712-6 (PMC7603692; doi:10.1186/s12862-020-01712-6)
Supplement: Supplementary file 8 — Additional file 8: Multiple alignment of EP300 sequences and original tree files. [file 12862_2020_1712_MOESM8_ESM.zip › 8 Alignments and tree files/RAxML_bipartitionsBranchLabels.Ep300]

(Loxodonta_africana_0:0.01753137270500560937,(Chrysochloris_asiatica_0:0.02224416816394757246,(((((Macaca_fascicularis_0:0.01263989542802273179,Microcebus_murinus_0:0.01293030565448353292):0.00179560619026337249[54],(Tupaia_chinensis_0:0.01568867873860168780,Oryctolagus_cuniculus_0:0.02367498339418579525):0.00182764507251099951[79]):0.00000100000050002909[25],(Marmota_flaviventris_0:0.00965208447589225270,((Cavia_porcellus_0:0.01773002786179465190,Heterocephalus_glaber_0:0.01553638339236870954):0.01705009916055987354[100],(Dipodomys_ordii_0:0.02731777486591334403,(Mus_musculus_0:0.02360462237249575171,Microtus_ochrogaster_0:0.01818025067038953058):0.01625940033092037121[100]):0.00267924189265759428[63]):0.00146602045103851270[76]):0.00275327933723430989[90]):0.00343788898337217324[96],(((Phyllostomus_discolor_0:0.02019354132503115365,Rousettus_aegyptiacus_0:0.02232707517191893226):0.00413310046599724146[62],(((Sus_scrofa_0:0.01316311723391649750,(Bos_taurus_0:0.01653775105203414766,Lipotes_vexillifer_0:0.01397821655822909133):0.00550565542221410388[99]):0.00367950596202913822[100],(Felis_catus_0:0.00504228281033331990,Canis_lupus_familiaris_0:0.00711898800125959023):0.00417053652462484083[97]):0.00041222990110597344[55],(Equus_caballus_0:0.00876120250552487635,Ceratotherium_simum_simum_0:0.00591163747984351645):0.00048318971632911421[75]):0.00051088396551947379[36]):0.00139293759516778367[59],((Erinaceus_europaeus_0:0.02315047165231734136,Sorex_araneus_0:0.03644450517323478966):0.00489456534277301746[87],Condylura_cristata_0:0.02183794949321016601):0.00354497144788669611[87]):0.00378303969931466843[97]):0.00273796359887218095[94],((Monodelphis_domestica_0:0.03343766737070345829,((Phascolarctos_cinereus_0:0.02835476958155769972,Vombatus_ursinus_0:0.01101850280392036897):0.01037230524361271167[100],Sarcophilus_harrisii_0:0.02400662257852692952):0.00638859395125191114[84]):0.05508379905691407341[100],(Ornithorhynchus_anatinus_0:0.04122688450021827489,((((Gallus_gallus_o:0.03980852039060175929,Mus_musculus_o:0.07295932069533253572):0.14521368055391889462[100],Danio_rerio_o:0.29976335509829987735):0.25098218550361822698[100],((Lepisosteus_oculatus_0:0.17032441711678211749,(((((Esox_lucius_0:0.08905216262017930096,(Oncorhynchus_kisutch_3:0.00984621419228311201,Oncorhynchus_kisutch_2:0.03472325578001330543):0.02334560405516119749[100]):0.02945235414602869958[100],(Boleophthalmus_pectinirostris_1:0.20361718432622341601,((Hippocampus_comes_1:0.10177912585585753569,(Takifugu_rubripes_1:0.12921804547447104938,Cynoglossus_semilaevis_1:0.08682761353816399741):0.00872566463641713530[46]):0.00541250474193716476[52],((Oryzias_latipes_1:0.09147639193979605066,((Nothobranchius_furzeri_1:0.06673920560405251223,(Austrofundulus_limnaeus_2:0.29768577365134402113,Austrofundulus_limnaeus_0:0.00363707164311170101):0.07013682485686222046[100]):0.02731392977289554339[100],(Fundulus_heteroclitus_1:0.03929407757391216449,Poecilia_reticulata_1:0.04205551775451056573):0.04807448975617562015[100]):0.01282065088368614277[99]):0.01414302140256421501[99],(Amphiprion_ocellaris_0:0.03134151571698547134,(Oreochromis_niloticus_1:0.00616918613020814820,((Haplochromis_burtoni_1:0.00204481045275292346,Maylandia_zebra_1:0.00162987696417122652):0.00258136426281087988[100],Neolamprologus_brichardi_0:0.00397726541010120279):0.00536252109958268615[100]):0.06646526907007357932[100]):0.00436739912153002313[31]):0.00455675139034230486[52]):0.01830161790324030813[89]):0.06971704492601429881[100]):0.02205124538111229854[99],(Denticeps_clupeoides_0:0.11680862373170157464,((Astyanax_mexicanus_1:0.07497031991627525760,Ictalurus_punctatus_1:0.19145809857198689552):0.05626545055083613522[100],(Danio_rerio_1:0.03849134844024526547,((Sinocyclocheilus_anshuiensis_1:0.01166833184883295411,Carassius_auratus_2:0.02908720426618821575):0.00770666206262228797[100],(Sinocyclocheilus_anshuiensis_2:0.01329714172645246432,(Cyprinus_carpio_0:0.01746558156895402711,Carassius_auratus_3:0.02174371888299890185):0.00685134690209889940[98]):0.00976118909114880202[100]):0.01537801599770824250[100]):0.08853804128729200751[100]):0.06658689380969221028[100]):0.02373715254630330562[99]):0.02824600564749711606[100],(Scleropages_formosus_1:0.09608916004222271823,Paramormyrops_kingsleyae_1:0.10386198439434152219):0.05093957342405907446[100]):0.01229869365027318195[66],(((Denticeps_clupeoides_1:0.22428964788401989372,((Ictalurus_punctatus_0:0.10011048209907014162,Astyanax_mexicanus_0:0.06487134140250412628):0.03202330888170591000[100],(Danio_rerio_0:0.07286343753892228492,(Carassius_auratus_0:0.04093850905455455325,((Cyprinus_carpio_1:0.09278535817833187538,Carassius_auratus_1:0.02664273570053831558):0.00669355226471326972[85],Sinocyclocheilus_anshuiensis_0:0.02169717495891342746):0.01607867618507720711[100]):0.02151667356790841826[99]):0.07724866394581270113[100]):0.03941764979739085378[100]):0.03980229423161976005[100],((((Takifugu_rubripes_0:0.06107100550918322796,Cynoglossus_semilaevis_0:0.09959915000920734063):0.00838531155266900551[47],(Hippocampus_comes_0:0.08924429578636212945,(Gouania_willdenowi_0:0.07662032866617851656,((((Haplochromis_burtoni_0:0.00042258628093616249,Maylandia_zebra_0:0.00213320069015940578):0.00300831899742085105[100],Neolamprologus_brichardi_1:0.01718370350601670232):0.00602027730015546221[100],Oreochromis_niloticus_0:0.00879132617635023858):0.06014955705849744233[100],((Oryzias_latipes_0:0.08584775713052505974,((Poecilia_reticulata_0:0.05913654059101115801,Fundulus_heteroclitus_0:0.03609537989317938844):0.03507366151064691961[100],(Nothobranchius_furzeri_0:0.05311285537843285498,Austrofundulus_limnaeus_1:0.05700675021360797345):0.01505716837944583858[75]):0.01461150585961918866[98]):0.00999278953597257380[96],Amphiprion_ocellaris_1:0.02819245065676770357):0.00246755575832002284[28]):0.00304959950751458207[50]):0.00739115283841662932[90]):0.00199791180877287875[23]):0.01295394530867291852[58],Boleophthalmus_pectinirostris_0:0.08615397603616255229):0.09122017195130224798[100],(Esox_lucius_1:0.03152932860061961190,(Oncorhynchus_kisutch_0:0.04085938105694936207,Oncorhynchus_kisutch_1:0.02480831091886887690):0.01311701603138807487[99]):0.07804971305537784787[100]):0.05800475802068991854[100]):0.02922772794743932687[100],(Scleropages_formosus_0:0.12184669111937250496,Paramormyrops_kingsleyae_0:0.14883344209660051560):0.05143216434422370753[100]):0.00730231374442787389[31]):0.04629826462979731716[100]):0.12943655196554745834[100],Erpetoichthys_calabaricus_0:0.14570913093625167956):0.10455570569113717405[100]):0.11801412052267934438[100],((Pogona_vitticeps_0:0.02772682952045886495,Notechis_scutatus_0:0.04102998018946489578):0.05418987897594380876[100],(Chrysemys_picta_bellii_0:0.01603700876539530112,((Alligator_mississippiensis_0:0.00234965219000580301,Crocodylus_porosus_0:0.00471466799218655912):0.01623291637756266170[100],(((Anas_platyrhynchos_0:0.00706311922529991552,(Numida_meleagris_0:0.00353178404113916548,Gallus_gallus_0:0.00235338957085665752):0.01105776609270440504[100]):0.00256301090752826272[97],((Calidris_pugnax_0:0.00445886719276259239,Charadrius_vociferus_0:0.00306188936936057157):0.00078127150526076643[42],(((Nipponia_nippon_0:0.00518554036991612181,Columba_livia_0:0.00551258157468389933):0.00078956559896496551[75],Aptenodytes_forsteri_0:0.00391286724136420769):0.00039508869841513951[38],((((Corapipo_altera_0:0.00315786296725587305,Empidonax_traillii_0:0.00356066731797614064):0.00275966035821574932[100],(Corvus_brachyrhynchos_0:0.00401609663780054787,(((Geospiza_fortis_0:0.00361993514272605527,Zonotrichia_albicollis_0:0.00319809194878661624):0.00312983065580671894[99],(Ficedula_albicollis_0:0.00152970387609545409,Sturnus_vulgaris_0:0.00280921746380994718):0.00262155043089640129[97]):0.00056681646494083175[91],Parus_major_0:0.00356688238487838085):0.00039385403288199613[65]):0.00118072944334882916[89]):0.00352811147233555262[100],Picoides_pubescens_0:0.00850766714909738202):0.00116190866344594501[65],Athene_cunicularia_0:0.00786571551246884049):0.00046406957729321622[23]):0.00046984708068522257[37]):0.00305339610073991586[98]):0.00321616788051067026[96],(Nothoprocta_perdicaria_0:0.02232679102681659616,Dromaius_novaehollandiae_0:0.00533627618463302245):0.00269525406878607038[53]):0.01580731874756624925[100]):0.00645764822333560248[95]):0.00292116206039484683[76]):0.01830602051017985246[97]):0.01781246492314315574[100]):0.01142592985044657734[97]):0.07193812697782436816[100]):0.00645931827575287748[99]):0.00254187607228496945[54],Elephantulus_edwardii_0:0.05237542751123073353);
