# Supplementary material for: Directional divergence of Ep300 duplicates in teleosts and its implications
Source: BMC Evol Biol. 2020 Oct 31;20:140. doi: 10.1186/s12862-020-01712-6 (PMC7603692; doi:10.1186/s12862-020-01712-6)
Supplement: Supplementary file 8 — Additional file 8: Multiple alignment of EP300 sequences and original tree files. [file 12862_2020_1712_MOESM8_ESM.zip › 8 Alignments and tree files/_README.txt]

Ep300.afa: Original alignments of protein sequences produced by MAFFT, the respective sequence accession number can be seen in Additional file 2.
Ep300_trimed.afa: Trimmed alignments.
Ep300_trimmed_cds.afa: CDS alignments based on the above file.
RAxML_bestTree.Ep300: Best-scoring ML tree.
RAxML_bipartitions.Ep300: Best-scoring ML tree with bootstrap values.
RAxML_bipartitionsBranchLabels.Ep300: Contains the same information as the fle above, but support values are correctly displayed as Newick branch labels and not node labels.
Ep300_trimmed.nex.con.tre: Consensus tree produced by MrBayes.
Ep300_final.newick: Bayesian tree converted into newick format.
